# Supplementary material for: High-resolution spectroscopy of single nuclear spins via sequential weak measurements
Source: Nat Commun. 2019 Feb 5;10:594. doi: 10.1038/s41467-019-08544-z (PMC6363762; doi:10.1038/s41467-019-08544-z)
Supplement: Supplementary file 3 — Source Data [file 41467_2019_8544_MOESM3_ESM.zip]

Archive with 77 entries (66 files):
- Main Text/Fig2/
- Main Text/Fig2/Fig2aexp.txt
- Main Text/Fig2/Fig2atheory.txt
- Main Text/Fig2/Fig2bexp.txt
- Main Text/Fig2/Fig2btheory.txt
- Main Text/Fig2/Fig2cexp.txt
- Main Text/Fig2/Fig2ctheory.txt
- Main Text/Fig2/Fig2dexp.txt
- Main Text/Fig2/Fig2dlabel.txt
- Main Text/Fig2/Fig2dtheory.txt
- Main Text/Fig2/Fig2eexp.txt
- Main Text/Fig2/Fig2elabel.txt
- Main Text/Fig2/Fig2etheory.txt
- Main Text/Fig2/Fig2fexp.txt
- Main Text/Fig2/Fig2flabel.txt
- Main Text/Fig2/Fig2ftheory.txt
- Main Text/Fig3/
- Main Text/Fig3/Fig3a_2D.txt
- Main Text/Fig3/Fig3a_boundary.txt
- Main Text/Fig3/Fig3a_label.txt
- Main Text/Fig3/Fig3c_decay100_exp.txt
- Main Text/Fig3/Fig3c_decay100_theory.txt
- Main Text/Fig3/Fig3c_drag100_exp.txt
- Main Text/Fig3/Fig3c_drag100_theory.txt
- Main Text/Fig3/Fig3d_decay40_exp.txt
- Main Text/Fig3/Fig3d_decay40_theory.txt
- Main Text/Fig3/Fig3d_drag40_exp.txt
- Main Text/Fig3/Fig3d_drag40_theory.txt
- Main Text/Fig4/
- Main Text/Fig4/Fig4a.txt
- Main Text/Fig4/Fig4a_insert_exp.txt
- Main Text/Fig4/Fig4a_insert_fit.txt
- Main Text/Fig4/Fig4b.txt
- Main Text/Fig4/Fig4c_peak1_exp.txt
- Main Text/Fig4/Fig4c_peak1_theory.txt
- Main Text/Fig4/Fig4c_peak2_exp.txt
- Main Text/Fig4/Fig4c_peak2_theory.txt
- SI/FigS2/
- SI/FigS2/FigS2.txt
- SI/FigS3/
- SI/FigS3/Fig3Sa_R1.txt
- SI/FigS3/Fig3Sa_R1ana.txt
- SI/FigS3/Fig3Sa_R2.txt
- SI/FigS3/Fig3Sa_R2ana.txt
- SI/FigS3/Fig3Sb_c0.18.txt
- SI/FigS3/Fig3Sb_c0.4.txt
- SI/FigS3/Fig3Sb_c0.6.txt
- SI/FigS4/
- SI/FigS4/FigS4a.txt
- SI/FigS4/FigS4b.txt
- SI/FigS4/FigS4c.txt
- SI/FigS4/position_nuclear.txt
- SI/FigS5/
- SI/FigS5/FigS5_KDD2_165deg.txt
- SI/FigS5/FigS5_KDD2_170deg.txt
- SI/FigS5/FigS5_KDD2_80deg.txt
- SI/FigS5/FigS5_KDD5_80deg.txt
- SI/FigS6/
- SI/FigS6/FigS6.txt
- SI/FigS7/
- SI/FigS7/Fig7Sa.txt
- SI/FigS7/Fig7Sb.txt
- SI/FigS7/Fig7Sc.txt
- SI/FigS8/
- SI/FigS8/FigS8a.txt
- SI/FigS8/FigS8b.txt
- SI/FigS8/FigS8c.txt
- SI/FigS8/FigS8d.txt
- SI/FigS8/FigS8e.txt
- SI/FigS8/FigS8f.txt
- SI/FigS9/
- SI/FigS9/FigS9a_P1.txt
- SI/FigS9/FigS9a_P1bar.txt
- SI/FigS9/FigS9b_P2.txt
- SI/FigS9/FigS9b_P2bar.txt
- SI/FigS9/FigS9c_dif1.txt
- SI/FigS9/FigS9c_dif2.txt
