# Supplementary material for: High-resolution spectroscopy of single nuclear spins via sequential weak measurements
Source: Nat Commun. 2019 Feb 5;10:594. doi: 10.1038/s41467-019-08544-z (PMC6363762; doi:10.1038/s41467-019-08544-z)
Supplement: Supplementary file 3 — Source Data [file 41467_2019_8544_MOESM3_ESM.zip › Main Text/Fig2/Fig2aexp.txt]

51.3493333333333	0.0162992043080185	0.0513493333333333	0.0774227485127422	0.04	0.0128373333333334	0.00916216522374089
64.1866666666667	0.016276526979786	0.0641866666666667	0.0326383569642371	0.04	0.0256746666666668	-0.048887109957871
77.024	0.0162457430677101	0.077024	-0.0281553466706625	0.04	0.0385120000000002	-0.0254521089222694
89.8613333333333	0.0162329780846693	0.0898613333333333	-0.0533643127687847	0.04	0.0513493333333336	0.0389528392518682
102.698666666667	0.016254211959917	0.102698666666667	-0.0114305287957885	0.04	0.064186666666667	0.0379401832277864
115.536	0.0162889268283581	0.115536	0.0571262361315617	0.04	0.0770240000000004	-0.0250630167810857
128.373333333333	0.016254937494773	0.128373333333333	-0.00999770404939691	0.04	0.0898613333333338	-0.0453912275155062
141.210666666667	0.016228598198227	0.141210666666667	-0.0620139450075148	0.04	0.102698666666667	0.00902875722428422
154.048	0.0162475364538196	0.154048	-0.0246136725853059	0.04	0.115536000000001	0.047216218325771
166.885333333333	0.016270099891379	0.166885333333333	0.0199458016162729	0.04	0.128373333333334	0.0071886147661784
179.722666666667	0.016265501421571	0.179722666666667	0.0108644993441886	0.04	0.141210666666667	-0.0435055843534545
192.56	0.0162422807266563	0.19256	-0.0349929615712839	0.04	0.154048000000001	-0.0217114856147942
205.397333333333	0.0162197596935411	0.205397333333333	-0.0794686932255035	0.04	0.166885333333334	0.0349824856677276
218.234666666667	0.0162597659373701	0.218234666666667	-4.62239306088532E-4	0.04	0.179722666666668	0.032957733199967
231.072	0.0162741162417597	0.231072	0.0278775035434156	0.04	0.192560000000001	-0.0228857148221018
243.909333333333	0.0162640900000733	0.243909333333333	0.00807714924962367	0.04	0.205397333333334	-0.0398071578990822
256.746666666667	0.0162412690225604	0.256746666666667	-0.0369909285229895	0.04	0.218234666666668	0.008799467239467
269.584	0.016250571431237	0.269584	-0.0186200380791939	0.04	0.231072000000001	0.0417058188599443
282.421333333333	0.0162741113402392	0.282421333333333	0.0278678237605396	0.04	0.243909333333335	0.00554757402648145
295.258666666667	0.016287838652819	0.295258666666667	0.0549772493145738	0.04	0.256746666666668	-0.0386995765692332
308.096	0.0162451090837181	0.308096	-0.0294073719111003	0.04	0.269584000000001	-0.0184890591743309
320.933333333333	0.016226263018022	0.320933333333333	-0.0666255828320934	0.04	0.282421333333335	0.031396761241037
333.770666666667	0.0162658264752912	0.333770666666667	0.0115064326852986	0.04	0.295258666666668	0.0286095621110512
346.608	0.0162653196135702	0.346608	0.0105054552535078	0.04	0.308096000000002	-0.0208680537533982
359.445333333333	0.0162441511187969	0.359445333333333	-0.0312992118881141	0.04	0.320933333333335	-0.0348941937729451
372.282666666667	0.0162534336128204	0.372282666666667	-0.0129676499582923	0.04	0.333770666666668	0.00849846527552972
385.12	0.0162397720385351	0.38512	-0.0399472520387291	0.04	0.346608000000002	0.0368240893537856
397.957333333333	0.0162728916308977	0.397957333333333	0.0254590770086115	0.04	0.359445333333335	0.00418897668069728
410.794666666667	0.0162729178932581	0.410794666666667	0.0255109413120275	0.04	0.372282666666669	-0.0344096638990527
423.632	0.0162559642809543	0.423632	-0.00796995219496084	0.04	0.385120000000002	-0.0157160170655677
436.469333333333	0.0162500562275652	0.436469333333333	-0.0196374896382725	0.04	0.397957333333335	0.028161131337808
449.306666666667	0.0162718704622227	0.449306666666667	0.023442418903675	0.04	0.410794666666669	0.0248170383507884
462.144	0.0162696409525418	0.462144	0.0190394648393427	0.04	0.423632000000002	-0.0190030346618976
474.981333333333	0.016240245529437	0.474981333333333	-0.0390121770719256	0.04	0.436469333333336	-0.030573465485684
487.818666666667	0.0162360500935464	0.487818666666667	-0.0472975465703156	0.04	0.449306666666669	0.00814562289979371
500.656	0.0162389918372161	0.500656	-0.0414880350180072	0.04	0.462144000000002	0.0325010186140106
513.493333333333	0.0162616724960424	0.513493333333333	0.00330293396368989	0.04	0.474981333333336	0.00306980517189968
526.330666666667	0.0162560076450031	0.526330666666667	-0.00788431456945072	0.04	0.487818666666669	-0.0305822837774702
539.168	0.016238604039154	0.539168	-0.0422538792161275	0.04	0.500656000000003	-0.013332387049059
552.005333333333	0.0162492794476821	0.552005333333333	-0.0211715157843289	0.04	0.513493333333336	0.0252437721547624
564.842666666667	0.0162641365842021	0.564842666666666	0.00816914605987683	0.04	0.526330666666669	0.0215110482280268
577.68	0.0162798467527932	0.57768	0.0391944209187355	0.04	0.539168000000003	-0.0172830762159299
590.517333333333	0.0162467858272182	0.590517333333333	-0.0260960498423962	0.04	0.552005333333336	-0.0267751664978135
603.354666666667	0.0162290555845444	0.603354666666666	-0.0611106742290624	0.04	0.56484266666667	0.0077571790622436
616.192	0.0162663241318759	0.616192	0.0124892313252591	0.04	0.577680000000003	0.02867418421394
629.029333333333	0.0162765531369287	0.629029333333333	0.0326900134782516	0.04	0.590517333333336	0.00215314339039921
641.866666666666	0.0162563171638596	0.641866666666666	-0.00727306030189284	0.04	0.60335466666667	-0.027169192807071
654.704	0.0162477300337938	0.654704	-0.0242313805767597	0.04	0.616192000000003	-0.0112859325119088
667.541333333333	0.0162414919915512	0.667541333333333	-0.0365505975242346	0.04	0.629029333333337	0.0226154180982862
680.378666666667	0.0162565158573076	0.680378666666666	-0.00688066993377698	0.04	0.64186666666667	0.0186308695894856
693.216	0.0162753149889525	0.693216	0.0302448531315643	0.04	0.654704000000003	-0.0157002472227957
706.053333333333	0.0162463422159757	0.706053333333333	-0.0269721168718318	0.04	0.667541333333337	-0.0234375361792811
718.890666666666	0.0162462285051869	0.718890666666666	-0.0271966789735941	0.04	0.68037866666667	0.00734631046543219
731.728	0.0162523957658587	0.731728	-0.0150172452291726	0.04	0.693216000000003	0.0252879557917926
744.565333333333	0.016269335665792	0.744565333333333	0.0184365683605724	0.04	0.706053333333337	0.00140735223420536
757.402666666667	0.0162577196128648	0.757402666666667	-0.00450342956179842	0.04	0.71889066666667	-0.0241269705351504
770.24	0.016245936932191	0.77024	-0.0277724928031223	0.04	0.731728000000004	-0.0095311824889855
783.077333333333	0.0162485055559332	0.783077333333333	-0.0226998382896311	0.04	0.744565333333337	0.0202492071361237
795.914666666666	0.0162723629533443	0.795914666666666	0.0244150165129291	0.04	0.757402666666671	0.0161231757953441
808.752	0.0162623962467221	0.808752	0.00473223522394883	0.04	0.770240000000004	-0.0142464531153876
821.589333333333	0.0162577275651951	0.821589333333333	-0.00448772487776767	0.04	0.783077333333337	-0.0205059538478505
834.426666666666	0.0162583735851873	0.834426666666666	-0.00321193030522792	0.04	0.795914666666671	0.00692361947938139
847.264	0.0162543779766159	0.847264	-0.0111026702063552	0.04	0.808752000000004	0.0222927786832261
860.101333333333	0.0162637474684266	0.860101333333333	0.00740069957138711	0.04	0.821589333333338	8.05352567695261E-4
872.938666666666	0.0162692850442922	0.872938666666666	0.0183365983356133	0.04	0.834426666666671	-0.0214165650570105
885.776	0.0162443737146345	0.885776	-0.0308596178120706	0.04	0.847264000000004	-0.00802858032319242
898.613333333333	0.0162494247921338	0.898613333333333	-0.0208844818459234	0.04	0.860101333333338	0.0181205267083
911.450666666666	0.0162720128646763	0.911450666666666	0.0237236428280385	0.04	0.872938666666671	0.0139411553098886
924.288	0.0162765008498599	0.924288	0.0325867541991059	0.04	0.885776000000004	-0.0129135838713131
937.125333333333	0.0162527756674264	0.937125333333333	-0.0142669954473938	0.04	0.898613333333338	-0.0179321322442128
949.962666666666	0.0162581066730377	0.949962666666666	-0.00373904258644788	0.04	0.911450666666671	0.00649755089494505
962.8	0.0162401993419689	0.9628	-0.0391033905356398	0.04	0.924288000000005	0.019644530224161
975.637333333333	0.0162587722849609	0.975637333333333	-0.00242455682856343	0.04	0.937125333333338	3.24001998237545E-4
988.474666666667	0.0162831565296088	0.988474666666667	0.0457307438631851	0.04	0.949962666666672	-0.0190028775835568
1001.312	0.0162675383572165	1.001312	0.0148871479812543	0.04	0.962800000000005	-0.00674373678404744
1014.14933333333	0.016250154112111	1.01414933333333	-0.0194441820413076	0.04	0.975637333333338	0.0162068622096979
1026.98666666667	0.0162626159632316	1.02698666666667	0.00516614305005684	0.04	0.988474666666672	0.0120437337913268
1039.824	0.0162631686979516	1.039824	0.00625771291531099	0.04	1.00131200000001	-0.0116936297594384
1052.66133333333	0.016251385763597	1.05266133333333	-0.0170118513084431	0.04	1.01414933333334	-0.0156733998465056
1065.49866666667	0.016246070541977	1.06549866666667	-0.0275086331054821	0.04	1.02698666666667	0.00607474732233454
1078.336	0.0162475862590623	1.078336			1.03982400000001	0.0173039417311035
1091.17333333333	0.01626475319922	1.09117333333333			1.05266133333334	-5.64464359264436E-5
1104.01066666667	0.0162600111094783	1.10401066666667			1.06549866666667	-0.0168543831977341
1116.848	0.0162457056525109	1.116848			1.07833600000001	-0.00564677512143769
1129.68533333333	0.0162526861566093	1.12968533333333			1.09117333333334	0.0144876495804719
1142.52266666667	0.0162620725137219	1.14252266666667			1.10401066666667	0.010394887016481
1155.36	0.0162446814076105	1.15536			1.11684800000001	-0.010578770354354
1168.19733333333	0.0162425917003052	1.16819733333333			1.12968533333334	-0.0136920625163411
1181.03466666667	0.0162525378845814	1.18103466666667			1.14252266666667	0.00566035174440349
1193.872	0.0162475125124124	1.193872			1.15536000000001	0.0152360797873007
1206.70933333333	0.016271110760119	1.20670933333333			1.16819733333334	-3.52814101150159E-4
1219.54666666667	0.0162674382725305	1.21954666666667			1.18103466666667	-0.0149427851306401
1232.384	0.0162476678692614	1.232384			1.19387200000001	-0.00471175699959548
1245.22133333333	0.0162389337182707	1.24522133333333			1.20670933333334	0.0129441331472218
1258.05866666667	0.0162720621924988	1.25805866666667			1.21954666666667	0.00896303427145984
1270.896	0.0162643843622897	1.270896			1.23238400000001	-0.0095614414384431
1283.73333333333	0.0162556502018161	1.28373333333333			1.24522133333334	-0.011954835951065
1296.57066666667	0.0162500716428812	1.29657066666667			1.25805866666667	0.0052582646032802
1309.408	0.0162534201179409	1.309408			1.27089600000001	0.0134098810364579
1322.24533333333	0.0162574217174999	1.32224533333333			1.28373333333334	-5.79404267451913E-4
1335.08266666667	0.0162517598376801	1.33508266666667
1347.92	0.0162496434502816	1.34792
1360.75733333333	0.0162615824625348	1.36075733333333
1373.59466666667	0.0162586830026745	1.37359466666667
1386.432	0.0162560401202942	1.386432
1399.26933333333	0.0162409679263919	1.39926933333333
1412.10666666667	0.016254343180486	1.41210666666667
1424.944	0.0162598243365636	1.424944
1437.78133333333	0.0162596806425137	1.43778133333333
1450.61866666667	0.0162692638355726	1.45061866666667
1463.456	0.0162396762099557	1.463456
1476.29333333333	0.0162465569282301	1.47629333333333
1489.13066666667	0.0162567699372632	1.48913066666667
1501.968	0.0162569594674749	1.501968
1514.80533333333	0.0162541066230804	1.51480533333333
1527.64266666667	0.0162425131841935	1.52764266666667
1540.48	0.0162358481795198	1.54048
1553.31733333333	0.0162626427221373	1.55331733333333
1566.15466666667	0.016258117058928	1.56615466666667
1578.992	0.016243267920278	1.578992
1591.82933333333	0.016241671323561	1.59182933333333
1604.66666666667	0.0162535105854064	1.60466666666667
1617.504	0.0162565892271073	1.617504
1630.34133333333	0.0162462753064229	1.63034133333333
1643.17866666667	0.0162469180233362	1.64317866666667
1656.016	0.0162567912687876	1.656016
1668.85333333333	0.0162498529612194	1.66885333333333
1681.69066666667	0.0162528683004399	1.68169066666667
1694.528	0.0162356164127931	1.694528
1707.36533333333	0.0162405811589857	1.70736533333333
1720.20266666667	0.0162449394297772	1.72020266666667
1733.04	0.0162561523332714	1.73304
1745.87733333333	0.0162439622098904	1.74587733333333
1758.71466666667	0.0162596904649557	1.75871466666667
1771.552	0.0162453209636491	1.771552
1784.38933333333	0.0162492093991033	1.78438933333333
1797.22666666667	0.0162540675582055	1.79722666666667
1810.064	0.0162525242629152	1.810064
1822.90133333333	0.0162404606926051	1.82290133333333
1835.73866666667	0.0162572820548708	1.83573866666667
1848.576	0.016242549236604	1.848576
1861.41333333333	0.0162415424357785	1.86141333333333
1874.25066666667	0.0162410788103814	1.87425066666667
1887.088	0.0162583567766285	1.887088
1899.92533333333	0.016257363318121	1.89992533333333
1912.76266666667	0.0162534673486063	1.91276266666667
1925.6	0.0162407338723141	1.9256
1938.43733333333	0.0162504840301701	1.93843733333333
1951.27466666667	0.0162417194101791	1.95127466666667
1964.112	0.0162516162141267	1.964112
1976.94933333333	0.0162426949547743	1.97694933333333
1989.78666666667	0.016248429603237	1.98978666666667
2002.624	0.0162408946055276	2.002624
2015.46133333333	0.0162547070341919	2.01546133333333
2028.29866666667	0.0162426999241875	2.02829866666667
2041.136	0.0162393670800867	2.041136
2053.97333333333	0.0162531495568377	2.05397333333333
2066.81066666667	0.0162595940570832	2.06681066666667
2079.648	0.0162499729240043	2.079648
2092.48533333333	0.0162428477644369	2.09248533333333
2105.32266666667	0.0162407112486741	2.10532266666667
2118.16	0.0162436966892873	2.11816
2130.99733333333	0.016232172676562	2.13099733333333
2143.83466666667	0.0162575721524741	2.14383466666667
2156.672	0.0162392366023004	2.156672
2169.50933333333	0.0162610704107449	2.16950933333333
2182.34666666667	0.0162495130447359	2.18234666666667
2195.184	0.0162453170602635	2.195184
2208.02133333333	0.0162385750652413	2.20802133333333
2220.85866666667	0.016246222648778	2.22085866666667
2233.696	0.0162429564076238	2.233696
2246.53333333333	0.0162422328372613	2.24653333333333
2259.37066666667	0.0162520099001223	2.25937066666667
2272.208	0.0162404224518523	2.272208
2285.04533333333	0.0162466937597579	2.28504533333333
2297.88266666667	0.0162499258521669	2.29788266666667
2310.72	0.0162341627568225	2.31072
2323.55733333333	0.0162447396589393	2.32355733333333
2336.39466666667	0.0162264704892405	2.33639466666667
2349.232	0.0162415862700992	2.349232
2362.06933333333	0.0162481275495735	2.36206933333333
2374.90666666667	0.016244884601952	2.37490666666667
2387.744	0.0162390922775408	2.387744
2400.58133333333	0.0162392418131806	2.40058133333333
2413.41866666667	0.016244026880081	2.41341866666667
2426.256	0.0162601325276633	2.426256
2439.09333333333	0.0162300427662745	2.43909333333333
2451.93066666667	0.0162353077221979	2.45193066666667
2464.768	0.0162434486622057	2.464768
2477.60533333333	0.0162506665067051	2.47760533333333
2490.44266666667	0.016247923412971	2.49044266666667
2503.28	0.016231110329075	2.50328
2516.11733333333	0.0162337859260689	2.51611733333333
2528.95466666667	0.0162441263861729	2.52895466666667
2541.792	0.0162460821706899	2.541792
2554.62933333333	0.0162472981322371	2.55462933333333
2567.46666666667	0.0162604746427416	2.56746666666667
2580.304	0.0162387026209919	2.580304
2593.14133333333	0.0162479833825053	2.59314133333333
2605.97866666667	0.0162603201263709	2.60597866666667
2618.816	0.016248125845848	2.618816
2631.65333333333	0.0162438930590492	2.63165333333333
2644.49066666667	0.0162387638006173	2.64449066666667
2657.328	0.0162491243645603	2.657328
2670.16533333333	0.0162449215593158	2.67016533333333
2683.00266666667	0.0162455376662294	2.68300266666667
2695.84	0.0162364859303042	2.69584
2708.67733333333	0.0162514588428036	2.70867733333333
2721.51466666667	0.0162504753116228	2.72151466666667
2734.352	0.016236674598255	2.734352
2747.18933333333	0.0162344379914132	2.74718933333333
2760.02666666667	0.0162290054101539	2.76002666666667
2772.864	0.0162395826772257	2.772864
2785.70133333333	0.0162514563520946	2.78570133333333
2798.53866666667	0.0162486865323955	2.79853866666667
2811.376	0.0162397413620152	2.811376
2824.21333333333	0.0162356651366592	2.82421333333333
2837.05066666667	0.0162433497431878	2.83705066666667
2849.888	0.0162483149388812	2.849888
2862.72533333333	0.0162467748439494	2.86272533333333
2875.56266666667	0.016244454908924	2.87556266666667
2888.4	0.0162452976447566	2.8884
2901.23733333333	0.0162590510431008	2.90123733333333
2914.07466666667	0.0162339691356914	2.91407466666667
2926.912	0.0162517183977285	2.926912
2939.74933333333	0.0162354146420797	2.93974933333333
2952.58666666667	0.016253883794923	2.95258666666667
2965.424	0.016248971041183	2.965424
2978.26133333333	0.0162482407702719	2.97826133333333
2991.09866666667	0.01624758381657	2.99109866666667
3003.936	0.0162467169033362	3.003936
3016.77333333333	0.0162540117056823	3.01677333333333
3029.61066666667	0.0162460861876877	3.02961066666667
3042.448	0.0162443427754827	3.042448
3055.28533333333	0.0162426860095615	3.05528533333333
3068.12266666667	0.0162458083131872	3.06812266666667
3080.96	0.016241402076066	3.08096
3093.79733333333	0.016230260456659	3.09379733333333
3106.63466666667	0.0162345991915544	3.10663466666667
3119.472	0.0162406142832862	3.119472
3132.30933333333	0.0162478691527301	3.13230933333333
3145.14666666667	0.0162353110948475	3.14514666666667
3157.984	0.0162486348386185	3.157984
3170.82133333333	0.0162389195609617	3.17082133333333
3183.65866666667	0.0162171531599987	3.18365866666667
3196.496	0.0162381521799989	3.196496
3209.33333333333	0.0162373585633829	3.20933333333333
3222.17066666667	0.0162466331127735	3.22217066666667
3235.008	0.0162440798215523	3.235008
3247.84533333333	0.0162432028901464	3.24784533333333
3260.68266666667	0.0162323977341389	3.26068266666667
3273.52	0.0162435653120411	3.27352
3286.35733333333	0.0162437748518512	3.28635733333333
3299.19466666667	0.0162476870737417	3.29919466666667
3312.032	0.0162413177693904	3.312032
3324.86933333333	0.0162444401340833	3.32486933333333
3337.70666666667	0.0162379874948301	3.33770666666667
3350.544	0.0162366306328645	3.350544
3363.38133333333	0.0162355037288624	3.36338133333333
3376.21866666667	0.0162431120042926	3.37621866666667
3389.056	0.0162328466489163	3.389056
3401.89333333333	0.0162342826405164	3.40189333333333
3414.73066666667	0.0162361318993062	3.41473066666667
3427.568	0.0162320021543091	3.427568
3440.40533333333	0.0162342380173938	3.44040533333333
3453.24266666667	0.0162446525436495	3.45324266666667
3466.08	0.0162323474606973	3.46608
3478.91733333333	0.0162357731380849	3.47891733333333
3491.75466666667	0.0162488872624841	3.49175466666667
3504.592	0.0162431011038234	3.504592
3517.42933333333	0.0162477499410927	3.51742933333333
3530.26666666667	0.0162383343431738	3.53026666666667
3543.104	0.0162414200970448	3.543104
3555.94133333333	0.0162376002676916	3.55594133333333
3568.77866666667	0.0162387263307521	3.56877866666667
3581.616	0.0162380093465607	3.581616
3594.45333333333	0.0162460243582732	3.59445333333333
3607.29066666667	0.0162400115182492	3.60729066666667
3620.128	0.0162460301827757	3.620128
3632.96533333333	0.0162369544568315	3.63296533333333
3645.80266666667	0.0162395203114736	3.64580266666667
3658.64	0.0162366736389681	3.65864
3671.47733333333	0.01623798634934	3.67147733333333
3684.31466666667	0.0162451815368289	3.68431466666667
3697.152	0.0162366590177758	3.697152
3709.98933333333	0.0162277132092979	3.70998933333333
3722.82666666667	0.0162214270026053	3.72282666666667
3735.664	0.0162481527623077	3.735664
3748.50133333333	0.0162379071217625	3.74850133333333
3761.33866666667	0.0162380833349998	3.76133866666667
3774.176	0.0162422189982259	3.774176
3787.01333333333	0.016233056504869	3.78701333333333
3799.85066666667	0.0162350124699583	3.79985066666667
3812.688	0.0162340555017851	3.812688
3825.52533333333	0.0162416373789538	3.82552533333333
3838.36266666667	0.0162348978570205	3.83836266666667
3851.2	0.0162297514430581	3.8512
3864.03733333333	0.0162339971123812	3.86403733333333
3876.87466666667	0.0162293306243549	3.87687466666667
3889.712	0.0162349061288699	3.889712
3902.54933333333	0.0162439378653487	3.90254933333333
3915.38666666667	0.0162353118800793	3.91538666666667
3928.224	0.016242667181268	3.928224
3941.06133333333	0.0162309082388952	3.94106133333333
3953.89866666667	0.0162509819605883	3.95389866666667
3966.736	0.0162323238585082	3.966736
3979.57333333333	0.0162368128720167	3.97957333333333
3992.41066666667	0.0162262937254988	3.99241066666667
4005.248	0.0162321759067153	4.005248
4018.08533333333	0.0162297091015745	4.01808533333333
4030.92266666667	0.0162476998570503	4.03092266666667
4043.76	0.0162315280130278	4.04376
4056.59733333333	0.0162427529312404	4.05659733333333
4069.43466666667	0.0162265310557309	4.06943466666667
4082.272	0.0162368760925827	4.082272
4095.10933333333	0.0162458079778905	4.09510933333333
4107.94666666667	0.0162321157709179	4.10794666666667
4120.784	0.0162378113651271	4.120784
4133.62133333333	0.0162277853824892	4.13362133333333
4146.45866666667	0.0162483793449387	4.14645866666667
4159.296	0.0162228350443135	4.159296
4172.13333333333	0.0162308903971705	4.17213333333333
4184.97066666667	0.0162243339962624	4.18497066666666
4197.808	0.0162359989841077	4.197808
4210.64533333333	0.0162411780096423	4.21064533333333
4223.48266666667	0.0162395877495407	4.22348266666667
4236.32	0.0162218691474778	4.23632
4249.15733333333	0.0162224653085385	4.24915733333333
4261.99466666667	0.0162235814182768	4.26199466666667
4274.832	0.0162251274872513	4.274832
4287.66933333333	0.0162328929435986	4.28766933333333
4300.50666666667	0.0162356989015076	4.30050666666667
4313.344	0.0162285758281447	4.313344
4326.18133333333	0.0162427806930535	4.32618133333333
4339.01866666667	0.0162335178158075	4.33901866666667
4351.856	0.0162376169973356	4.351856
4364.69333333333	0.0162192849398339	4.36469333333333
4377.53066666667	0.0162297768605288	4.37753066666667
4390.368	0.01623717575034	4.390368
4403.20533333333	0.0162578001313215	4.40320533333333
4416.04266666667	0.01622143629217	4.41604266666667
4428.88	0.0162301384144862	4.42888
4441.71733333333	0.0162305046127654	4.44171733333333
4454.55466666667	0.0162425464743365	4.45455466666666
4467.392	0.0162268840481892	4.467392
4480.22933333333	0.0162204208179846	4.48022933333333
4493.06666666667	0.0162334692887157	4.49306666666667
4505.904	0.0162371918835989	4.505904
4518.74133333333	0.0162472306409848	4.51874133333333
4531.57866666667	0.0162280517558595	4.53157866666667
4544.416	0.0162233016924996	4.544416
4557.25333333333	0.0162399466174972	4.55725333333333
4570.09066666667	0.0162346799296454	4.57009066666667
4582.928	0.0162548079679278	4.582928
4595.76533333333	0.0162370022248331	4.59576533333333
4608.60266666666	0.0162390783082052	4.60860266666667
4621.44	0.0162294719152169	4.62144
4634.27733333333	0.0162285315457287	4.63427733333333
4647.11466666667	0.0162251413482976	4.64711466666667
4659.952	0.0162499658357248	4.659952
4672.78933333333	0.0162319399961403	4.67278933333333
4685.62666666667	0.0162403456564954	4.68562666666667
4698.464	0.0162334923560122	4.698464
4711.30133333333	0.0162313487309837	4.71130133333333
4724.13866666667	0.0162296617386537	4.72413866666667
4736.976	0.0162341976780153	4.736976
4749.81333333333	0.0162295108741483	4.74981333333333
4762.65066666667	0.0162346467852327	4.76265066666666
4775.488	0.0162295366649301	4.775488
4788.32533333333	0.0162362091607837	4.78832533333333
4801.16266666666	0.0162266992914085	4.80116266666666
4814	0.0162360816405982	4.814
4826.83733333333	0.0162384444086687	4.82683733333333
4839.67466666667	0.0162428337346442	4.83967466666667
4852.512	0.0162194579298139	4.852512
4865.34933333333	0.0162322301262398	4.86534933333333
4878.18666666667	0.0162257133705247	4.87818666666667
4891.024	0.0162289860927232	4.891024
4903.86133333333	0.0162326321357611	4.90386133333333
4916.69866666667	0.016223208839558	4.91669866666667
4929.536	0.0162246183270353	4.929536
4942.37333333333	0.016233794111216	4.94237333333333
4955.21066666667	0.0162333270336294	4.95521066666667
4968.048	0.0162309300438846	4.968048
4980.88533333333	0.0162351760837429	4.98088533333333
4993.72266666667	0.0162213762594446	4.99372266666667
5006.56	0.0162340586021468	5.00656
5019.39733333333	0.0162293783661086	5.01939733333333
5032.23466666667	0.0162386375491938	5.03223466666666
5045.072	0.016226237617162	5.045072
5057.90933333333	0.0162312636473844	5.05790933333333
5070.74666666667	0.0162212669251902	5.07074666666666
5083.584	0.0162229330848092	5.083584
5096.42133333333	0.0162285991037656	5.09642133333333
5109.25866666667	0.0162163557608817	5.10925866666667
5122.096	0.0162280182473796	5.122096
5134.93333333333	0.0162429639821886	5.13493333333333
5147.77066666667	0.0162350338122513	5.14777066666667
5160.608	0.0162342434051211	5.160608
5173.44533333333	0.0162358529244123	5.17344533333333
5186.28266666667	0.0162305993126199	5.18628266666667
5199.12	0.0162443784907356	5.19912
5211.95733333333	0.0162177621204228	5.21195733333333
5224.79466666666	0.0162274580860898	5.22479466666667
5237.632	0.0162327508478955	5.237632
5250.46933333333	0.0162209373641699	5.25046933333333
5263.30666666667	0.0162274767680343	5.26330666666667
5276.144	0.0162209164731709	5.276144
5288.98133333333	0.0162391489778715	5.28898133333333
5301.81866666667	0.0162349286347606	5.30181866666666
5314.656	0.0162319349265697	5.314656
5327.49333333333	0.0162329844729462	5.32749333333333
5340.33066666666	0.0162242341880188	5.34033066666666
5353.168	0.0162313136323152	5.353168
5366.00533333333	0.016234189820486	5.36600533333333
5378.84266666667	0.0162310594318346	5.37884266666667
5391.68	0.0162314723241931	5.39168
5404.51733333333	0.0162287519216436	5.40451733333333
5417.35466666667	0.0162220315576529	5.41735466666667
5430.192	0.0162365243014236	5.430192
5443.02933333333	0.0162374038633652	5.44302933333333
5455.86666666667	0.0162280201758386	5.45586666666667
5468.704	0.0162267364128451	5.468704
5481.54133333333	0.0162294459566576	5.48154133333333
5494.37866666667	0.0162283021918224	5.49437866666667
5507.216	0.0162299417468997	5.507216
5520.05333333333	0.0162165580169926	5.52005333333333
5532.89066666667	0.0162427108479116	5.53289066666667
5545.728	0.0162183204483462	5.545728
5558.56533333333	0.0162406666666667	5.55856533333333
5571.40266666667	0.0162218062218062	5.57140266666666
5584.24	0.0162318324636649	5.58424
5597.07733333333	0.0162191253240426	5.59707733333333
5609.91466666666	0.0162457683164066	5.60991466666666
5622.752	0.0162213511067555	5.622752
5635.58933333333	0.0162326273957644	5.63558933333333
5648.42666666667	0.0162212335486348	5.64842666666666
5661.264	0.0162229731171183	5.661264
5674.10133333333	0.0162259860338743	5.67410133333333
5686.93866666666	0.016240012400124	5.68693866666666
5699.776	0.0162292051879237	5.699776
5712.61333333333	0.0162236613506029	5.71261333333333
5725.45066666666	0.0162178074981641	5.72545066666667
5738.288	0.0162384173378427	5.738288
5751.12533333333	0.0162175365963823	5.75112533333333
5763.96266666667	0.0162249495991936	5.76396266666667
5776.8	0.0162267358545095	5.7768
5789.63733333333	0.0162343555517333	5.78963733333333
5802.47466666667	0.0162313650626029	5.80247466666667
5815.312	0.0162456482462983	5.815312
5828.14933333333	0.0162162238740347	5.82814933333333
5840.98666666666	0.0162356838517114	5.84098666666667
5853.824	0.0162332000302674	5.853824
5866.66133333333	0.0162126791042985	5.86666133333333
5879.49866666667	0.016232982491229	5.87949866666666
5892.336	0.0162093114420975	5.892336
5905.17333333333	0.0162146344617972	5.90517333333333
5918.01066666667	0.0162305944566448	5.91801066666666
5930.848	0.0162224437842031	5.930848
5943.68533333333	0.0162227200149338	5.94368533333333
5956.52266666666	0.0162246029626918	5.95652266666667
5969.36	0.0162290593298986	5.96936
5982.19733333333	0.0162340290562922	5.98219733333333
5995.03466666666	0.0162422689038094	5.99503466666666
6007.872	0.0162226577930227	6.007872
6020.70933333333	0.0162404346556476	6.02070933333333
6033.54666666667	0.0162421209584755	6.03354666666667
6046.384	0.0162357669591445	6.046384
6059.22133333333	0.0162298729650456	6.05922133333333
6072.05866666667	0.016218962091817	6.07205866666667
6084.896	0.0162239118470524	6.084896
6097.73333333333	0.0162287582745142	6.09773333333333
6110.57066666666	0.0162116671016854	6.11057066666667
6123.408	0.0162210137246039	6.123408
6136.24533333333	0.0162427142554748	6.13624533333333
6149.08266666667	0.0162303199280501	6.14908266666666
6161.92	0.0162438301266826	6.16192
6174.75733333333	0.0162409228976324	6.17475733333333
6187.59466666667	0.0162410858132048	6.18759466666666
6200.432	0.0162354051035885	6.200432
6213.26933333333	0.0162346779685764	6.21326933333333
6226.10666666666	0.0162261204249288	6.22610666666666
6238.944	0.0162282267626851	6.238944
6251.78133333333	0.0162176824215174	6.25178133333333
6264.61866666667	0.0162364063356818	6.26461866666667
6277.456	0.0162280421036911	6.277456
6290.29333333333	0.0162369155041837	6.29029333333333
6303.13066666667	0.016213337040215	6.30313066666667
6315.968	0.0162232805068832	6.315968
6328.80533333333	0.0162119493836297	6.32880533333333
6341.64266666666	0.0162258964463499	6.34164266666667
6354.48	0.0162217457482364	6.35448
6367.31733333333	0.016232379306563	6.36731733333333
6380.15466666666	0.016231688828085	6.38015466666666
6392.992	0.0162305916551242	6.392992
6405.82933333333	0.0162318246337592	6.40582933333333
