# Supplementary material for: High-resolution spectroscopy of single nuclear spins via sequential weak measurements
Source: Nat Commun. 2019 Feb 5;10:594. doi: 10.1038/s41467-019-08544-z (PMC6363762; doi:10.1038/s41467-019-08544-z)
Supplement: Supplementary file 3 — Source Data [file 41467_2019_8544_MOESM3_ESM.zip › Main Text/Fig2/Fig2atheory.txt]

0.0128373333333334	0.00916216522374089
0.0256746666666668	-0.048887109957871
0.0385120000000002	-0.0254521089222694
0.0513493333333336	0.0389528392518682
0.064186666666667	0.0379401832277864
0.0770240000000004	-0.0250630167810857
0.0898613333333338	-0.0453912275155062
0.102698666666667	0.00902875722428422
0.115536000000001	0.047216218325771
0.128373333333334	0.0071886147661784
0.141210666666667	-0.0435055843534545
0.154048000000001	-0.0217114856147942
0.166885333333334	0.0349824856677276
0.179722666666668	0.032957733199967
0.192560000000001	-0.0228857148221018
0.205397333333334	-0.0398071578990822
0.218234666666668	0.008799467239467
0.231072000000001	0.0417058188599443
0.243909333333335	0.00554757402648145
0.256746666666668	-0.0386995765692332
0.269584000000001	-0.0184890591743309
0.282421333333335	0.031396761241037
0.295258666666668	0.0286095621110512
0.308096000000002	-0.0208680537533982
0.320933333333335	-0.0348941937729451
0.333770666666668	0.00849846527552972
0.346608000000002	0.0368240893537856
0.359445333333335	0.00418897668069728
0.372282666666669	-0.0344096638990527
0.385120000000002	-0.0157160170655677
0.397957333333335	0.028161131337808
0.410794666666669	0.0248170383507884
0.423632000000002	-0.0190030346618976
0.436469333333336	-0.030573465485684
0.449306666666669	0.00814562289979371
0.462144000000002	0.0325010186140106
0.474981333333336	0.00306980517189968
0.487818666666669	-0.0305822837774702
0.500656000000003	-0.013332387049059
0.513493333333336	0.0252437721547624
0.526330666666669	0.0215110482280268
0.539168000000003	-0.0172830762159299
0.552005333333336	-0.0267751664978135
0.56484266666667	0.0077571790622436
0.577680000000003	0.02867418421394
0.590517333333336	0.00215314339039921
0.60335466666667	-0.027169192807071
0.616192000000003	-0.0112859325119088
0.629029333333337	0.0226154180982862
0.64186666666667	0.0186308695894856
0.654704000000003	-0.0157002472227957
0.667541333333337	-0.0234375361792811
0.68037866666667	0.00734631046543219
0.693216000000003	0.0252879557917926
0.706053333333337	0.00140735223420536
0.71889066666667	-0.0241269705351504
0.731728000000004	-0.0095311824889855
0.744565333333337	0.0202492071361237
0.757402666666671	0.0161231757953441
0.770240000000004	-0.0142464531153876
0.783077333333337	-0.0205059538478505
0.795914666666671	0.00692361947938139
0.808752000000004	0.0222927786832261
0.821589333333338	8.05352567695261E-4
0.834426666666671	-0.0214165650570105
0.847264000000004	-0.00802858032319242
0.860101333333338	0.0181205267083
0.872938666666671	0.0139411553098886
0.885776000000004	-0.0129135838713131
0.898613333333338	-0.0179321322442128
0.911450666666671	0.00649755089494505
0.924288000000005	0.019644530224161
0.937125333333338	3.24001998237545E-4
0.949962666666672	-0.0190028775835568
0.962800000000005	-0.00674373678404744
0.975637333333338	0.0162068622096979
0.988474666666672	0.0120437337913268
1.00131200000001	-0.0116936297594384
1.01414933333334	-0.0156733998465056
1.02698666666667	0.00607474732233454
1.03982400000001	0.0173039417311035
1.05266133333334	-5.64464359264436E-5
1.06549866666667	-0.0168543831977341
1.07833600000001	-0.00564677512143769
1.09117333333334	0.0144876495804719
1.10401066666667	0.010394887016481
1.11684800000001	-0.010578770354354
1.12968533333334	-0.0136920625163411
1.14252266666667	0.00566035174440349
1.15536000000001	0.0152360797873007
1.16819733333334	-3.52814101150159E-4
1.18103466666667	-0.0149427851306401
1.19387200000001	-0.00471175699959548
1.20670933333334	0.0129441331472218
1.21954666666667	0.00896303427145984
1.23238400000001	-0.0095614414384431
1.24522133333334	-0.011954835951065
1.25805866666667	0.0052582646032802
1.27089600000001	0.0134098810364579
1.28373333333334	-5.79404267451913E-4
