# Supplementary material for: High-resolution spectroscopy of single nuclear spins via sequential weak measurements
Source: Nat Commun. 2019 Feb 5;10:594. doi: 10.1038/s41467-019-08544-z (PMC6363762; doi:10.1038/s41467-019-08544-z)
Supplement: Supplementary file 3 — Source Data [file 41467_2019_8544_MOESM3_ESM.zip › Main Text/Fig2/Fig2bexp.txt]

81.9626666666666	0.0157678655856637	0.0819626666666666	0.158900152025167	0.045	0.020490667333333	0.0540228904978133
102.453333333333	0.015746200626132	0.102453333333333	0.114532427360563	0.045	0.040981334666666	-0.23546207702152
122.944	0.0156418909125803	0.122944	-0.0990836952048808	0.045	0.061472001999999	-0.122057569498201
143.434666666667	0.0156207055794232	0.143434666666667	-0.14246919182067	0.045	0.081962669333332	0.156649545676124
163.925333333333	0.0157112727090986	0.163925333333333	0.0430034589461436	0.045	0.102453336666665	0.153086862263273
184.416	0.0157520761197252	0.184416	0.126564865345561	0.045	0.122944003999998	-0.080720689852896
204.906666666667	0.0156982146552009	0.204906666666667	0.0162618377977453	0.045	0.143434671333331	-0.154169495476924
225.397333333333	0.0156295993090916	0.225397333333333	-0.124255700648855	0.045	0.163925338666664	0.0169873085285479
245.888	0.0156591624925906	0.245888	-0.0637131834207784	0.045	0.184416005999997	0.134241213198907
266.378666666667	0.0157177885288179	0.266378666666667	0.056347222401806	0.045	0.20490667333333	0.0296985814452213
286.869333333333	0.0157327679702205	0.286869333333333	0.0870236578138487	0.045	0.225397340666663	-0.102346817280698
307.36	0.0156906413119316	0.30736	7.52369226236761E-4	0.045	0.245888007999996	-0.0582432896581435
327.850666666667	0.0156526228562689	0.327850666666667	-0.0771057209559846	0.045	0.266378675333329	0.0663936908139082
348.341333333333	0.0156968601061958	0.348341333333333	0.0134878535116558	0.045	0.286869342666662	0.0703185063947059
368.832	0.0157162727468101	0.368832	0.0532430486471432	0.045	0.307360009999995	-0.0324358919447042
389.322666666667	0.0157021243205313	0.389322666666667	0.0242684511799813	0.045	0.327850677333328	-0.0692984665841609
409.813333333333	0.0156646554972796	0.409813333333333	-0.052464045416793	0.045	0.348341344666661	0.00442397105305202
430.304	0.0156815292099655	0.430304	-0.0179083271187615	0.045	0.368832011999994	0.0592910017321254
450.794666666667	0.0156949843614275	0.450794666666667	0.00964651112178878	0.045	0.389322679333327	0.0156871507369311
471.285333333333	0.0157025769434532	0.471285333333333	0.0251953787906953	0.045	0.40981334666666	-0.0443639986630648
491.776	0.0156732696327202	0.491776	-0.0348231359614893	0.045	0.430304013999993	-0.0275952922012705
512.266666666667	0.0156690020471648	0.512266666666667	-0.043562735065281	0.045	0.450794681333326	0.0280117846554793
532.757333333333	0.0157010096890566	0.532757333333333	0.0219857946025931	0.045	0.471285348666659	0.0321903765330136
553.248	0.0157018200610552	0.553248	0.0236453574399737	0.045	0.491776015999992	-0.0128602711517656
573.738666666667	0.015703709997451	0.573738666666667	0.0275157628990934	0.045	0.512266683333325	-0.0310735514939818
594.229333333333	0.0156721734419295	0.594229333333333	-0.037068027816158	0.045	0.532757350666658	5.78011679320497E-4
614.72	0.0156821301015691	0.61472	-0.0166777597049835	0.045	0.553248017999991	0.0261267165445276
635.210666666667	0.0156949906137733	0.635210666666666	0.00965931531637101	0.045	0.573738685333324	0.00805733513507383
655.701333333333	0.0156895284990719	0.655701333333333	-0.00152656300494618	0.045	0.594229352666657	-0.0191749217244973
676.192	0.0156867253098761	0.676192	-0.00726722115113639	0.045	0.61472001999999	-0.0129931786394559
696.682666666666	0.0156675186600546	0.696682666666667	-0.046600567228165	0.045	0.635210687333323	0.0117587668816931
717.173333333333	0.0157062988930406	0.717173333333333	0.0328175686344706	0.045	0.655701354666656	0.0146891828210457
737.664	0.0157151610810508	0.737664	0.0509664655659099	0.045	0.676192021999989	-0.00501397868743589
758.154666666666	0.0156875077469322	0.758154666666667	-0.00566486635215531	0.045	0.696682689333322	-0.0139002646441835
778.645333333333	0.0156880682130558	0.778645333333333	-0.00451708637960076	0.045	0.717173356666655	-3.58179655134976E-4
799.136	0.0156989146276367	0.799136	0.0176953130951148	0.045	0.737664023999988	0.0114857859971958
819.626666666667	0.015689004221341	0.819626666666667	-0.00260023267768422	0.045	0.758154691333321	0.00405324030607275
840.117333333333	0.015699265887772	0.840117333333333	0.0184146596023077	0.045	0.778645358666654	-0.00826259420089107
860.608	0.0156966326166469	0.860608	0.0130219770969655	0.045	0.799136025999987	-0.00608405299997064
881.098666666667	0.015680644548626	0.881098666666666	-0.0197200272824768	0.045	0.819626693333321	0.00490832986046477
901.589333333333	0.0157278118811782	0.901589333333333	0.0768740707020774	0.045	0.840117360666653	0.00668283823411913
922.08	0.0156848342842977	0.92208	-0.0111398571499164	0.045	0.860608027999987	-0.00191273080092492
942.570666666667	0.0156755235723775	0.942570666666667	-0.0302072873152886	0.045	0.881098695333319	-0.00620351201651041
963.061333333333	0.0157002197151899	0.963061333333333	0.0203680051506779	0.045	0.901589362666652	-4.31089357932071E-4
983.552	0.0156931181495124	0.983552	0.00582469108606201	0.045	0.922080029999985	0.00503730345638452
1004.04266666667	0.0156855167615636	1.00404266666667	-0.00974221025480775	0.045	0.942570697333318	0.00200633981959306
1024.53333333333	0.015691939986985	1.02453333333333	0.0034119291073752	0.045	0.963061364666651	-0.00354895462154522
1045.024	0.0156916657836706	1.045024	0.00285038745597213	0.045	0.983552031999984	-0.00283475279220573
1065.51466666667	0.0156906218730664	1.06551466666667	7.12560325618315E-4	0.045	1.00404269933332	0.00203582043605584
1086.00533333333	0.0156860293088626	1.08600533333333	-0.00869256336256892	0.045	1.02453336666665	0.00303166247294956
1106.496	0.0156704658934264	1.106496	-0.0405649206547638	0.045	1.04502403399998	-7.08411396881902E-4
1126.98666666667	0.0156727007191282	1.12698666666667	-0.0359882155256903	0.045	1.06551470133332	-0.00276214863954508
1147.47733333333	0.0156818979244825	1.14747733333333	-0.0171532357397615	0.045	1.08600536866665	-3.11512888932314E-4
1167.968	0.0156945738402361	1.167968	0.00880580374997672	0.045	1.10649603599998	0.00220380557835611
1188.45866666667	0.0156881519430214	1.18845866666667	-0.00434561557434789	0.045	1.12698670333332	9.80365672131885E-4
1208.94933333333	0.0156854036590315	1.20894933333333	-0.00997383321229046	0.045	1.14747737066665	-0.00151912202792793
1229.44	0.0156759778602581	1.22944	-0.0292769500314031	0.045	1.16796803799998	-0.00131487541226164
1249.93066666667	0.0156666570035947	1.24993066666667	-0.0483651556417891	0.045	1.18845870533331	8.38263077129162E-4
1270.42133333333	0.0156987857504866	1.27042133333333	0.0174313852578752	0.045	1.20894937266665	0.00137155166717693
1290.912	0.0156849265771664	1.290912	-0.0109508503537796	0.045	1.22944003999998	-2.51409638801143E-4
1311.40266666667	0.0156881660667214	1.31140266666667	-0.00431669161387914	0.045	1.24993070733331	-0.00122704088264531
1331.89333333333	0.0156915455112519	1.33189333333333	0.00260408126954365	0.045	1.27042137466665	-1.91215028998046E-4
1352.384	0.0156885523013054	1.352384	-0.00352572084581	0.045	1.29091204199998	9.61737600326252E-4
1372.87466666667	0.0156723589166365	1.37287466666667	-0.0366881937009383	0.045	1.31140270933331	4.73966322094901E-4
1393.36533333333	0.0156872441558831	1.39336533333333	-0.00620467511913092	0.045	1.33189337666665	-6.47862554954252E-4
1413.856	0.0156834112383093	1.413856	-0.0140541165791745	0.045	1.35238404399998	-6.07391508618695E-4
1434.34666666667	0.0156864108328677	1.43434666666667	-0.0079112394010116	0.045	1.37287471133331	3.42252510937792E-4
1454.83733333333	0.0156866664267535	1.45483733333333	-0.00738780804466936	0.045	1.39336537866664	6.18872371367247E-4
1475.328	0.0156688085601098	1.475328	-0.0439589776877785	0.045	1.41385604599998	-8.34003368126782E-5
1495.81866666667	0.0156742022871766	1.49581866666667	-0.0329131505738769	0.045	1.43434671333331	-5.43846927253802E-4
1516.30933333333	0.0156834546397843	1.51630933333333	-0.013965234590135	0.045	1.45483738066664	-1.08146429849818E-4
1536.8	0.0156759330159803	1.5368	-0.0293687867398618	0.045	1.47532804799998	4.18612276109583E-4
1557.29066666667	0.0156911482600712	1.55729066666667	0.00179054958571125	0.045	1.49581871533331	2.27100420714199E-4
1577.78133333333	0.0156963121128878	1.57778133333333	0.0123656166493078	0.045	1.51630938266664	-2.75194653614348E-4
1598.272	0.0156904298973864	1.598272	3.19412851818905E-4	0.045	1.53680004999998	-2.79516290734039E-4
1618.76266666667	0.0156719521289464	1.61876266666667	-0.0375212552262822	0.045	1.55729071733331	1.38348040554914E-4
1639.25333333333	0.0156797150605836	1.63925333333333	-0.0216235281630193	0.045	1.57778138466664	2.78539115602932E-4
1659.744	0.0157001135600269	1.659744	0.0201506097274557	0.045	1.59827205199997	-2.44385196326137E-5
1680.23466666667	0.0156848746090122	1.68023466666667	-0.011057276066406	0.045	1.61876271933331	-2.40490823566871E-4
1700.72533333333	0.0156733993102414	1.70072533333333	-0.0345575690423644	0.045	1.63925338666664	-5.82077825434316E-5
1721.216	0.0156725652747191	1.721216			1.65974405399997	1.81717181521564E-4
1741.70666666667	0.0156889052609692	1.74170666666667			1.68023472133331	1.07983662063856E-4
1762.19733333333	0.0156819733552457	1.76219733333333			1.70072538866664	-1.16387698732133E-4
1782.688	0.0156994929754305	1.782688			1.72121605599997	-1.28179015180889E-4
1803.17866666667	0.0156783409723645	1.80317866666667			1.74170672333331	5.52546407836853E-5
1823.66933333333	0.0156730534696065	1.82366933333333			1.76219739066664	1.25054491979647E-4
1844.16	0.0156860796746716	1.84416			1.78268805799997	-5.24679903410448E-6
1864.65066666667	0.0156621735366505	1.86465066666667			1.8031787253333	-1.0610075103663E-4
1885.14133333333	0.0156990816131699	1.88514133333333			1.82366939266664	-3.03006166805397E-5
1905.632	0.0156887808145231	1.905632			1.84416005999997	7.86605634823385E-5
1926.12266666667	0.0156857725231147	1.92612266666667			1.8646507273333	5.10037005197892E-5
1946.61333333333	0.0157080156906965	1.94661333333333			1.88514139466664	-4.89885882264539E-5
1967.104	0.0156569885948435	1.967104			1.90563206199997	-5.85864040962246E-5
1987.59466666667	0.015692292389757	1.98759466666667			1.9261227293333	2.17422354497417E-5
2008.08533333333	0.0156673814272219	2.00808533333333			1.94661339666664	5.60100757674971E-5
2028.576	0.0156743747588305	2.028576			1.96710406399997	1.58801020740252E-7
2049.06666666667	0.0156935790381803	2.04906666666667			1.9875947313333	-4.67009542182161E-5
2069.55733333333	0.0156901608665923	2.06955733333333			2.00808539866663	-1.5397292665941E-5
2090.048	0.0156838636411348	2.090048			2.02857606599997	3.39495484560515E-5
2110.53866666667	0.0156843441664251	2.11053866666667			2.0490667333333	2.39492597310077E-5
2131.02933333333	0.0156520204852603	2.13102933333333
2151.52	0.015679032277413	2.15152
2172.01066666667	0.0156702658230759	2.17201066666667
2192.50133333333	0.0156813228887383	2.19250133333333
2212.992	0.0156715767375603	2.212992
2233.48266666667	0.0156967892402861	2.23348266666667
2253.97333333333	0.0156955503372411	2.25397333333333
2274.464	0.0156786464758348	2.274464
2294.95466666667	0.0156838104968305	2.29495466666667
2315.44533333333	0.0156751189619322	2.31544533333333
2335.936	0.0156834219883857	2.335936
2356.42666666667	0.0156703218376556	2.35642666666667
2376.91733333333	0.015664729280818	2.37691733333333
2397.408	0.0156769010992526	2.397408
2417.89866666667	0.015673892723792	2.41789866666667
2438.38933333333	0.0156678552934379	2.43838933333333
2458.88	0.0156770030980303	2.45888
2479.37066666667	0.0156787132414687	2.47937066666667
2499.86133333333	0.0156711612688454	2.49986133333333
2520.352	0.0156756205576271	2.520352
2540.84266666667	0.0156623253414695	2.54084266666667
2561.33333333333	0.0156753719854285	2.56133333333333
2581.824	0.0156852496283641	2.581824
2602.31466666667	0.0156656713045808	2.60231466666667
2622.80533333333	0.0156797426784831	2.62280533333333
2643.296	0.0156624636110622	2.643296
2663.78666666667	0.0156757552461604	2.66378666666667
2684.27733333333	0.0156685980833788	2.68427733333333
2704.768	0.0156851037837611	2.704768
2725.25866666667	0.0156686943916825	2.72525866666667
2745.74933333333	0.0156673354666955	2.74574933333333
2766.24	0.0156793625499601	2.76624
2786.73066666667	0.0156681165693789	2.78673066666667
2807.22133333333	0.0156735056423299	2.80722133333333
2827.712	0.0156866724316327	2.827712
2848.20266666667	0.0156757913173527	2.84820266666667
2868.69333333333	0.0156844894445927	2.86869333333333
2889.184	0.0156727485574212	2.889184
2909.67466666667	0.0156817716044631	2.90967466666667
2930.16533333333	0.0156601435583681	2.93016533333333
2950.656	0.0156728205548596	2.950656
2971.14666666667	0.0156732111151988	2.97114666666667
2991.63733333333	0.0156659588698044	2.99163733333333
3012.128	0.01567179286724	3.012128
3032.61866666667	0.0156771870017045	3.03261866666667
3053.10933333333	0.0156450068180637	3.05310933333333
3073.6	0.015663187317989	3.0736
3094.09066666667	0.0156681665770253	3.09409066666667
3114.58133333333	0.0156836978808955	3.11458133333333
3135.072	0.0156703373055544	3.135072
3155.56266666667	0.0156524429684118	3.15556266666667
3176.05333333333	0.0156715932970634	3.17605333333333
3196.544	0.0156651757463183	3.196544
3217.03466666667	0.0156762333595928	3.21703466666667
3237.52533333333	0.0156533503286596	3.23752533333333
3258.016	0.0156688217428425	3.258016
3278.50666666667	0.0156549461996875	3.27850666666667
3298.99733333333	0.015671037477806	3.29899733333333
3319.488	0.015669353605173	3.319488
3339.97866666667	0.0156708338748538	3.33997866666667
3360.46933333333	0.0156720942066584	3.36046933333333
3380.96	0.015676458709066	3.38096
3401.45066666667	0.0156763094253834	3.40145066666667
3421.94133333333	0.0156863424329128	3.42194133333333
3442.432	0.015659750166206	3.442432
3462.92266666667	0.0156707829133109	3.46292266666667
3483.41333333333	0.0156741077096724	3.48341333333333
3503.904	0.0156727537385205	3.503904
3524.39466666667	0.0156631819095216	3.52439466666667
3544.88533333333	0.015657559034651	3.54488533333333
3565.376	0.0156775345185597	3.565376
3585.86666666667	0.0156560507389094	3.58586666666667
3606.35733333333	0.0156523623428779	3.60635733333333
3626.848	0.0156706733076332	3.626848
3647.33866666667	0.0156789868583511	3.64733866666667
3667.82933333333	0.0156542288258782	3.66782933333333
3688.32	0.0156584034239338	3.68832
3708.81066666667	0.0156612033767491	3.70881066666667
3729.30133333333	0.0156507066726252	3.72930133333333
3749.792	0.0156717720569858	3.749792
3770.28266666667	0.0156651543765602	3.77028266666667
3790.77333333333	0.0156839953691485	3.79077333333333
3811.264	0.015662246425133	3.811264
3831.75466666667	0.015655908646473	3.83175466666667
3852.24533333333	0.0156628126109103	3.85224533333333
3872.736	0.0156694966428192	3.872736
3893.22666666667	0.01567664057634	3.89322666666667
3913.71733333333	0.0156603901855751	3.91371733333333
3934.208	0.0156419802827519	3.934208
3954.69866666667	0.0156689744461329	3.95469866666667
3975.18933333333	0.015680012477018	3.97518933333333
3995.68	0.015656308798506	3.99568
4016.17066666667	0.015682173324922	4.01617066666667
4036.66133333333	0.0156850133368525	4.03666133333333
4057.152	0.0156700125470514	4.057152
4077.64266666667	0.0156713029151179	4.07764266666667
4098.13333333333	0.015673783008559	4.09813333333333
4118.624	0.0156514638603844	4.118624
4139.11466666667	0.015670265168746	4.13911466666667
4159.60533333333	0.015651190226248	4.15960533333333
4180.096	0.0156635030577998	4.180096
4200.58666666667	0.0156807847810699	4.20058666666667
4221.07733333333	0.0156644341734426	4.22107733333333
4241.568	0.0156812860293574	4.241568
4262.05866666667	0.0156673648429103	4.26205866666667
4282.54933333333	0.0156707947419778	4.28254933333333
4303.04	0.0156615774682246	4.30304
4323.53066666667	0.0156760049269062	4.32353066666667
4344.02133333333	0.0156562199753854	4.34402133333333
4364.512	0.0156701975565376	4.364512
4385.00266666667	0.0156552215064901	4.38500266666667
4405.49333333333	0.0156621456522478	4.40549333333333
4425.984	0.0156541730444494	4.425984
4446.47466666667	0.0156674358338599	4.44647466666667
4466.96533333333	0.0156885519613283	4.46696533333333
4487.456	0.0156543899605484	4.487456
4507.94666666667	0.0156611041848086	4.50794666666667
4528.43733333333	0.0156601950386518	4.52843733333333
4548.928	0.0156676191323631	4.548928
4569.41866666667	0.0156752731926295	4.56941866666666
4589.90933333333	0.0156696850358275	4.58990933333333
4610.4	0.0156724601282933	4.6104
4630.89066666667	0.0156650223403755	4.63089066666667
4651.38133333333	0.0156597041009552	4.65138133333333
4671.872	0.0156690428462165	4.671872
4692.36266666667	0.015650327333224	4.69236266666667
4712.85333333333	0.0156503979692122	4.71285333333333
4733.344	0.0156677551134671	4.733344
4753.83466666667	0.0156587825847005	4.75383466666667
4774.32533333333	0.0156646620675865	4.77432533333333
4794.816	0.0156674371800012	4.794816
4815.30666666667	0.015650111277967	4.81530666666667
4835.79733333333	0.0156621295604766	4.83579733333333
4856.288	0.0156446136557235	4.856288
4876.77866666667	0.0156783777163453	4.87677866666667
4897.26933333333	0.0156622365261139	4.89726933333333
4917.76	0.0156597976590518	4.91776
4938.25066666667	0.0156532245808805	4.93825066666667
4958.74133333333	0.0156642931200141	4.95874133333333
4979.232	0.0156379587878303	4.979232
4999.72266666667	0.0156631146713271	4.99972266666667
5020.21333333333	0.0156619855467172	5.02021333333333
5040.704	0.0156724192575988	5.040704
5061.19466666667	0.0156632366379853	5.06119466666667
5081.68533333333	0.0156669266185756	5.08168533333333
5102.176	0.0156549644865345	5.102176
5122.66666666667	0.015660994038091	5.12266666666666
5143.15733333333	0.0156579502530539	5.14315733333333
5163.648	0.0156452582082643	5.163648
5184.13866666667	0.0156519226539223	5.18413866666667
5204.62933333333	0.0156685703259117	5.20462933333333
5225.12	0.0156467098856404	5.22512
5245.61066666667	0.0156716561168673	5.24561066666667
5266.10133333333	0.0156637931724017	5.26610133333333
5286.592	0.0156673182193116	5.286592
5307.08266666667	0.0156661190952774	5.30708266666667
5327.57333333333	0.0156663947137145	5.32757333333333
5348.064	0.0156592216138824	5.348064
5368.55466666667	0.0156682207342544	5.36855466666667
5389.04533333333	0.0156588030034894	5.38904533333333
5409.536	0.0156464657472887	5.409536
5430.02666666667	0.0156694925252558	5.43002666666667
5450.51733333333	0.0156593148944126	5.45051733333333
5471.008	0.01565902060258	5.471008
5491.49866666667	0.0156615358465853	5.49149866666667
5511.98933333333	0.0156686053487228	5.51198933333333
5532.48	0.0156615071743306	5.53248
5552.97066666667	0.0156437807075254	5.55297066666667
5573.46133333333	0.015649510428821	5.57346133333333
5593.952	0.0156730623100304	5.593952
5614.44266666667	0.0156495267252507	5.61444266666667
5634.93333333333	0.0156641450650797	5.63493333333333
5655.424	0.0156697748453493	5.655424
5675.91466666667	0.0156709703286287	5.67591466666667
5696.40533333333	0.0156671415930531	5.69640533333333
5716.896	0.0156706517196352	5.716896
5737.38666666667	0.0156673278988315	5.73738666666666
5757.87733333333	0.0156669986162103	5.75787733333333
5778.368	0.0156642746945211	5.778368
5798.85866666667	0.0156535319702045	5.79885866666667
5819.34933333333	0.0156589668139447	5.81934933333333
5839.84	0.0156697258805697	5.83984
5860.33066666667	0.0156650372395258	5.86033066666667
5880.82133333333	0.0156675075438986	5.88082133333333
5901.312	0.0156586694929235	5.901312
5921.80266666667	0.0156678588283287	5.92180266666667
5942.29333333333	0.0156571860223988	5.94229333333333
5962.784	0.0156487528770915	5.962784
5983.27466666667	0.0156559325135156	5.98327466666666
6003.76533333333	0.0156560331553583	6.00376533333333
6024.256	0.0156576535861515	6.024256
6044.74666666667	0.0156704824734187	6.04474666666666
6065.23733333333	0.0156473213169796	6.06523733333333
6085.728	0.0156768879432397	6.085728
6106.21866666667	0.0156625205597244	6.10621866666667
6126.70933333333	0.0156638110493194	6.12670933333333
6147.2	0.0156662563879004	6.1472
6167.69066666667	0.0156802302096123	6.16769066666667
6188.18133333333	0.0156671076089032	6.18818133333333
6208.672	0.0156585143931289	6.208672
6229.16266666667	0.0156695086333863	6.22916266666667
6249.65333333333	0.0156861471731618	6.24965333333333
6270.144	0.0156795037030297	6.270144
6290.63466666667	0.0156603967900045	6.29063466666666
6311.12533333333	0.0156600424946882	6.31112533333333
6331.616	0.0156585033455851	6.331616
6352.10666666667	0.0156742620657659	6.35210666666667
6372.59733333333	0.0156711381211492	6.37259733333333
6393.088	0.0156607150534785	6.393088
6413.57866666667	0.0156952965644123	6.41357866666667
6434.06933333333	0.0156535922225255	6.43406933333333
6454.56	0.0156742554378583	6.45456
6475.05066666667	0.0156602477510131	6.47505066666667
6495.54133333333	0.0156761615652584	6.49554133333333
6516.032	0.015664043634982	6.516032
6536.52266666666	0.0156666789985942	6.53652266666666
6557.01333333333	0.0156593604922644	6.55701333333333
6577.504	0.0156544017070088	6.577504
6597.99466666667	0.0156695456804295	6.59799466666667
6618.48533333333	0.0156635470098289	6.61848533333333
6638.976	0.0156726966760623	6.638976
6659.46666666667	0.0156731423006315	6.65946666666667
6679.95733333333	0.0156730429844007	6.67995733333333
6700.448	0.0156788230447573	6.700448
6720.93866666667	0.0156645902180271	6.72093866666667
6741.42933333333	0.0156641659267436	6.74142933333333
6761.92	0.0156693660552963	6.76192
6782.41066666666	0.0156833352997994	6.78241066666667
6802.90133333333	0.0156569436486915	6.80290133333333
6823.392	0.0156609089091091	6.823392
6843.88266666667	0.0156548501698332	6.84388266666666
6864.37333333333	0.0156639499329066	6.86437333333333
6884.864	0.0156688051259028	6.884864
6905.35466666667	0.015657766854382	6.90535466666667
6925.84533333333	0.0156652917972793	6.92584533333333
6946.336	0.0156575531900001	6.946336
6966.82666666667	0.0156646281895784	6.96682666666667
6987.31733333333	0.0156796874687529	6.98731733333333
7007.808	0.0156512857329983	7.007808
7028.29866666666	0.0156546210841024	7.02829866666667
7048.78933333333	0.0156630709866822	7.04878933333333
7069.28	0.0156726558062891	7.06928
7089.77066666667	0.0156513733305203	7.08977066666667
7110.26133333333	0.0156965350979816	7.11026133333333
7130.752	0.0156691581215597	7.130752
7151.24266666667	0.0156566798388935	7.15124266666666
7171.73333333333	0.0156584003527707	7.17173333333333
7192.224	0.0156744396959449	7.192224
7212.71466666666	0.0156606314888494	7.21271466666667
7233.20533333333	0.0156808505319574	7.23320533333333
7253.696	0.0156624976626846	7.253696
7274.18666666667	0.0156724575483112	7.27418666666667
7294.67733333333	0.0156469301863757	7.29467733333333
7315.168	0.0156648794691603	7.315168
7335.65866666667	0.0156761742869285	7.33565866666667
7356.14933333333	0.0156571513707986	7.35614933333333
7376.64	0.0156657064034325	7.37664
7397.13066666667	0.0156635222263997	7.39713066666666
7417.62133333333	0.015689941014188	7.41762133333333
7438.112	0.0156862619616627	7.438112
7458.60266666666	0.0156865526278687	7.45860266666666
7479.09333333333	0.0156673596195459	7.47909333333333
7499.584	0.015672319954563	7.499584
7520.07466666667	0.0156542168216898	7.52007466666667
7540.56533333333	0.0156502427342223	7.54056533333333
7561.056	0.0156724169653142	7.561056
7581.54666666667	0.0156607283741124	7.58154666666667
7602.03733333333	0.0156723833122346	7.60203733333333
7622.528	0.015674278868989	7.622528
7643.01866666667	0.0156550506969582	7.64301866666667
7663.50933333333	0.0156675106168736	7.66350933333333
7684	0.0156654864017887	7.684
7704.49066666666	0.0156955003564797	7.70449066666666
7724.98133333333	0.0156707524378635	7.72498133333333
7745.472	0.0156706831124288	7.745472
7765.96266666667	0.0156815031988273	7.76596266666667
7786.45333333333	0.0156748292340506	7.78645333333333
7806.944	0.0156498612072172	7.806944
7827.43466666667	0.0156654760607209	7.82743466666667
7847.92533333333	0.0156795710214489	7.84792533333333
7868.416	0.0156728070324554	7.868416
7888.90666666666	0.0156712177815465	7.88890666666667
7909.39733333333	0.0156560891638093	7.90939733333333
7929.888	0.0156553098557466	7.929888
7950.37866666666	0.015665175067122	7.95037866666666
7970.86933333333	0.0156608809212395	7.97086933333333
7991.36	0.0156773658732675	7.99136
8011.85066666667	0.0156673719703773	8.01185066666667
8032.34133333333	0.0156889467531831	8.03234133333333
8052.832	0.0156686882524699	8.052832
8073.32266666667	0.015664689077126	8.07332266666667
8093.81333333333	0.0156866339079115	8.09381333333333
8114.304	0.0156752950140845	8.114304
8134.79466666666	0.0156633411197197	8.13479466666666
8155.28533333333	0.0156663166789162	8.15528533333333
8175.776	0.0156780919448739	8.175776
8196.26666666666	0.0156664430073808	8.19626666666666
8216.75733333333	0.0156451343557006	8.21675733333333
8237.248	0.0156639794166381	8.237248
8257.73866666666	0.0156808095757127	8.25773866666666
8278.22933333333	0.0156771603623495	8.27822933333333
8298.72	0.0156528917190319	8.29872
8319.21066666666	0.0156654020341451	8.31921066666667
8339.70133333333	0.0156677426386914	8.33970133333333
8360.192	0.0156685682857929	8.360192
8380.68266666667	0.015673628832908	8.38068266666667
8401.17333333333	0.015684299261117	8.40117333333333
8421.664	0.0156699502610943	8.421664
8442.15466666667	0.0156554912346841	8.44215466666667
8462.64533333333	0.0156614617707646	8.46264533333333
8483.136	0.0156699372711918	8.483136
8503.62666666667	0.0156735578759582	8.50362666666667
8524.11733333333	0.0156764585002055	8.52411733333333
8544.608	0.0156559745044079	8.544608
8565.09866666666	0.015648850267246	8.56509866666666
8585.58933333333	0.015673205575122	8.58558933333333
8606.08	0.0156705662826383	8.60608
8626.57066666666	0.0156746769038772	8.62657066666666
8647.06133333333	0.0156637476987753	8.64706133333333
8667.552	0.0156821831781682	8.667552
8688.04266666666	0.0156749339255947	8.68804266666666
8708.53333333333	0.0156616347069223	8.70853333333333
8729.024	0.0156626753612725	8.729024
8749.51466666666	0.0156856308862147	8.74951466666666
8770.00533333333	0.0156648716756416	8.77000533333333
8790.496	0.0156803222787109	8.790496
8810.98666666666	0.015666842999471	8.81098666666666
8831.47733333333	0.0156588336823326	8.83147733333333
8851.968	0.0156600093399907	8.851968
8872.45866666667	0.01568238	8.87245866666667
8892.94933333333	0.0156641206641207	8.89294933333333
8913.44	0.0156708663417327	8.91344
8933.93066666667	0.0156586569759709	8.93393066666667
8954.42133333333	0.0156762877051508	8.95442133333333
8974.912	0.0156638533192666	8.974912
8995.40266666667	0.0156631489788939	8.99540266666666
9015.89333333333	0.0156546495825471	9.01589333333333
9036.384	0.0156885055080441	9.036384
9056.87466666666	0.0156921162290461	9.05687466666666
9077.36533333333	0.0156791017910179	9.07736533333333
9097.856	0.0156804374848123	9.097856
9118.34666666666	0.0156710730528766	9.11834666666666
9138.83733333333	0.0156811288546751	9.13883733333333
9159.328	0.0156588742242391	9.159328
9179.81866666666	0.0156869653044796	9.17981866666666
9200.30933333333	0.015668010688171	9.20030933333333
9220.8	0.015667916354578	9.2208
9241.29066666666	0.015691412445424	9.24129066666666
9261.78133333333	0.0156707977451572	9.26178133333333
9282.272	0.0156706184123682	9.282272
9302.76266666667	0.0156551937590689	9.30276266666667
9323.25333333333	0.0156774499038979	9.32325333333333
9343.744	0.0156715054446252	9.343744
9364.23466666667	0.0156785812859509	9.36423466666667
9384.72533333333	0.0156754418860472	9.38472533333333
9405.216	0.0156586221241752	9.405216
9425.70666666667	0.0156711731216743	9.42570666666666
9446.19733333333	0.0156660736500622	9.44619733333333
9466.688	0.0156648192797591	9.466688
9487.17866666666	0.015681085432563	9.48717866666666
9507.66933333333	0.0156780060181866	9.50766933333333
9528.16	0.0156789117251752	9.52816
9548.65066666666	0.0156916228235532	9.54865066666666
9569.14133333333	0.0156674226923715	9.56914133333333
9589.632	0.0156740885931008	9.589632
9610.12266666666	0.0156850796628679	9.61012266666666
9630.61333333333	0.0156553592482922	9.63061333333333
9651.104	0.0156579450019101	9.651104
9671.59466666666	0.0156722812189675	9.67159466666666
9692.08533333333	0.0156721718868755	9.69208533333333
9712.576	0.015679367854082	9.712576
9733.06666666666	0.0156783134891665	9.73306666666666
9753.55733333333	0.0156802442505028	9.75355733333333
9774.048	0.0156764247626896	9.774048
9794.53866666667	0.0156794655759509	9.79453866666667
9815.02933333333	0.0156666806673107	9.81502933333333
9835.52	0.0156661763102866	9.83552
9856.01066666667	0.0156881180296654	9.85601066666667
9876.50133333333	0.0156676877166981	9.87650133333333
9896.992	0.0156516825841292	9.896992
9917.48266666667	0.0156822597952496	9.91748266666666
9937.97333333333	0.0156679447331261	9.93797333333333
9958.464	0.0156750307766312	9.958464
9978.95466666666	0.0156708762273163	9.97895466666666
9999.44533333333	0.0156908279955398	9.99944533333333
10019.936	0.0156755128287184	10.019936
10040.4266666667	0.0156642878644083	10.0404266666667
10060.9173333333	0.0156747191337098	10.0609173333333
10081.408	0.0156643891989627	10.081408
10101.8986666667	0.0156671500290017	10.1018986666667
10122.3893333333	0.0156634104680386	10.1223893333333
10142.88	0.015672486694175	10.14288
10163.3706666667	0.0156859732163126	10.1633706666667
10183.8613333333	0.0156718279969918	10.1838613333333
10204.352	0.0156626080695245	10.204352
10224.8426666667	0.0156853002298152	10.2248426666667
