# Supplementary material for: High-resolution spectroscopy of single nuclear spins via sequential weak measurements
Source: Nat Commun. 2019 Feb 5;10:594. doi: 10.1038/s41467-019-08544-z (PMC6363762; doi:10.1038/s41467-019-08544-z)
Supplement: Supplementary file 3 — Source Data [file 41467_2019_8544_MOESM3_ESM.zip › Main Text/Fig2/Fig2cexp.txt]

0.08236	0.335995531134794	0.045	0.0205903333333328	-0.303086010865098
0.10295	-0.304922973005972	0.045	0.0411806666666656	0.302628229258099
0.12354	0.266321533746128	0.045	0.0617709999999984	-0.301966611143321
0.14413	-0.334650128078185	0.045	0.0823613333333312	0.301135457195758
0.16472	0.267443013550067	0.045	0.102951666666664	-0.300163555532045
0.18531	-0.345050305487539	0.045	0.123541999999997	0.299075066225575
0.2059	0.238277331633793	0.045	0.14413233333333	-0.29789026390531
0.22649	-0.335564308689928	0.045	0.164722666666662	0.29662616120805
0.24708	0.282980122179643	0.045	0.185312999999995	-0.295297032200628
0.26767	-0.332609308435749	0.045	0.205903333333328	0.293914851821348
0.28826	0.26835623946459	0.045	0.226493666666661	-0.292489664814963
0.30885	-0.317366428644159	0.045	0.247083999999994	0.291029895473593
0.32944	0.239829665420448	0.045	0.267674333333327	-0.289542607680982
0.35003	-0.313799479906474	0.045	0.288264666666659	0.288033723233675
0.37062	0.231383576593555	0.045	0.308854999999992	-0.286508205133362
0.39121	-0.282076345285027	0.045	0.329445333333325	0.284970211470607
0.4118	0.244004739314139	0.045	0.350035666666658	-0.283423224618419
0.43239	-0.285348963446472	0.045	0.370625999999991	0.281870159697074
0.45298	0.222130442341543	0.045	0.391216333333323	-0.280313455636029
0.47357	-0.291631532086456	0.045	0.411806666666656	0.278755151625117
0.49416	0.27228513365941	0.045	0.432396999999989	-0.27719695129926
0.51475	-0.242389447877004	0.045	0.452987333333322	0.275640276624783
0.53534	0.245108395956901	0.045	0.473577666666655	-0.27408631313967
0.55593	-0.284173049848604	0.045	0.494167999999987	0.272536047934963
0.57652	0.228094076375465	0.045	0.51475833333332	-0.270990301541972
0.59711	-0.251454368084337	0.045	0.535348666666653	0.269449754703065
0.6177	0.230188843488505	0.045	0.555938999999986	-0.267914970846948
0.63829	-0.254506254318098	0.045	0.576529333333319	0.266386414957632
0.65888	0.206756702481162	0.045	0.597119666666651	-0.2648644694157
0.67947	-0.241570433581782	0.045	0.617709999999984	0.263349447297653
0.70006	0.210326366034093	0.045	0.638300333333317	-0.261841603541188
0.72065	-0.262475955172993	0.045	0.65889066666665	0.260341144318786
0.74124	0.228417002679606	0.045	0.679480999999982	-0.258848234907102
0.76183	-0.270942588662637	0.045	0.700071333333316	0.25736300629349
0.78242	0.235194667088847	0.045	0.720661666666648	-0.25588556072228
0.80301	-0.232887215190318	0.045	0.741251999999981	0.254415976350932
0.8236	0.249791571336847	0.045	0.761842333333314	-0.252954311158874
0.84419	-0.282622523558523	0.045	0.782432666666646	0.251500606228932
0.86478	0.256987424851902	0.045	0.80302299999998	-0.250054888502017
0.88537	-0.227427602390432	0.045	0.823613333333312	0.248617173089589
0.90596	0.212573129857996	0.045	0.844203666666645	-0.247187465214843
0.92655	-0.256696743949704	0.045	0.864793999999978	0.245765761842195
0.94714	0.256514324765403	0.045	0.885384333333311	-0.244352053045077
0.96773	-0.225000479738288	0.045	0.905974666666644	0.242946323154032
0.98832	0.179072487516069	0.045	0.926564999999976	-0.241548551720355
1.00891	-0.215579984723509	0.045	0.947155333333309	0.240158714324885
1.0295	0.28193426426508	0.045	0.967745666666642	-0.238776783256783
1.05009	-0.217848648305613	0.045	0.988335999999975	0.237402728083166
1.07068	0.203611489037208	0.045	1.00892633333331	-0.236036516127107
1.09127	-0.230050595586524	0.045	1.02951666666664	0.234678112868706
1.11186	0.20711588701663	0.045	1.05010699999997	-0.233327482281574
1.13245	-0.231370328353084	0.045	1.07069733333331	0.231984587115091
1.15304	0.20872059211894	0.045	1.09128766666664	-0.230649389131152
1.17363	-0.200064925496911	0.045	1.11187799999997	0.229321849302689
1.19422	0.233449685219805	0.045	1.1324683333333	-0.228001927980116
1.21481	-0.244214393775153	0.045	1.15305866666664	0.226689585030833
1.2354	0.254184132554353	0.045	1.17364899999997	-0.225384779956123
1.25599	-0.185746241330785	0.045	1.1942393333333	0.224087471989069
1.27658	0.241350832217221	0.045	1.21482966666664	-0.222797620176531
1.29717	-0.197367038369045	0.045	1.23541999999997	0.221515183447746
1.31776	0.202155028736443	0.045	1.2560103333333	-0.220240120671701
1.33835	-0.256720904477185	0.045	1.27660066666663	0.218972390705082
1.35894	0.245307200522227	0.045	1.29719099999997	-0.217711952432298
1.37953	-0.1805270136911	0.045	1.3177813333333	0.216458764798879
1.40012	0.228872307118422	0.045	1.33837166666663	-0.215212786839287
1.42071	-0.158370066492741	0.045	1.35896199999997	0.213973977700054
1.4413	0.218576237706232	0.045	1.3795523333333	-0.212742296658987
1.46189	-0.19080597825047	0.045	1.40014266666663	0.211517703141086
1.48248	0.177626622173447	0.045	1.42073299999996	-0.210300156731686
1.50307	-0.229071522484216	0.045	1.4413233333333	0.209089617187282
1.52366	0.187457108125866	0.045	1.46191366666663	-0.207886044444412
1.54425	-0.117447185305049	0.045	1.48250399999996	0.206689398626899
1.56484	0.189105212362651	0.045	1.5030943333333	-0.205499640051724
1.58543	-0.193448859585687	0.045	1.52368466666663	0.204316729233752
1.60602	0.184511806959265	0.045	1.54427499999996	-0.203140626889496
1.62661	-0.185741408622536	0.045	1.56486533333329	0.201971293940065
1.6472	0.198444256153936	0.045	1.58545566666663	-0.200808691513446
1.66779	-0.207457715824789	0.045	1.60604599999996	0.19965278094621
1.68838	0.180171254434711	0.045	1.62663633333329	-0.198503523784745
1.70897	-0.159287483241767	0.045	1.64722666666662	0.197360881786094
1.72956	0.192195270973551	0.045	1.66781699999996	-0.19622481691846
1.75015	-0.178745881715389	0.045	1.68840733333329	0.195095291361426
1.77074	0.179190942663816	0.045	1.70899766666662	-0.193972267505954
1.79133	-0.138217435523514	0.045	1.72958799999996	0.192855707954179
1.81192	0.171446800457535	0.045	1.75017833333329	-0.191745575519049
1.83251	-0.20008483789651	0.045	1.77076866666662	0.190641833223825
1.8531	0.176353516466298	0.045	1.79135899999995	-0.189544444301472
1.87369	-0.180678402096863	0.045	1.81194933333329	0.188453372193958
1.89428	0.172126310321835	0.045	1.83253966666662	-0.187368580551472
1.91487	-0.161859835599716	0.045	1.85312999999995	0.186290033231584
1.93546	0.197927837141767	0.045	1.87372033333329	-0.185217694298345
1.95605	-0.143785660056661	0.045	1.89431066666662	0.184151528021356
1.97664	0.187218337939312	0.045	1.91490099999995	-0.183091498874788
1.99723	-0.160439033989928	0.045	1.93549133333328	0.182037571536386
2.01782	0.116158106582579	0.045	1.95608166666662	-0.180989710886444
2.03841	-0.169375949488027	0.045	1.97667199999995	0.179947882006763
2.059	0.185667246486195	0.045	1.99726233333328	-0.178912050179596
2.07959	-0.14455898164685	0.045	2.01785266666662	0.177882180886583
2.10018	0.188178053102751	0.045	2.03844299999995	-0.176858239807676
2.12077	-0.140986495941768	0.045	2.05903333333328	0.175840192820058
2.14136	0.172897011854295	0.045	2.07962366666661	-0.174828005997062
2.16195	-0.195638192295398	0.045	2.10021399999995	0.173821645607085
2.18254	0.221031726680963	0.045	2.12080433333328	-0.1728210781125
2.20313	-0.158654054713213	0.045	2.14139466666661	0.171826270168572
2.22372	0.19673277179559	0.045	2.16198499999995	-0.170837188622374
2.24431	-0.132127804288286	0.045	2.18257533333328	0.169853800511701
2.2649	0.167111914803681	0.045	2.20316566666661	-0.168876073063995
2.28549	-0.12851436606636	0.045	2.22375599999994	0.167903973695266
2.30608	0.166852492029415	0.045	2.24434633333328	-0.166937470009018
2.32667	-0.121776309868894	0.045	2.26493666666661	0.165976529795184
2.34726	0.215429419359761	0.045	2.28552699999994	-0.16502112102906
2.36785	-0.173347411016049	0.045	2.30611733333327	0.164071211870246
2.38844	0.175351308322214	0.045	2.32670766666661	-0.163126770661589
2.40903	-0.172115683845923	0.045	2.34729799999994	0.162187765928139
2.42962	0.131164704478072	0.045	2.36788833333327	-0.161254166376099
2.45021	-0.110319326671508	0.045	2.38847866666661	0.16032594089179
2.4708	0.141850099325785	0.045	2.40906899999994	-0.159403058540613
2.49139	-0.151074193686399	0.045	2.42965933333327	0.158485488566027
2.51198	0.181712797699284	0.045	2.4502496666666	-0.157573200388522
2.53257	-0.136257578937774	0.045	2.47083999999994	0.1566661636046
2.55316	0.104371667507049	0.045	2.49143033333327	-0.15576434798577
2.57375	-0.141199899023663	0.045	2.5120206666666	0.154867723477534
2.59434	0.157890367668077	0.045	2.53261099999994	-0.153976260198395
2.61493	-0.139506769098876	0.045	2.55320133333327	0.153089928438854
2.63552	0.176127617004825	0.045	2.5737916666666	-0.152208698660426
2.65611	-0.129808394271367	0.045	2.59438199999993	0.151332541494653
2.6767	0.144516399815652	0.045	2.61497233333327	-0.150461427742131
2.69729	-0.148800128172744	0.045	2.6355626666666	0.14959532837153
2.71788	0.189450602553142	0.045	2.65615299999993	-0.148734214518632
2.73847	-0.15935848975953	0.045	2.67674333333327	0.147878057485369
2.75906	0.145386813889679	0.045	2.6973336666666	-0.147026828738864
2.77965	-0.139226294631009	0.045	2.71792399999993	0.146180499910485
2.80024	0.107316692025557	0.045	2.73851433333326	-0.145339042794895
2.82083	-0.111659139834928	0.045	2.7591046666666	0.144502429349113
2.84142	0.175625720474736	0.045	2.77969499999993	-0.143670631691584
2.86201	-0.150048499331519	0.045	2.80028533333326	0.142843622101245
2.8826	0.0919743116396124	0.045	2.8208756666666	-0.142021373016603
2.90319	-0.123291237863664	0.045	2.84146599999993	0.141203857034815
2.92378	0.173027710777769	0.045	2.86205633333326	-0.14039104691078
2.94437	-0.108031777534574	0.045	2.88264666666659	0.139582915556224
2.96496	0.117272229038877	0.045	2.90323699999993	-0.138779436038802
2.98555	-0.0860363118589035	0.045	2.92382733333326	0.137980581581198
3.00614	0.0862438108206979	0.045	2.94441766666659	-0.137186325560236
3.02673	-0.129013372274536	0.045	2.96500799999992	0.13639664150599
3.04732	0.138139899901153	0.045	2.98559833333326	-0.135611503100899
3.06791	-0.163314238231954	0.045	3.00618866666659	0.134830884178899
3.0885	0.136577312463715	0.045	3.02677899999992	-0.13405475872454
3.10909	-0.0832160830146049	0.045	3.04736933333326	0.133283100872129
3.12968	0.163109297297464	0.045	3.06795966666659	-0.132515884904859
3.15027	-0.119282816002953	0.045	3.08854999999992	0.131753085253959
3.17086	0.130589356274245	0.045	3.10914033333325	-0.130994676497839
3.19145	-0.112545120364032	0.045	3.12973066666659	0.130240633361243
3.21204	0.107844272630725	0.045	3.15032099999992	-0.129490930714404
3.23263	-0.0804235849958111	0.045	3.17091133333325	0.128745543572214
3.25322	0.136093411011305	0.045	3.19150166666658	-0.128004447093382
3.27381	-0.128028202022181	0.045	3.21209199999992	0.127267616579612
3.2944	0.120442506059988	0.045	3.23268233333325	-0.126535027474781
3.31499	-0.145626414056659	0.045	3.25327266666658	0.125806655364114
3.33558	0.15776920516028	0.045	3.27386299999992	-0.125082475973377
3.35617	-0.149939884572322	0.045	3.29445333333325	0.124362465168066
3.37676	0.107564815621207	0.045	3.31504366666658	-0.1236465989526
3.39735	-0.116556400277311	0.045	3.33563399999991	0.122934853469524
3.41794	0.131368753802597	0.045	3.35622433333325	-0.122227204998716
3.43853	-0.0975818208943219	0.045	3.37681466666658	0.12152362995659
3.45912	0.128892881683813	0.045	3.39740499999991	-0.120824104895317
3.47971	-0.138701898256422	0.045	3.41799533333325	0.120128606502038
3.5003	0.127345789356056	0.045	3.43858566666658	-0.119437111598092
3.52089	-0.0990931934944542	0.045	3.45917599999991	0.118749597138238
3.54148	0.143777550875126	0.045	3.47976633333324	-0.118066040209894
3.56207	-0.111560845288397	0.045	3.50035666666658	0.117386418032367
3.58266	0.102311477933558	0.045	3.52094699999991	-0.116710707956095
3.60325	-0.109616691766405	0.045	3.54153733333324	0.116038887461896
3.62384	0.0778110431462568	0.045	3.56212766666658	-0.115370934160213
3.64443	-0.120127254755604	0.045	3.58271799999991	0.114706825790372
3.66502	0.132441826292959	0.045	3.60330833333324	-0.114046540219836
3.68561	-0.128896021946291	0.045	3.62389866666657	0.113390055443469
3.7062	0.158338201844916	0.045	3.64448899999991	-0.112737349582804
3.72679	-0.0610445226571152	0.045	3.66507933333324	0.112088400885313
3.74738	0.11559227945981	0.045	3.68566966666657	-0.11144318772368
3.76797	-0.0576404463787168	0.045	3.70625999999991	0.110801688595084
3.78856	0.0840761504444536	0.045	3.72685033333324	-0.11016388212048
3.80915	-0.0703297561813834	0.045	3.74744066666657	0.109529747043886
3.82974	0.0927825682452175	0.045	3.7680309999999	-0.108899262231676
3.85033	-0.0974146995776429	0.045	3.78862133333324	0.108272406671877
3.87092	0.097908623790661	0.045	3.80921166666657	-0.107649159473464
3.89151	-0.109802711960532	0.045	3.8298019999999	0.107029499865668
3.9121	0.113251532107132	0.045	3.85039233333324	-0.106413407197285
3.93269	-0.0867193277921781	0.045	3.87098266666657	0.10580086093598
3.95328	0.118136729216742	0.045	3.8915729999999	-0.105191840667613
3.97387	-0.0725669643383194	0.045	3.91216333333323	0.104586326095552
3.99446	0.0545781569493529	0.045	3.93275366666657	-0.103984297039996
4.01505	-0.106083913215276	0.045	3.9533439999999	0.103385733437309
4.03564	0.105608129677708	0.045	3.97393433333323	-0.102790615339344
4.05623	-0.0764919084482888	0.045	3.99452466666656	0.102198922912782
4.07682	0.0759805249311195	0.045	4.0151149999999	-0.101610636438471
4.09741	-0.0635074216818999	0.045	4.03570533333323	0.101025736310767
4.118	0.115740055034529	0.045	4.05629566666656	-0.100444203036882
4.13859	-0.0750923040970009	0.045	4.0768859999999	0.0998660172362346
4.15918	0.108443422562542	0.045	4.09747633333323	-0.099291159639804
4.17977	-0.11395772481887	0.045	4.11806666666656	0.0987196110894867
--			4.1386569999999	-0.0981513525374587
--			4.15924733333323	0.0975863650455412
--			4.17983766666656	-0.0970246297845687
--			4.20042799999989	0.0964661280337621
--			4.22101833333323	-0.0959108411801042
--			4.24160866666656	0.09535875071772
--			4.26219899999989	-0.0948098382472593
--			4.28278933333322	0.0942640854752842
--			4.30337966666656	-0.093721474213659
--			4.32396999999989	0.0931819863789439
--			4.34456033333322	-0.092645603991793
--			4.36515066666656	0.0921123091763545
--			4.38574099999989	-0.0915820841596751
--			4.40633133333322	0.0910549112711079
--			4.42692166666655	-0.0905307729417232
--			4.44751199999989	0.0900096517037231
--			4.46810233333322	-0.0894915301898596
--			4.48869266666655	0.0889763911328554
--			4.50928299999988	-0.0884642173648287
--			4.52987333333322	0.087954991816721
--			4.55046366666655	-0.0874486975177281
--			4.57105399999988	0.0869453175947349
--			4.59164433333322	-0.0864448352717524
--			4.61223466666655	0.0859472338693594
--			4.63282499999988	-0.0854524968041461
--			4.65341533333321	0.0849606075881617
--			4.67400566666655	-0.0844715498283646
--			4.69459599999988	0.0839853072260765
--			4.71518633333321	-0.0835018635764388
--			4.73577666666655	0.0830212027678729
--			4.75636699999988	-0.082543308781543
--			4.77695733333321	0.0820681656908224
--			4.79754766666654	-0.0815957576607626
--			4.81813799999988	0.0811260689475656
--			4.83872833333321	-0.0806590838980592
--			4.85931866666654	0.0801947869491758
--			4.87990899999988	-0.0797331626274327
--			4.90049933333321	0.0792741955484173
--			4.92108966666654	-0.0788178704162742
--			4.94167999999987	0.0783641720231952
--			4.96227033333321	-0.0779130852489128
--			4.98286066666654	0.077464595060196
--			5.00345099999987	-0.0770186865103493
--			5.02404133333321	0.076575344738715
--			5.04463166666654	-0.0761345549701773
--			5.06522199999987	0.0756963025146705
--			5.0858123333332	-0.075260572766689
--			5.10640266666654	0.0748273512048006
--			5.12699299999987	-0.074396623391163
--			5.1475833333332	0.073968374971042
--			5.16817366666653	-0.0735425916723335
--			5.18876399999987	0.0731192593050876
--			5.2093543333332	-0.0726983637610361
--			5.22994466666653	0.0722798910131217
--			5.25053499999987	-0.0718638271150314
--			5.2711253333332	0.0714501582007307
--			5.29171566666653	-0.0710388704840021
--			5.31230599999986	0.070629950257986
--			5.3328963333332	-0.0702233838947227
--			5.35348666666653	0.0698191578446996
--			5.37407699999986	-0.0694172586363987
--			5.3946673333332	0.0690176728758479
--			5.41525766666653	-0.0686203872461748
--			5.43584799999986	0.0682253885071628
--			5.45643833333319	-0.0678326634948095
--			5.47702866666653	0.0674421991208887
--			5.49761899999986	-0.0670539823725136
--			5.51820933333319	0.0666680003117033
--			5.53879966666653	-0.0662842400749517
--			5.55938999999986	0.0659026888727987
--			5.57998033333319	-0.0655233339894042
--			5.60057066666652	0.0651461627821239
--			5.62116099999986	-0.0647711626810885
--			5.64175133333319	0.064398321188784
--			5.66234166666652	-0.0640276258796362
--			5.68293199999986	0.0636590643995957
--			5.70352233333319	-0.0632926244657272
--			5.72411266666652	0.0629282938657986
--			5.74470299999985	-0.0625660604578757
--			5.76529333333319	0.0622059121699164
--			5.78588366666652	-0.0618478369993689
--			5.80647399999985	0.0614918230127714
--			5.82706433333319	-0.0611378583453547
--			5.84765466666652	0.0607859312006466
--			5.86824499999985	-0.0604360298500786
--			5.88883533333318	0.0600881426325957
--			5.90942566666652	-0.0597422579542667
--			5.93001599999985	0.0593983642878988
--			5.95060633333318	-0.0590564501726529
--			5.97119666666651	0.058716504213662
--			5.99178699999985	-0.058378515081651
--			6.01237733333318	0.0580424715125594
--			6.03296766666651	-0.0577083623071661
--			6.05355799999985	0.0573761763307156
--			6.07414833333318	-0.0570459025125475
--			6.09473866666651	0.0567175298457273
--			6.11532899999984	-0.0563910473866795
--			6.13591933333318	0.0560664442548231
--			6.15650966666651	-0.0557437096322088
--			6.17709999999984	0.0554228327631584
--			6.19769033333318	-0.0551038029539067
--			6.21828066666651	0.0547866095722448
--			6.23887099999984	-0.0544712420471659
--			6.25946133333317	0.0541576898685129
--			6.28005166666651	-0.0538459425866281
--			6.30064199999984	0.0535359898120055
--			6.32123233333317	-0.0532278212149435
--			6.3418226666665	0.0529214265252015
--			6.36241299999984	-0.0526167955316575
--			6.38300333333317	0.0523139180819675
--			6.4035936666665	-0.0520127840822274
--			6.42418399999984	0.0517133834966364
--			6.44477433333317	-0.0514157063471628
--			6.4653646666665	0.0511197427132112
--			6.48595499999983	-0.0508254827312921
--			6.50654533333317	0.0505329165946931
--			6.5271356666665	-0.050242034553152
--			6.54772599999983	0.049952826912532
--			6.56831633333317	-0.0496652840344985
--			6.5889066666665	0.049379396336198
--			6.60949699999983	-0.0490951542899385
--			6.63008733333316	0.0488125484228722
--			6.6506776666665	-0.0485315693166799
--			6.67126799999983	0.0482522076072568
--			6.69185833333316	-0.0479744539844007
--			6.7124486666665	0.0476982991915015
--			6.73303899999983	-0.0474237340252329
--			6.75362933333316	0.0471507493352455
--			6.77421966666649	-0.0468793360238621
--			6.79480999999983	0.0466094850457743
--			6.81540033333316	-0.0463411874077409
--			6.83599066666649	0.0460744341682887
--			6.85658099999983	-0.0458092164374141
--			6.87717133333316	0.0455455253762868
--			6.89776166666649	-0.0452833521969555
--			6.91835199999982	0.0450226881620548
--			6.93894233333316	-0.0447635245845141
--			6.95953266666649	0.0445058528272681
--			6.98012299999982	-0.044249664302969
--			7.00071333333316	0.0439949504737003
--			7.02130366666649	-0.0437417028506919
--			7.04189399999982	0.0434899129940378
--			7.06248433333315	-0.0432395725124144
--			7.08307466666649	0.0429906730628011
--			7.10366499999982	-0.042743206350202
--			7.12425533333315	0.0424971641273697
--			7.14484566666648	-0.0422525381945303
--			7.16543599999982	0.04200932039911
--			7.18602633333315	-0.0417675026354639
--			7.20661666666648	0.0415270768446052
--			7.22720699999982	-0.0412880350139371
--			7.24779733333315	0.0410503691769857
--			7.26838766666648	-0.0408140714131343
--			7.28897799999981	0.0405791338473596
--			7.30956833333315	-0.0403455486499691
--			7.33015866666648	0.0401133080363405
--			7.35074899999981	-0.0398824042666617
--			7.37133933333314	0.0396528296456736
--			7.39192966666648	-0.0394245765224128
--			7.41251999999981	0.0391976372899575
--			7.43311033333314	-0.038972004385173
--			7.45370066666648	0.0387476702884607
--			7.47429099999981	-0.0385246275235068
--			7.49488133333314	0.0383028686570331
--			7.51547166666647	-0.0380823862985498
--			7.53606199999981	0.0378631731001088
--			7.55665233333314	-0.0376452217560587
--			7.57724266666647	0.0374285250028019
--			7.59783299999981	-0.0372130756185519
--			7.61842333333314	0.0369988664230929
--			7.63901366666647	-0.0367858902775406
--			7.6596039999998	0.0365741400841041
--			7.68019433333314	-0.0363636087858494
--			7.70078466666647	0.0361542893664645
--			7.7213749999998	-0.0359461748500249
--			7.74196533333314	0.035739258300762
--			7.76255566666647	-0.035533532822831
--			7.7831459999998	0.035328991560082
--			7.80373633333313	-0.0351256276958307
--			7.82432666666647	0.0349234344526319
--			7.8449169999998	-0.0347224050920532
--			7.86550733333313	0.0345225329144506
--			7.88609766666647	-0.0343238112587451
--			7.9066879999998	0.0341262335022009
--			7.92727833333313	-0.0339297930602047
--			7.94786866666646	0.0337344833860456
--			7.9684589999998	-0.033540297970698
--			7.98904933333313	0.0333472303426039
--			8.00963966666646	-0.0331552740674576
--			8.0302299999998	0.0329644227479909
--			8.05082033333313	-0.0327746700237604
--			8.07141066666646	0.0325860095709349
--			8.09200099999979	-0.0323984351020854
--			8.11259133333313	0.0322119403659747
--			8.13318166666646	-0.0320265191473499
--			8.15377199999979	0.0318421652667347
--			8.17436233333313	-0.0316588725802237
--			8.19495266666646	0.0314766349792777
--			8.21554299999979	-0.0312954463905197
--			8.23613333333312	0.0311153007755332
--			8.25672366666646	-0.0309361921306603
--			8.27731399999979	0.030758114486802
--			8.29790433333312	-0.030581061909219
--			8.31849466666645	0.0304050284973343
--			8.33908499999979	-0.0302300083845363
--			8.35967533333312	0.030055995737983
--			8.38026566666645	-0.0298829847584083
--			8.40085599999979	0.0297109696799282
--			8.42144633333312	-0.0295399447698487
--			8.44203666666645	0.0293699043284749
--			8.46262699999978	-0.0292008426889212
--			8.48321733333312	0.0290327542169218
--			8.50380766666645	-0.0288656333106438
--			8.52439799999978	0.0286994744004997
--			8.54498833333312	-0.0285342719489624
--			8.56557866666645	0.0283700204503803
--			8.58616899999978	-0.028206714430794
--			8.60675933333311	0.0280443484477536
--			8.62734966666645	-0.0278829170901377
--			8.64793999999978	0.0277224149779728
--			8.66853033333311	-0.0275628367622542
--			8.68912066666645	0.0274041771247673
--			8.70971099999978	-0.0272464307779111
--			8.73030133333311	0.0270895924645211
--			8.75089166666644	-0.026933656957695
--			8.77148199999978	0.0267786190606178
--			8.79207233333311	-0.0266244736063888
--			8.81266266666644	0.0264712154578497
--			8.83325299999978	-0.0263188395074131
--			8.85384333333311	0.0261673406768921
--			8.87443366666644	-0.0260167139173317
--			8.89502399999977	0.0258669542088399
--			8.91561433333311	-0.0257180565604206
--			8.93620466666644	0.0255700160098075
--			8.95679499999977	-0.0254228276232984
--			8.97738533333311	0.025276486495591
--			8.99797566666644	-0.0251309877496193
--			9.01856599999977	0.024986326536391
--			9.0391563333331	-0.0248424980348261
--			9.05974666666644	0.0246994974515962
--			9.08033699999977	-0.0245573200209645
--			9.1009273333331	0.0244159610046273
--			9.12151766666643	-0.0242754156915559
--			9.14210799999977	0.0241356793978396
--			9.1626983333331	-0.0239967474665297
--			9.18328866666643	0.0238586152674842
--			9.20387899999977	-0.0237212781972134
--			9.2244693333331	0.0235847316787271
--			9.24505966666643	-0.0234489711613809
--			9.26564999999976	0.0233139921207257
--			9.2862403333331	-0.0231797900583563
--			9.30683066666643	0.0230463605017616
--			9.32742099999976	-0.0229136990041755
--			9.34801133333309	0.022781801144429
--			9.36860166666643	-0.0226506625268023
--			9.38919199999976	0.0225202787808788
--			9.40978233333309	-0.0223906455613994
--			9.43037266666643	0.0222617585481173
--			9.45096299999976	-0.0221336134456545
--			9.47155333333309	0.0220062059833583
--			9.49214366666642	-0.0218795319151593
--			9.51273399999976	0.0217535870194294
--			9.53332433333309	-0.0216283670988417
--			9.55391466666642	0.0215038679802302
--			9.57450499999976	-0.0213800855144507
--			9.59509533333309	0.021257015576243
--			9.61568566666642	-0.0211346540640927
--			9.63627599999975	0.0210129969000953
--			9.65686633333309	-0.0208920400298196
--			9.67745666666642	0.0207717794221731
--			9.69804699999975	-0.0206522110692671
--			9.71863733333308	0.0205333309862838
--			9.73922766666642	-0.020415135211343
--			9.75981799999975	0.0202976198053702
--			9.78040833333308	-0.0201807808519656
--			9.80099866666642	0.0200646144572729
--			9.82158899999975	-0.0199491167498502
--			9.84217933333308	0.0198342838805409
--			9.86276966666641	-0.019720112022345
--			9.88335999999975	0.0196065973702918
--			9.90395033333308	-0.0194937361413133
--			9.92454066666641	0.0193815245741178
--			9.94513099999975	-0.0192699589290648
--			9.96572133333308	0.0191590354880401
--			9.98631166666641	-0.0190487505543321
--			10.0069019999997	0.0189391004525085
--			10.0274923333331	-0.0188300815282939
--			10.0480826666664	0.0187216901484481
--			10.0686729999997	-0.0186139227006445
--			10.0892633333331	0.0185067755933505
--			10.1098536666664	-0.0184002452557072
--			10.1304439999997	0.0182943281374105
--			10.1510343333331	-0.018189020708593
--			10.1716246666664	0.0180843194597064
--			10.1922149999997	-0.0179802209014041
--			10.2128053333331	0.0178767215644252
			10.2333956666664	-0.017773817999479
			10.2539859999997	0.0176715067771299
			10.2745763333331	-0.0175697844876831
			10.2951666666664	0.0174686477410709
