# Supplementary material for: High-resolution spectroscopy of single nuclear spins via sequential weak measurements
Source: Nat Commun. 2019 Feb 5;10:594. doi: 10.1038/s41467-019-08544-z (PMC6363762; doi:10.1038/s41467-019-08544-z)
Supplement: Supplementary file 3 — Source Data [file 41467_2019_8544_MOESM3_ESM.zip › Main Text/Fig2/Fig2ctheory.txt]

0.0205903333333328	-0.303086010865098
0.0411806666666656	0.302628229258099
0.0617709999999984	-0.301966611143321
0.0823613333333312	0.301135457195758
0.102951666666664	-0.300163555532045
0.123541999999997	0.299075066225575
0.14413233333333	-0.29789026390531
0.164722666666662	0.29662616120805
0.185312999999995	-0.295297032200628
0.205903333333328	0.293914851821348
0.226493666666661	-0.292489664814963
0.247083999999994	0.291029895473593
0.267674333333327	-0.289542607680982
0.288264666666659	0.288033723233675
0.308854999999992	-0.286508205133362
0.329445333333325	0.284970211470607
0.350035666666658	-0.283423224618419
0.370625999999991	0.281870159697074
0.391216333333323	-0.280313455636029
0.411806666666656	0.278755151625117
0.432396999999989	-0.27719695129926
0.452987333333322	0.275640276624783
0.473577666666655	-0.27408631313967
0.494167999999987	0.272536047934963
0.51475833333332	-0.270990301541972
0.535348666666653	0.269449754703065
0.555938999999986	-0.267914970846948
0.576529333333319	0.266386414957632
0.597119666666651	-0.2648644694157
0.617709999999984	0.263349447297653
0.638300333333317	-0.261841603541188
0.65889066666665	0.260341144318786
0.679480999999982	-0.258848234907102
0.700071333333316	0.25736300629349
0.720661666666648	-0.25588556072228
0.741251999999981	0.254415976350932
0.761842333333314	-0.252954311158874
0.782432666666646	0.251500606228932
0.80302299999998	-0.250054888502017
0.823613333333312	0.248617173089589
0.844203666666645	-0.247187465214843
0.864793999999978	0.245765761842195
0.885384333333311	-0.244352053045077
0.905974666666644	0.242946323154032
0.926564999999976	-0.241548551720355
0.947155333333309	0.240158714324885
0.967745666666642	-0.238776783256783
0.988335999999975	0.237402728083166
1.00892633333331	-0.236036516127107
1.02951666666664	0.234678112868706
1.05010699999997	-0.233327482281574
1.07069733333331	0.231984587115091
1.09128766666664	-0.230649389131152
1.11187799999997	0.229321849302689
1.1324683333333	-0.228001927980116
1.15305866666664	0.226689585030833
1.17364899999997	-0.225384779956123
1.1942393333333	0.224087471989069
1.21482966666664	-0.222797620176531
1.23541999999997	0.221515183447746
1.2560103333333	-0.220240120671701
1.27660066666663	0.218972390705082
1.29719099999997	-0.217711952432298
1.3177813333333	0.216458764798879
1.33837166666663	-0.215212786839287
1.35896199999997	0.213973977700054
1.3795523333333	-0.212742296658987
1.40014266666663	0.211517703141086
1.42073299999996	-0.210300156731686
1.4413233333333	0.209089617187282
1.46191366666663	-0.207886044444412
1.48250399999996	0.206689398626899
1.5030943333333	-0.205499640051724
1.52368466666663	0.204316729233752
1.54427499999996	-0.203140626889496
1.56486533333329	0.201971293940065
1.58545566666663	-0.200808691513446
1.60604599999996	0.19965278094621
1.62663633333329	-0.198503523784745
1.64722666666662	0.197360881786094
1.66781699999996	-0.19622481691846
1.68840733333329	0.195095291361426
1.70899766666662	-0.193972267505954
1.72958799999996	0.192855707954179
1.75017833333329	-0.191745575519049
1.77076866666662	0.190641833223825
1.79135899999995	-0.189544444301472
1.81194933333329	0.188453372193958
1.83253966666662	-0.187368580551472
1.85312999999995	0.186290033231584
1.87372033333329	-0.185217694298345
1.89431066666662	0.184151528021356
1.91490099999995	-0.183091498874788
1.93549133333328	0.182037571536386
1.95608166666662	-0.180989710886444
1.97667199999995	0.179947882006763
1.99726233333328	-0.178912050179596
2.01785266666662	0.177882180886583
2.03844299999995	-0.176858239807676
2.05903333333328	0.175840192820058
2.07962366666661	-0.174828005997062
2.10021399999995	0.173821645607085
2.12080433333328	-0.1728210781125
2.14139466666661	0.171826270168572
2.16198499999995	-0.170837188622374
2.18257533333328	0.169853800511701
2.20316566666661	-0.168876073063995
2.22375599999994	0.167903973695266
2.24434633333328	-0.166937470009018
2.26493666666661	0.165976529795184
2.28552699999994	-0.16502112102906
2.30611733333327	0.164071211870246
2.32670766666661	-0.163126770661589
2.34729799999994	0.162187765928139
2.36788833333327	-0.161254166376099
2.38847866666661	0.16032594089179
2.40906899999994	-0.159403058540613
2.42965933333327	0.158485488566027
2.4502496666666	-0.157573200388522
2.47083999999994	0.1566661636046
2.49143033333327	-0.15576434798577
2.5120206666666	0.154867723477534
2.53261099999994	-0.153976260198395
2.55320133333327	0.153089928438854
2.5737916666666	-0.152208698660426
2.59438199999993	0.151332541494653
2.61497233333327	-0.150461427742131
2.6355626666666	0.14959532837153
2.65615299999993	-0.148734214518632
2.67674333333327	0.147878057485369
2.6973336666666	-0.147026828738864
2.71792399999993	0.146180499910485
2.73851433333326	-0.145339042794895
2.7591046666666	0.144502429349113
2.77969499999993	-0.143670631691584
2.80028533333326	0.142843622101245
2.8208756666666	-0.142021373016603
2.84146599999993	0.141203857034815
2.86205633333326	-0.14039104691078
2.88264666666659	0.139582915556224
2.90323699999993	-0.138779436038802
2.92382733333326	0.137980581581198
2.94441766666659	-0.137186325560236
2.96500799999992	0.13639664150599
2.98559833333326	-0.135611503100899
3.00618866666659	0.134830884178899
3.02677899999992	-0.13405475872454
3.04736933333326	0.133283100872129
3.06795966666659	-0.132515884904859
3.08854999999992	0.131753085253959
3.10914033333325	-0.130994676497839
3.12973066666659	0.130240633361243
3.15032099999992	-0.129490930714404
3.17091133333325	0.128745543572214
3.19150166666658	-0.128004447093382
3.21209199999992	0.127267616579612
3.23268233333325	-0.126535027474781
3.25327266666658	0.125806655364114
3.27386299999992	-0.125082475973377
3.29445333333325	0.124362465168066
3.31504366666658	-0.1236465989526
3.33563399999991	0.122934853469524
3.35622433333325	-0.122227204998716
3.37681466666658	0.12152362995659
3.39740499999991	-0.120824104895317
3.41799533333325	0.120128606502038
3.43858566666658	-0.119437111598092
3.45917599999991	0.118749597138238
3.47976633333324	-0.118066040209894
3.50035666666658	0.117386418032367
3.52094699999991	-0.116710707956095
3.54153733333324	0.116038887461896
3.56212766666658	-0.115370934160213
3.58271799999991	0.114706825790372
3.60330833333324	-0.114046540219836
3.62389866666657	0.113390055443469
3.64448899999991	-0.112737349582804
3.66507933333324	0.112088400885313
3.68566966666657	-0.11144318772368
3.70625999999991	0.110801688595084
3.72685033333324	-0.11016388212048
3.74744066666657	0.109529747043886
3.7680309999999	-0.108899262231676
3.78862133333324	0.108272406671877
3.80921166666657	-0.107649159473464
3.8298019999999	0.107029499865668
3.85039233333324	-0.106413407197285
3.87098266666657	0.10580086093598
3.8915729999999	-0.105191840667613
3.91216333333323	0.104586326095552
3.93275366666657	-0.103984297039996
3.9533439999999	0.103385733437309
3.97393433333323	-0.102790615339344
3.99452466666656	0.102198922912782
4.0151149999999	-0.101610636438471
4.03570533333323	0.101025736310767
4.05629566666656	-0.100444203036882
4.0768859999999	0.0998660172362346
4.09747633333323	-0.099291159639804
4.11806666666656	0.0987196110894867
4.1386569999999	-0.0981513525374587
4.15924733333323	0.0975863650455412
4.17983766666656	-0.0970246297845687
4.20042799999989	0.0964661280337621
4.22101833333323	-0.0959108411801042
4.24160866666656	0.09535875071772
4.26219899999989	-0.0948098382472593
4.28278933333322	0.0942640854752842
4.30337966666656	-0.093721474213659
4.32396999999989	0.0931819863789439
4.34456033333322	-0.092645603991793
4.36515066666656	0.0921123091763545
4.38574099999989	-0.0915820841596751
4.40633133333322	0.0910549112711079
4.42692166666655	-0.0905307729417232
4.44751199999989	0.0900096517037231
4.46810233333322	-0.0894915301898596
4.48869266666655	0.0889763911328554
4.50928299999988	-0.0884642173648287
4.52987333333322	0.087954991816721
4.55046366666655	-0.0874486975177281
4.57105399999988	0.0869453175947349
4.59164433333322	-0.0864448352717524
4.61223466666655	0.0859472338693594
4.63282499999988	-0.0854524968041461
4.65341533333321	0.0849606075881617
4.67400566666655	-0.0844715498283646
4.69459599999988	0.0839853072260765
4.71518633333321	-0.0835018635764388
4.73577666666655	0.0830212027678729
4.75636699999988	-0.082543308781543
4.77695733333321	0.0820681656908224
4.79754766666654	-0.0815957576607626
4.81813799999988	0.0811260689475656
4.83872833333321	-0.0806590838980592
4.85931866666654	0.0801947869491758
4.87990899999988	-0.0797331626274327
4.90049933333321	0.0792741955484173
4.92108966666654	-0.0788178704162742
4.94167999999987	0.0783641720231952
4.96227033333321	-0.0779130852489128
4.98286066666654	0.077464595060196
5.00345099999987	-0.0770186865103493
5.02404133333321	0.076575344738715
5.04463166666654	-0.0761345549701773
5.06522199999987	0.0756963025146705
5.0858123333332	-0.075260572766689
5.10640266666654	0.0748273512048006
5.12699299999987	-0.074396623391163
5.1475833333332	0.073968374971042
5.16817366666653	-0.0735425916723335
5.18876399999987	0.0731192593050876
5.2093543333332	-0.0726983637610361
5.22994466666653	0.0722798910131217
5.25053499999987	-0.0718638271150314
5.2711253333332	0.0714501582007307
5.29171566666653	-0.0710388704840021
5.31230599999986	0.070629950257986
5.3328963333332	-0.0702233838947227
5.35348666666653	0.0698191578446996
5.37407699999986	-0.0694172586363987
5.3946673333332	0.0690176728758479
5.41525766666653	-0.0686203872461748
5.43584799999986	0.0682253885071628
5.45643833333319	-0.0678326634948095
5.47702866666653	0.0674421991208887
5.49761899999986	-0.0670539823725136
5.51820933333319	0.0666680003117033
5.53879966666653	-0.0662842400749517
5.55938999999986	0.0659026888727987
5.57998033333319	-0.0655233339894042
5.60057066666652	0.0651461627821239
5.62116099999986	-0.0647711626810885
5.64175133333319	0.064398321188784
5.66234166666652	-0.0640276258796362
5.68293199999986	0.0636590643995957
5.70352233333319	-0.0632926244657272
5.72411266666652	0.0629282938657986
5.74470299999985	-0.0625660604578757
5.76529333333319	0.0622059121699164
5.78588366666652	-0.0618478369993689
5.80647399999985	0.0614918230127714
5.82706433333319	-0.0611378583453547
5.84765466666652	0.0607859312006466
5.86824499999985	-0.0604360298500786
5.88883533333318	0.0600881426325957
5.90942566666652	-0.0597422579542667
5.93001599999985	0.0593983642878988
5.95060633333318	-0.0590564501726529
5.97119666666651	0.058716504213662
5.99178699999985	-0.058378515081651
6.01237733333318	0.0580424715125594
6.03296766666651	-0.0577083623071661
6.05355799999985	0.0573761763307156
6.07414833333318	-0.0570459025125475
6.09473866666651	0.0567175298457273
6.11532899999984	-0.0563910473866795
6.13591933333318	0.0560664442548231
6.15650966666651	-0.0557437096322088
6.17709999999984	0.0554228327631584
6.19769033333318	-0.0551038029539067
6.21828066666651	0.0547866095722448
6.23887099999984	-0.0544712420471659
6.25946133333317	0.0541576898685129
6.28005166666651	-0.0538459425866281
6.30064199999984	0.0535359898120055
6.32123233333317	-0.0532278212149435
6.3418226666665	0.0529214265252015
6.36241299999984	-0.0526167955316575
6.38300333333317	0.0523139180819675
6.4035936666665	-0.0520127840822274
6.42418399999984	0.0517133834966364
6.44477433333317	-0.0514157063471628
6.4653646666665	0.0511197427132112
6.48595499999983	-0.0508254827312921
6.50654533333317	0.0505329165946931
6.5271356666665	-0.050242034553152
6.54772599999983	0.049952826912532
6.56831633333317	-0.0496652840344985
6.5889066666665	0.049379396336198
6.60949699999983	-0.0490951542899385
6.63008733333316	0.0488125484228722
6.6506776666665	-0.0485315693166799
6.67126799999983	0.0482522076072568
6.69185833333316	-0.0479744539844007
6.7124486666665	0.0476982991915015
6.73303899999983	-0.0474237340252329
6.75362933333316	0.0471507493352455
6.77421966666649	-0.0468793360238621
6.79480999999983	0.0466094850457743
6.81540033333316	-0.0463411874077409
6.83599066666649	0.0460744341682887
6.85658099999983	-0.0458092164374141
6.87717133333316	0.0455455253762868
6.89776166666649	-0.0452833521969555
6.91835199999982	0.0450226881620548
6.93894233333316	-0.0447635245845141
6.95953266666649	0.0445058528272681
6.98012299999982	-0.044249664302969
7.00071333333316	0.0439949504737003
7.02130366666649	-0.0437417028506919
7.04189399999982	0.0434899129940378
7.06248433333315	-0.0432395725124144
7.08307466666649	0.0429906730628011
7.10366499999982	-0.042743206350202
7.12425533333315	0.0424971641273697
7.14484566666648	-0.0422525381945303
7.16543599999982	0.04200932039911
7.18602633333315	-0.0417675026354639
7.20661666666648	0.0415270768446052
7.22720699999982	-0.0412880350139371
7.24779733333315	0.0410503691769857
7.26838766666648	-0.0408140714131343
7.28897799999981	0.0405791338473596
7.30956833333315	-0.0403455486499691
7.33015866666648	0.0401133080363405
7.35074899999981	-0.0398824042666617
7.37133933333314	0.0396528296456736
7.39192966666648	-0.0394245765224128
7.41251999999981	0.0391976372899575
7.43311033333314	-0.038972004385173
7.45370066666648	0.0387476702884607
7.47429099999981	-0.0385246275235068
7.49488133333314	0.0383028686570331
7.51547166666647	-0.0380823862985498
7.53606199999981	0.0378631731001088
7.55665233333314	-0.0376452217560587
7.57724266666647	0.0374285250028019
7.59783299999981	-0.0372130756185519
7.61842333333314	0.0369988664230929
7.63901366666647	-0.0367858902775406
7.6596039999998	0.0365741400841041
7.68019433333314	-0.0363636087858494
7.70078466666647	0.0361542893664645
7.7213749999998	-0.0359461748500249
7.74196533333314	0.035739258300762
7.76255566666647	-0.035533532822831
7.7831459999998	0.035328991560082
7.80373633333313	-0.0351256276958307
7.82432666666647	0.0349234344526319
7.8449169999998	-0.0347224050920532
7.86550733333313	0.0345225329144506
7.88609766666647	-0.0343238112587451
7.9066879999998	0.0341262335022009
7.92727833333313	-0.0339297930602047
7.94786866666646	0.0337344833860456
7.9684589999998	-0.033540297970698
7.98904933333313	0.0333472303426039
8.00963966666646	-0.0331552740674576
8.0302299999998	0.0329644227479909
8.05082033333313	-0.0327746700237604
8.07141066666646	0.0325860095709349
8.09200099999979	-0.0323984351020854
8.11259133333313	0.0322119403659747
8.13318166666646	-0.0320265191473499
8.15377199999979	0.0318421652667347
8.17436233333313	-0.0316588725802237
8.19495266666646	0.0314766349792777
8.21554299999979	-0.0312954463905197
8.23613333333312	0.0311153007755332
8.25672366666646	-0.0309361921306603
8.27731399999979	0.030758114486802
8.29790433333312	-0.030581061909219
8.31849466666645	0.0304050284973343
8.33908499999979	-0.0302300083845363
8.35967533333312	0.030055995737983
8.38026566666645	-0.0298829847584083
8.40085599999979	0.0297109696799282
8.42144633333312	-0.0295399447698487
8.44203666666645	0.0293699043284749
8.46262699999978	-0.0292008426889212
8.48321733333312	0.0290327542169218
8.50380766666645	-0.0288656333106438
8.52439799999978	0.0286994744004997
8.54498833333312	-0.0285342719489624
8.56557866666645	0.0283700204503803
8.58616899999978	-0.028206714430794
8.60675933333311	0.0280443484477536
8.62734966666645	-0.0278829170901377
8.64793999999978	0.0277224149779728
8.66853033333311	-0.0275628367622542
8.68912066666645	0.0274041771247673
8.70971099999978	-0.0272464307779111
8.73030133333311	0.0270895924645211
8.75089166666644	-0.026933656957695
8.77148199999978	0.0267786190606178
8.79207233333311	-0.0266244736063888
8.81266266666644	0.0264712154578497
8.83325299999978	-0.0263188395074131
8.85384333333311	0.0261673406768921
8.87443366666644	-0.0260167139173317
8.89502399999977	0.0258669542088399
8.91561433333311	-0.0257180565604206
8.93620466666644	0.0255700160098075
8.95679499999977	-0.0254228276232984
8.97738533333311	0.025276486495591
8.99797566666644	-0.0251309877496193
9.01856599999977	0.024986326536391
9.0391563333331	-0.0248424980348261
9.05974666666644	0.0246994974515962
9.08033699999977	-0.0245573200209645
9.1009273333331	0.0244159610046273
9.12151766666643	-0.0242754156915559
9.14210799999977	0.0241356793978396
9.1626983333331	-0.0239967474665297
9.18328866666643	0.0238586152674842
9.20387899999977	-0.0237212781972134
9.2244693333331	0.0235847316787271
9.24505966666643	-0.0234489711613809
9.26564999999976	0.0233139921207257
9.2862403333331	-0.0231797900583563
9.30683066666643	0.0230463605017616
9.32742099999976	-0.0229136990041755
9.34801133333309	0.022781801144429
9.36860166666643	-0.0226506625268023
9.38919199999976	0.0225202787808788
9.40978233333309	-0.0223906455613994
9.43037266666643	0.0222617585481173
9.45096299999976	-0.0221336134456545
9.47155333333309	0.0220062059833583
9.49214366666642	-0.0218795319151593
9.51273399999976	0.0217535870194294
9.53332433333309	-0.0216283670988417
9.55391466666642	0.0215038679802302
9.57450499999976	-0.0213800855144507
9.59509533333309	0.021257015576243
9.61568566666642	-0.0211346540640927
9.63627599999975	0.0210129969000953
9.65686633333309	-0.0208920400298196
9.67745666666642	0.0207717794221731
9.69804699999975	-0.0206522110692671
9.71863733333308	0.0205333309862838
9.73922766666642	-0.020415135211343
9.75981799999975	0.0202976198053702
9.78040833333308	-0.0201807808519656
9.80099866666642	0.0200646144572729
9.82158899999975	-0.0199491167498502
9.84217933333308	0.0198342838805409
9.86276966666641	-0.019720112022345
9.88335999999975	0.0196065973702918
9.90395033333308	-0.0194937361413133
9.92454066666641	0.0193815245741178
9.94513099999975	-0.0192699589290648
9.96572133333308	0.0191590354880401
9.98631166666641	-0.0190487505543321
10.0069019999997	0.0189391004525085
10.0274923333331	-0.0188300815282939
10.0480826666664	0.0187216901484481
10.0686729999997	-0.0186139227006445
10.0892633333331	0.0185067755933505
10.1098536666664	-0.0184002452557072
10.1304439999997	0.0182943281374105
10.1510343333331	-0.018189020708593
10.1716246666664	0.0180843194597064
10.1922149999997	-0.0179802209014041
10.2128053333331	0.0178767215644252
10.2333956666664	-0.017773817999479
10.2539859999997	0.0176715067771299
10.2745763333331	-0.0175697844876831
10.2951666666664	0.0174686477410709
