# Supplementary material for: High-resolution spectroscopy of single nuclear spins via sequential weak measurements
Source: Nat Commun. 2019 Feb 5;10:594. doi: 10.1038/s41467-019-08544-z (PMC6363762; doi:10.1038/s41467-019-08544-z)
Supplement: Supplementary file 3 — Source Data [file 41467_2019_8544_MOESM3_ESM.zip › Main Text/Fig2/Fig2dexp.txt]

-94.1778237390944	0.393236218536815	0.429242610952844	-94.6638649771632	0.00118840218548138	2.26082	0
-93.6909625010388	0.0816889635005076	0.21857851468859	-94.6249063384591	0.00123041814518857	2.26082	0.004004004004004
-93.2041012629831	0.0759051310916452	0.212703951219607	-94.5859476997549	0.00134642572277256	2.26082	0.00800800800800801
-92.7172400249274	0.0167719186110849	0.13906755697771	-94.5469890610508	0.00150870340388016	2.26082	0.012012012012012
-92.2303787868718	0.0414564897432574	0.173645651886405	-94.5080304223467	0.00167847340838485	2.26082	0.016016016016016
-91.7435175488161	0.0194977772496289	0.143296344435737	-94.4690717836425	0.00181516942716817	2.26082	0.02002002002002
-91.2566563107604	0.0925699350693918	0.229222500896568	-94.4301131449384	0.0018861328635273	2.26082	0.024024024024024
-90.7697950727048	0.0182943923310398	0.14144504930123	-94.3911545062343	0.00187442066263599	2.26082	0.028028028028028
-90.2829338346491	0.0271163499849316	0.15450288954644	-94.3521958675302	0.00178285864136889	2.26082	0.032032032032032
-89.7960725965934	0.0635558194135351	0.199583014263389	-94.313237228826	0.00163337092408704	2.26082	0.036036036036036
-89.3092113585377	0.105468243971464	0.241232322326864	-94.2742785901219	0.00146174455345435	2.26082	0.04004004004004
-88.8223501204821	0.119191397180711	0.253385937163482	-94.2353199514178	0.00130907908822058	2.26082	0.044044044044044
-88.3354888824264	0.00362661425831989	0.116539740529265	-94.1963613127136	0.00121196347306423	2.26082	0.0480480480480481
-87.8486276443707	0.0408053739077569	0.172822430342664	-94.1574026740095	0.00119372728105838	2.26082	0.0520520520520521
-87.361766406315	0.0775674351672852	0.214408814744541	-94.1184440353054	0.00125885760710063	2.26082	0.0560560560560561
-86.8749051682594	0.009718500719077	0.127475683183069	-94.0794853966013	0.00139191732644064	2.26082	0.0600600600600601
-86.3880439302037	0.0386253215995744	0.17003712793402	-94.0405267578971	0.00156122540655357	2.26082	0.0640640640640641
-85.901182692148	0.0335536940399392	0.163373830728202	-94.001568119193	0.00172642213543414	2.26082	0.0680680680680681
-85.4143214540924	0.0709041644563238	0.207490499618088	-93.9626094804889	0.00184811328975603	2.26082	0.0720720720720721
-84.9274602160367	8.4840596938696E-4	0.111195874645052	-93.9236508417847	0.00189728941974632	2.26082	0.0760760760760761
-84.440598977981	0.0613311497759369	0.197126526619452	-93.8846922030806	0.00186226875701803	2.26082	0.0800800800800801
-83.9537377399254	0.0682453409380088	0.204664640588483	-93.8457335643765	0.00175150259227998	2.26082	0.0840840840840841
-83.4668765018697	0.0627729441705841	0.198722023560641	-93.8067749256724	0.00159156963439625	2.26082	0.0880880880880881
-82.980015263814	0.00322983587563239	0.115791636769022	-93.7678162869682	0.00142083515835054	2.26082	0.0920920920920921
-82.4931540257583	0.0217942655695896	0.14676448631814	-93.7288576482641	0.00128028720758288	2.26082	0.0960960960960961
-82.0062927877027	0.00736088194517259	0.12335841930861	-93.68989900956	0.00120373801650253	2.26082	0.1001001001001
-81.519431549647	0.0573830879162059	0.192689976115828	-93.6509403708558	0.00120973238085676	2.26082	0.104104104104104
-81.0325703115913	0.122246590695667	0.256013192162153	-93.6119817321517	0.00129709879579503	2.26082	0.108108108108108
-80.5457090735357	0.0424201563350814	0.174856926206169	-93.5730230934476	0.00144521029641219	2.26082	0.112112112112112
-80.05884783548	0.0663835960729805	0.202662481709311	-93.5340644547435	0.00161889725869532	2.26082	0.116116116116116
-79.5719865974243	0.0813186328004665	0.218207113680968	-93.4951058160393	0.00177684244035639	2.26082	0.12012012012012
-79.0851253593686	0.115899582473235	0.250524370677257	-93.4561471773352	0.00188145497997931	2.26082	0.124124124124124
-78.598264121313	0.138071527443645	0.269211508768912	-93.4171885386311	0.00190786440021807	2.26082	0.128128128128128
-78.1114028832573	0.132877569846995	0.264952134764633	-93.3782298999269	0.00184988338111453	2.26082	0.132132132132132
-77.6245416452016	0.926658636315744	0.646462560648982	-93.3392712612228	0.00172151017314322	2.26082	0.136136136136136
-77.137680407146	2.35130924201261	1.02077381963153	-93.3003126225187	0.00155360604035313	2.26082	0.14014014014014
-76.6508191690903	0.475227939258817	0.469217996603334	-93.2613539838145	0.00138653607990406	2.26082	0.144144144144144
-76.1639579310346	0.164140391728154	0.289645041931904	-93.2223953451104	0.00126052773553226	2.26082	0.148148148148148
-75.6770966929789	0.0113520890489876	0.130252216502181	-93.1834367064063	0.00120604922357064	2.26082	0.152152152152152
-75.1902354549233	0.111148806329218	0.246335933868572	-93.1444780677022	0.00123650843413987	2.26082	0.156156156156156
-74.7033742168676	0.0278710940601664	0.155569139005356	-93.105519428998	0.00134502131244172	2.26082	0.16016016016016
-74.2165129788119	0.0218031966936899	0.146777814077188	-93.0665607902939	0.00150602832223211	2.26082	0.164164164164164
-73.7296517407563	0.0106997165025596	0.129150568773479	-93.0276021515898	0.00168137967301591	2.26082	0.168168168168168
-73.2427905027006	0.120319049280635	0.25435879953185	-92.9886435128856	0.00182944102567089	2.26082	0.172172172172172
-72.7559292646449	0.0119295290402043	0.131219611099117	-92.9496848741815	0.00191504700238196	2.26082	0.176176176176176
-72.2690680265893	0.0835825057453416	0.220467751557309	-92.9107262354774	0.00191792368480193	2.26082	0.18018018018018
-71.7822067885336	0.0118361718257117	0.131063692134433	-92.8717675967732	0.00183756348034539	2.26082	0.184184184184184
-71.2953455504779	0.0651253386680275	0.201298048556989	-92.8328089580691	0.00169338061975803	2.26082	0.188188188188188
-70.8084843124222	0.0406023035505686	0.172564880163142	-92.793850319365	0.00152010197317518	2.26082	0.192192192192192
-70.3216230743666	0.0856308413829844	0.222493368004832	-92.7548916806609	0.00135948706718813	2.26082	0.196196196196196
-69.8347618363109	0.0284465306404583	0.15637719096464	-92.7159330419567	0.00125035086816116	2.26082	0.2002002002002
-69.3479005982552	0.0143316566404299	0.135169647214258	-92.6769744032526	0.00121927232777707	2.26082	0.204204204204204
-68.8610393601996	0.119890460230105	0.253989480732721	-92.6380157645485	0.00127421213886504	2.26082	0.208208208208208
-68.3741781221439	0.116928823973353	0.25142258745761	-92.5990571258443	0.00140257170503159	2.26082	0.212212212212212
-67.8873168840882	0.00573709299180432	0.120440865618252	-92.5600984871402	0.00157416626764394	2.26082	0.216216216216216
-67.4004556460325	0.0761938405901459	0.213001031647343	-92.5211398484361	0.00174841092040512	2.26082	0.22022022022022
-66.9135944079769	0.0975350995541318	0.233918651008183	-92.4821812097319	0.00188400935517361	2.26082	0.224224224224224
-66.4267331699212	0.0384795130612915	0.169849208822039	-92.4432225710278	0.00194883314562291	2.26082	0.228228228228228
-65.9398719318655	0.0824741004079487	0.219363840993681	-92.4042639323237	0.00192762895350018	2.26082	0.232232232232232
-65.4530106938099	0.019577504453708	0.143418153212687	-92.3653052936196	0.00182570544726963	2.26082	0.236236236236236
-64.9661494557542	0.0165658197678791	0.13874258256815	-92.3263466549154	0.00166770917933486	2.26082	0.24024024024024
-64.4792882176985	0.0317445886840516	0.160930213396588	-92.2873880162113	0.00149177122966043	2.26082	0.244244244244244
-63.9924269796429	0.00875287424298946	0.125805640002319	-92.2484293775072	0.00134041422336413	2.26082	0.248248248248248
-63.5055657415872	0.0121433016719516	0.131575943890952	-92.209470738803	0.00125038735601051	2.26082	0.252252252252252
-63.0187045035315	0.0186524449239714	0.141998402082755	-92.1705121000989	0.00124385853190125	2.26082	0.256256256256256
-62.5318432654758	0.0685453669639932	0.204985465113611	-92.1315534613948	0.00132307391123576	2.26082	0.26026026026026
-62.0449820274202	0.0177045490029777	0.140528724044789	-92.0925948226907	0.00146977091942765	2.26082	0.264264264264264
-61.5581207893645	0.00813078841575666	0.124717904103402	-92.0536361839865	0.00164949695669272	2.26082	0.268268268268268
-61.0712595513088	0.00411149407338937	0.117447485098064	-92.0146775452824	0.0018198130070971	2.26082	0.272272272272272
-60.5843983132532	0.00410842649144212	0.117441764324806	-91.9757189065783	0.00194042948038082	2.26082	0.276276276276276
-60.0975370751975	0.079696494677536	0.216572782455472	-91.9367602678741	0.00198285437059189	2.26082	0.28028028028028
-59.6106758371418	0.0115915055407483	0.130654184085753	-91.89780162917	0.00193724411539985	2.26082	0.284284284284284
-59.1238145990861	0.0193048509321801	0.14300115853076	-91.8588429904659	0.00181481052879041	2.26082	0.288288288288288
-58.6369533610305	0.00113108482743266	0.111751283869525	-91.8198843517617	0.00164519578665951	2.26082	0.292292292292292
-58.1500921229748	0.0379126949206563	0.169116705811708	-91.7809257130576	0.00146942958489903	2.26082	0.296296296296296
-57.6632308849191	0.00434272620003827	0.117877913649989	-91.7419670743535	0.00133014117160542	2.26082	0.3003003003003
-57.1763696468635	0.0467037791299977	0.180142657469954	-91.7030084356494	0.00126136041916117	2.26082	0.304304304304304
-56.6895084088078	0.011782894202081	0.130974628227887	-91.6640497969452	0.00128034713188978	2.26082	0.308308308308308
-56.2026471707521	0.106000750999385	0.241715322174203	-91.6250911582411	0.00138340966326879	2.26082	0.312312312312312
-55.7157859326964	0.0200987095888119	0.144211925782717	-91.586132519537	0.0015467252925024	2.26082	0.316316316316316
-55.2289246946408	0.106000750999385	0.241715322174203	-91.5471738808328	0.00173198117254416	2.26082	0.32032032032032
-54.7420634565851	0.011782894202081	0.130974628227887	-91.5082152421287	0.00189550076038501	2.26082	0.324324324324324
-54.2552022185294	0.0467037791299976	0.180142657469954	-91.4692566034246	0.00199868258240917	2.26082	0.328328328328328
-53.7683409804738	0.00434272620003827	0.117877913649989	-91.4302979647205	0.00201725739397373	2.26082	0.332332332332332
-53.2814797424181	0.0379126949206563	0.169116705811708	-91.3913393260163	0.00194714460860702	2.26082	0.336336336336336
-52.7946185043624	0.00113108482743266	0.111751283869525	-91.3523806873122	0.00180549545138992	2.26082	0.34034034034034
-52.3077572663067	0.0193048509321802	0.14300115853076	-91.3134220486081	0.00162665741059547	2.26082	0.344344344344344
-51.8208960282511	0.0115915055407483	0.130654184085753	-91.2744634099039	0.0014540089391222	2.26082	0.348348348348348
-51.3340347901954	0.079696494677536	0.216572782455472	-91.2355047711998	0.00132960473090061	2.26082	0.352352352352352
-50.8471735521397	0.00410842649144212	0.117441764324806	-91.1965461324957	0.00128410237848719	2.26082	0.356356356356356
-50.3603123140841	0.00411149407338935	0.117447485098064	-91.1575874937916	0.00132938235083841	2.26082	0.36036036036036
-49.8734510760284	0.00813078841575672	0.124717904103402	-91.1186288550874	0.0014556370793584	2.26082	0.364364364364364
-49.3865898379727	0.0177045490029777	0.140528724044789	-91.0796702163833	0.00163364168578203	2.26082	0.368368368368368
-48.899728599917	0.0685453669639932	0.204985465113611	-91.0407115776792	0.00182168138669578	2.26082	0.372372372372372
-48.4128673618614	0.0186524449239714	0.141998402082755	-91.001752938975	0.00197549429519881	2.26082	0.376376376376376
-47.9260061238057	0.0121433016719516	0.131575943890952	-90.9627943002709	0.00205886070795871	2.26082	0.38038038038038
-47.43914488575	0.00875287424298945	0.125805640002319	-90.9238356615668	0.00205230650910579	2.26082	0.384384384384384
-46.9522836476944	0.0317445886840516	0.160930213396588	-90.8848770228626	0.00195783022533568	2.26082	0.388388388388388
-46.4654224096387	0.0165658197678791	0.13874258256815	-90.8459183841585	0.00179850706084582	2.26082	0.392392392392392
-45.978561171583	0.019577504453708	0.143418153212687	-90.8069597454544	0.00161304501298589	2.26082	0.396396396396396
-45.4916999335274	0.0824741004079488	0.219363840993681	-90.7680011067503	0.00144657666140549	2.26082	0.4004004004004
-45.0048386954717	0.0384795130612915	0.169849208822039	-90.7290424680461	0.00133987623670107	2.26082	0.404404404404404
-44.517977457416	0.0975350995541318	0.233918651008183	-90.690083829342	0.00131957714885196	2.26082	0.408408408408408
-44.0311162193603	0.0761938405901459	0.213001031647343	-90.6511251906379	0.0013917359790092	2.26082	0.412412412412412
-43.5442549813047	0.00573709299180431	0.120440865618252	-90.6121665519337	0.00154029739226146	2.26082	0.416416416416416
-43.057393743249	0.116928823973353	0.25142258745761	-90.5732079132296	0.00173084764502515	2.26082	0.42042042042042
-42.5705325051933	0.119890460230105	0.253989480732721	-90.5342492745255	0.00191878000141616	2.26082	0.424424424424424
-42.0836712671377	0.0143316566404299	0.135169647214258	-90.4952906358213	0.00205993558458099	2.26082	0.428428428428428
-41.596810029082	0.0284465306404583	0.15637719096464	-90.4563319971172	0.00212118242725812	2.26082	0.432432432432432
-41.1099487910263	0.0856308413829844	0.222493368004832	-90.4173733584131	0.00208839944930724	2.26082	0.436436436436436
-40.6230875529706	0.0406023035505686	0.172564880163142	-90.378414719709	0.00196994240868142	2.26082	0.44044044044044
-40.136226314915	0.0651253386680275	0.201298048556989	-90.3394560810048	0.00179474210484541	2.26082	0.444444444444444
-39.6493650768593	0.0118361718257117	0.131063692134433	-90.3004974423007	0.00160546643708807	2.26082	0.448448448448448
-39.1625038388036	0.0835825057453416	0.220467751557309	-90.2615388035966	0.00144836160638525	2.26082	0.452452452452452
-38.6756426007479	0.0119295290402043	0.131219611099117	-90.2225801648924	0.0013621900809518	2.26082	0.456456456456456
-38.1887813626923	0.120319049280635	0.25435879953185	-90.1836215261883	0.00136891018851811	2.26082	0.460460460460461
-37.7019201246366	0.0106997165025596	0.129150568773479	-90.1446628874842	0.00146833735495186	2.26082	0.464464464464465
-37.215058886581	0.0218031966936899	0.146777814077188	-90.10570424878	0.00163808407368327	2.26082	0.468468468468469
-36.7281976485253	0.0278710940601664	0.155569139005356	-90.0667456100759	0.00183881785368423	2.26082	0.472472472472473
-36.2413364104696	0.111148806329218	0.246335933868572	-90.0277869713718	0.00202360324013814	2.26082	0.476476476476477
-35.7544751724139	0.0113520890489876	0.130252216502181	-89.9888283326677	0.00214911018967996	2.26082	0.480480480480481
-35.2676139343583	0.164140391728154	0.289645041931904	-89.9498696939635	0.00218601347405471	2.26082	0.484484484484485
-34.7807526963026	0.475227939258817	0.469217996603334	-89.9109110552594	0.00212608845330485	2.26082	0.488488488488489
-34.2938914582469	2.35130924201261	1.02077381963153	-89.8719524165553	0.00198428736540404	2.26082	0.492492492492493
-33.8070302201913	0.926658636315744	0.646462560648982	-89.8329937778511	0.0017952737426832	2.26082	0.496496496496496
-33.3201689821356	0.132877569846995	0.264952134764633	-89.794035139147	0.0016052170607781	2.26082	0.500500500500501
-32.8333077440799	0.138071527443645	0.269211508768912	-89.7550765004429	0.00146078885315751	2.26082	0.504504504504505
-32.3464465060242	0.115899582473235	0.250524370677257	-89.7161178617388	0.00139798165587923	2.26082	0.508508508508509
-31.8595852679686	0.0813186328004665	0.218207113680968	-89.6771592230346	0.00143342812079051	2.26082	0.512512512512513
-31.3727240299129	0.0663835960729806	0.202662481709311	-89.6382005843305	0.00156031283032438	2.26082	0.516516516516517
-30.8858627918572	0.0424201563350814	0.174856926206169	-89.5992419456264	0.00174988042683249	2.26082	0.520520520520521
-30.3990015538015	0.122246590695667	0.256013192162153	-89.5602833069222	0.001958208674366	2.26082	0.524524524524525
-29.9121403157459	0.0573830879162059	0.192689976115827	-89.5213246682181	0.00213665230366891	2.26082	0.528528528528529
-29.4252790776902	0.00736088194517259	0.12335841930861	-89.482366029514	0.00224347566181708	2.26082	0.532532532532533
-28.9384178396345	0.0217942655695897	0.14676448631814	-89.4434073908099	0.00225389388607711	2.26082	0.536536536536537
-28.4515566015789	0.00322983587563239	0.115791636769022	-89.4044487521057	0.00216610818467515	2.26082	0.540540540540541
-27.9646953635232	0.0627729441705842	0.198722023560641	-89.3654901134016	0.00200186689543477	2.26082	0.544544544544545
-27.4778341254675	0.0682453409380087	0.204664640588483	-89.3265314746975	0.00180138700729356	2.26082	0.548548548548549
-26.9909728874119	0.0613311497759369	0.197126526619452	-89.2875728359933	0.0016138207811903	2.26082	0.552552552552553
-26.5041116493562	8.48405969386956E-4	0.111195874645052	-89.2486141972892	0.00148552602600397	2.26082	0.556556556556557
-26.0172504113005	0.0709041644563239	0.207490499618088	-89.2096555585851	0.00144893774899469	2.26082	0.56056056056056
-25.5303891732448	0.0335536940399392	0.163373830728202	-89.1706969198809	0.00151471112353273	2.26082	0.564564564564565
-25.0435279351892	0.0386253215995744	0.17003712793402	-89.1317382811768	0.00166903771962264	2.26082	0.568568568568569
-24.5566666971335	0.00971850071907701	0.127475683183069	-89.0927796424727	0.00187680887588421	2.26082	0.572572572572573
-24.0698054590778	0.0775674351672852	0.214408814744541	-89.0538210037685	0.00208990331411618	2.26082	0.576576576576577
-23.5829442210222	0.0408053739077569	0.172822430342664	-89.0148623650644	0.00225864409091525	2.26082	0.58058058058058
-23.0960829829665	0.00362661425831989	0.116539740529265	-88.9759037263603	0.00234369877407862	2.26082	0.584584584584585
-22.6092217449108	0.119191397180711	0.253385937163482	-88.9369450876562	0.00232557381364676	2.26082	0.588588588588589
-22.1223605068551	0.105468243971464	0.241232322326864	-88.897986448952	0.0022094128580034	2.26082	0.592592592592593
-21.6354992687995	0.0635558194135351	0.199583014263389	-88.8590278102479	0.00202391963458695	2.26082	0.596596596596597
-21.1486380307438	0.0271163499849316	0.15450288954644	-88.8200691715438	0.00181462636497431	2.26082	0.600600600600601
-20.6617767926881	0.0182943923310398	0.14144504930123	-88.7811105328396	0.00163308494956074	2.26082	0.604604604604605
-20.1749155546325	0.0925699350693918	0.229222500896568	-88.7421518941355	0.00152454522374414	2.26082	0.608608608608609
-19.6880543165768	0.0194977772496289	0.143296344435737	-88.7031932554314	0.00151706368014425	2.26082	0.612612612612613
-19.2011930785211	0.0414564897432574	0.173645651886405	-88.6642346167273	0.00161466244922623	2.26082	0.616616616616617
-18.7143318404655	0.0167719186110849	0.13906755697771	-88.6252759780231	0.00179620497228461	2.26082	0.620620620620621
-18.2274706024098	0.0759051310916451	0.212703951219607	-88.586317339319	0.00202029590951404	2.26082	0.624624624624625
-17.7406093643541	0.0816889635005076	0.21857851468859	-88.5473587006149	0.00223507121666025	2.26082	0.628628628628629
-17.2537481262984	0.393236218536815	0.429242610952844	-88.5084000619107	0.00239056476322634	2.26082	0.632632632632633
-16.2800256501871	0.393236218536815	0.429242610952844	-88.4694414232066	0.00245070467043908	2.26082	0.636636636636637
-15.7931644121314	0.0816889635005076	0.21857851468859	-88.4304827845025	0.00240206110413306	2.26082	0.640640640640641
-15.3063031740758	0.0759051310916452	0.212703951219607	-88.3915241457983	0.00225722594305775	2.26082	0.644644644644645
-14.8194419360201	0.0167719186110849	0.13906755697771	-88.3525655070942	0.00205197656750889	2.26082	0.648648648648649
-14.3325806979644	0.0414564897432574	0.173645651886405	-88.3136068683901	0.001836859863228	2.26082	0.652652652652653
-13.8457194599087	0.0194977772496289	0.143296344435737	-88.274648229686	0.00166517441522786	2.26082	0.656656656656657
-13.3588582218531	0.0925699350693918	0.229222500896568	-88.2356895909818	0.00158020629430351	2.26082	0.66066066066066
-12.8719969837974	0.0182943923310398	0.14144504930123	-88.1967309522777	0.00160477329337839	2.26082	0.664664664664665
-12.3851357457417	0.0271163499849316	0.15450288954644	-88.1577723135736	0.00173560129491284	2.26082	0.668668668668669
-11.8982745076861	0.0635558194135351	0.199583014263389	-88.1188136748694	0.00194391661616097	2.26082	0.672672672672673
-11.4114132696304	0.105468243971464	0.241232322326864	-88.0798550361653	0.00218215833891433	2.26082	0.676676676676677
-10.9245520315747	0.119191397180711	0.253385937163482	-88.0408963974612	0.00239524684971585	2.26082	0.680680680680681
-10.437690793519	0.00362661425831989	0.116539740529265	-88.0019377587571	0.00253374087098197	2.26082	0.684684684684685
-9.95082955546337	0.0408053739077569	0.172822430342664	-87.9629791200529	0.00256574239010374	2.26082	0.688688688688689
-9.4639683174077	0.0775674351672852	0.214408814744541	-87.9240204813488	0.00248468515813424	2.26082	0.692692692692693
-8.97710707935203	0.009718500719077	0.127475683183069	-87.8850618426447	0.00231110732756314	2.26082	0.696696696696697
-8.49024584129636	0.0386253215995744	0.17003712793402	-87.8461032039405	0.00208793639211117	2.26082	0.700700700700701
-8.00338460324069	0.0335536940399392	0.163373830728202	-87.8071445652364	0.00187036635885823	2.26082	0.704704704704705
-7.51652336518502	0.0709041644563238	0.207490499618088	-87.7681859265323	0.00171271213202828	2.26082	0.708708708708709
-7.02966212712935	8.4840596938696E-4	0.111195874645052	-87.7292272878282	0.00165536973929015	2.26082	0.712712712712713
-6.54280088907368	0.0613311497759369	0.197126526619452	-87.690268649124	0.0017150106324278	2.26082	0.716716716716717
-6.05593965101801	0.0682453409380088	0.204664640588483	-87.6513100104199	0.00188038800961018	2.26082	0.720720720720721
-5.56907841296233	0.0627729441705841	0.198722023560641	-87.6123513717158	0.00211480672292294	2.26082	0.724724724724725
-5.08221717490666	0.00322983587563239	0.115791636769022	-87.5733927330116	0.00236471907203221	2.26082	0.728728728728729
-4.59535593685099	0.0217942655695896	0.14676448631814	-87.5344340943075	0.00257243539287482	2.26082	0.732732732732733
-4.10849469879532	0.00736088194517259	0.12335841930861	-87.4954754556034	0.00268993491493262	2.26082	0.736736736736737
-3.62163346073965	0.0573830879162059	0.192689976115828	-87.4565168168992	0.00269047327975397	2.26082	0.740740740740741
-3.13477222268398	0.122246590695667	0.256013192162153	-87.4175581781951	0.00257518364294479	2.26082	0.744744744744745
-2.64791098462831	0.0424201563350814	0.174856926206169	-87.378599539491	0.00237304509818712	2.26082	0.748748748748749
-2.16104974657264	0.0663835960729805	0.202662481709311	-87.3396409007868	0.00213416892616473	2.26082	0.752752752752753
-1.67418850851697	0.0813186328004665	0.218207113680968	-87.3006822620827	0.00191795535217607	2.26082	0.756756756756757
-1.1873272704613	0.115899582473235	0.250524370677257	-87.2617236233786	0.00177891726010349	2.26082	0.76076076076076
-0.700466032405625	0.138071527443645	0.269211508768912	-87.2227649846745	0.00175355139987144	2.26082	0.764764764764765
-0.21360479434995	0.132877569846995	0.264952134764633	-87.1838063459703	0.00185141625085697	2.26082	0.768768768768769
0.27325644370572	0.926658636315744	0.646462560648982	-87.1448477072662	0.00205259482957349	2.26082	0.772772772772773
0.76011768176139	2.35130924201261	1.02077381963153	-87.1058890685621	0.00231220874933303	2.26082	0.776776776776777
1.24697891981706	0.475227939258817	0.469217996603334	-87.0669304298579	0.00257096446867205	2.26082	0.780780780780781
1.73384015787273	0.164140391728154	0.289645041931904	-87.0279717911538	0.00276925638911891	2.26082	0.784784784784785
2.2207013959284	0.0113520890489876	0.130252216502181	-86.9890131524497	0.00286147550004745	2.26082	0.788788788788789
2.70756263398407	0.111148806329218	0.246335933868572	-86.9500545137456	0.00282709195017539	2.26082	0.792792792792793
3.19442387203974	0.0278710940601664	0.155569139005356	-86.9110958750414	0.00267582185660279	2.26082	0.796796796796797
3.68128511009541	0.0218031966936899	0.146777814077188	-86.8721372363373	0.00244558260832548	2.26082	0.800800800800801
4.16814634815109	0.0106997165025596	0.129150568773479	-86.8331785976332	0.00219365877309711	2.26082	0.804804804804805
4.65500758620675	0.120319049280635	0.25435879953185	-86.794219958929	0.00198313364003155	2.26082	0.808808808808809
5.14186882426243	0.0119295290402043	0.131219611099117	-86.7552613202249	0.00186779707593355	2.26082	0.812812812812813
5.6287300623181	0.0835825057453416	0.220467751557309	-86.7163026815208	0.00187913705551581	2.26082	0.816816816816817
6.11559130037377	0.0118361718257117	0.131063692134433	-86.6773440428167	0.00201855748611486	2.26082	0.820820820820821
6.60245253842944	0.0651253386680275	0.201298048556989	-86.6383854041125	0.00225674183719047	2.26082	0.824824824824825
7.08931377648511	0.0406023035505686	0.172564880163142	-86.5994267654084	0.00254038646371016	2.26082	0.828828828828829
7.57617501454078	0.0856308413829844	0.222493368004832	-86.5604681267043	0.00280476132991192	2.26082	0.832832832832833
8.06303625259645	0.0284465306404583	0.15637719096464	-86.5215094880001	0.00298914194713938	2.26082	0.836836836836837
8.5498974906521	0.0143316566404299	0.135169647214258	-86.482550849296	0.00305143735310312	2.26082	0.840840840840841
9.0367587287078	0.119890460230105	0.253989480732721	-86.4435922105919	0.00297849434275547	2.26082	0.844844844844845
9.5236199667635	0.116928823973353	0.25142258745761	-86.4046335718877	0.00278955956232891	2.26082	0.848848848848849
10.0104812048191	0.00573709299180432	0.120440865618252	-86.3656749331836	0.00253199701664465	2.26082	0.852852852852853
10.4973424428748	0.0761938405901459	0.213001031647343	-86.3267162944795	0.0022702078059517	2.26082	0.856856856856857
10.9842036809305	0.0975350995541318	0.233918651008183	-86.2877576557754	0.00207034039214376	2.26082	0.860860860860861
11.4710649189861	0.0384795130612915	0.169849208822039	-86.2487990170712	0.00198441749433557	2.26082	0.864864864864865
11.9579261570418	0.0824741004079487	0.219363840993681	-86.2098403783671	0.00203768451057845	2.26082	0.868868868868869
12.4447873950975	0.019577504453708	0.143418153212687	-86.170881739663	0.00222225210307369	2.26082	0.872872872872873
12.9316486331532	0.0165658197678791	0.13874258256815	-86.1319231009588	0.00249862812245047	2.26082	0.876876876876877
13.4185098712088	0.0317445886840516	0.160930213396588	-86.0929644622547	0.00280485772079339	2.26082	0.880880880880881
13.9053711092645	0.00875287424298946	0.125805640002319	-86.0540058235506	0.00307116106037809	2.26082	0.884884884884885
14.3922323473202	0.0121433016719516	0.131575943890952	-86.0150471848464	0.00323661484645292	2.26082	0.888888888888889
14.8790935853758	0.0186524449239714	0.141998402082755	-85.9760885461423	0.00326389460987976	2.26082	0.892892892892893
15.3659548234315	0.0685453669639932	0.204985465113611	-85.9371299074382	0.00314851530746838	2.26082	0.896896896896897
15.8528160614872	0.0177045490029777	0.140528724044789	-85.8981712687341	0.00292028816648542	2.26082	0.900900900900901
16.3396772995429	0.00813078841575666	0.124717904103402	-85.8592126300299	0.00263655434476349	2.26082	0.904904904904905
16.8265385375985	0.00411149407338937	0.117447485098064	-85.8202539913258	0.00236872524379523	2.26082	0.908908908908909
17.3133997756542	0.00410842649144212	0.117441764324806	-85.7812953526217	0.00218528417760645	2.26082	0.912912912912913
17.8002610137099	0.079696494677536	0.216572782455472	-85.7423367139175	0.00213529071301475	2.26082	0.916916916916917
18.2871222517655	0.0115915055407483	0.130654184085753	-85.7033780752134	0.00223635599776543	2.26082	0.920920920920921
18.7739834898212	0.0193048509321801	0.14300115853076	-85.6644194365093	0.00247003099898559	2.26082	0.924924924924925
19.2608447278769	0.00113108482743266	0.111751283869525	-85.6254607978051	0.00278580475842174	2.26082	0.928928928928929
19.7477059659326	0.0379126949206563	0.169116705811708	-85.586502159101	0.00311285662548247	2.26082	0.932932932932933
20.2345672039882	0.00434272620003827	0.117877913649989	-85.5475435203969	0.00337683391944987	2.26082	0.936936936936937
20.7214284420439	0.0467037791299977	0.180142657469954	-85.5085848816928	0.00351768613578997	2.26082	0.940940940940941
21.2082896800996	0.011782894202081	0.130974628227887	-85.4696262429886	0.00350428403047809	2.26082	0.944944944944945
21.6951509181552	0.106000750999385	0.241715322174203	-85.4306676042845	0.00334227090697682	2.26082	0.948948948948949
22.1820121562109	0.0200987095888119	0.144211925782717	-85.3917089655804	0.00307317433248139	2.26082	0.952952952952953
22.6688733942666	0.106000750999385	0.241715322174203	-85.3527503268762	0.00276488070139238	2.26082	0.956956956956957
23.1557346323222	0.011782894202081	0.130974628227887	-85.3137916881721	0.0024956509578638	2.26082	0.960960960960961
23.6425958703779	0.0467037791299976	0.180142657469954	-85.274833049468	0.00233543517885957	2.26082	0.964964964964965
24.1294571084336	0.00434272620003827	0.117877913649989	-85.2358744107639	0.00232894117337918	2.26082	0.968968968968969
24.6163183464893	0.0379126949206563	0.169116705811708	-85.1969157720597	0.00248454899109852	2.26082	0.972972972972973
25.1031795845449	0.00113108482743266	0.111751283869525	-85.1579571333556	0.00277181265613095	2.26082	0.976976976976977
25.5900408226006	0.0193048509321802	0.14300115853076	-85.1189984946515	0.00312826379521126	2.26082	0.980980980980981
26.0769020606563	0.0115915055407483	0.130654184085753	-85.0800398559473	0.0034740066610189	2.26082	0.984984984984985
26.5637632987119	0.079696494677536	0.216572782455472	-85.0410812172432	0.00373070185883818	2.26082	0.988988988988989
27.0506245367676	0.00410842649144212	0.117441764324806	-85.0021225785391	0.00384043555513742	2.26082	0.992992992992993
27.5374857748233	0.00411149407338935	0.117447485098064	-84.963163939835	0.00377993696637511	2.26082	0.996996996996997
28.024347012879	0.00813078841575672	0.124717904103402	-84.9242053011308	0.00356666217502436	2.26082	1.001001001001
28.5112082509346	0.0177045490029777	0.140528724044789	-84.8852466624267	0.00325516841008604	2.26082	1.00500500500501
28.9980694889903	0.0685453669639932	0.204985465113611	-84.8462880237226	0.00292451401990058	2.26082	1.00900900900901
29.484930727046	0.0186524449239714	0.141998402082755	-84.8073293850184	0.00265958624710314	2.26082	1.01301301301301
29.9717919651016	0.0121433016719516	0.131575943890952	-84.7683707463143	0.00253075931890532	2.26082	1.01701701701702
30.4586532031573	0.00875287424298945	0.125805640002319	-84.7294121076102	0.00257674961672434	2.26082	1.02102102102102
30.945514441213	0.0317445886840516	0.160930213396588	-84.690453468906	0.00279483653895729	2.26082	1.02502502502503
31.4323756792687	0.0165658197678791	0.13874258256815	-84.6514948302019	0.00314090803921978	2.26082	1.02902902902903
31.9192369173243	0.019577504453708	0.143418153212687	-84.6125361914978	0.00353946456111754	2.26082	1.03303303303303
32.40609815538	0.0824741004079488	0.219363840993681	-84.5735775527937	0.00390132355357668	2.26082	1.03703703703704
32.8929593934357	0.0384795130612915	0.169849208822039	-84.5346189140895	0.00414488223664853	2.26082	1.04104104104104
33.3798206314913	0.0975350995541318	0.233918651008183	-84.4956602753854	0.00421587885437161	2.26082	1.04504504504505
33.866681869547	0.0761938405901459	0.213001031647343	-84.4567016366813	0.0041008770719723	2.26082	1.04904904904905
34.3535431076027	0.00573709299180431	0.120440865618252	-84.4177429979771	0.0038311342597049	2.26082	1.05305305305305
34.8404043456584	0.116928823973353	0.25142258745761	-84.378784359273	0.00347577476869639	2.26082	1.05705705705706
35.327265583714	0.119890460230105	0.253989480732721	-84.3398257205689	0.00312574371757671	2.26082	1.06106106106106
35.8141268217697	0.0143316566404299	0.135169647214258	-84.3008670818648	0.00287225632644513	2.26082	1.06506506506507
36.3009880598254	0.0284465306404583	0.15637719096464	-84.2619084431606	0.00278483968671769	2.26082	1.06906906906907
36.787849297881	0.0856308413829844	0.222493368004832	-84.2229498044565	0.00289424269988021	2.26082	1.07307307307307
37.2747105359367	0.0406023035505686	0.172564880163142	-84.1839911657524	0.00318440378292443	2.26082	1.07707707707708
37.7615717739924	0.0651253386680275	0.201298048556989	-84.1450325270482	0.00359555554766537	2.26082	1.08108108108108
38.2484330120481	0.0118361718257117	0.131063692134433	-84.1060738883441	0.0040379014756496	2.26082	1.08508508508509
38.7352942501037	0.0835825057453416	0.220467751557309	-84.06711524964	0.00441274813320644	2.26082	1.08908908908909
39.2221554881594	0.0119295290402043	0.131219611099117	-84.0281566109358	0.00463613211001986	2.26082	1.09309309309309
39.7090167262151	0.120319049280635	0.25435879953185	-83.9891979722317	0.00465929830490643	2.26082	1.0970970970971
40.1958779642707	0.0106997165025596	0.129150568773479	-83.9502393335276	0.0044810486667441	2.26082	1.1011011011011
40.6827392023264	0.0218031966936899	0.146777814077188	-83.9112806948235	0.00414885137486396	2.26082	1.10510510510511
41.1696004403821	0.0278710940601664	0.155569139005356	-83.8723220561193	0.00374825063458016	2.26082	1.10910910910911
41.6564616784377	0.111148806329218	0.246335933868572	-83.8333634174152	0.00338292332768008	2.26082	1.11311311311311
42.1433229164934	0.0113520890489876	0.130252216502181	-83.7944047787111	0.00315001920949041	2.26082	1.11711711711712
42.6301841545491	0.164140391728154	0.289645041931904	-83.7554461400069	0.00311663697662549	2.26082	1.12112112112112
43.1170453926048	0.475227939258817	0.469217996603334	-83.7164875013028	0.00330311854188815	2.26082	1.12512512512513
43.6039066306604	2.35130924201261	1.02077381963153	-83.6775288625987	0.00367730474178191	2.26082	1.12912912912913
44.0907678687161	0.926658636315744	0.646462560648982	-83.6385702238945	0.00416133302183959	2.26082	1.13313313313313
44.5776291067718	0.132877569846995	0.264952134764633	-83.5996115851904	0.00464956887493456	2.26082	1.13713713713714
45.0644903448274	0.138071527443645	0.269211508768912	-83.5606529464863	0.00503355843777897	2.26082	1.14114114114114
45.5513515828831	0.115899582473235	0.250524370677257	-83.5216943077822	0.00522812469177134	2.26082	1.14514514514515
46.0382128209388	0.0813186328004665	0.218207113680968	-83.482735669078	0.00519234549559992	2.26082	1.14914914914915
46.5250740589944	0.0663835960729806	0.202662481709311	-83.4437770303739	0.00494026603614547	2.26082	1.15315315315315
47.0119352970501	0.0424201563350814	0.174856926206169	-83.4048183916698	0.00453857134549875	2.26082	1.15715715715716
47.4987965351058	0.122246590695667	0.256013192162153	-83.3658597529656	0.00409152965327464	2.26082	1.16116116116116
47.9856577731615	0.0573830879162059	0.192689976115827	-83.3269011142615	0.00371658658591352	2.26082	1.16516516516517
48.4725190112171	0.00736088194517259	0.12335841930861	-83.2879424755574	0.00351630565033232	2.26082	1.16916916916917
48.9593802492728	0.0217942655695897	0.14676448631814	-83.2489838368532	0.00355334103468167	2.26082	1.17317317317317
49.4462414873285	0.00322983587563239	0.115791636769022	-83.2100251981491	0.00383453068353562	2.26082	1.17717717717718
49.9331027253842	0.0627729441705842	0.198722023560641	-83.171066559445	0.00430812345053244	2.26082	1.18118118118118
50.4199639634398	0.0682453409380087	0.204664640588483	-83.1321079207409	0.00487507323310634	2.26082	1.18518518518519
50.9068252014955	0.0613311497759369	0.197126526619452	-83.0931492820367	0.00541196579046551	2.26082	1.18918918918919
51.3936864395512	8.48405969386956E-4	0.111195874645052	-83.0541906433326	0.00580029403766237	2.26082	1.19319319319319
51.8805476776068	0.0709041644563239	0.207490499618088	-83.0152320046285	0.00595516053824825	2.26082	1.1971971971972
52.3674089156625	0.0335536940399392	0.163373830728202	-82.9762733659244	0.00584648004538725	2.26082	1.2012012012012
52.8542701537182	0.0386253215995744	0.17003712793402	-82.9373147272202	0.00550741538804724	2.26082	1.20520520520521
53.3411313917739	0.00971850071907701	0.127475683183069	-82.8983560885161	0.00502774235367423	2.26082	1.20920920920921
53.8279926298295	0.0775674351672852	0.214408814744541	-82.859397449812	0.00453341873419995	2.26082	1.21321321321321
54.3148538678852	0.0408053739077569	0.172822430342664	-82.8204388111078	0.00415698196192419	2.26082	1.21721721721722
54.8017151059409	0.00362661425831989	0.116539740529265	-82.7814801724037	0.0040057086553781	2.26082	1.22122122122122
55.2885763439965	0.119191397180711	0.253385937163482	-82.7425215336996	0.00413516035968494	2.26082	1.22522522522523
55.7754375820522	0.105468243971464	0.241232322326864	-82.7035628949954	0.00453461140384648	2.26082	1.22922922922923
56.2622988201079	0.0635558194135351	0.199583014263389	-82.6646042562913	0.00512813835837828	2.26082	1.23323323323323
56.7491600581635	0.0271163499849316	0.15450288954644	-82.6256456175872	0.00579146389847658	2.26082	1.23723723723724
57.2360212962192	0.0182943923310398	0.14144504930123	-82.5866869788831	0.00638085560705096	2.26082	1.24124124124124
57.7228825342749	0.0925699350693918	0.229222500896568	-82.5477283401789	0.0067673917949744	2.26082	1.24524524524525
58.2097437723306	0.0194977772496289	0.143296344435737	-82.5087697014748	0.00686845866402545	2.26082	1.24924924924925
58.6966050103862	0.0414564897432574	0.173645651886405	-82.4698110627707	0.00666881969075674	2.26082	1.25325325325325
59.1834662484419	0.0167719186110849	0.13906755697771	-82.4308524240665	0.00622592912976896	2.26082	1.25725725725726
59.6703274864976	0.0759051310916451	0.212703951219607	-82.3918937853624	0.00565783005376695	2.26082	1.26126126126126
60.1571887245533	0.0816889635005076	0.21857851468859	-82.3529351466583	0.00511613293846283	2.26082	1.26526526526527
60.6440499626089	0.393236218536815	0.429242610952844	-82.3139765079542	0.00475022585854645	2.26082	1.26926926926927
61.6177724387202	0.393236218536815	0.429242610952844	-82.27501786925	0.00467113088850981	2.26082	1.27327327327327
62.1046336767759	0.0816889635005076	0.21857851468859	-82.2360592305459	0.00492371506712066	2.26082	1.27727727727728
62.5914949148316	0.0759051310916452	0.212703951219607	-82.1971005918418	0.00547416915745829	2.26082	1.28128128128128
63.0783561528873	0.0167719186110849	0.13906755697771	-82.1581419531376	0.00621616317954855	2.26082	1.28528528528529
63.5652173909429	0.0414564897432574	0.173645651886405	-82.1191833144335	0.00699467411057683	2.26082	1.28928928928929
64.0520786289986	0.0194977772496289	0.143296344435737	-82.0802246757294	0.0076421965730421	2.26082	1.29329329329329
64.5389398670543	0.0925699350693918	0.229222500896568	-82.0412660370252	0.00801892543204363	2.26082	1.2972972972973
65.0258011051099	0.0182943923310398	0.14144504930123	-82.0023073983211	0.00804732081912467	2.26082	1.3013013013013
65.5126623431656	0.0271163499849316	0.15450288954644	-81.963348759617	0.00773256531292973	2.26082	1.30530530530531
65.9995235812213	0.0635558194135351	0.199583014263389	-81.9243901209128	0.00716359553393997	2.26082	1.30930930930931
66.486384819277	0.105468243971464	0.241232322326864	-81.8854314822087	0.00649392849868559	2.26082	1.31331331331331
66.9732460573326	0.119191397180711	0.253385937163482	-81.8464728435046	0.00590635208539064	2.26082	1.31731731731732
67.4601072953883	0.00362661425831989	0.116539740529265	-81.8075142048005	0.00556955118363171	2.26082	1.32132132132132
67.946968533444	0.0408053739077569	0.172822430342664	-81.7685555660963	0.0055969107811019	2.26082	1.32532532532533
68.4338297714997	0.0775674351672852	0.214408814744541	-81.7295969273922	0.00601750176311139	2.26082	1.32932932932933
68.9206910095553	0.009718500719077	0.127475683183069	-81.6906382886881	0.00676660380240485	2.26082	1.33333333333333
69.407552247611	0.0386253215995744	0.17003712793402	-81.6516796499839	0.00769862164311053	2.26082	1.33733733733734
69.8944134856667	0.0335536940399392	0.163373830728202	-81.6127210112798	0.00861993525824794	2.26082	1.34134134134134
70.3812747237223	0.0709041644563238	0.207490499618088	-81.5737623725757	0.00933434555844482	2.26082	1.34534534534535
70.868135961778	8.4840596938696E-4	0.111195874645052	-81.5348037338716	0.00969052162691981	2.26082	1.34934934934935
71.3549971998337	0.0613311497759369	0.197126526619452	-81.4958450951674	0.00962005374357533	2.26082	1.35335335335335
71.8418584378893	0.0682453409380088	0.204664640588483	-81.4568864564633	0.00915663478610673	2.26082	1.35735735735736
72.328719675945	0.0627729441705841	0.198722023560641	-81.4179278177592	0.00843115169710429	2.26082	1.36136136136136
72.8155809140007	0.00322983587563239	0.115791636769022	-81.378969179055	0.00764311574379251	2.26082	1.36536536536537
73.3024421520564	0.0217942655695896	0.14676448631814	-81.3400105403509	0.00701458008511092	2.26082	1.36936936936937
73.789303390112	0.00736088194517259	0.12335841930861	-81.3010519016468	0.00673711251641804	2.26082	1.37337337337337
74.2761646281677	0.0573830879162059	0.192689976115828	-81.2620932629426	0.00692440648468769	2.26082	1.37737737737738
74.7630258662234	0.122246590695667	0.256013192162153	-81.2231346242385	0.00758216334608543	2.26082	1.38138138138138
75.2498871042791	0.0424201563350814	0.174856926206169	-81.1841759855344	0.00860309625645383	2.26082	1.38538538538539
75.7367483423347	0.0663835960729805	0.202662481709311	-81.1452173468303	0.00978910822826182	2.26082	1.38938938938939
76.2236095803904	0.0813186328004665	0.218207113680968	-81.1062587081261	0.0108962113532963	2.26082	1.39339339339339
76.7104708184461	0.115899582473235	0.250524370677257	-81.067300069422	0.0116921173783316	2.26082	1.3973973973974
77.1973320565017	0.138071527443645	0.269211508768912	-81.0283414307179	0.0120130255848413	2.26082	1.4014014014014
77.6841932945574	0.132877569846995	0.264952134764633	-80.9893827920137	0.0118058568850333	2.26082	1.40540540540541
78.1710545326131	0.926658636315744	0.646462560648982	-80.9504241533096	0.0111452077931495	2.26082	1.40940940940941
78.6579157706687	2.35130924201261	1.02077381963153	-80.9114655146055	0.0102200127104838	2.26082	1.41341341341341
79.1447770087244	0.475227939258817	0.469217996603334	-80.8725068759014	0.00929202918492371	2.26082	1.41741741741742
79.6316382467801	0.164140391728154	0.289645041931904	-80.8335482371972	0.00863513609256454	2.26082	1.42142142142142
80.1184994848357	0.0113520890489876	0.130252216502181	-80.7945895984931	0.00846939748508557	2.26082	1.42542542542543
80.6053607228914	0.111148806329218	0.246335933868572	-80.755630959789	0.0089056323164778	2.26082	1.42942942942943
81.0922219609471	0.0278710940601664	0.155569139005356	-80.7166723210848	0.0099142950050058	2.26082	1.43343343343343
81.5790831990028	0.0218031966936899	0.146777814077188	-80.6777136823807	0.0113271389594549	2.26082	1.43743743743744
82.0659444370584	0.0106997165025596	0.129150568773479	-80.6387550436766	0.0128725568975251	2.26082	1.44144144144144
82.5528056751141	0.120319049280635	0.25435879953185	-80.5997964049725	0.0142374022281654	2.26082	1.44544544544545
83.0396669131698	0.0119295290402043	0.131219611099117	-80.5608377662683	0.015141418384424	2.26082	1.44944944944945
83.5265281512254	0.0835825057453416	0.220467751557309	-80.5218791275642	0.0154067975440265	2.26082	1.45345345345345
84.0133893892811	0.0118361718257117	0.131063692134433	-80.48292048886	0.0150058455906634	2.26082	1.45745745745746
84.5002506273368	0.0651253386680275	0.201298048556989	-80.4439618501559	0.0140743017579091	2.26082	1.46146146146146
84.9871118653925	0.0406023035505686	0.172564880163142	-80.4050032114518	0.0128856205350624	2.26082	1.46546546546547
85.4739731034481	0.0856308413829844	0.222493368004832	-80.3660445727477	0.0117907399059769	2.26082	1.46946946946947
85.9608343415038	0.0284465306404583	0.15637719096464	-80.3270859340435	0.0111363828406456	2.26082	1.47347347347347
86.4476955795595	0.0143316566404299	0.135169647214258	-80.2881272953394	0.0111806928403571	2.26082	1.47747747747748
86.9345568176151	0.119890460230105	0.253989480732721	-80.2491686566353	0.0120264883932327	2.26082	1.48148148148148
87.4214180556708	0.116928823973353	0.25142258745761	-80.2102100179312	0.0135890917017226	2.26082	1.48548548548549
87.9082792937265	0.00573709299180432	0.120440865618252	-80.171251379227	0.0156081282520659	2.26082	1.48948948948949
88.3951405317822	0.0761938405901459	0.213001031647343	-80.1322927405229	0.0177025275865878	2.26082	1.49349349349349
88.8820017698378	0.0975350995541318	0.233918651008183	-80.0933341018188	0.0194575003832323	2.26082	1.4974974974975
89.3688630078935	0.0384795130612915	0.169849208822039	-80.0543754631146	0.0205240158193477	2.26082	1.5015015015015
89.8557242459492	0.0824741004079487	0.219363840993681	-80.0154168244105	0.0207073378442361	2.26082	1.50550550550551
90.3425854840049	0.019577504453708	0.143418153212687	-79.9764581857064	0.0200226546681567	2.26082	1.50950950950951
90.8294467220605	0.0165658197678791	0.13874258256815	-79.9374995470022	0.0187026631320696	2.26082	1.51351351351351
91.3163079601162	0.0317445886840516	0.160930213396588	-79.8985409082981	0.0171527772201069	2.26082	1.51751751751752
91.8031691981719	0.00875287424298946	0.125805640002319	-79.859582269594	0.0158620292991792	2.26082	1.52152152152152
92.2900304362275	0.0121433016719516	0.131575943890952	-79.8206236308899	0.0152888368215107	2.26082	1.52552552552553
92.7768916742832	0.0186524449239714	0.141998402082755	-79.7816649921857	0.0157478926308723	2.26082	1.52952952952953
93.2637529123389	0.0685453669639932	0.204985465113611	-79.7427063534816	0.0173255986247405	2.26082	1.53353353353353
93.7506141503945	0.0177045490029777	0.140528724044789	-79.7037477147775	0.0198461076125154	2.26082	1.53753753753754
94.2374753884502	0.00813078841575666	0.124717904103402	-79.6647890760733	0.0228990944567801	2.26082	1.54154154154154
94.7243366265059	0.00411149407338937	0.117447485098064	-79.6258304373692	0.02592615238866	2.26082	1.54554554554555
95.2111978645616	0.00410842649144212	0.117441764324806	-79.5868717986651	0.0283484170908496	2.26082	1.54954954954955
95.6980591026172	0.079696494677536	0.216572782455472	-79.547913159961	0.0297070667627422	2.26082	1.55355355355355
96.1849203406729	0.0115915055407483	0.130654184085753	-79.5089545212568	0.0297835360063322	2.26082	1.55755755755756
96.6717815787286	0.0193048509321801	0.14300115853076	-79.4699958825527	0.0286691216217731	2.26082	1.56156156156156
97.1586428167842	0.00113108482743266	0.111751283869525	-79.4310372438486	0.0267639285498268	2.26082	1.56556556556557
97.6455040548399	0.0379126949206563	0.169116705811708	-79.3920786051444	0.0247008096651733	2.26082	1.56956956956957
98.1323652928956	0.00434272620003827	0.117877913649989	-79.3531199664403	0.0232076929295247	2.26082	1.57357357357357
98.619226530951	0.0467037791299977	0.180142657469954	-79.3141613277362	0.0229373744114262	2.26082	1.57757757757758
99.106087769007	0.011782894202081	0.130974628227887	-79.275202689032	0.0243036294595807	2.26082	1.58158158158158
99.592949007063	0.106000750999385	0.241715322174203	-79.2362440503279	0.0273636535598529	2.26082	1.58558558558559
100.079810245118	0.0200987095888119	0.144211925782717	-79.1972854116238	0.031778544496458	2.26082	1.58958958958959
100.566671483174	0.106000750999385	0.241715322174203	-79.1583267729197	0.0368671069442795	2.26082	1.59359359359359
101.05353272123	0.011782894202081	0.130974628227887	-79.1193681342155	0.0417470287686421	2.26082	1.5975975975976
101.540393959285	0.0467037791299976	0.180142657469954	-79.0804094955114	0.0455361264613524	2.26082	1.6016016016016
102.027255197341	0.00434272620003827	0.117877913649989	-79.0414508568073	0.047569915518153	2.26082	1.60560560560561
102.514116435397	0.0379126949206563	0.169116705811708	-79.0024922181031	0.0475844610318441	2.26082	1.60960960960961
103.000977673452	0.00113108482743266	0.111751283869525	-78.963533579399	0.0458176980821075	2.26082	1.61361361361361
103.487838911508	0.0193048509321802	0.14300115853076	-78.9245749406949	0.0429980552212347	2.26082	1.61761761761762
103.974700149564	0.0115915055407483	0.130654184085753	-78.8856163019908	0.0402134753880693	2.26082	1.62162162162162
104.461561387619	0.079696494677536	0.216572782455472	-78.8466576632866	0.0386818031872375	2.26082	1.62562562562563
104.948422625675	0.00410842649144212	0.117441764324806	-78.8076990245825	0.0394687731243393	2.26082	1.62962962962963
105.435283863731	0.00411149407338935	0.117447485098064	-78.7687403858784	0.0432163890417938	2.26082	1.63363363363363
105.922145101786	0.00813078841575672	0.124717904103402	-78.7297817471742	0.0499477579642162	2.26082	1.63763763763764
106.409006339842	0.0177045490029777	0.140528724044789	-78.6908231084701	0.0590025476091618	2.26082	1.64164164164164
106.895867577898	0.0685453669639932	0.204985465113611	-78.651864469766	0.0691316156197647	2.26082	1.64564564564565
107.382728815953	0.0186524449239714	0.141998402082755	-78.6129058310618	0.0787447061269042	2.26082	1.64964964964965
107.869590054009	0.0121433016719516	0.131575943890952	-78.5739471923577	0.086268574092061	2.26082	1.65365365365365
108.356451292065	0.00875287424298945	0.125805640002319	-78.5349885536536	0.0905426690836574	2.26082	1.65765765765766
108.84331253012	0.0317445886840516	0.160930213396588	-78.4960299149495	0.0911630676534527	2.26082	1.66166166166166
109.330173768176	0.0165658197678791	0.13874258256815	-78.4570712762453	0.0886877333042434	2.26082	1.66566566566567
109.817035006232	0.019577504453708	0.143418153212687	-78.4181126375412	0.0846386976407298	2.26082	1.66966966966967
110.303896244287	0.0824741004079488	0.219363840993681	-78.3791539988371	0.0812763370521484	2.26082	1.67367367367367
110.790757482343	0.0384795130612915	0.169849208822039	-78.3401953601329	0.0811704615717309	2.26082	1.67767767767768
111.277618720399	0.0975350995541318	0.233918651008183	-78.3012367214288	0.0866424909148465	2.26082	1.68168168168168
111.764479958454	0.0761938405901459	0.213001031647343	-78.2622780827247	0.0991916899487434	2.26082	1.68568568568569
112.25134119651	0.00573709299180431	0.120440865618252	-78.2233194440205	0.119036717535397	2.26082	1.68968968968969
112.738202434566	0.116928823973353	0.25142258745761	-78.1843608053164	0.144895521968243	2.26082	1.69369369369369
113.225063672621	0.119890460230105	0.253989480732721	-78.1454021666123	0.174090849382557	2.26082	1.6976976976977
113.711924910677	0.0143316566404299	0.135169647214258	-78.1064435279082	0.203009955589243	2.26082	1.7017017017017
114.198786148733	0.0284465306404583	0.15637719096464	-78.067484889204	0.227875349200196	2.26082	1.70570570570571
114.685647386788	0.0856308413829844	0.222493368004832	-78.0285262504999	0.245711952715928	2.26082	1.70970970970971
115.172508624844	0.0406023035505686	0.172564880163142	-77.9895676117958	0.255339495639887	2.26082	1.71371371371371
115.6593698629	0.0651253386680275	0.201298048556989	-77.9506089730916	0.258190088923586	2.26082	1.71771771771772
116.146231100955	0.0118361718257117	0.131063692134433	-77.9116503343875	0.258758208631329	2.26082	1.72172172172172
116.633092339011	0.0835825057453416	0.220467751557309	-77.8726916956834	0.264535776659751	2.26082	1.72572572572573
117.119953577067	0.0119295290402043	0.131219611099117	-77.8337330569793	0.285363454358191	2.26082	1.72972972972973
117.606814815122	0.120319049280635	0.25435879953185	-77.7947744182751	0.332228713931996	2.26082	1.73373373373373
118.093676053178	0.0106997165025596	0.129150568773479	-77.755815779571	0.41564490066226	2.26082	1.73773773773774
118.580537291234	0.0218031966936899	0.146777814077188	-77.7168571408669	0.543834553114725	2.26082	1.74174174174174
119.067398529289	0.0278710940601664	0.155569139005356	-77.6778985021627	0.720997378286825	2.26082	1.74574574574575
119.554259767345	0.111148806329218	0.246335933868572	-77.6389398634586	0.945955941913094	2.26082	1.74974974974975
120.041121005401	0.0113520890489876	0.130252216502181	-77.5999812247545	1.21143515182126	2.26082	1.75375375375375
120.527982243456	0.164140391728154	0.289645041931904	-77.5610225860503	1.50414847272988	2.26082	1.75775775775776
121.014843481512	0.475227939258817	0.469217996603334	-77.5220639473462	1.80574641171606	2.26082	1.76176176176176
121.501704719568	2.35130924201261	1.02077381963153	-77.4831053086421	2.09454963754544	2.26082	1.76576576576577
121.988565957623	0.926658636315744	0.646462560648982	-77.444146669938	2.34786211856383	2.26082	1.76976976976977
122.475427195679	0.132877569846995	0.264952134764633	-77.4051880312338	2.5445605287117	2.26082	1.77377377377377
122.962288433735	0.138071527443645	0.269211508768912	-77.3662293925297	2.6676023417259	2.26082	1.77777777777778
123.44914967179	0.115899582473235	0.250524370677257	-77.3272707538256	2.70609661014398	2.26082	1.78178178178178
123.936010909846	0.0813186328004665	0.218207113680968	-77.2883121151214	2.65663924024168	2.26082	1.78578578578579
124.422872147902	0.0663835960729806	0.202662481709311	-77.2493534764173	2.52371992060747	2.26082	1.78978978978979
124.909733385957	0.0424201563350814	0.174856926206169	-77.2103948377132	2.31914392887648	2.26082	1.79379379379379
125.396594624013	0.122246590695667	0.256013192162153	-77.1714361990091	2.06055679285584	2.26082	1.7977977977978
125.883455862069	0.0573830879162059	0.192689976115827	-77.1324775603049	1.76928977279233	2.26082	1.8018018018018
126.370317100124	0.00736088194517259	0.12335841930861	-77.0935189216008	1.46783855558569	2.26082	1.80580580580581
126.85717833818	0.0217942655695897	0.14676448631814	-77.0545602828967	1.17733180229779	2.26082	1.80980980980981
127.344039576236	0.00322983587563239	0.115791636769022	-77.0156016441925	0.915334283803793	2.26082	1.81381381381381
127.830900814292	0.0627729441705842	0.198722023560641	-76.9766430054884	0.694264786062172	2.26082	1.81781781781782
128.317762052347	0.0682453409380087	0.204664640588483	-76.9376843667843	0.520603952142967	2.26082	1.82182182182182
128.804623290403	0.0613311497759369	0.197126526619452	-76.8987257280802	0.394940287565967	2.26082	1.82582582582583
129.291484528458	8.48405969386956E-4	0.111195874645052	-76.859767089376	0.312775188384254	2.26082	1.82982982982983
129.778345766514	0.0709041644563239	0.207490499618088	-76.8208084506719	0.265900718031305	2.26082	1.83383383383383
130.26520700457	0.0335536940399392	0.163373830728202	-76.7818498119678	0.244093251940775	2.26082	1.83783783783784
130.752068242626	0.0386253215995744	0.17003712793402	-76.7428911732636	0.23684132940335	2.26082	1.84184184184184
131.238929480681	0.00971850071907701	0.127475683183069	-76.7039325345595	0.234848130838253	2.26082	1.84584584584585
131.725790718737	0.0775674351672852	0.214408814744541	-76.6649738958554	0.23111094281377	2.26082	1.84984984984985
132.212651956793	0.0408053739077569	0.172822430342664	-76.6260152571512	0.221468430091102	2.26082	1.85385385385385
132.699513194848	0.00362661425831989	0.116539740529265	-76.5870566184471	0.204604506751485	2.26082	1.85785785785786
133.186374432904	0.119191397180711	0.253385937163482	-76.548097979743	0.181587668411243	2.26082	1.86186186186186
133.67323567096	0.105468243971464	0.241232322326864	-76.5091393410388	0.15509208897599	2.26082	1.86586586586587
134.160096909015	0.0635558194135351	0.199583014263389	-76.4701807023347	0.128482006648788	2.26082	1.86986986986987
134.646958147071	0.0271163499849316	0.15450288954644	-76.4312220636306	0.104940821827879	2.26082	1.87387387387387
135.133819385127	0.0182943923310398	0.14144504930123	-76.3922634249265	0.0867943695671323	2.26082	1.87787787787788
135.620680623182	0.0925699350693918	0.229222500896568	-76.3533047862223	0.0751229126006918	2.26082	1.88188188188188
136.107541861238	0.0194977772496289	0.143296344435737	-76.3143461475182	0.0696908053801921	2.26082	1.88588588588589
136.594403099294	0.0414564897432574	0.173645651886405	-76.2753875088141	0.0691596201615443	2.26082	1.88988988988989
137.081264337349	0.0167719186110849	0.13906755697771	-76.2364288701099	0.0715012460112743	2.26082	1.89389389389389
137.568125575405	0.0759051310916451	0.212703951219607	-76.1974702314058	0.0744998369139023	2.26082	1.8978978978979
138.054986813461	0.0816889635005076	0.21857851468859	-76.1585115927017	0.0762284319852102	2.26082	1.9019019019019
138.541848051516	0.393236218536815	0.429242610952844	-76.1195529539976	0.0754055642948118	2.26082	1.90590590590591
			-76.0805943152934	0.0715730355798659	2.26082	1.90990990990991
			-76.0416356765893	0.0650795006279537	2.26082	1.91391391391391
			-76.0026770378852	0.0568961727333899	2.26082	1.91791791791792
			-75.963718399181	0.048322689865347	2.26082	1.92192192192192
			-75.9247597604769	0.0406575945024016	2.26082	1.92592592592593
			-75.8858011217728	0.0349071955190773	2.26082	1.92992992992993
			-75.8468424830686	0.0315906479676797	2.26082	1.93393393393393
			-75.8078838443645	0.0306726941681599	2.26082	1.93793793793794
			-75.7689252056604	0.0316251504557487	2.26082	1.94194194194194
			-75.7299665669563	0.0335906170885987	2.26082	1.94594594594595
			-75.6910079282521	0.0356025734386118	2.26082	1.94994994994995
			-75.652049289548	0.03680830818633	2.26082	1.95395395395395
			-75.6130906508439	0.0366456063806636	2.26082	1.95795795795796
			-75.5741320121397	0.03493872987994	2.26082	1.96196196196196
			-75.5351733734356	0.0318999660348827	2.26082	1.96596596596597
			-75.4962147347315	0.0280448972892133	2.26082	1.96996996996997
			-75.4572560960274	0.0240477485144756	2.26082	1.97397397397397
			-75.4182974573232	0.0205740699283977	2.26082	1.97797797797798
			-75.3793388186191	0.0181298492186504	2.26082	1.98198198198198
			-75.340380179915	0.0169592553710396	2.26082	1.98598598598599
			-75.3014215412108	0.0170098032510914	2.26082	1.98998998998999
			-75.2624629025067	0.0179672446997282	2.26082	1.99399399399399
			-75.2235042638026	0.0193467968751936	2.26082	1.997997997998
			-75.1845456250985	0.0206158062683716	2.26082	2.002002002002
			-75.1455869863943	0.0213178415050572	2.26082	2.00600600600601
			-75.1066283476902	0.0211701617586247	2.26082	2.01001001001001
			-75.067669708986	0.0201145691813734	2.26082	2.01401401401401
			-75.0287110702819	0.018313590753501	2.26082	2.01801801801802
			-74.9897524315778	0.0160968144041788	2.26082	2.02202202202202
			-74.9507937928737	0.0138730883787437	2.26082	2.02602602602603
			-74.9118351541695	0.0120308892412417	2.26082	2.03003003003003
			-74.8728765154654	0.0108502906231249	2.26082	2.03403403403403
			-74.8339178767613	0.0104457392881063	2.26082	2.03803803803804
			-74.7949592380571	0.0107505730197368	2.26082	2.04204204204204
			-74.756000599353	0.0115440224368896	2.26082	2.04604604604605
			-74.7170419606489	0.0125117455719814	2.26082	2.05005005005005
			-74.6780833219448	0.0133239030228421	2.26082	2.05405405405405
			-74.6391246832406	0.0137118137928694	2.26082	2.05805805805806
			-74.6001660445365	0.013525752974124	2.26082	2.06206206206206
			-74.5612074058324	0.0127618399635101	2.26082	2.06606606606607
			-74.5222487671282	0.011553762625731	2.26082	2.07007007007007
			-74.4832901284241	0.01013337446727	2.26082	2.07407407407407
			-74.44433148972	0.00877107600213122	2.26082	2.07807807807808
			-74.4053728510159	0.00771086922590431	2.26082	2.08208208208208
			-74.3664142123117	0.0071153195895206	2.26082	2.08608608608609
			-74.3274555736076	0.00703250430224731	2.26082	2.09009009009009
			-74.2884969349035	0.00739128876548983	2.26082	2.09409409409409
			-74.2495382961993	0.00802440962941108	2.26082	2.0980980980981
			-74.2105796574952	0.00871248402883947	2.26082	2.1021021021021
			-74.1716210187911	0.0092376357925535	2.26082	2.10610610610611
			-74.1326623800869	0.00943383843626082	2.26082	2.11011011011011
			-74.0937037413828	0.00922253206565842	2.26082	2.11411411411411
			-74.0547451026787	0.00862607945360271	2.26082	2.11811811811812
			-74.0157864639746	0.00775713084617055	2.26082	2.12212212212212
			-73.9768278252704	0.00678762556735802	2.26082	2.12612612612613
			-73.9378691865663	0.00590566360550602	2.26082	2.13013013013013
			-73.8989105478622	0.00527085611822801	2.26082	2.13413413413413
			-73.859951909158	0.00497857250446959	2.26082	2.13813813813814
			-73.8209932704539	0.00504091718825699	2.26082	2.14214214214214
			-73.7820346317498	0.00538800657873542	2.26082	2.14614614614615
			-73.7430759930457	0.005888241316259	2.26082	2.15015015015015
			-73.7041173543415	0.00638193507932937	2.26082	2.15415415415415
			-73.6651587156374	0.00671984232709971	2.26082	2.15815815815816
			-73.6262000769333	0.00679740091650383	2.26082	2.16216216216216
			-73.5872414382291	0.00657693919711042	2.26082	2.16616616616617
			-73.548282799525	0.00609325719293232	2.26082	2.17017017017017
			-73.5093241608209	0.00544206605392433	2.26082	2.17417417417417
			-73.4703655221167	0.00475477393971599	2.26082	2.17817817817818
			-73.4314068834126	0.00416611649323432	2.26082	2.18218218218218
			-73.3924482447085	0.00378249468251628	2.26082	2.18618618618619
			-73.3534896060044	0.00365836070635289	2.26082	2.19019019019019
			-73.3145309673002	0.00378578993033981	2.26082	2.19419419419419
			-73.2755723285961	0.00409907933611613	2.26082	2.1981981981982
			-73.236613689892	0.00449263420083817	2.26082	2.2022022022022
			-73.1976550511878	0.00484738757233605	2.26082	2.20620620620621
			-73.1586964124837	0.00505921752942562	2.26082	2.21021021021021
			-73.1197377737796	0.00506264493537647	2.26082	2.21421421421421
			-73.0807791350755	0.00484448310388613	2.26082	2.21821821821822
			-73.0418204963713	0.00444468069199607	2.26082	2.22222222222222
			-73.0028618576672	0.00394470262221553	2.26082	2.22622622622623
			-72.9639032189631	0.00344668655913534	2.26082	2.23023023023023
			-72.9249445802589	0.00304863005711159	2.26082	2.23423423423423
			-72.8859859415548	0.00282157250854488	2.26082	2.23823823823824
			-72.8470273028507	0.00279402512822517	2.26082	2.24224224224224
			-72.8080686641465	0.00294699494992853	2.26082	2.24624624624625
			-72.7691100254424	0.00322033810650968	2.26082	2.25025025025025
			-72.7301513867383	0.00352850038884914	2.26082	2.25425425425425
			-72.6911927480342	0.00378158618811587	2.26082	2.25825825825826
			-72.65223410933	0.00390661196888775	2.26082	2.26226226226226
			-72.6132754706259	0.00386395989153873	2.26082	2.26626626626627
			-72.5743168319218	0.00365536518042365	2.26082	2.27027027027027
			-72.5353581932176	0.00332189457655113	2.26082	2.27427427427427
			-72.4963995545135	0.00293277562804434	2.26082	2.27827827827828
			-72.4574409158094	0.00256804574837354	2.26082	2.28228228228228
			-72.4184822771053	0.00229932422903789	2.26082	2.28628628628629
			-72.3795236384011	0.00217328720582873	2.26082	2.29029029029029
			-72.340564999697	0.00220162001045993	2.26082	2.29429429429429
			-72.3016063609928	0.00235956224946771	2.26082	2.2982982982983
			-72.2626477222887	0.00259306815156535	2.26082	2.3023023023023
			-72.2236890835846	0.00283258391133064	2.26082	2.30630630630631
			-72.1847304448805	0.00300996525190913	2.26082	2.31031031031031
			-72.1457718061763	0.0030744485791772	2.26082	2.31431431431431
			-72.1068131674722	0.00300395922111186	2.26082	2.31831831831832
			-72.0678545287681	0.00280926834101762	2.26082	2.32232232232232
			-72.028895890064	0.00253027774190887	2.26082	2.32632632632633
			-71.9899372513598	0.00222558552595699	2.26082	2.33033033033033
			-71.9509786126557	0.00195802250874376	2.26082	2.33433433433433
			-71.9120199739516	0.00177970095559202	2.26082	2.33833833833834
			-71.8730613352474	0.00172010788110273	2.26082	2.34234234234234
			-71.8341026965433	0.00177993697849827	2.26082	2.34634634634635
			-71.7951440578392	0.00193191152637998	2.26082	2.35035035035035
			-71.7561854191351	0.00212816440611003	2.26082	2.35435435435435
			-71.7172267804309	0.00231221475321277	2.26082	2.35835835835836
			-71.6782681417268	0.00243256668060386	2.26082	2.36236236236236
			-71.6393095030227	0.00245467469514128	2.26082	2.36636636636637
			-71.6003508643185	0.00236851414271673	2.26082	2.37037037037037
			-71.5613922256144	0.00219012136512719	2.26082	2.37437437437437
			-71.5224335869103	0.00195694155855845	2.26082	2.37837837837838
			-71.4834749482061	0.00171828491324546	2.26082	2.38238238238238
			-71.444516309502	0.00152330011285976	2.26082	2.38638638638639
			-71.4055576707979	0.00140937973102174	2.26082	2.39039039039039
			-71.3665990320937	0.00139371532029085	2.26082	2.39439439439439
			-71.3276403933896	0.00146989009989221	2.26082	2.3983983983984
			-71.2886817546855	0.0016101497364786	2.26082	2.4024024024024
			-71.2497231159814	0.00177263361799071	2.26082	2.40640640640641
			-71.2107644772772	0.00191170329854621	2.26082	2.41041041041041
			-71.1718058385731	0.00198883428249517	2.26082	2.41441441441441
			-71.132847199869	0.00198148477436865	2.26082	2.41841841841842
			-71.0938885611648	0.00188791334277587	2.26082	2.42242242242242
			-71.0549299224607	0.0017269360290598	2.26082	2.42642642642643
			-71.0159712837566	0.00153283806850281	2.26082	2.43043043043043
			-70.9770126450525	0.00134679127515637	2.26082	2.43443443443443
			-70.9380540063483	0.00120691046779095	2.26082	2.43843843843844
			-70.8990953676442	0.00113933766672365	2.26082	2.44244244244244
			-70.8601367289401	0.00115242714999951	2.26082	2.44644644644645
			-70.8211780902359	0.00123530961904629	2.26082	2.45045045045045
			-70.7822194515318	0.00136104157198082	2.26082	2.45445445445445
			-70.7432608128277	0.00149345763139577	2.26082	2.45845845845846
			-70.7043021741235	0.0015959960992132	2.26082	2.46246246246246
			-70.6653435354194	0.00164035402693544	2.26082	2.46646646646647
			-70.6263848967153	0.00161293229391334	2.26082	2.47047047047047
			-70.5874262580112	0.00151761361048803	2.26082	2.47447447447447
			-70.548467619307	0.00137432547223378	2.26082	2.47847847847848
			-70.5095089806029	0.00121385177911996	2.26082	2.48248248248248
			-70.4705503418988	0.00107022936954642	2.26082	2.48648648648649
			-70.4315917031946	9.72597251497139E-4	2.26082	2.49049049049049
			-70.3926330644905	9.38441300522094E-4	2.26082	2.49449449449449
			-70.3536744257864	9.69791156719169E-4	2.26082	2.4984984984985
			-70.3147157870823	0.00105318342803911	2.26082	2.5025025025025
			-70.2757571483781	0.00116329169051524	2.26082	2.50650650650651
			-70.236798509674	0.00126925981614161	2.26082	2.51051051051051
			-70.1978398709699	0.00134216349799022	2.26082	2.51451451451451
			-70.1588812322657	0.00136180280476989	2.26082	2.51851851851852
			-70.1199225935616	0.00132123762453771	2.26082	2.52252252252252
			-70.0809639548575	0.00122805642154857	2.26082	2.52652652652653
			-70.0420053161534	0.00110216974459163	2.26082	2.53053053053053
			-70.0030466774492	9.70747861905918E-4	2.26082	2.53453453453453
			-69.9640880387451	8.61580308645513E-4	2.26082	2.53853853853854
			-69.925129400041	7.964730719766E-4	2.26082	2.54254254254254
			-69.8861707613368	7.86245562504754E-4	2.26082	2.54654654654655
			-69.8472121226327	8.28467874518796E-4	2.26082	2.55055055055055
			-69.8082534839286	9.08398929078417E-4	2.26082	2.55455455455455
			-69.7692948452245	0.00100281578805454	2.26082	2.55855855855856
			-69.7303362065203	0.00108574839477053	2.26082	2.56256256256256
			-69.6913775678162	0.00113470960954591	2.26082	2.56656656656657
			-69.6524189291121	0.00113593127319965	2.26082	2.57057057057057
			-69.6134602904079	0.00108739257439356	2.26082	2.57457457457457
			-69.5745016517038	9.98982489770695E-4	2.26082	2.57857857857858
			-69.5355430129997	8.89834546977787E-4	2.26082	2.58258258258258
			-69.4965843742955	7.83541009526972E-4	2.26082	2.58658658658659
			-69.4576257355914	7.0243719337602E-4	2.26082	2.59059059059059
			-69.4186670968873	6.62335401338475E-4	2.26082	2.59459459459459
			-69.3797084581831	6.68944981543835E-4	2.26082	2.5985985985986
			-69.340749819479	7.16782863062346E-4	2.26082	2.6026026026026
			-69.3017911807749	7.9076752517442E-4	2.26082	2.60660660660661
			-69.2628325420708	8.70048218048573E-4	2.26082	2.61061061061061
			-69.2238739033666	9.33103027328586E-4	2.26082	2.61461461461461
			-69.1849152646625	9.6286365108333E-4	2.26082	2.61861861861862
			-69.1459566259584	9.50650593578859E-4	2.26082	2.62262262262262
			-69.1069979872542	8.98015978992739E-4	2.26082	2.62662662662663
			-69.0680393485501	8.16110658565779E-4	2.26082	2.63063063063063
			-69.029080709846	7.22789324550189E-4	2.26082	2.63463463463463
			-68.9901220711419	6.38198446644295E-4	2.26082	2.63863863863864
			-68.9511634324377	5.79932781154628E-4	2.26082	2.64264264264264
			-68.9122047937336	5.58920962398702E-4	2.26082	2.64664664664665
			-68.8732461550295	5.76998278126719E-4	2.26082	2.65065065065065
			-68.8342875163253	6.26700148196785E-4	2.26082	2.65465465465465
			-68.7953288776212	6.93269354644371E-4	2.26082	2.65865865865866
			-68.7563702389171	7.58344814551592E-4	2.26082	2.66266266266266
			-68.7174116002129	8.04413865339128E-4	2.26082	2.66666666666667
			-68.6784529615088	8.18951703206304E-4	2.26082	2.67067067067067
			-68.6394943228047	7.97272691483636E-4	2.26082	2.67467467467468
			-68.6005356841005	7.43448323373947E-4	2.26082	2.67867867867868
			-68.5615770453964	6.69121693951354E-4	2.26082	2.68268268268268
			-68.5226184066923	5.90552083256245E-4	2.26082	2.68668668668669
			-68.4836597679882	5.2463540001492E-4	2.26082	2.69069069069069
			-68.444701129284	4.84871189544025E-4	2.26082	2.6946946946947
			-68.4057424905799	4.78235836917981E-4	2.26082	2.6986986986987
			-68.3667838518758	5.03682877378234E-4	2.26082	2.7027027027027
			-68.3278252131717	5.52587177590903E-4	2.26082	2.70670670670671
			-68.2888665744675	6.10980160355505E-4	2.26082	2.71071071071071
			-68.2499079357634	6.63001323635839E-4	2.26082	2.71471471471471
			-68.2109492970593	6.94716121956882E-4	2.26082	2.71871871871872
			-68.1719906583551	6.97383677331854E-4	2.26082	2.72272272272272
			-68.133032019651	6.69410590218743E-4	2.26082	2.72672672672673
			-68.0940733809469	6.16557776632322E-4	2.26082	2.73073073073073
			-68.0551147422427	5.50392953063277E-4	2.26082	2.73473473473473
			-68.0161561035386	4.85398701316363E-4	2.26082	2.73873873873874
			-67.9771974648345	4.35455988457315E-4	2.26082	2.74274274274274
			-67.9382388261303	4.10554462971904E-4	2.26082	2.74674674674675
			-67.8992801874262	4.14506763907488E-4	2.26082	2.75075075075075
			-67.8603215487221	4.44186917100128E-4	2.26082	2.75475475475475
			-67.821362910018	4.90438094429559E-4	2.26082	2.75875875875876
			-67.7824042713138	5.40394454869668E-4	2.26082	2.76276276276276
			-67.7434456326097	5.80631326529383E-4	2.26082	2.76676676676677
			-67.7044869939056	6.00374585171906E-4	2.26082	2.77077077077077
			-67.6655283552014	5.94003939351821E-4	2.26082	2.77477477477477
			-67.6265697164973	5.62270683603398E-4	2.26082	2.77877877877878
			-67.5876110777932	5.1196990307496E-4	2.26082	2.78278278278278
			-67.5486524390891	4.5418102467262E-4	2.26082	2.78678678678679
			-67.5096938003849	4.01528786684896E-4	2.26082	2.79079079079079
			-67.4707351616808	3.65139488324836E-4	2.26082	2.79479479479479
			-67.4317765229767	3.52024407637183E-4	2.26082	2.7987987987988
			-67.3928178842725	3.63503760192257E-4	2.26082	2.8028028028028
			-67.3538592455684	3.95022729557512E-4	2.26082	2.80680680680681
			-67.3149006068643	4.37371530500309E-4	2.26082	2.81081081081081
			-67.2759419681602	4.78986777453001E-4	2.26082	2.81481481481481
			-67.236983329456	5.0876120259091E-4	2.26082	2.81881881881882
			-67.1980246907519	5.18680674188525E-4	2.26082	2.82282282282282
			-67.1590660520478	5.05664040286982E-4	2.26082	2.82682682682683
			-67.1201074133436	4.72185381950543E-4	2.26082	2.83083083083083
			-67.0811487746395	4.25557884776846E-4	2.26082	2.83483483483483
			-67.0421901359354	3.76080209171262E-4	2.26082	2.83883883883884
			-67.0032314972313	3.34512832075885E-4	2.26082	2.84284284284284
			-66.9642728585271	3.09501057586142E-4	2.26082	2.84684684684685
			-66.925314219823	3.05560309308882E-4	2.26082	2.85085085085085
			-66.8863555811189	3.22091524546068E-4	2.26082	2.85485485485485
			-66.8473969424147	3.53638448175651E-4	2.26082	2.85885885885886
			-66.8084383037106	3.91297792067276E-4	2.26082	2.86286286286286
			-66.7694796650065	4.24920284275549E-4	2.26082	2.86686686686687
			-66.7305210263023	4.45560033717247E-4	2.26082	2.87087087087087
			-66.6915623875982	4.4758240566359E-4	2.26082	2.87487487487488
			-66.6526037488941	4.29935072839946E-4	2.26082	2.87887887887888
			-66.61364511019	3.96297441928872E-4	2.26082	2.88288288288288
			-66.5746864714858	3.54097506414669E-4	2.26082	2.88688688688689
			-66.5357278327817	3.12655645273519E-4	2.26082	2.89089089089089
			-66.4967691940776	2.80917531383987E-4	2.26082	2.89489489489489
			-66.4578105553734	2.653262674519E-4	2.26082	2.8988988988989
			-66.4188519166693	2.68338637202272E-4	2.26082	2.9029029029029
			-66.3798932779652	2.87925623936615E-4	2.26082	2.90690690690691
			-66.3409346392611	3.18155002259642E-4	2.26082	2.91091091091091
			-66.3019760005569	3.5069336280433E-4	2.26082	2.91491491491491
			-66.2630173618528	3.76848934929921E-4	2.26082	2.91891891891892
			-66.2240587231487	3.89655629036731E-4	2.26082	2.92292292292292
			-66.1851000844445	3.85499658628613E-4	2.26082	2.92692692692693
			-66.1461414457404	3.64910086244258E-4	2.26082	2.93093093093093
			-66.1071828070363	3.32342472186796E-4	2.26082	2.93493493493494
			-66.0682241683321	2.95028986201862E-4	2.26082	2.93893893893894
			-66.029265529628	2.61189781966935E-4	2.26082	2.94294294294294
			-65.9903068909239	2.38046728976948E-4	2.26082	2.94694694694695
			-65.9513482522198	2.30118398726783E-4	2.26082	2.95095095095095
			-65.9123896135156	2.38197782324062E-4	2.26082	2.95495495495496
			-65.8734309748115	2.59242509898272E-4	2.26082	2.95895895895896
			-65.8344723361074	2.87184366679012E-4	2.26082	2.96296296296296
			-65.7955136974032	3.14445018699526E-4	2.26082	2.96696696696697
			-65.7565550586991	3.33780554407115E-4	2.26082	2.97097097097097
			-65.717596419995	3.40006818147556E-4	2.26082	2.97497497497498
			-65.6786377812908	3.3119547383187E-4	2.26082	2.97897897897898
			-65.6396791425867	3.09065941761497E-4	2.26082	2.98298298298298
			-65.6007205038826	2.78496440399503E-4	2.26082	2.98698698698699
			-65.5617618651785	2.46289661744777E-4	2.26082	2.99099099099099
			-65.5228032264743	2.19504052539981E-4	2.26082	2.994994994995
			-65.4838445877702	2.03759074034993E-4	2.26082	2.998998998999
			-65.4448859490661	2.019204968638E-4	2.26082	3.003003003003
			-65.4059273103619	2.13472377847355E-4	2.26082	3.00700700700701
			-65.3669686716578	2.34711654616377E-4	2.26082	3.01101101101101
			-65.3280100329537	2.59701598679492E-4	2.26082	3.01501501501502
			-65.2890513942495	2.81740067999007E-4	2.26082	3.01901901901902
			-65.2500927555454	2.94980341578384E-4	2.26082	3.02302302302302
			-65.2111341168413	2.95813299803962E-4	2.26082	3.02702702702703
			-65.1721754781372	2.8368494874226E-4	2.26082	3.03103103103103
			-65.133216839433	2.61165224621547E-4	2.26082	3.03503503503504
			-65.0942582007289	2.33267104814396E-4	2.26082	3.03903903903904
			-65.0552995620248	2.06194615571173E-4	2.26082	3.04304304304304
			-65.0163409233206	1.85831439894577E-4	2.26082	3.04704704704705
			-64.9773822846165	1.76337561289259E-4	2.26082	3.05105105105105
			-64.9384236459124	1.79187958590736E-4	2.26082	3.05505505505506
			-64.8994650072082	1.92874611825363E-4	2.26082	3.05905905905906
			-64.8605063685041	2.13329611062218E-4	2.26082	3.06306306306306
			-64.8215477298	2.34953171558494E-4	2.26082	3.06706706706707
			-64.7825890910959	2.51987751198198E-4	2.26082	3.07107107107107
			-64.7436304523917	2.59901779512126E-4	2.26082	3.07507507507508
			-64.7046718136876	2.56451049466355E-4	2.26082	3.07907907907908
			-64.6657131749835	2.42169847664931E-4	2.26082	3.08308308308308
			-64.6267545362794	2.20185663958194E-4	2.26082	3.08708708708709
			-64.5877958975752	1.95415680076374E-4	2.26082	3.09109109109109
			-64.5488372588711	1.73350327198318E-4	2.26082	3.0950950950951
			-64.509878620167	1.58724098557183E-4	2.26082	3.0990990990991
			-64.4709199814628	1.54394791301294E-4	2.26082	3.1031031031031
			-64.4319613427587	1.60695874688654E-4	2.26082	3.10710710710711
			-64.3930027040546	1.75407832802715E-4	2.26082	3.11111111111111
			-64.3540440653504	1.94342864965702E-4	2.26082	3.11511511511512
			-64.3150854266463	2.12390236852296E-4	2.26082	3.11911911911912
			-64.2761267879422	2.24762069497634E-4	2.26082	3.12312312312312
			-64.237168149238	2.28136447200477E-4	2.26082	3.12712712712713
			-64.1982095105339	2.21425437211434E-4	2.26082	3.13113113113113
			-64.1592508718298	2.05991115056015E-4	2.26082	3.13513513513514
			-64.1202922331257	1.85268771422456E-4	2.26082	3.13913913913914
			-64.0813335944215	1.63899664557291E-4	2.26082	3.14314314314314
			-64.0423749557174	1.46591451167988E-4	2.26082	3.14714714714715
			-64.0034163170133	1.36985514463566E-4	2.26082	3.15115115115115
			-63.9644576783092	1.36803212029113E-4	2.26082	3.15515515515516
			-63.925499039605	1.4547065715264E-4	2.26082	3.15915915915916
			-63.8865404009009	1.60302699562129E-4	2.26082	3.16316316316316
			-63.8475817621968	1.77190777471202E-4	2.26082	3.16716716716717
			-63.8086231234926	1.91619287173423E-4	2.26082	3.17117117117117
			-63.7696644847885	1.99759595476682E-4	2.26082	3.17517517517518
			-63.7307058460844	1.99377090427753E-4	2.26082	3.17917917917918
			-63.6917472073802	1.90336825444492E-4	2.26082	3.18318318318318
			-63.6527885686761	1.74594059249645E-4	2.26082	3.18718718718719
			-63.613829929972	1.55682120380738E-4	2.26082	3.19119119119119
			-63.5748712912678	1.37830704964868E-4	2.26082	3.1951951951952
			-63.5359126525637	1.24934027593882E-4	2.26082	3.1991991991992
			-63.4969540138596	1.1962008810282E-4	2.26082	3.2032032032032
			-63.4579953751555	1.22643081569138E-4	2.26082	3.20720720720721
			-63.4190367364513	1.3273887688418E-4	2.26082	3.21121121121121
			-63.3800780977472	1.46969297058277E-4	2.26082	3.21521521521522
			-63.3411194590431	1.61462754248898E-4	2.26082	3.21921921921922
			-63.3021608203389	1.72365150217731E-4	2.26082	3.22322322322322
			-63.2632021816348	1.76767923777195E-4	2.26082	3.22722722722723
			-63.2242435429307	1.73390143174927E-4	2.26082	3.23123123123123
			-63.1852849042266	1.62855100984621E-4	2.26082	3.23523523523524
			-63.1463262655224	1.47502641132523E-4	2.26082	3.23923923923924
			-63.1073676268183	1.30791447547057E-4	2.26082	3.24324324324324
			-63.0684089881142	1.16443293852963E-4	2.26082	3.24724724724725
			-63.02945034941	1.07540523837304E-4	2.26082	3.25125125125125
			-62.9904917107059	1.05795249446057E-4	2.26082	3.25525525525526
			-62.9515330720018	1.11163163435387E-4	2.26082	3.25925925925926
			-62.9125744332977	1.21888456710696E-4	2.26082	3.26326326326326
			-62.8736157945935	1.34960709977908E-4	2.26082	3.26726726726727
			-62.8346571558894	1.46865627268451E-4	2.26082	3.27127127127127
			-62.7956985171853	1.54442847383802E-4	2.26082	3.27527527527528
			-62.7567398784811	1.55641791880327E-4	2.26082	3.27927927927928
			-62.717781239777	1.49995088814484E-4	2.26082	3.28328328328328
			-62.6788226010729	1.38700700478417E-4	2.26082	3.28728728728729
			-62.6398639623687	1.24300399693551E-4	2.26082	3.29129129129129
			-62.6009053236646	1.10039921981419E-4	2.26082	3.2952952952953
			-62.5619466849605	9.90713682128596E-5	2.26082	3.2992992992993
			-62.5229880462564	9.36934951089567E-5	2.26082	3.3033033033033
			-62.4840294075522	9.48126902901101E-5	2.26082	3.30730730730731
			-62.4450707688481	1.01750675451582E-4	2.26082	3.31131131131131
			-62.406112130144	1.12438838636359E-4	2.26082	3.31531531531532
			-62.3671534914398	1.23944919433777E-4	2.26082	3.31931931931932
			-62.3281948527357	1.33198463204663E-4	2.26082	3.32332332332332
			-62.2892362140316	1.37735913375115E-4	2.26082	3.32732732732733
			-62.2502775753274	1.36284811154052E-4	2.26082	3.33133133133133
			-62.2113189366233	1.29048845924363E-4	2.26082	3.33533533533533
			-62.1723602979192	1.17630423916679E-4	2.26082	3.33933933933934
			-62.1334016592151	1.04616280663889E-4	2.26082	3.34334334334334
			-62.0944430205109	9.29327078081174E-5	2.26082	3.34734734734735
			-62.0554843818068	8.51307348434784E-5	2.26082	3.35135135135135
			-62.0165257431027	8.27755895092008E-5	2.26082	3.35535535535536
			-61.9775671043985	8.60862974986484E-5	2.26082	3.35935935935936
			-61.9386084656944	9.39080331572211E-5	2.26082	3.36336336336336
			-61.8996498269903	1.04017739526834E-4	2.26082	3.36736736736737
			-61.8606911882861	1.1368281530741E-4	2.26082	3.37137137137137
			-61.821732549582	1.20332839965781E-4	2.26082	3.37537537537538
			-61.7827739108779	1.22179489017634E-4	2.26082	3.37937937937938
			-61.7438152721738	1.18635361230969E-4	2.26082	3.38338338338338
			-61.7048566334696	1.1043390002995E-4	2.26082	3.38738738738739
			-61.6658979947655	9.94268287780414E-5	2.26082	3.39139139139139
			-61.6269393560614	8.81141333286886E-5	2.26082	3.3953953953954
			-61.5879807173572	7.90254800916994E-5	2.26082	3.3993993993994
			-61.5490220786531	7.41058349412552E-5	2.26082	3.4034034034034
			-61.510063439949	7.42542657173199E-5	2.26082	3.40740740740741
			-61.4711048012449	7.91250549760988E-5	2.26082	3.41141141141141
			-61.4321461625407	8.72346279781811E-5	2.26082	3.41541541541542
			-61.3931875238366	9.63427915305932E-5	2.26082	3.41941941941942
			-61.3542288851325	1.04010751426899E-4	2.26082	3.42342342342342
			-61.3152702464283	1.08197198736634E-4	2.26082	3.42742742742743
			-61.2763116077242	1.07746988577734E-4	2.26082	3.43143143143143
			-61.2373529690201	1.02655619362771E-4	2.26082	3.43543543543544
			-61.198394330316	9.40492694450522E-5	2.26082	3.43943943943944
			-61.1594356916118	8.38903387861041E-5	2.26082	3.44344344344344
			-61.1204770529077	7.44849843421653E-5	2.26082	3.44744744744745
			-61.0815184142036	6.79159221979267E-5	2.26082	3.45145145145145
			-61.0425597754994	6.5539767599523E-5	2.26082	3.45545545545546
			-61.0036011367953	6.76700383652391E-5	2.26082	3.45945945945946
			-60.9646424980912	7.35196582593066E-5	2.26082	3.46346346346346
			-60.925683859387	8.14123667779921E-5	2.26082	3.46746746746747
			-60.8867252206829	8.92068375267568E-5	2.26082	3.47147147147147
			-60.8477665819788	9.48265112665394E-5	2.26082	3.47547547547548
			-60.8088079432747	9.6764271151096E-5	2.26082	3.47947947947948
			-60.7698493045705	9.44394814016008E-5	2.26082	3.48348348348348
			-60.7308906658664	8.83229860228496E-5	2.26082	3.48748748748749
			-60.6919320271623	7.98036475200226E-5	2.26082	3.49149149149149
			-60.6529733884581	7.08334385901327E-5	2.26082	3.4954954954955
			-60.614014749754	6.34414374046515E-5	2.26082	3.4994994994995
			-60.5750561110499	5.92374916829588E-5	2.26082	3.5035035035035
			-60.5360974723458	5.9026778411106E-5	2.26082	3.50750750750751
			-60.4971388336416	6.26273809876586E-5	2.26082	3.51151151151151
			-60.4581801949375	6.89319212117254E-5	2.26082	3.51551551551552
			-60.4192215562334	7.61940421395973E-5	2.26082	3.51951951951952
			-60.3802629175292	8.24659855614466E-5	2.26082	3.52352352352352
			-60.3413042788251	8.60778615035319E-5	2.26082	3.52752752752753
			-60.302345640121	8.60408564602305E-5	2.26082	3.53153153153153
			-60.2633870014168	8.22771649168655E-5	2.26082	3.53553553553554
			-60.2244283627127	7.56233708472634E-5	2.26082	3.53953953953954
			-60.1854697240086	6.76102417869983E-5	2.26082	3.54354354354354
			-60.1465110853044	6.00764926595642E-5	2.26082	3.54754754754755
			-60.1075524466003	5.47137173819968E-5	2.26082	3.55155155155155
			-60.0685938078962	5.26549255415706E-5	2.26082	3.55555555555556
			-60.0296351691921	5.420662353959E-5	2.26082	3.55955955955956
			-59.9906765304879	5.87876411694412E-5	2.26082	3.56356356356356
			-59.9517178917838	6.50862939108305E-5	2.26082	3.56756756756757
			-59.9127592530797	7.13938472757381E-5	2.26082	3.57157157157157
			-59.8738006143755	7.60297640118568E-5	2.26082	3.57557557557558
			-59.8348419756714	7.77530910402809E-5	2.26082	3.57957957957958
			-59.7958833369673	7.60594189795741E-5	2.26082	3.58358358358358
			-59.7569246982632	7.12924741557815E-5	2.26082	3.58758758758759
			-59.717966059559	6.45459466341483E-5	2.26082	3.59159159159159
			-59.6790074208549	5.73829568416835E-5	2.26082	3.5955955955956
			-59.6400487821508	5.14448455532663E-5	2.26082	3.5995995995996
			-59.6010901434466	4.80469989250815E-5	2.26082	3.6036036036036
			-59.5621315047425	4.78610878386328E-5	2.26082	3.60760760760761
			-59.5231728660384	5.07603669559889E-5	2.26082	3.61161161161161
			-59.4842142273342	5.58634849129658E-5	2.26082	3.61561561561562
			-59.4452555886301	6.17629839853844E-5	2.26082	3.61961961961962
			-59.406296949926	6.68795260420661E-5	2.26082	3.62362362362362
			-59.3673383112219	6.9852890626238E-5	2.26082	3.62762762762763
			-59.3283796725177	6.98730915564346E-5	2.26082	3.63163163163163
			-59.2894210338136	6.68711163491061E-5	2.26082	3.63563563563564
			-59.2504623951095	6.15244933734611E-5	2.26082	3.63963963963964
			-59.2115037564053	5.50790819153983E-5	2.26082	3.64364364364364
			-59.1725451177012	4.90336583771043E-5	2.26082	3.64764764764765
			-59.1335864789971	4.47669463241068E-5	2.26082	3.65165165165165
			-59.094627840293	4.31997476520645E-5	2.26082	3.65565565565566
			-59.0556692015888	4.45748590198284E-5	2.26082	3.65965965965966
			-59.0167105628847	4.840727618109E-5	2.26082	3.66366366366366
			-58.9777519241806	5.36145060500205E-5	2.26082	3.66766766766767
			-58.9387932854764	5.87923003016642E-5	2.26082	3.67167167167167
			-58.8998346467723	6.25657774933107E-5	2.26082	3.67567567567568
			-58.8608760080682	6.39282935233103E-5	2.26082	3.67967967967968
			-58.821917369364	6.24846508561111E-5	2.26082	3.68368368368368
			-58.7829587306599	5.85399708312782E-5	2.26082	3.68768768768769
			-58.7440000919558	5.30144224518974E-5	2.26082	3.69169169169169
			-58.7050414532517	4.7207236936199E-5	2.26082	3.6956956956957
			-58.6660828145475	4.24703214200404E-5	2.26082	3.6996996996997
			-58.6271241758434	3.98733021879292E-5	2.26082	3.7037037037037
			-58.5881655371393	3.99428665130568E-5	2.26082	3.70770770770771
			-58.5492068984352	4.25398372130097E-5	2.26082	3.71171171171171
			-58.510248259731	4.69025615247434E-5	2.26082	3.71571571571572
			-58.4712896210269	5.18437245055528E-5	2.26082	3.71971971971972
			-58.4323309823228	5.60499316137194E-5	2.26082	3.72372372372372
			-58.3933723436186	5.8408629678667E-5	2.26082	3.72772772772773
			-58.3544137049145	5.82811142719966E-5	2.26082	3.73173173173173
			-58.3154550662104	5.56547148851938E-5	2.26082	3.73573573573574
			-58.2764964275062	5.11379703336919E-5	2.26082	3.73973973973974
			-58.2375377888021	4.58019144262286E-5	2.26082	3.74374374374374
			-58.198579150098	4.09086621669572E-5	2.26082	3.74774774774775
			-58.1596205113938	3.75959139248594E-5	2.26082	3.75175175175175
			-58.1206618726897	3.65961126059713E-5	2.26082	3.75575575575576
			-58.0817032339856	3.80594879627907E-5	2.26082	3.75975975975976
			-58.0427445952815	4.15236749445473E-5	2.26082	3.76376376376376
			-58.0037859565773	4.60357635485513E-5	2.26082	3.76776776776777
			-57.9648273178732	5.03947632158839E-5	2.26082	3.77177177177177
			-57.9258686791691	5.34529429791949E-5	2.26082	3.77577577577578
			-57.8869100404649	5.44005685230919E-5	2.26082	3.77977977977978
			-57.8479514017608	5.29634916910941E-5	2.26082	3.78378378378378
			-57.8089927630567	4.94654370566899E-5	2.26082	3.78778778778779
			-57.7700341243526	4.47409408968349E-5	2.26082	3.79179179179179
			-57.7310754856484	3.99221474330718E-5	2.26082	3.7957957957958
			-57.6921168469443	3.61537785650241E-5	2.26082	3.7997997997998
			-57.6531582082402	3.43079025861211E-5	2.26082	3.8038038038038
			-57.614199569536	3.47694693865599E-5	2.26082	3.80780780780781
			-57.5752409308319	3.7345288826721E-5	2.26082	3.81181181181181
			-57.5362822921278	4.13179150429644E-5	2.26082	3.81581581581582
			-57.4973236534236	4.56296389455473E-5	2.26082	3.81981981981982
			-57.4583650147195	4.91495436910987E-5	2.26082	3.82382382382382
			-57.4194063760154	5.0956325973386E-5	2.26082	3.82782782782783
			-57.3804477373113	5.05662614037868E-5	2.26082	3.83183183183183
			-57.3414890986071	4.8049976566448E-5	2.26082	3.83583583583584
			-57.302530459903	4.4009880553736E-5	2.26082	3.83983983983984
			-57.2635718211989	3.94250735042156E-5	2.26082	3.84384384384384
			-57.2246131824947	3.54035294128112E-5	2.26082	3.84784784784785
			-57.1856545437906	3.29041487931103E-5	2.26082	3.85185185185185
			-57.1466959050865	3.24982946500826E-5	2.26082	3.85585585585586
			-57.1077372663824	3.42300346790554E-5	2.26082	3.85985985985986
			-57.0687786276782	3.76092326598106E-5	2.26082	3.86386386386386
			-57.0298199889741	4.17382207234009E-5	2.26082	3.86786786786787
			-56.99086135027	4.55394302320285E-5	2.26082	3.87187187187187
			-56.9519027115658	4.80263789669514E-5	2.26082	3.87587587587588
			-56.9129440728617	4.8549979664259E-5	2.26082	3.87987987987988
			-56.8739854341576	4.69587561604522E-5	2.26082	3.88388388388388
			-56.8350267954534	4.36334667206154E-5	2.26082	3.88788788788789
			-56.7960681567493	3.93882749075562E-5	2.26082	3.89189189189189
			-56.7571095180452	3.52640191284395E-5	2.26082	3.8958958958959
			-56.718150879341	3.22659603708313E-5	2.26082	3.8998998998999
			-56.6791922406369	3.11119713994081E-5	2.26082	3.9039039039039
			-56.6402336019328	3.2054150214956E-5	2.26082	3.90790790790791
			-56.6012749632287	3.48181292298825E-5	2.26082	3.91191191191191
			-56.5623163245245	3.86746664077529E-5	2.26082	3.91591591591592
			-56.5233576858204	4.26249195581253E-5	2.26082	3.91991991991992
			-56.4843990471163	4.56524324596934E-5	2.26082	3.92392392392392
			-56.4454404084122	4.6978373159485E-5	2.26082	3.92792792792793
			-56.406481769708	4.62560312797642E-5	2.26082	3.93193193193193
			-56.3675231310039	4.36560681819369E-5	2.26082	3.93593593593594
			-56.3285644922998	3.98215821140358E-5	2.26082	3.93993993993994
			-56.2896058535956	3.57047554772255E-5	2.26082	3.94394394394394
			-56.2506472148915	3.23264897083106E-5	2.26082	3.94794794794795
			-56.2116885761874	3.05195973496329E-5	2.26082	3.95195195195195
			-56.1727299374832	3.07200476832949E-5	2.26082	3.95595595595596
			-56.1337712987791	3.28585158898322E-5	2.26082	3.95995995995996
			-56.094812660075	3.63791797691583E-5	2.26082	3.96396396396396
			-56.0558540213708	4.03807160802712E-5	2.26082	3.96796796796797
			-56.0168953826667	4.38438011597043E-5	2.26082	3.97197197197197
			-55.9779367439626	4.58877926852452E-5	2.26082	3.97597597597598
			-55.9389781052585	4.59920613085637E-5	2.26082	3.97997997997998
			-55.9000194665543	4.41264309366926E-5	2.26082	3.98398398398398
			-55.8610608278502	4.07580933703922E-5	2.26082	3.98798798798799
			-55.8221021891461	3.67334233273804E-5	2.26082	3.99199199199199
			-55.7831435504419	3.30645357524661E-5	2.26082	3.995995995996
			-55.7441849117378	3.06743212982316E-5	2.26082	4
			-55.7052262730337	3.01640832748896E-5
			-55.6662676343296	3.16621851763294E-5
			-55.6273089956254	3.47917441390795E-5
			-55.5883503569213	3.87654882304403E-5
			-55.5493917182172	4.25839412873999E-5
			-55.510433079513	4.52871253768362E-5
			-55.4714744408089	4.61964967541311E-5
			-55.4325158021048	4.50862433817723E-5
			-55.3935571634007	4.22407755105889E-5
			-55.3545985246965	3.83838050313828E-5
			-55.3156398859924	3.44966756652566E-5
			-55.2766812472883	3.15714793428949E-5
			-55.2377226085841	3.03609704675678E-5
			-55.19876396988	3.1188213868777E-5
			-55.1598053311759	3.38640135616817E-5
			-55.1208466924717	3.77331742652641E-5
			-55.0818880537676	4.18382977200904E-5
			-55.0429294150635	4.51602219313322E-5
			-55.0039707763594	4.68748127524066E-5
			-54.9650121376552	4.65615142801255E-5
			-54.9260534989511	4.43109835134287E-5
			-54.887094860247	4.07043340794979E-5
			-54.8481362215428	3.66687094665902E-5
			-54.8091775828387	3.32450365926529E-5
			-54.7702189441346	3.13260523925858E-5
			-54.7312603054304	3.14304273341013E-5
			-54.6923016667263	3.3570027937389E-5
			-54.6533430280222	3.72441993996308E-5
			-54.6143843893181	4.15631616711258E-5
			-54.5754257506139	4.54701416100759E-5
			-54.5364671119098	4.80068629637106E-5
			-54.4975084732057	4.85558028380703E-5
			-54.4585498345015	4.69980875124909E-5
			-54.4195911957974	4.37467608133142E-5
			-54.3806325570933	3.96462624493108E-5
			-54.3416739183892	3.57625493447933E-5
			-54.302715279685	3.31159573371074E-5
			-54.2637566409809	3.24236489871447E-5
			-54.2247980022768	3.39165393450138E-5
			-54.1858393635726	3.72773164180061E-5
			-54.1468807248685	4.17160560425655E-5
			-54.1079220861644	4.61654525711797E-5
			-54.0689634474603	4.95474735943756E-5
			-54.0300048087561	5.10449156868166E-5
			-53.991046170052	5.03095795023188E-5
			-53.9520875313479	4.75541639162125E-5
			-53.9131288926437	4.35037722665857E-5
			-53.8741702539396	3.92180079570626E-5
			-53.8352116152355	3.58272566920864E-5
			-53.7962529765313	3.42487011424482E-5
			-53.7572943378272	3.49532927554519E-5
			-53.7183356991231	3.78427498891564E-5
			-53.679377060419	4.22685554004974E-5
			-53.6404184217148	4.71895553683526E-5
			-53.6014597830107	5.14299124380531E-5
			-53.5625011443066	5.39735887645663E-5
			-53.5235425056024	5.42217273443175E-5
			-53.4845838668983	5.21478763710921E-5
			-53.4456252281942	4.83109865227031E-5
			-53.4066665894901	4.37214021453129E-5
			-53.3677079507859	3.95919188378941E-5
			-53.3287493120818	3.70351693574861E-5
			-53.2897906733777	3.67827316197122E-5
			-53.2508320346735	3.89967280758872E-5
			-53.2118733959694	4.32222657956741E-5
			-53.1729147572653	4.84942786732507E-5
			-53.1339561185611	5.35737591973027E-5
			-53.094997479857	5.72556289383383E-5
			-53.0560388411529	5.86718595041979E-5
			-53.0170802024488	5.75137454993224E-5
			-52.9781215637446	5.4116590787705E-5
			-52.9391629250405	4.93838712188271E-5
			-52.9002042863364	4.45678867306187E-5
			-52.8612456476322	4.09600856854107E-5
			-52.8222870089281	3.95675368175887E-5
			-52.783328370224	4.0856455646848E-5
			-52.7443697315198	4.46279248248953E-5
			-52.7054110928157	5.00586785150817E-5
			-52.6664524541116	5.5898916988188E-5
			-52.6274938154075	6.07797013223052E-5
			-52.5885351767033	6.35544248062651E-5
			-52.5495765379992	6.3589326164659E-5
			-52.5106178992951	6.09296208302798E-5
			-52.4716592605909	5.62979520557543E-5
			-52.4327006218868	5.09232169868126E-5
			-52.3937419831827	4.62402188232155E-5
			-52.3547833444785	4.35334567214762E-5
			-52.3158247057744	4.36133539518344E-5
			-52.2768660670703	4.66063570910967E-5
			-52.2379074283662	5.19130322528264E-5
			-52.198948789662	5.83470761401079E-5
			-52.1599901509579	6.4423145109091E-5
			-52.1210315122538	6.87237669613457E-5
			-52.0820728735496	7.02548340684842E-5
			-52.0431142348455	6.8700702151359E-5
			-52.0041555961414	6.451367257735E-5
			-51.9651969574373	5.88130102963131E-5
			-51.9262383187331	5.31158146968811E-5
			-51.887279680029	4.89643544477448E-5
			-51.8483210413249	4.75412846140911E-5
			-51.8093624026207	4.9368575812875E-5
			-51.7704037639166	5.41665711391785E-5
			-51.7314451252125	6.09108312604853E-5
			-51.6924864865083	6.80756984147163E-5
			-51.6535278478042	7.40067949239234E-5
			-51.6145692091001	7.73316363717075E-5
			-51.575610570396	7.73066175978632E-5
			-51.5366519316918	7.4012877600261E-5
			-51.4976932929877	6.83498063304267E-5
			-51.4587346542836	6.18245373520262E-5
			-51.4197760155794	5.61865436503379E-5
			-51.3808173768753	5.29958055002451E-5
			-51.3418587381712	5.32309815274481E-5
			-51.302900099467	5.70357834785297E-5
			-51.2639414607629	6.36689652805952E-5
			-51.2249828220588	7.16737512194472E-5
			-51.1860241833547	7.92282057752347E-5
			-51.1470655446505	8.45924149053525E-5
			-51.1081069059464	8.65428849541519E-5
			-51.0691482672423	8.46859228838518E-5
			-51.0301896285381	7.95700370852687E-5
			-50.991230989834	7.25660059931866E-5
			-50.9522723511299	6.55404625671268E-5
			-50.9133137124258	6.04005743167413E-5
			-50.8743550737216	5.86207283544247E-5
			-50.8353964350175	6.08684823463967E-5
			-50.7964377963134	6.68243921357874E-5
			-50.7574791576092	7.52438133575676E-5
			-50.7185205189051	8.42495390065899E-5
			-50.679561880201	9.17866579394689E-5
			-50.6406032414968	9.61295849088245E-5
			-50.6016446027927	9.6316365580119E-5
			-50.5626859640886	9.24012305142866E-5
			-50.5237273253845	8.54595472289549E-5
			-50.4847686866803	7.73395630533912E-5
			-50.4458100479762	7.02180063354733E-5
			-50.4068514092721	6.6066232806467E-5
			-50.3678927705679	6.61576516388098E-5
			-50.3289341318638	7.07392454335062E-5
			-50.2899754931597	7.89515193795337E-5
			-50.2510168544556	8.90211753796562E-5
			-50.2120582157514	9.86836960900093E-5
			-50.1730995770473	1.05735329872482E-4
			-50.1341409383432	1.08580133314024E-4
			-50.095182299639	1.06636543049946E-4
			-50.0562236609349	1.00500279399736E-4
			-50.0172650222308	9.18188230797547E-5
			-49.9783063835267	8.29032601298395E-5
			-49.9393477448225	7.6168726292377E-5
			-49.9003891061184	7.35387305841878E-5
			-49.8614304674143	7.59600292647027E-5
			-49.8224718287101	8.31500583655695E-5
			-49.783513190006	9.36436667190553E-5
			-49.7445545513019	1.05133130478635E-4
			-49.7055959125977	1.15022837035285E-4
			-49.6666372738936	1.21065536242626E-4
			-49.6276786351895	1.21924454467718E-4
			-49.5887199964854	1.1752100964994E-4
			-49.5497613577812	1.0907822874345E-4
			-49.5108027190771	9.88434523922903E-5
			-49.471844080373	8.9552796881522E-5
			-49.4328854416688	8.37647594646184E-5
			-49.3939268029647	8.32250259548936E-5
			-49.3549681642606	8.84198611357778E-5
			-49.3160095255564	9.84318663546326E-5
			-49.2770508868523	1.11139413829551E-4
			-49.2380922481482	1.23717056907403E-4
			-49.1991336094441	1.33319173521555E-4
			-49.1601749707399	1.37781694144609E-4
			-49.1212163320358	1.3616919338588E-4
			-49.0822576933317	1.29029490530651E-4
			-49.0432990546275	1.18287403534897E-4
			-49.0043404159234	1.06796951179873E-4
			-48.9653817772193	9.76558414362192E-5
			-48.9264231385151	9.34466349880887E-5
			-48.887464499811	9.55901678633954E-5
			-48.8485058611069	1.03972699183787E-4
			-48.8095472224028	1.16943908426089E-4
			-48.7705885836986	1.31693387914634E-4
			-48.7316299449945	1.44920216278172E-4
			-48.6926713062904	1.53636397311513E-4
			-48.6537126675862	1.55908934198653E-4
			-48.6147540288821	1.51356659027805E-4
			-48.575795390178	1.41274756389089E-4
			-48.5368367514739	1.2834909103064E-4
			-48.4978781127697	1.16022651646467E-4
			-48.4589194740656	1.076632190773E-4
			-48.4199608353615	1.05733155305019E-4
			-48.3810021966573	1.11165586005562E-4
			-48.3420435579532	1.2310445814785E-4
			-48.3030849192491	1.39079537982275E-4
			-48.2641262805449	1.55581856484819E-4
			-48.2251676418408	1.68905986367577E-4
			-48.1862090031367	1.76057331476361E-4
			-48.1472503644326	1.75502681238068E-4
			-48.1082917257284	1.67576457745263E-4
			-48.0693330870243	1.5443601073667E-4
			-48.0303744483202	1.39568021468593E-4
			-47.991415809616	1.26958398667045E-4
			-47.9524571709119	1.20122925841431E-4
			-47.9134985322078	1.21234012302527E-4
			-47.8745398935037	1.30559946407489E-4
			-47.8355812547995	1.46360589998425E-4
			-47.7966226160954	1.65274230401707E-4
			-47.7576639773913	1.83110410845216E-4
			-47.7187053386871	1.9586220812754E-4
			-47.679746699983	2.00693853052649E-4
			-47.6407880612789	1.9666078101228E-4
			-47.6018294225747	1.84980020247577E-4
			-47.5628707838706	1.68775527514446E-4
			-47.5239121451665	1.52350396465043E-4
			-47.4849535064624	1.40154973614107E-4
			-47.4459948677582	1.35697898174435E-4
			-47.4070362290541	1.40666038048083E-4
			-47.36807759035	1.5447340644692E-4
			-47.3291189516458	1.74358374470655E-4
			-47.2901603129417	1.96016455932593E-4
			-47.2512016742376	2.14624374289428E-4
			-47.2122430355335	2.26012283332762E-4
			-47.1732843968293	2.27699779288735E-4
			-47.1343257581252	2.19538968470114E-4
			-47.0953671194211	2.03798951652187E-4
			-47.0564084807169	1.84659608175904E-4
			-47.0174498420128	1.67226651855116E-4
			-46.9784912033087	1.56299504566663E-4
			-46.9395325646045	1.55188810911483E-4
			-46.9005739259004	1.64874316400905E-4
			-46.8616152871963	1.83716404443283E-4
			-46.8226566484922	2.0780335016286E-4
			-46.783698009788	2.31862343882081E-4
			-46.7447393710839	2.50522805358346E-4
			-46.7057807323798	2.5962990253134E-4
			-46.6668220936756	2.57287679417355E-4
			-46.6278634549715	2.44370786069847E-4
			-46.5889048162674	2.243684995988E-4
			-46.5499461775633	2.02585345027995E-4
			-46.5109875388591	1.84880601320709E-4
			-46.472028900155	1.76245604976309E-4
			-46.4330702614509	1.7956365978038E-4
			-46.3941116227467	1.94859845140598E-4
			-46.3551529840426	2.1923454659404E-4
			-46.3161943453385	2.4751129779954E-4
			-46.2772357066344	2.73455418080668E-4
			-46.2382770679302	2.91277305835293E-4
			-46.1993184292261	2.97058633598339E-4
			-46.160359790522	2.89750963662668E-4
			-46.1214011518178	2.71493512726707E-4
			-46.0824425131137	2.471579629766E-4
			-46.0434838744096	2.2321527981493E-4
			-46.0045252357054	2.06187268892441E-4
			-45.9655665970013	2.01052677668685E-4
			-45.9266079582972	2.09996580337423E-4
			-45.8876493195931	2.3181610447589E-4
			-45.8486906808889	2.62141769565523E-4
			-45.8097320421848	2.94437745778322E-4
			-45.7707734034807	3.21553196164869E-4
			-45.7318147647765	3.3745733670305E-4
			-45.6928561260724	3.3873811324264E-4
			-45.6538974873683	3.25493171661824E-4
			-45.6149388486641	3.01382326055278E-4
			-45.57598020996	2.72810635708209E-4
			-45.5370215712559	2.47422926604385E-4
			-45.4980629325517	2.32262684449785E-4
			-45.4591042938476	2.32037834518997E-4
			-45.4201456551435	2.4791936963253E-4
			-45.3811870164394	2.77177859414906E-4
			-45.3422283777352	3.13764855745106E-4
			-45.3032697390311	3.49717785470513E-4
			-45.264311100327	3.77063198037845E-4
			-45.2253524616229	3.89764473376617E-4
			-45.1863938229187	3.85239342132034E-4
			-45.1474351842146	3.6506722921522E-4
			-45.1084765455105	3.34695903756409E-4
			-45.0695179068063	3.02197025768292E-4
			-45.0305592681022	2.76353433151247E-4
			-44.9916006293981	2.64530347645541E-4
			-44.9526419906939	2.70845382714542E-4
			-44.9136833519898	2.95090678463839E-4
			-44.8747247132857	3.32686962215106E-4
			-44.8357660745816	3.75703710494517E-4
			-44.7968074358774	4.14720198300392E-4
			-44.7578487971733	4.41092031546661E-4
			-44.7188901584692	4.49079122044107E-4
			-44.679931519765	4.37312724484286E-4
			-44.6409728810609	4.09228718366083E-4
			-44.6020142423568	3.72338152779439E-4
			-44.5630556036527	3.36486816997174E-4
			-44.5240969649485	3.11505621192747E-4
			-44.4851383262444	3.04811220522422E-4
			-44.4461796875403	3.19541086510344E-4
			-44.4072210488361	3.53690101276651E-4
			-44.368262410132	4.00482086738248E-4
			-44.3293037714279	4.4991381870301E-4
			-44.2903451327237	4.91121731421065E-4
			-44.2513864940196	5.15012925517519E-4
			-44.2124278553155	5.16524879462577E-4
			-44.1734692166114	4.95954235865441E-4
			-44.1345105779072	4.59009161168307E-4
			-44.0955519392031	4.15543028955323E-4
			-44.056593300499	3.7724769016831E-4
			-44.0176346617948	3.54844659813082E-4
			-43.9786760230907	3.55447409985406E-4
			-43.9397173843866	3.80741871074907E-4
			-43.9007587456824	4.26447850296995E-4
			-43.8618001069783	4.83222644555527E-4
			-43.8228414682742	5.38820378539318E-4
			-43.7838828295701	5.81010180588599E-4
			-43.7449241908659	6.00559707552724E-4
			-43.7059655521618	5.93558292839464E-4
			-43.6670069134577	5.62497815614488E-4
			-43.6280482747535	5.15818368598518E-4
			-43.5890896360494	4.65992961906568E-4
			-43.5501309973453	4.26583257716467E-4
			-43.5111723586411	4.08959332279954E-4
			-43.472213719937	4.19474854175181E-4
			-43.4332550812329	4.57797031610121E-4
			-43.3942964425288	5.16826100709478E-4
			-43.3553378038246	5.84262315401795E-4
			-43.3163791651205	6.45478429168556E-4
			-43.2774205264164	6.87029364016587E-4
			-43.2384618877122	6.99959359490316E-4
			-43.1995032490081	6.82095846579083E-4
			-43.160544610304	6.38746386639254E-4
			-43.1215859715999	5.81589762609342E-4
			-43.0826273328957	5.25987061004004E-4
			-43.0436686941916	4.87328963002118E-4
			-43.0047100554875	4.77285358228148E-4
			-42.9657514167833	5.00868538606643E-4
			-42.9267927780792	5.55045610873924E-4
			-42.8878341393751	6.29276701936469E-4
			-42.848875500671	7.0789589282084E-4
			-42.8099168619668	7.73800989068869E-4
			-42.7709582232627	8.12586160593795E-4
			-42.7319995845586	8.16121934431201E-4
			-42.6930409458544	7.84696578473877E-4
			-42.6540823071503	7.27160891739003E-4
			-42.6151236684462	6.58990480754964E-4
			-42.576165029742	5.98684501444677E-4
			-42.5372063910379	5.63335547779203E-4
			-42.4982477523338	5.64428462045334E-4
			-42.4592891136297	6.0489715507207E-4
			-42.4203304749255	6.78188630285322E-4
			-42.3813718362214	7.69613992215037E-4
			-42.3424131975173	8.59716646454377E-4
			-42.3034545588131	9.28889816037841E-4
			-42.264495920109	9.62151414765728E-4
			-42.2255372814049	9.52917572433158E-4
			-42.1865786427007	9.04829608346293E-4
			-42.1476200039966	8.31138345496206E-4
			-42.1086613652925	7.51731242979501E-4
			-42.0697027265884	6.88463888137265E-4
			-42.0307440878842	6.59887656606445E-4
			-41.9917854491801	6.76641315953459E-4
			-41.952826810476	7.38646494657711E-4
			-41.9138681717718	8.34838308058732E-4
			-41.8749095330677	9.45564951234674E-4
			-41.8359508943636	0.00104714402021488
			-41.7969922556595	0.00111752454055658
			-41.7580336169553	0.00114170608906186
			-41.7190749782512	0.00111558887044347
			-41.6801163395471	0.00104727434782718
			-41.6411577008429	9.55429714996955E-4
			-41.6021990621388	8.6503351001623E-4
			-41.5632404234347	8.01465809969266E-4
			-41.5242817847305	7.8433599440748E-4
			-41.4853231460264	8.22543599041313E-4
			-41.4463645073223	9.11809331673471E-4
			-41.4074058686182	0.00103534672685364
			-41.368447229914	0.00116759937605192
			-41.3294885912099	0.00128022047615787
			-41.2905299525058	0.00134890244742676
			-41.2515713138016	0.00135941798011707
			-41.2126126750975	0.00131137910177888
			-41.1736540363934	0.00121873350796089
			-41.1346953976892	0.00110678328030928
			-41.0957367589851	0.00100635124874046
			-41.056778120281	9.464325026072E-4
			-41.0178194815769	9.47076065548368E-4
			-40.9788608428727	0.00101423663011567
			-40.9399022041686	0.00113790776509448
			-40.9009435654645	0.00129408799183182
			-40.8619849267603	0.00145021464470743
			-40.8230262880562	0.00157284569563975
			-40.7840676493521	0.00163578635044671
			-40.745109010648	0.00162669507985524
			-40.7061503719438	0.00155051478399634
			-40.6671917332397	0.00142879753529735
			-40.6282330945356	0.00129496246074244
			-40.5892744558314	0.00118651722512176
			-40.5503158171273	0.00113604398245008
			-40.5113571784232	0.00116310659245345
			-40.472398539719	0.00126907817292908
			-40.4334399010149	0.00143623925910351
			-40.3944812623108	0.00163149954412183
			-40.3555226236067	0.00181398201102791
			-40.3165639849025	0.00194474442455587
			-40.2776053461984	0.00199633860772614
			-40.2386467074943	0.00195987455444388
			-40.1996880687901	0.00184778940144327
			-40.160729430086	0.00169150899873802
			-40.1217707913819	0.00153440667996152
			-40.0828121526777	0.00142162140639408
			-40.0438535139736	0.00138911248380392
			-40.0048948752695	0.00145459137376306
			-39.9659362365654	0.00161260083446318
			-39.9269775978612	0.00183507705958327
			-39.8880189591571	0.00207744027889557
			-39.849060320453	0.00228891529493494
			-39.8101016817488	0.00242471051455737
			-39.7711430430447	0.00245715197106511
			-39.7321844043406	0.00238302502628617
			-39.6932257656365	0.00222520608163078
			-39.6542671269323	0.00202799085844473
			-39.6153084882282	0.00184703962310241
			-39.5763498495241	0.00173620172103094
			-39.5373912108199	0.00173431991431224
			-39.4984325721158	0.0018552282036205
			-39.4594739334117	0.00208349236777241
			-39.4205152947075	0.00237713467603651
			-39.3815566560034	0.0026769283196485
			-39.3425980172993	0.0029202331636807
			-39.3036393785952	0.00305616611999562
			-39.264680739891	0.00305845867906751
			-39.2257221011869	0.00293278452588835
			-39.1867634624828	0.00271656861890323
			-39.1478048237786	0.00247104615644752
			-39.1088461850745	0.00226721789677815
			-39.0698875463704	0.00216889545996091
			-39.0309289076663	0.00221685834276863
			-38.9919702689621	0.00241802542027626
			-38.953011630258	0.00274247108434647
			-38.9140529915539	0.00312931451003958
			-38.8750943528497	0.00350038990089023
			-38.8361357141456	0.00377866898051022
			-38.7971770754415	0.0039071320491854
			-38.7582184367373	0.00386350596865239
			-38.7192597980332	0.00366711285067939
			-38.6803011593291	0.00337584475836634
			-38.641342520625	0.00307360437728217
			-38.6023838819208	0.0028508866427448
			-38.5634252432167	0.00278295490385852
			-38.5244666045126	0.00291083288767685
			-38.4855079658084	0.0032298629914697
			-38.4465493271043	0.00368893600436159
			-38.4075906884002	0.0042010285566422
			-38.3686320496961	0.00466295792624087
			-38.3296734109919	0.00497993078846836
			-38.2907147722878	0.00508910627354661
			-38.2517561335837	0.00497638507603527
			-38.2127974948795	0.00468203497580794
			-38.1738388561754	0.00429328987293079
			-38.1348802174713	0.00392514962352392
			-38.0959215787671	0.0036935358191213
			-38.056962940063	0.00368700609286973
			-38.0180043013589	0.00394386035670643
			-37.9790456626548	0.00444047004402746
			-37.9400870239506	0.00509419565562071
			-37.9011283852465	0.00578086076913007
			-37.8621697465424	0.00636320416212111
			-37.8232111078382	0.00672388980262952
			-37.7842524691341	0.00679523982988902
			-37.74529383043	0.0065782787247412
			-37.7063351917258	0.0061459221102575
			-37.6673765530217	0.00562875331007347
			-37.6284179143176	0.00518599483637221
			-37.5894592756135	0.00496801700502354
			-37.5505006369093	0.00507910461802025
			-37.5115419982052	0.00554958080313817
			-37.4725833595011	0.00632457283973778
			-37.4336247207969	0.00727302746723432
			-37.3946660820928	0.00821583964443113
			-37.3557074433887	0.0089672444314951
			-37.3167488046846	0.00938008119668213
			-37.2777901659804	0.00938409265253261
			-37.2388315272763	0.00900752994942145
			-37.1998728885722	0.0083758672537213
			-37.160914249868	0.00768665996144789
			-37.1219556111639	0.00716533531714796
			-37.0829969724598	0.00701161751003993
			-37.0440383337556	0.00734912427060238
			-37.0050796950515	0.00819062485891393
			-36.9661210563474	0.00942836728793959
			-36.9271624176433	0.0108533369121476
			-36.8882037789391	0.0122004978354937
			-36.849245140235	0.0132105664330948
			-36.8102865015309	0.0136942639849575
			-36.7713278628267	0.0135835205694656
			-36.7323692241226	0.0129563022606529
			-36.6934105854185	0.0120273033038708
			-36.6544519467144	0.0111045488751479
			-36.6154933080102	0.0105202483444606
			-36.5765346693061	0.0105510521440245
			-36.537576030602	0.0113464568052412
			-36.4986173918978	0.0128833944994473
			-36.4596587531937	0.0149599205899099
			-36.4207001144896	0.017232313127799
			-36.3817414757854	0.0192896570118936
			-36.3427828370813	0.0207504558093906
			-36.3038241983772	0.0213593398709444
			-36.2648655596731	0.0210602950366705
			-36.2259069209689	0.0200267651924937
			-36.1869482822648	0.0186379473051614
			-36.1479896435607	0.0174028198953393
			-36.1090310048565	0.0168462375943162
			-36.0700723661524	0.0173817622968483
			-36.0311137274483	0.0192011192396061
			-35.9921550887441	0.0222086129300872
			-35.95319645004	0.0260203440810431
			-35.9142378113359	0.030034100347137
			-35.8752791726318	0.0335592319034601
			-35.8363205339276	0.035980396575625
			-35.7973618952235	0.0369185353433989
			-35.7584032565194	0.0363497418095495
			-35.7194446178152	0.0346491464243104
			-35.6804859791111	0.0325418369078177
			-35.641527340407	0.0309634256602747
			-35.6025687017029	0.0308548217100217
			-35.5636100629987	0.0329340303630209
			-35.5246514242946	0.0374977464200699
			-35.4856927855905	0.0443039874349276
			-35.4467341468863	0.0525732516642658
			-35.4077755081822	0.061121652272018
			-35.3688168694781	0.0686097003138259
			-35.329858230774	0.073861172175681
			-35.2908995920698	0.076184596212077
			-35.2519409533657	0.0756211460507184
			-35.2129823146616	0.0730505799038104
			-35.1740236759574	0.0701113937225208
			-35.1350650372533	0.0689289269644314
			-35.0961063985492	0.0716888649439814
			-35.057147759845	0.0801344278293553
			-35.0181891211409	0.0950941902979683
			-34.9792304824368	0.116156238923154
			-34.9402718437327	0.141588982861541
			-34.9013132050285	0.168569791646773
			-34.8623545663244	0.193725175225542
			-34.8233959276203	0.213920254018996
			-34.7844372889161	0.227173361953778
			-34.745478650212	0.23352680706834
			-34.7065200115079	0.235687971080264
			-34.6675613728037	0.239272453010006
			-34.6286027340996	0.25253310386021
			-34.5896440953955	0.285539120877734
			-34.5506854566914	0.348865467905235
			-34.5117268179872	0.451948331441443
			-34.4727681792831	0.601339491972874
			-34.433809540579	0.799135826814441
			-34.3948509018748	1.04185920651093
			-34.3558922631707	1.32001369556955
			-34.3169336244666	1.61845645116048
			-34.2779749857624	1.91759907878487
			-34.2390163470583	2.19532632576154
			-34.2000577083542	2.42940042613392
			-34.1610990696501	2.60003263700553
			-34.1221404309459	2.69226425691044
			-34.0831817922418	2.69781574391371
			-34.0442231535377	2.61613321538213
			-34.0052645148335	2.45447610473065
			-33.9663058761294	2.22702997992795
			-33.9273472374253	1.95317187618926
			-33.8883885987212	1.65513871147054
			-33.849429960017	1.35543258130018
			-33.8104713213129	1.07432693124043
			-33.7715126826088	0.827810768932464
			-33.7325540439046	0.626229810653327
			-33.6935954052005	0.473767870491735
			-33.6546367664964	0.368778903206505
			-33.6156781277922	0.304852211488405
			-33.5767194890881	0.272391100490086
			-33.537760850384	0.260424214812658
			-33.4988022116799	0.25835675229381
			-33.4598435729757	0.257404800581116
			-33.4208849342716	0.251531073572308
			-33.3819262955675	0.237799016143801
			-33.3429676568633	0.216166097327274
			-33.3040090181592	0.188827906546761
			-33.2650503794551	0.159287712698654
			-33.226091740751	0.131352709111167
			-33.1871331020468	0.108246684650134
			-33.1481744633427	0.0919847553986064
			-33.1092158246386	0.083090005011134
			-33.0702571859344	0.0806584681753792
			-33.0312985472303	0.082712171250015
			-32.9923399085262	0.0867317937744876
			-32.9533812698221	0.0902382982885288
			-32.9144226311179	0.0912983794285121
			-32.8754639924138	0.0888580960404454
			-32.8365053537097	0.0828545087218063
			-32.7975467150055	0.0741060478123859
			-32.7585880763014	0.0640280019165184
			-32.7196294375973	0.0542512181137273
			-32.6806707988931	0.0462346637176238
			-32.641712160189	0.0409550532102025
			-32.6027535214849	0.0387325879987599
			-32.5637948827808	0.0392174527340668
			-32.5248362440766	0.041525120859577
			-32.4858776053725	0.0444776179756277
			-32.4469189666684	0.0468887401036648
			-32.4079603279642	0.0478269484319128
			-32.3690016892601	0.0468000022074897
			-32.330043050556	0.0438270008022204
			-32.2910844118518	0.0393908800458493
			-32.2521257731477	0.0342912059246919
			-32.2131671344436	0.0294375659731439
			-32.1742084957395	0.0256339836300772
			-32.1352498570353	0.0234030955890102
			-32.0962912183312	0.0228865258089144
			-32.0573325796271	0.0238383873965662
			-32.0183739409229	0.0257069183447777
			-31.9794153022188	0.0277799050757126
			-31.9404566635147	0.0293568814700393
			-31.9014980248106	0.0299074923702235
			-31.8625393861064	0.0291811114617573
			-31.8235807474023	0.0272459628676192
			-31.7846221086982	0.0244532274384784
			-31.745663469994	0.0213388255975874
			-31.7067048312899	0.0184889068901836
			-31.6677461925858	0.016401773880252
			-31.6287875538816	0.0153778966548738
			-31.5898289151775	0.0154615084180084
			-31.5508702764734	0.0164442421720867
			-31.5119116377693	0.0179265769301006
			-31.4729529990651	0.0194199178427102
			-31.433994360361	0.0204637756195429
			-31.3950357216569	0.0207303939546526
			-31.3560770829527	0.0200934619953359
			-31.3171184442486	0.0186469471445838
			-31.2781598055445	0.0166722020935549
			-31.2392011668404	0.0145634476536826
			-31.2002425281362	0.0127307950227055
			-31.1612838894321	0.0115042166711971
			-31.122325250728	0.0110605591395801
			-31.0833666120238	0.0113893701861155
			-31.0444079733197	0.0123036600311195
			-31.0054493346156	0.013491091356361
			-30.9664906959114	0.0145919733649611
			-30.9275320572073	0.0152848479191004
			-30.8885734185032	0.015359531566306
			-30.8496147797991	0.0147612308817384
			-30.8106561410949	0.0135967213114846
			-30.7716975023908	0.0121027257766846
			-30.7327388636867	0.0105853704706155
			-30.6937802249825	0.00934593371820172
			-30.6548215862784	0.00861067343350735
			-30.6158629475743	0.00848087453092686
			-30.5769043088701	0.00891394240370822
			-30.537945670166	0.00973875055878977
			-30.4989870314619	0.0107003775560027
			-30.4600283927578	0.011522724610872
			-30.4210697540536	0.0119737753073503
			-30.3821111153495	0.0119182002734568
			-30.3431524766454	0.0113455038125928
			-30.3041938379412	0.0103680201189191
			-30.2652351992371	0.00919028484561427
			-30.226276560533	0.00805792031612553
			-30.1873179218289	0.00719866551078091
			-30.1483592831247	0.00676958376212351
			-30.1094006444206	0.00682256994048857
			-30.0704420057165	0.00729560897162985
			-30.0314833670123	0.00803098523280845
			-29.9925247283082	0.00881531351758793
			-29.9535660896041	0.00943133215169478
			-29.9146074509	0.00970897087404884
			-29.8756488121958	0.00956376719132337
			-29.8366901734917	0.00901403151242646
			-29.7977315347876	0.0081733931556438
			-29.7587728960834	0.00722121854099117
			-29.7198142573793	0.00635849404205003
			-29.6808556186752	0.0057599414078466
			-29.641896979971	0.0055336989176507
			-29.6029383412669	0.00569780057075335
			-29.5639797025628	0.00617848617403928
			-29.5250210638587	0.00683011816093854
			-29.4860624251545	0.00747142479076124
			-29.4471037864504	0.00792911040624185
			-29.4081451477463	0.00807839384390877
			-29.3691865090421	0.00787104172956897
			-29.330227870338	0.00734465155886477
			-29.2912692316339	0.0066115054103097
			-29.2523105929297	0.00583015334888317
			-29.2133519542256	0.00516685595975795
			-29.1743933155215	0.00475621067033757
			-29.1354346768174	0.00467023809364677
			-29.0964760381132	0.00490298125729207
			-29.0575173994091	0.00537384848367433
			-29.018558760705	0.00594844605160815
			-28.9796001220008	0.00647156773954832
			-28.9406414832967	0.00680428173989952
			-28.9016828445926	0.00685628799620361
			-28.8627242058885	0.00660604355388513
			-28.8237655671843	0.00610420911233326
			-28.7848069284802	0.00545999825235731
			-28.7458482897761	0.0048140430424245
			-28.7068896510719	0.00430447877053989
			-28.6679310123678	0.00403439247725258
			-28.6289723736637	0.00404827358641431
			-28.5900137349595	0.00432281332260013
			-28.5510550962554	0.00477390143490365
			-28.5120964575513	0.00527781322579988
			-28.4731378188472	0.00570128146233038
			-28.434179180143	0.00593316999742511
			-28.3952205414389	0.00591024550423353
			-28.3562619027348	0.00563109481684111
			-28.3173032640306	0.00515515536043082
			-28.2783446253265	0.00458739901025816
			-28.2393859866224	0.00405258081928221
			-28.2004273479183	0.00366534393974712
			-28.1614687092141	0.00350332069737695
			-28.12251007051	0.00358951844502464
			-28.0835514318059	0.00388796231504254
			-28.0445927931017	0.00431336029206904
			-28.0056341543976	0.00475223229841854
			-27.9666755156935	0.00509028972996589
			-27.9277168769893	0.00523947785825419
			-27.8887582382852	0.0051582998474448
			-27.8497995995811	0.00486074891376791
			-27.810840960877	0.00441195321299982
			-27.7718823221728	0.00391181113389097
			-27.7329236834687	0.00347070708302194
			-27.6939650447646	0.00318319288245995
			-27.6550064060604	0.00310589279750458
			-27.6160477673563	0.0032447788920369
			-27.5770891286522	0.00355465691406572
			-27.538130489948	0.00395076697102478
			-27.4991718512439	0.00432954199329814
			-27.4602132125398	0.00459345449070653
			-27.4212545738357	0.00467400400674384
			-27.3822959351315	0.00454743989303463
			-27.3433372964274	0.00423962410045554
			-27.3043786577233	0.00381906751715113
			-27.2654200190191	0.00337998622439561
			-27.226461380315	0.0030195533669522
			-27.1875027416109	0.00281482591492683
			-27.1485441029068	0.00280481237940926
			-27.1095854642026	0.00298184223292655
			-27.0706268254985	0.00329412984724936
			-27.0316681867944	0.0036587467256625
			-26.9927095480902	0.00398176548262997
			-26.9537509093861	0.00418069301164317
			-26.914792270682	0.00420384505565255
			-26.8758336319778	0.00404212150320172
			-26.8368749932737	0.00373051060709919
			-26.7979163545696	0.00333912267665166
			-26.7589577158655	0.00295603569684219
			-26.7199990771613	0.00266613959647614
			-26.6810404384572	0.00253105074629203
			-26.6420817997531	0.0025748395800142
			-26.6031231610489	0.00277886770913989
			-26.5641645223448	0.0030868252166253
			-26.5252058836407	0.00341862696088186
			-26.4862472449366	0.00368974747743374
			-26.4472886062324	0.00383133448081732
			-26.4083299675283	0.00380632250098574
			-26.3693713288242	0.00361778305097941
			-26.33041269012	0.00330763978394833
			-26.2914540514159	0.00294618620815432
			-26.2524954127118	0.00261501719828092
			-26.2135367740076	0.00238751091638682
			-26.1745781353035	0.00231152241936786
			-26.1356194965994	0.00239836342006243
			-26.0966608578953	0.00262059824456125
			-26.0577022191911	0.00291906252815437
			-26.018743580487	0.00321731927178302
			-25.9797849417829	0.00344002670426029
			-25.9408263030787	0.00353081037971438
			-25.9018676643746	0.00346540601045562
			-25.8629090256705	0.00325701494294778
			-25.8239503869663	0.00295269968538003
			-25.7849917482622	0.00262178670704407
			-25.7460331095581	0.00233912753033422
			-25.707074470854	0.0021672536030881
			-25.6681158321498	0.00214167342094368
			-25.6291571934457	0.00226276324994421
			-25.5901985547416	0.00249609680113126
			-25.5512399160374	0.00278103482432684
			-25.5122812773333	0.00304543779651319
			-25.4733226386292	0.00322293711276642
			-25.4343639999251	0.00326863477309075
			-25.3954053612209	0.00316952250879654
			-25.3564467225168	0.00294720733911615
			-25.3174880838127	0.00265238423331142
			-25.2785294451085	0.00235246183280415
			-25.2395708064044	0.00211535662546092
			-25.2006121677003	0.00199334677630832
			-25.1616535289961	0.00201081942751431
			-25.122694890292	0.0021587786449359
			-25.0837362515879	0.00239734465568043
			-25.0447776128838	0.00266556421193598
			-25.0058189741796	0.00289612321416255
			-24.9668603354755	0.0030314143951184
			-24.9279016967714	0.00303712874417446
			-24.8889430580672	0.00291016781683564
			-24.8499844193631	0.00267905636854804
			-24.811025780659	0.00239683491290635
			-24.7720671419548	0.00212819820500251
			-24.7331085032507	0.001933994378307
			-24.6941498645466	0.00185679480889554
			-24.6551912258425	0.00191095303902299
			-24.6162325871383	0.00207947044718286
			-24.5772739484342	0.00231834620151951
			-24.5383153097301	0.00256730416061592
			-24.4993566710259	0.0027642850365005
			-24.4603980323218	0.00286022280223927
			-24.4214393936177	0.0028305903073257
			-24.3824807549136	0.00268100040871272
			-24.3435221162094	0.00244558734537908
			-24.3045634775053	0.00217862090654984
			-24.2656048388012	0.0019414100510011
			-24.226646200097	0.00178765315025606
			-24.1876875613929	0.00175073219021336
			-24.1487289226888	0.00183595425043726
			-24.1097702839846	0.00201954035470572
			-24.0708116452805	0.00225454162783769
			-24.0318530065764	0.00248221427881685
			-23.9928943678723	0.00264610017470409
			-23.9539357291681	0.00270544073007935
			-23.914977090464	0.00264473976774438
			-23.8760184517599	0.00247723422163882
			-23.8370598130557	0.00224149937643177
			-23.7981011743516	0.00199205443795319
			-23.7591425356475	0.00178625359304205
			-23.7201838969434	0.00167061185730096
			-23.6812252582392	0.00166982318645546
			-23.6422666195351	0.00178106111588588
			-23.603307980831	0.00197487459110558
			-23.5643493421268	0.00220241236115242
			-23.5253907034227	0.00240720621242867
			-23.4864320647186	0.00253867314281453
			-23.4474734260144	0.0025641102777622
			-23.4085147873103	0.00247634032554168
			-23.3695561486062	0.00229522229100316
			-23.3305975099021	0.00206271545164974
			-23.2916388711979	0.00183272070004498
			-23.2526802324938	0.00165815652096081
			-23.2137215937897	0.0015783661678152
			-23.1747629550855	0.00160985049876731
			-23.1358043163814	0.00174250728091688
			-23.0968456776773	0.00194223138274418
			-23.0578870389732	0.00215921040313679
			-23.018928400269	0.00233989984133349
			-22.9799697615649	0.00243980086921608
			-22.9410111228608	0.00243399340100087
			-22.9020524841566	0.00232293304408875
			-22.8630938454525	0.00213216526517146
			-22.8241352067484	0.00190606724667029
			-22.7851765680442	0.00169714860919106
			-22.7462179293401	0.00155348869819796
			-22.707259290636	0.00150731407008604
			-22.6683006519319	0.00156742805802574
			-22.6293420132277	0.00171726912360681
			-22.5903833745236	0.00191902293635852
			-22.5514247358195	0.00212276918784923
			-22.5124660971153	0.00227845223806515
			-22.4735074584112	0.00234780678823129
			-22.4345488197071	0.00231339897134175
			-22.3955901810029	0.00218264817887582
			-22.3566315422988	0.00198590352440896
			-22.3176729035947	0.00176907026018442
			-22.2787142648906	0.0015825760771985
			-22.2397556261864	0.00146932769219199
			-22.2007969874823	0.00145453232759357
			-22.1618383487782	0.00153979714895423
			-22.122879710074	0.00170288645866103
			-22.0839210713699	0.00190316084978692
			-22.0449624326658	0.00209136921605647
			-22.0060037939617	0.00222143564047659
			-21.9670451552575	0.00226142178160881
			-21.9280865165534	0.00220105799437668
			-21.8891278778493	0.00205406856386393
			-21.8501692391451	0.00185476644286713
			-21.811210600441	0.00164976078805044
			-21.7722519617369	0.00148678002926304
			-21.7332933230327	0.00140328927040314
			-21.6943346843286	0.00141761518849341
			-21.6553760456245	0.00152467958545307
			-21.6164174069204	0.00169733358325224
			-21.5774587682162	0.00189294492861018
			-21.5385001295121	0.00206364120543944
			-21.499541490808	0.00216774907511202
			-21.4605828521038	0.0021796974121322
			-21.4216242133997	0.00209603217049392
			-21.3826655746956	0.00193612917498976
			-21.3437069359915	0.00173746146204383
			-21.3047482972873	0.0015465760380976
			-21.2657896585832	0.00140795161545179
			-21.2268310198791	0.00135340323936934
			-21.1878723811749	0.00139455652425702
			-21.1489137424708	0.00152017065641408
			-21.1099551037667	0.0016989253907618
			-21.0709964650626	0.0018869822303083
			-21.0320378263584	0.00203849538732935
			-20.9930791876543	0.00211655349258553
			-20.9541205489502	0.00210194181417393
			-20.915161910246	0.00199764595871542
			-20.8762032715419	0.00182804229257713
			-20.8372446328378	0.00163299140376628
			-20.7982859941336	0.00145826488246345
			-20.7593273554295	0.00134460352612689
			-20.7203687167254	0.00131802148179998
			-20.6814100780213	0.00138366278247453
			-20.6424514393171	0.0015246602604577
			-20.603492800613	0.00170624831567287
			-20.5645341619089	0.00188412750250473
			-20.5255755232047	0.00201506932470901
			-20.4866168845006	0.00206722360499569
			-20.4476582457965	0.00202767175294031
			-20.4086996070923	0.00190543549687204
			-20.3697409683882	0.00172924109529504
			-20.3307823296841	0.00154059216324172
			-20.29182369098	0.00138382074103924
			-20.2528650522758	0.00129550049584624
			-20.2139064135717	0.00129574923247322
			-20.1749477748676	0.00138348815317853
			-20.1359891361634	0.0015367743335092
			-20.0970304974593	0.00171810913195269
			-20.0580718587552	0.0018834389958127
			-20.0191132200511	0.0019926890550605
			-19.9801545813469	0.00201931178043035
			-19.9411959426428	0.00195657641770816
			-19.9022373039387	0.00181910982164162
			-19.8632786652345	0.00163933675718084
			-19.8243200265304	0.00145968536371349
			-19.7853613878263	0.0013224307201136
			-19.7464027491221	0.00125960682912509
			-19.707444110418	0.00128539339116124
			-19.6684854717139	0.001392785993298
			-19.6295268330098	0.00155533110246578
			-19.5905681943056	0.00173349677673544
			-19.5516095556015	0.00188414548961671
			-19.5126509168974	0.00197083996812128
			-19.4736922781932	0.00197252078551862
			-19.4347336394891	0.00188848988084474
			-19.395775000785	0.00173852122723188
			-19.3568163620809	0.00155808561710905
			-19.3178577233767	0.00138984218957032
			-19.2788990846726	0.00127343689383242
			-19.2399404459685	0.00123604662491976
			-19.2009818072643	0.00128592352039785
			-19.1620231685602	0.00141047232851272
			-19.1230645298561	0.00157930832857543
			-19.0841058911519	0.00175155381467003
			-19.0451472524478	0.00188562161842439
			-19.0061886137437	0.00194914491124782
			-18.9672299750396	0.00192668313763673
			-18.9282713363354	0.00182337008131923
			-18.8893126976313	0.00166364255071063
			-18.8503540589272	0.00148536401104172
			-18.811395420223	0.00133075573041132
			-18.7724367815189	0.00123630681956332
			-18.7334781428148	0.00122407363474094
			-18.6945195041107	0.00129644243809685
			-18.6555608654065	0.00143559846299573
			-18.6166022267024	0.00160781881739744
			-18.5776435879983	0.00177155514498188
			-18.5386849492941	0.00188736944191352
			-18.49972631059	0.00192734775858316
			-18.4607676718859	0.00188174549746615
			-18.4218090331817	0.00176128283278375
			-18.3828503944776	0.00159454983061771
			-18.3438917557735	0.00142114906674749
			-18.3049331170694	0.00128221994388096
			-18.2659744783652	0.00121061121430041
			-18.2270158396611	0.0012230485628513
			-18.188057200957	0.00131616419119299
			-18.1490985622528	0.00146733056838893
			-18.1101399235487	0.00164009224561331
			-18.0711812848446	0.00179289223988727
			-18.0322226461404	0.00188900479879423
			-17.9932640074363	0.00190530120124467
			-17.9543053687322	0.00183775700382602
			-17.9153467300281	0.00170238981002266
			-17.8763880913239	0.00153140925263928
			-17.8374294526198	0.00136550426405272
			-17.7984708139157	0.00124411389479236
			-17.7595121752115	0.00119600731119748
			-17.7205535365074	0.00123242223473704
			-17.6815948978033	0.00134439781560682
			-17.6426362590992	0.00150493471757984
			-17.603677620395	0.00167546190216992
			-17.5647189816909	0.00181506169012709
			-17.5257603429868	0.0018902474101353
			-17.4868017042826	0.00188295788952444
			-17.4478430655785	0.00179486079318014
			-17.4088844268744	0.00164693979726446
			-17.3699257881702	0.00147446763639985
			-17.3309671494661	0.00131856893006645
			-17.292008510762	0.00121639032711882
			-17.2530498720579	0.00119222684376086
			-17.2140912333537	0.0012517235060282
			-17.1751325946496	0.00138053573418546
			-17.1361739559455	0.00154776625727706
			-17.0972153172413	0.00171335533659529
			-17.0582566785372	0.00183765718697206
			-17.0192980398331	0.00189091400904087
			-16.980339401129	0.00186036433427716
			-16.9413807624248	0.00175328820048427
			-16.9024221237207	0.00159526272994591
			-16.8634634850166	0.00142404597404711
			-16.8245048463124	0.00128055111438978
			-16.7855462076083	0.00119906792401771
[truncated: 2,000 more rows]
