# Supplementary material for: High-resolution spectroscopy of single nuclear spins via sequential weak measurements
Source: Nat Commun. 2019 Feb 5;10:594. doi: 10.1038/s41467-019-08544-z (PMC6363762; doi:10.1038/s41467-019-08544-z)
Supplement: Supplementary file 3 — Source Data [file 41467_2019_8544_MOESM3_ESM.zip › Main Text/Fig2/Fig2dlabel.txt]

0.57182	0
0.57182	0.004004004004004
0.57182	0.00800800800800801
0.57182	0.012012012012012
0.57182	0.016016016016016
0.57182	0.02002002002002
0.57182	0.024024024024024
0.57182	0.028028028028028
0.57182	0.032032032032032
0.57182	0.036036036036036
0.57182	0.04004004004004
0.57182	0.044044044044044
0.57182	0.0480480480480481
0.57182	0.0520520520520521
0.57182	0.0560560560560561
0.57182	0.0600600600600601
0.57182	0.0640640640640641
0.57182	0.0680680680680681
0.57182	0.0720720720720721
0.57182	0.0760760760760761
0.57182	0.0800800800800801
0.57182	0.0840840840840841
0.57182	0.0880880880880881
0.57182	0.0920920920920921
0.57182	0.0960960960960961
0.57182	0.1001001001001
0.57182	0.104104104104104
0.57182	0.108108108108108
0.57182	0.112112112112112
0.57182	0.116116116116116
0.57182	0.12012012012012
0.57182	0.124124124124124
0.57182	0.128128128128128
0.57182	0.132132132132132
0.57182	0.136136136136136
0.57182	0.14014014014014
0.57182	0.144144144144144
0.57182	0.148148148148148
0.57182	0.152152152152152
0.57182	0.156156156156156
0.57182	0.16016016016016
0.57182	0.164164164164164
0.57182	0.168168168168168
0.57182	0.172172172172172
0.57182	0.176176176176176
0.57182	0.18018018018018
0.57182	0.184184184184184
0.57182	0.188188188188188
0.57182	0.192192192192192
0.57182	0.196196196196196
0.57182	0.2002002002002
0.57182	0.204204204204204
0.57182	0.208208208208208
0.57182	0.212212212212212
0.57182	0.216216216216216
0.57182	0.22022022022022
0.57182	0.224224224224224
0.57182	0.228228228228228
0.57182	0.232232232232232
0.57182	0.236236236236236
0.57182	0.24024024024024
0.57182	0.244244244244244
0.57182	0.248248248248248
0.57182	0.252252252252252
0.57182	0.256256256256256
0.57182	0.26026026026026
0.57182	0.264264264264264
0.57182	0.268268268268268
0.57182	0.272272272272272
0.57182	0.276276276276276
0.57182	0.28028028028028
0.57182	0.284284284284284
0.57182	0.288288288288288
0.57182	0.292292292292292
0.57182	0.296296296296296
0.57182	0.3003003003003
0.57182	0.304304304304304
0.57182	0.308308308308308
0.57182	0.312312312312312
0.57182	0.316316316316316
0.57182	0.32032032032032
0.57182	0.324324324324324
0.57182	0.328328328328328
0.57182	0.332332332332332
0.57182	0.336336336336336
0.57182	0.34034034034034
0.57182	0.344344344344344
0.57182	0.348348348348348
0.57182	0.352352352352352
0.57182	0.356356356356356
0.57182	0.36036036036036
0.57182	0.364364364364364
0.57182	0.368368368368368
0.57182	0.372372372372372
0.57182	0.376376376376376
0.57182	0.38038038038038
0.57182	0.384384384384384
0.57182	0.388388388388388
0.57182	0.392392392392392
0.57182	0.396396396396396
0.57182	0.4004004004004
0.57182	0.404404404404404
0.57182	0.408408408408408
0.57182	0.412412412412412
0.57182	0.416416416416416
0.57182	0.42042042042042
0.57182	0.424424424424424
0.57182	0.428428428428428
0.57182	0.432432432432432
0.57182	0.436436436436436
0.57182	0.44044044044044
0.57182	0.444444444444444
0.57182	0.448448448448448
0.57182	0.452452452452452
0.57182	0.456456456456456
0.57182	0.460460460460461
0.57182	0.464464464464465
0.57182	0.468468468468469
0.57182	0.472472472472473
0.57182	0.476476476476477
0.57182	0.480480480480481
0.57182	0.484484484484485
0.57182	0.488488488488489
0.57182	0.492492492492493
0.57182	0.496496496496496
0.57182	0.500500500500501
0.57182	0.504504504504505
0.57182	0.508508508508509
0.57182	0.512512512512513
0.57182	0.516516516516517
0.57182	0.520520520520521
0.57182	0.524524524524525
0.57182	0.528528528528529
0.57182	0.532532532532533
0.57182	0.536536536536537
0.57182	0.540540540540541
0.57182	0.544544544544545
0.57182	0.548548548548549
0.57182	0.552552552552553
0.57182	0.556556556556557
0.57182	0.56056056056056
0.57182	0.564564564564565
0.57182	0.568568568568569
0.57182	0.572572572572573
0.57182	0.576576576576577
0.57182	0.58058058058058
0.57182	0.584584584584585
0.57182	0.588588588588589
0.57182	0.592592592592593
0.57182	0.596596596596597
0.57182	0.600600600600601
0.57182	0.604604604604605
0.57182	0.608608608608609
0.57182	0.612612612612613
0.57182	0.616616616616617
0.57182	0.620620620620621
0.57182	0.624624624624625
0.57182	0.628628628628629
0.57182	0.632632632632633
0.57182	0.636636636636637
0.57182	0.640640640640641
0.57182	0.644644644644645
0.57182	0.648648648648649
0.57182	0.652652652652653
0.57182	0.656656656656657
0.57182	0.66066066066066
0.57182	0.664664664664665
0.57182	0.668668668668669
0.57182	0.672672672672673
0.57182	0.676676676676677
0.57182	0.680680680680681
0.57182	0.684684684684685
0.57182	0.688688688688689
0.57182	0.692692692692693
0.57182	0.696696696696697
0.57182	0.700700700700701
0.57182	0.704704704704705
0.57182	0.708708708708709
0.57182	0.712712712712713
0.57182	0.716716716716717
0.57182	0.720720720720721
0.57182	0.724724724724725
0.57182	0.728728728728729
0.57182	0.732732732732733
0.57182	0.736736736736737
0.57182	0.740740740740741
0.57182	0.744744744744745
0.57182	0.748748748748749
0.57182	0.752752752752753
0.57182	0.756756756756757
0.57182	0.76076076076076
0.57182	0.764764764764765
0.57182	0.768768768768769
0.57182	0.772772772772773
0.57182	0.776776776776777
0.57182	0.780780780780781
0.57182	0.784784784784785
0.57182	0.788788788788789
0.57182	0.792792792792793
0.57182	0.796796796796797
0.57182	0.800800800800801
0.57182	0.804804804804805
0.57182	0.808808808808809
0.57182	0.812812812812813
0.57182	0.816816816816817
0.57182	0.820820820820821
0.57182	0.824824824824825
0.57182	0.828828828828829
0.57182	0.832832832832833
0.57182	0.836836836836837
0.57182	0.840840840840841
0.57182	0.844844844844845
0.57182	0.848848848848849
0.57182	0.852852852852853
0.57182	0.856856856856857
0.57182	0.860860860860861
0.57182	0.864864864864865
0.57182	0.868868868868869
0.57182	0.872872872872873
0.57182	0.876876876876877
0.57182	0.880880880880881
0.57182	0.884884884884885
0.57182	0.888888888888889
0.57182	0.892892892892893
0.57182	0.896896896896897
0.57182	0.900900900900901
0.57182	0.904904904904905
0.57182	0.908908908908909
0.57182	0.912912912912913
0.57182	0.916916916916917
0.57182	0.920920920920921
0.57182	0.924924924924925
0.57182	0.928928928928929
0.57182	0.932932932932933
0.57182	0.936936936936937
0.57182	0.940940940940941
0.57182	0.944944944944945
0.57182	0.948948948948949
0.57182	0.952952952952953
0.57182	0.956956956956957
0.57182	0.960960960960961
0.57182	0.964964964964965
0.57182	0.968968968968969
0.57182	0.972972972972973
0.57182	0.976976976976977
0.57182	0.980980980980981
0.57182	0.984984984984985
0.57182	0.988988988988989
0.57182	0.992992992992993
0.57182	0.996996996996997
0.57182	1.001001001001
0.57182	1.00500500500501
0.57182	1.00900900900901
0.57182	1.01301301301301
0.57182	1.01701701701702
0.57182	1.02102102102102
0.57182	1.02502502502503
0.57182	1.02902902902903
0.57182	1.03303303303303
0.57182	1.03703703703704
0.57182	1.04104104104104
0.57182	1.04504504504505
0.57182	1.04904904904905
0.57182	1.05305305305305
0.57182	1.05705705705706
0.57182	1.06106106106106
0.57182	1.06506506506507
0.57182	1.06906906906907
0.57182	1.07307307307307
0.57182	1.07707707707708
0.57182	1.08108108108108
0.57182	1.08508508508509
0.57182	1.08908908908909
0.57182	1.09309309309309
0.57182	1.0970970970971
0.57182	1.1011011011011
0.57182	1.10510510510511
0.57182	1.10910910910911
0.57182	1.11311311311311
0.57182	1.11711711711712
0.57182	1.12112112112112
0.57182	1.12512512512513
0.57182	1.12912912912913
0.57182	1.13313313313313
0.57182	1.13713713713714
0.57182	1.14114114114114
0.57182	1.14514514514515
0.57182	1.14914914914915
0.57182	1.15315315315315
0.57182	1.15715715715716
0.57182	1.16116116116116
0.57182	1.16516516516517
0.57182	1.16916916916917
0.57182	1.17317317317317
0.57182	1.17717717717718
0.57182	1.18118118118118
0.57182	1.18518518518519
0.57182	1.18918918918919
0.57182	1.19319319319319
0.57182	1.1971971971972
0.57182	1.2012012012012
0.57182	1.20520520520521
0.57182	1.20920920920921
0.57182	1.21321321321321
0.57182	1.21721721721722
0.57182	1.22122122122122
0.57182	1.22522522522523
0.57182	1.22922922922923
0.57182	1.23323323323323
0.57182	1.23723723723724
0.57182	1.24124124124124
0.57182	1.24524524524525
0.57182	1.24924924924925
0.57182	1.25325325325325
0.57182	1.25725725725726
0.57182	1.26126126126126
0.57182	1.26526526526527
0.57182	1.26926926926927
0.57182	1.27327327327327
0.57182	1.27727727727728
0.57182	1.28128128128128
0.57182	1.28528528528529
0.57182	1.28928928928929
0.57182	1.29329329329329
0.57182	1.2972972972973
0.57182	1.3013013013013
0.57182	1.30530530530531
0.57182	1.30930930930931
0.57182	1.31331331331331
0.57182	1.31731731731732
0.57182	1.32132132132132
0.57182	1.32532532532533
0.57182	1.32932932932933
0.57182	1.33333333333333
0.57182	1.33733733733734
0.57182	1.34134134134134
0.57182	1.34534534534535
0.57182	1.34934934934935
0.57182	1.35335335335335
0.57182	1.35735735735736
0.57182	1.36136136136136
0.57182	1.36536536536537
0.57182	1.36936936936937
0.57182	1.37337337337337
0.57182	1.37737737737738
0.57182	1.38138138138138
0.57182	1.38538538538539
0.57182	1.38938938938939
0.57182	1.39339339339339
0.57182	1.3973973973974
0.57182	1.4014014014014
0.57182	1.40540540540541
0.57182	1.40940940940941
0.57182	1.41341341341341
0.57182	1.41741741741742
0.57182	1.42142142142142
0.57182	1.42542542542543
0.57182	1.42942942942943
0.57182	1.43343343343343
0.57182	1.43743743743744
0.57182	1.44144144144144
0.57182	1.44544544544545
0.57182	1.44944944944945
0.57182	1.45345345345345
0.57182	1.45745745745746
0.57182	1.46146146146146
0.57182	1.46546546546547
0.57182	1.46946946946947
0.57182	1.47347347347347
0.57182	1.47747747747748
0.57182	1.48148148148148
0.57182	1.48548548548549
0.57182	1.48948948948949
0.57182	1.49349349349349
0.57182	1.4974974974975
0.57182	1.5015015015015
0.57182	1.50550550550551
0.57182	1.50950950950951
0.57182	1.51351351351351
0.57182	1.51751751751752
0.57182	1.52152152152152
0.57182	1.52552552552553
0.57182	1.52952952952953
0.57182	1.53353353353353
0.57182	1.53753753753754
0.57182	1.54154154154154
0.57182	1.54554554554555
0.57182	1.54954954954955
0.57182	1.55355355355355
0.57182	1.55755755755756
0.57182	1.56156156156156
0.57182	1.56556556556557
0.57182	1.56956956956957
0.57182	1.57357357357357
0.57182	1.57757757757758
0.57182	1.58158158158158
0.57182	1.58558558558559
0.57182	1.58958958958959
0.57182	1.59359359359359
0.57182	1.5975975975976
0.57182	1.6016016016016
0.57182	1.60560560560561
0.57182	1.60960960960961
0.57182	1.61361361361361
0.57182	1.61761761761762
0.57182	1.62162162162162
0.57182	1.62562562562563
0.57182	1.62962962962963
0.57182	1.63363363363363
0.57182	1.63763763763764
0.57182	1.64164164164164
0.57182	1.64564564564565
0.57182	1.64964964964965
0.57182	1.65365365365365
0.57182	1.65765765765766
0.57182	1.66166166166166
0.57182	1.66566566566567
0.57182	1.66966966966967
0.57182	1.67367367367367
0.57182	1.67767767767768
0.57182	1.68168168168168
0.57182	1.68568568568569
0.57182	1.68968968968969
0.57182	1.69369369369369
0.57182	1.6976976976977
0.57182	1.7017017017017
0.57182	1.70570570570571
0.57182	1.70970970970971
0.57182	1.71371371371371
0.57182	1.71771771771772
0.57182	1.72172172172172
0.57182	1.72572572572573
0.57182	1.72972972972973
0.57182	1.73373373373373
0.57182	1.73773773773774
0.57182	1.74174174174174
0.57182	1.74574574574575
0.57182	1.74974974974975
0.57182	1.75375375375375
0.57182	1.75775775775776
0.57182	1.76176176176176
0.57182	1.76576576576577
0.57182	1.76976976976977
0.57182	1.77377377377377
0.57182	1.77777777777778
0.57182	1.78178178178178
0.57182	1.78578578578579
0.57182	1.78978978978979
0.57182	1.79379379379379
0.57182	1.7977977977978
0.57182	1.8018018018018
0.57182	1.80580580580581
0.57182	1.80980980980981
0.57182	1.81381381381381
0.57182	1.81781781781782
0.57182	1.82182182182182
0.57182	1.82582582582583
0.57182	1.82982982982983
0.57182	1.83383383383383
0.57182	1.83783783783784
0.57182	1.84184184184184
0.57182	1.84584584584585
0.57182	1.84984984984985
0.57182	1.85385385385385
0.57182	1.85785785785786
0.57182	1.86186186186186
0.57182	1.86586586586587
0.57182	1.86986986986987
0.57182	1.87387387387387
0.57182	1.87787787787788
0.57182	1.88188188188188
0.57182	1.88588588588589
0.57182	1.88988988988989
0.57182	1.89389389389389
0.57182	1.8978978978979
0.57182	1.9019019019019
0.57182	1.90590590590591
0.57182	1.90990990990991
0.57182	1.91391391391391
0.57182	1.91791791791792
0.57182	1.92192192192192
0.57182	1.92592592592593
0.57182	1.92992992992993
0.57182	1.93393393393393
0.57182	1.93793793793794
0.57182	1.94194194194194
0.57182	1.94594594594595
0.57182	1.94994994994995
0.57182	1.95395395395395
0.57182	1.95795795795796
0.57182	1.96196196196196
0.57182	1.96596596596597
0.57182	1.96996996996997
0.57182	1.97397397397397
0.57182	1.97797797797798
0.57182	1.98198198198198
0.57182	1.98598598598599
0.57182	1.98998998998999
0.57182	1.99399399399399
0.57182	1.997997997998
0.57182	2.002002002002
0.57182	2.00600600600601
0.57182	2.01001001001001
0.57182	2.01401401401401
0.57182	2.01801801801802
0.57182	2.02202202202202
0.57182	2.02602602602603
0.57182	2.03003003003003
0.57182	2.03403403403403
0.57182	2.03803803803804
0.57182	2.04204204204204
0.57182	2.04604604604605
0.57182	2.05005005005005
0.57182	2.05405405405405
0.57182	2.05805805805806
0.57182	2.06206206206206
0.57182	2.06606606606607
0.57182	2.07007007007007
0.57182	2.07407407407407
0.57182	2.07807807807808
0.57182	2.08208208208208
0.57182	2.08608608608609
0.57182	2.09009009009009
0.57182	2.09409409409409
0.57182	2.0980980980981
0.57182	2.1021021021021
0.57182	2.10610610610611
0.57182	2.11011011011011
0.57182	2.11411411411411
0.57182	2.11811811811812
0.57182	2.12212212212212
0.57182	2.12612612612613
0.57182	2.13013013013013
0.57182	2.13413413413413
0.57182	2.13813813813814
0.57182	2.14214214214214
0.57182	2.14614614614615
0.57182	2.15015015015015
0.57182	2.15415415415415
0.57182	2.15815815815816
0.57182	2.16216216216216
0.57182	2.16616616616617
0.57182	2.17017017017017
0.57182	2.17417417417417
0.57182	2.17817817817818
0.57182	2.18218218218218
0.57182	2.18618618618619
0.57182	2.19019019019019
0.57182	2.19419419419419
0.57182	2.1981981981982
0.57182	2.2022022022022
0.57182	2.20620620620621
0.57182	2.21021021021021
0.57182	2.21421421421421
0.57182	2.21821821821822
0.57182	2.22222222222222
0.57182	2.22622622622623
0.57182	2.23023023023023
0.57182	2.23423423423423
0.57182	2.23823823823824
0.57182	2.24224224224224
0.57182	2.24624624624625
0.57182	2.25025025025025
0.57182	2.25425425425425
0.57182	2.25825825825826
0.57182	2.26226226226226
0.57182	2.26626626626627
0.57182	2.27027027027027
0.57182	2.27427427427427
0.57182	2.27827827827828
0.57182	2.28228228228228
0.57182	2.28628628628629
0.57182	2.29029029029029
0.57182	2.29429429429429
0.57182	2.2982982982983
0.57182	2.3023023023023
0.57182	2.30630630630631
0.57182	2.31031031031031
0.57182	2.31431431431431
0.57182	2.31831831831832
0.57182	2.32232232232232
0.57182	2.32632632632633
0.57182	2.33033033033033
0.57182	2.33433433433433
0.57182	2.33833833833834
0.57182	2.34234234234234
0.57182	2.34634634634635
0.57182	2.35035035035035
0.57182	2.35435435435435
0.57182	2.35835835835836
0.57182	2.36236236236236
0.57182	2.36636636636637
0.57182	2.37037037037037
0.57182	2.37437437437437
0.57182	2.37837837837838
0.57182	2.38238238238238
0.57182	2.38638638638639
0.57182	2.39039039039039
0.57182	2.39439439439439
0.57182	2.3983983983984
0.57182	2.4024024024024
0.57182	2.40640640640641
0.57182	2.41041041041041
0.57182	2.41441441441441
0.57182	2.41841841841842
0.57182	2.42242242242242
0.57182	2.42642642642643
0.57182	2.43043043043043
0.57182	2.43443443443443
0.57182	2.43843843843844
0.57182	2.44244244244244
0.57182	2.44644644644645
0.57182	2.45045045045045
0.57182	2.45445445445445
0.57182	2.45845845845846
0.57182	2.46246246246246
0.57182	2.46646646646647
0.57182	2.47047047047047
0.57182	2.47447447447447
0.57182	2.47847847847848
0.57182	2.48248248248248
0.57182	2.48648648648649
0.57182	2.49049049049049
0.57182	2.49449449449449
0.57182	2.4984984984985
0.57182	2.5025025025025
0.57182	2.50650650650651
0.57182	2.51051051051051
0.57182	2.51451451451451
0.57182	2.51851851851852
0.57182	2.52252252252252
0.57182	2.52652652652653
0.57182	2.53053053053053
0.57182	2.53453453453453
0.57182	2.53853853853854
0.57182	2.54254254254254
0.57182	2.54654654654655
0.57182	2.55055055055055
0.57182	2.55455455455455
0.57182	2.55855855855856
0.57182	2.56256256256256
0.57182	2.56656656656657
0.57182	2.57057057057057
0.57182	2.57457457457457
0.57182	2.57857857857858
0.57182	2.58258258258258
0.57182	2.58658658658659
0.57182	2.59059059059059
0.57182	2.59459459459459
0.57182	2.5985985985986
0.57182	2.6026026026026
0.57182	2.60660660660661
0.57182	2.61061061061061
0.57182	2.61461461461461
0.57182	2.61861861861862
0.57182	2.62262262262262
0.57182	2.62662662662663
0.57182	2.63063063063063
0.57182	2.63463463463463
0.57182	2.63863863863864
0.57182	2.64264264264264
0.57182	2.64664664664665
0.57182	2.65065065065065
0.57182	2.65465465465465
0.57182	2.65865865865866
0.57182	2.66266266266266
0.57182	2.66666666666667
0.57182	2.67067067067067
0.57182	2.67467467467468
0.57182	2.67867867867868
0.57182	2.68268268268268
0.57182	2.68668668668669
0.57182	2.69069069069069
0.57182	2.6946946946947
0.57182	2.6986986986987
0.57182	2.7027027027027
0.57182	2.70670670670671
0.57182	2.71071071071071
0.57182	2.71471471471471
0.57182	2.71871871871872
0.57182	2.72272272272272
0.57182	2.72672672672673
0.57182	2.73073073073073
0.57182	2.73473473473473
0.57182	2.73873873873874
0.57182	2.74274274274274
0.57182	2.74674674674675
0.57182	2.75075075075075
0.57182	2.75475475475475
0.57182	2.75875875875876
0.57182	2.76276276276276
0.57182	2.76676676676677
0.57182	2.77077077077077
0.57182	2.77477477477477
0.57182	2.77877877877878
0.57182	2.78278278278278
0.57182	2.78678678678679
0.57182	2.79079079079079
0.57182	2.79479479479479
0.57182	2.7987987987988
0.57182	2.8028028028028
0.57182	2.80680680680681
0.57182	2.81081081081081
0.57182	2.81481481481481
0.57182	2.81881881881882
0.57182	2.82282282282282
0.57182	2.82682682682683
0.57182	2.83083083083083
0.57182	2.83483483483483
0.57182	2.83883883883884
0.57182	2.84284284284284
0.57182	2.84684684684685
0.57182	2.85085085085085
0.57182	2.85485485485485
0.57182	2.85885885885886
0.57182	2.86286286286286
0.57182	2.86686686686687
0.57182	2.87087087087087
0.57182	2.87487487487488
0.57182	2.87887887887888
0.57182	2.88288288288288
0.57182	2.88688688688689
0.57182	2.89089089089089
0.57182	2.89489489489489
0.57182	2.8988988988989
0.57182	2.9029029029029
0.57182	2.90690690690691
0.57182	2.91091091091091
0.57182	2.91491491491491
0.57182	2.91891891891892
0.57182	2.92292292292292
0.57182	2.92692692692693
0.57182	2.93093093093093
0.57182	2.93493493493494
0.57182	2.93893893893894
0.57182	2.94294294294294
0.57182	2.94694694694695
0.57182	2.95095095095095
0.57182	2.95495495495496
0.57182	2.95895895895896
0.57182	2.96296296296296
0.57182	2.96696696696697
0.57182	2.97097097097097
0.57182	2.97497497497498
0.57182	2.97897897897898
0.57182	2.98298298298298
0.57182	2.98698698698699
0.57182	2.99099099099099
0.57182	2.994994994995
0.57182	2.998998998999
0.57182	3.003003003003
0.57182	3.00700700700701
0.57182	3.01101101101101
0.57182	3.01501501501502
0.57182	3.01901901901902
0.57182	3.02302302302302
0.57182	3.02702702702703
0.57182	3.03103103103103
0.57182	3.03503503503504
0.57182	3.03903903903904
0.57182	3.04304304304304
0.57182	3.04704704704705
0.57182	3.05105105105105
0.57182	3.05505505505506
0.57182	3.05905905905906
0.57182	3.06306306306306
0.57182	3.06706706706707
0.57182	3.07107107107107
0.57182	3.07507507507508
0.57182	3.07907907907908
0.57182	3.08308308308308
0.57182	3.08708708708709
0.57182	3.09109109109109
0.57182	3.0950950950951
0.57182	3.0990990990991
0.57182	3.1031031031031
0.57182	3.10710710710711
0.57182	3.11111111111111
0.57182	3.11511511511512
0.57182	3.11911911911912
0.57182	3.12312312312312
0.57182	3.12712712712713
0.57182	3.13113113113113
0.57182	3.13513513513514
0.57182	3.13913913913914
0.57182	3.14314314314314
0.57182	3.14714714714715
0.57182	3.15115115115115
0.57182	3.15515515515516
0.57182	3.15915915915916
0.57182	3.16316316316316
0.57182	3.16716716716717
0.57182	3.17117117117117
0.57182	3.17517517517518
0.57182	3.17917917917918
0.57182	3.18318318318318
0.57182	3.18718718718719
0.57182	3.19119119119119
0.57182	3.1951951951952
0.57182	3.1991991991992
0.57182	3.2032032032032
0.57182	3.20720720720721
0.57182	3.21121121121121
0.57182	3.21521521521522
0.57182	3.21921921921922
0.57182	3.22322322322322
0.57182	3.22722722722723
0.57182	3.23123123123123
0.57182	3.23523523523524
0.57182	3.23923923923924
0.57182	3.24324324324324
0.57182	3.24724724724725
0.57182	3.25125125125125
0.57182	3.25525525525526
0.57182	3.25925925925926
0.57182	3.26326326326326
0.57182	3.26726726726727
0.57182	3.27127127127127
0.57182	3.27527527527528
0.57182	3.27927927927928
0.57182	3.28328328328328
0.57182	3.28728728728729
0.57182	3.29129129129129
0.57182	3.2952952952953
0.57182	3.2992992992993
0.57182	3.3033033033033
0.57182	3.30730730730731
0.57182	3.31131131131131
0.57182	3.31531531531532
0.57182	3.31931931931932
0.57182	3.32332332332332
0.57182	3.32732732732733
0.57182	3.33133133133133
0.57182	3.33533533533533
0.57182	3.33933933933934
0.57182	3.34334334334334
0.57182	3.34734734734735
0.57182	3.35135135135135
0.57182	3.35535535535536
0.57182	3.35935935935936
0.57182	3.36336336336336
0.57182	3.36736736736737
0.57182	3.37137137137137
0.57182	3.37537537537538
0.57182	3.37937937937938
0.57182	3.38338338338338
0.57182	3.38738738738739
0.57182	3.39139139139139
0.57182	3.3953953953954
0.57182	3.3993993993994
0.57182	3.4034034034034
0.57182	3.40740740740741
0.57182	3.41141141141141
0.57182	3.41541541541542
0.57182	3.41941941941942
0.57182	3.42342342342342
0.57182	3.42742742742743
0.57182	3.43143143143143
0.57182	3.43543543543544
0.57182	3.43943943943944
0.57182	3.44344344344344
0.57182	3.44744744744745
0.57182	3.45145145145145
0.57182	3.45545545545546
0.57182	3.45945945945946
0.57182	3.46346346346346
0.57182	3.46746746746747
0.57182	3.47147147147147
0.57182	3.47547547547548
0.57182	3.47947947947948
0.57182	3.48348348348348
0.57182	3.48748748748749
0.57182	3.49149149149149
0.57182	3.4954954954955
0.57182	3.4994994994995
0.57182	3.5035035035035
0.57182	3.50750750750751
0.57182	3.51151151151151
0.57182	3.51551551551552
0.57182	3.51951951951952
0.57182	3.52352352352352
0.57182	3.52752752752753
0.57182	3.53153153153153
0.57182	3.53553553553554
0.57182	3.53953953953954
0.57182	3.54354354354354
0.57182	3.54754754754755
0.57182	3.55155155155155
0.57182	3.55555555555556
0.57182	3.55955955955956
0.57182	3.56356356356356
0.57182	3.56756756756757
0.57182	3.57157157157157
0.57182	3.57557557557558
0.57182	3.57957957957958
0.57182	3.58358358358358
0.57182	3.58758758758759
0.57182	3.59159159159159
0.57182	3.5955955955956
0.57182	3.5995995995996
0.57182	3.6036036036036
0.57182	3.60760760760761
0.57182	3.61161161161161
0.57182	3.61561561561562
0.57182	3.61961961961962
0.57182	3.62362362362362
0.57182	3.62762762762763
0.57182	3.63163163163163
0.57182	3.63563563563564
0.57182	3.63963963963964
0.57182	3.64364364364364
0.57182	3.64764764764765
0.57182	3.65165165165165
0.57182	3.65565565565566
0.57182	3.65965965965966
0.57182	3.66366366366366
0.57182	3.66766766766767
0.57182	3.67167167167167
0.57182	3.67567567567568
0.57182	3.67967967967968
0.57182	3.68368368368368
0.57182	3.68768768768769
0.57182	3.69169169169169
0.57182	3.6956956956957
0.57182	3.6996996996997
0.57182	3.7037037037037
0.57182	3.70770770770771
0.57182	3.71171171171171
0.57182	3.71571571571572
0.57182	3.71971971971972
0.57182	3.72372372372372
0.57182	3.72772772772773
0.57182	3.73173173173173
0.57182	3.73573573573574
0.57182	3.73973973973974
0.57182	3.74374374374374
0.57182	3.74774774774775
0.57182	3.75175175175175
0.57182	3.75575575575576
0.57182	3.75975975975976
0.57182	3.76376376376376
0.57182	3.76776776776777
0.57182	3.77177177177177
0.57182	3.77577577577578
0.57182	3.77977977977978
0.57182	3.78378378378378
0.57182	3.78778778778779
0.57182	3.79179179179179
0.57182	3.7957957957958
0.57182	3.7997997997998
0.57182	3.8038038038038
0.57182	3.80780780780781
0.57182	3.81181181181181
0.57182	3.81581581581582
0.57182	3.81981981981982
0.57182	3.82382382382382
0.57182	3.82782782782783
0.57182	3.83183183183183
0.57182	3.83583583583584
0.57182	3.83983983983984
0.57182	3.84384384384384
0.57182	3.84784784784785
0.57182	3.85185185185185
0.57182	3.85585585585586
0.57182	3.85985985985986
0.57182	3.86386386386386
0.57182	3.86786786786787
0.57182	3.87187187187187
0.57182	3.87587587587588
0.57182	3.87987987987988
0.57182	3.88388388388388
0.57182	3.88788788788789
0.57182	3.89189189189189
0.57182	3.8958958958959
0.57182	3.8998998998999
0.57182	3.9039039039039
0.57182	3.90790790790791
0.57182	3.91191191191191
0.57182	3.91591591591592
0.57182	3.91991991991992
0.57182	3.92392392392392
0.57182	3.92792792792793
0.57182	3.93193193193193
0.57182	3.93593593593594
0.57182	3.93993993993994
0.57182	3.94394394394394
0.57182	3.94794794794795
0.57182	3.95195195195195
0.57182	3.95595595595596
0.57182	3.95995995995996
0.57182	3.96396396396396
0.57182	3.96796796796797
0.57182	3.97197197197197
0.57182	3.97597597597598
0.57182	3.97997997997998
0.57182	3.98398398398398
0.57182	3.98798798798799
0.57182	3.99199199199199
0.57182	3.995995995996
0.57182	4
