# Supplementary material for: High-resolution spectroscopy of single nuclear spins via sequential weak measurements
Source: Nat Commun. 2019 Feb 5;10:594. doi: 10.1038/s41467-019-08544-z (PMC6363762; doi:10.1038/s41467-019-08544-z)
Supplement: Supplementary file 3 — Source Data [file 41467_2019_8544_MOESM3_ESM.zip › Main Text/Fig2/Fig2dtheory.txt]

-94.6638649771632	0.00118822406346024
-94.6249063384591	0.00123025627554852
-94.5859476997549	0.00134630890029232
-94.5469890610508	0.00150865013821464
-94.5080304223467	0.00167848769152296
-94.4690717836425	0.00181523980907495
-94.4301131449384	0.00188623504962674
-94.3911545062343	0.00187452304555313
-94.3521958675302	0.00178292951060147
-94.313237228826	0.00163338571304623
-94.2742785901219	0.00146169147139893
-94.2353199514178	0.00130896184855285
-94.1963613127136	0.00121180048755211
-94.1574026740095	0.00119354749308887
-94.1184440353054	0.0012586939038603
-94.0794853966013	0.00139179902544295
-94.0405267578971	0.00156117152898149
-94.001568119193	0.00172643700649683
-93.9626094804889	0.00184818548209258
-93.9236508417847	0.00189739429748339
-93.8846922030806	0.00186237405695577
-93.8457335643765	0.00175157578163707
-93.8067749256724	0.00159158537124765
-93.7678162869682	0.0014207811473683
-93.7288576482641	0.00128016710005799
-93.68989900956	0.00120357067117847
-93.6509403708558	0.00120954763058933
-93.6119817321517	0.00129693066635461
-93.5730230934476	0.00144508921448468
-93.5340644547435	0.00161884302954091
-93.4951058160393	0.00177685961310678
-93.4561471773352	0.00188153168393514
-93.4171885386311	0.00190797494793469
-93.3782298999269	0.00184999407170648
-93.3392712612228	0.00172158698909101
-93.3003126225187	0.0015536224840781
-93.2613539838145	0.00138647934792247
-93.2223953451104	0.00126040179321946
-93.1834367064063	0.00120587404280539
-93.1444780677022	0.00123631553216179
-93.105519428998	0.00134484658361012
-93.0665607902939	0.00150590378847107
-93.0276021515898	0.00168132604520092
-92.9886435128856	0.00182946280153775
-92.9496848741815	0.00191513126013433
-92.9107262354774	0.00191804289133075
-92.8717675967732	0.00183768170936669
-92.8328089580691	0.00169346178031419
-92.793850319365	0.00152011816788724
-92.7548916806609	0.00135942514739327
-92.7159330419567	0.0012502156470936
-92.6769744032526	0.00121908566785638
-92.6380157645485	0.00127400807500474
-92.5990571258443	0.00140238868629922
-92.5600984871402	0.00157403828116946
-92.5211398484361	0.00174835954309406
-92.4821812097319	0.00188403858986573
-92.4432225710278	0.00194892827623262
-92.4042639323237	0.00192775973671116
-92.3653052936196	0.0018258329552246
-92.3263466549154	0.00166779475013937
-92.2873880162113	0.00149178547165775
-92.2484293775072	0.00134034397868107
-92.209470738803	0.00125023897497923
-92.1705121000989	0.00124365664590547
-92.1315534613948	0.00132285592849001
-92.0925948226907	0.00146957846773772
-92.0536361839865	0.0016493662260521
-92.0146775452824	0.0018197662292345
-91.9757189065783	0.00194046954920525
-91.9367602678741	0.00198296390347725
-91.89780162917	0.0019373892375215
-91.8588429904659	0.0018149485639964
-91.8198843517617	0.00164528511388526
-91.7809257130576	0.0014694393874809
-91.7419670743535	0.00133005879826936
-91.7030084356494	0.00126119460004585
-91.6640497969452	0.00128012623634372
-91.6250911582411	0.00138317533421663
-91.586132519537	0.00154652287950411
-91.5471738808328	0.00173184915681894
-91.5082152421287	0.00189546163450859
-91.4692566034246	0.00199873734407129
-91.4302979647205	0.00201738499909194
-91.3913393260163	0.00194730658690537
-91.3523806873122	0.00180564467982677
-91.3134220486081	0.00162674904896657
-91.2744634099039	0.00145401099376247
-91.2355047711998	0.00132950576029865
-91.1965461324957	0.00128391448702617
-91.1575874937916	0.00132913869472921
-91.1186288550874	0.00145538438616469
-91.0796702163833	0.00163342946885392
-91.0407115776792	0.00182155033941098
-91.001752938975	0.00197546658208746
-90.9627943002709	0.00205893446662263
-90.9238356615668	0.0020524559227684
-90.8848770228626	0.00195801123634892
-90.8459183841585	0.00179866746853629
-90.8069597454544	0.0016131366466462
-90.7680011067503	0.00144656679342982
-90.7290424680461	0.00133975553438943
-90.690083829342	0.00131936223570182
-90.6511251906379	0.00139146591594214
-90.6121665519337	0.00154002481171258
-90.5732079132296	0.0017306265437708
-90.5342492745255	0.00191865301871315
-90.4952906358213	0.00205992375949425
-90.4563319971172	0.00212127989259595
-90.4173733584131	0.00208857439423132
-90.378414719709	0.00197014418364331
-90.3394560810048	0.00179491288982203
-90.3004974423007	0.0016055547903372
-90.2615388035966	0.00144833472270558
-90.2225801648924	0.00136204184140485
-90.1836215261883	0.00136866303041401
-90.1446628874842	0.00146803741947371
-90.10570424878	0.00163779066917772
-90.0667456100759	0.0018385896341576
-90.0277869713718	0.00202348431514408
-89.9888283326677	0.00214911945117609
-89.9498696939635	0.00218613971889732
-89.9109110552594	0.00212629255100961
-89.8719524165553	0.00198451107367953
-89.8329937778511	0.00179545319260368
-89.794035139147	0.00160529779470266
-89.7550765004429	0.00146073887881822
-89.7161178617388	0.00139779939107554
-89.6771592230346	0.00143314326159236
-89.6382005843305	0.00155997981982316
-89.5992419456264	0.00174956594991153
-89.5602833069222	0.00195797604404096
-89.5213246682181	0.00213654638961368
-89.482366029514	0.00224351194441009
-89.4434073908099	0.00225405430106856
-89.4044487521057	0.00216634485760748
-89.3654901134016	0.00200211301163561
-89.3265314746975	0.00180157235737421
-89.2875728359933	0.00161388837084197
-89.2486141972892	0.00148544582520126
-89.2096555585851	0.00144871426834231
-89.1706969198809	0.00151438291492927
-89.1317382811768	0.00166866878375366
-89.0927796424727	0.0018764738808126
-89.0538210037685	0.00208967003164637
-89.0148623650644	0.0022585571763714
-88.9759037263603	0.00234376876632548
-88.9369450876562	0.00232577405795578
-88.897986448952	0.00220968521771027
-88.8590278102479	0.00202418778338078
-88.8200691715438	0.00181481362894095
-88.7811105328396	0.00163313253440749
-88.7421518941355	0.00152442649946288
-88.7031932554314	0.00151679105842388
-88.6642346167273	0.0016142850908733
-88.6252759780231	0.00179579771264491
-88.586317339319	0.00201994188571354
-88.5473587006149	0.00223484222189956
-88.5084000619107	0.00239050396396152
-88.4694414232066	0.00245081584045294
-88.4304827845025	0.00240230705071569
-88.3915241457983	0.00225753665915531
-88.3525655070942	0.00205226533774902
-88.3136068683901	0.00183704362716685
-88.274648229686	0.00166519361286679
-88.2356895909818	0.00158003945857324
-88.1967309522777	0.00160444282223352
-88.1577723135736	0.00173516887380555
-88.1188136748694	0.00194346920003913
-88.0798550361653	0.00218178786787718
-88.0408963974612	0.00239502842146331
-88.0019377587571	0.00253371454443937
-87.9629791200529	0.00256590302098705
-87.9240204813488	0.00248498283115393
-87.8850618426447	0.00231145846992591
-87.8461032039405	0.0020882431084254
-87.8071445652364	0.0018705395237647
-87.7681859265323	0.00171269280119914
-87.7292272878282	0.00165514374298323
-87.690268649124	0.00171461274928911
-87.6513100104199	0.00187989453853492
-87.6123513717158	0.00211431801654086
-87.5733927330116	0.00236433601795523
-87.5344340943075	0.00257223534463144
-87.4954754556034	0.00268995280547893
-87.4565168168992	0.0026906925180571
-87.4175581781951	0.00257553914354796
-87.378599539491	0.00237343794128244
-87.3396409007868	0.0021344893609691
-87.3006822620827	0.0019181088049781
-87.2617236233786	0.00177884719324248
-87.2227649846745	0.00175325350645994
-87.1838063459703	0.00185094043679404
-87.1448477072662	0.00205203428455889
-87.1058890685621	0.00231167847832017
-87.0669304298579	0.00257057421583923
-87.0279717911538	0.00276908431720921
-86.9890131524497	0.00286154892612536
-86.9500545137456	0.00282737987122894
-86.9110958750414	0.00267624127099341
-86.8721372363373	0.00244601738127836
-86.8331785976332	0.00219398677419675
-86.794219958929	0.00198325582383147
-86.7552613202249	0.001867661592832
-86.7163026815208	0.00187875253647522
-86.6773440428167	0.00201799212053467
-86.6383854041125	0.00225610819397644
-86.5994267654084	0.0025398154119799
-86.5604681267043	0.0028043710854377
-86.5215094880001	0.0029890095514996
-86.482550849296	0.0030515794517251
-86.4435922105919	0.002978862037597
-86.4046335718877	0.00279004884243089
-86.3656749331836	0.00253247257431233
-86.3267162944795	0.00227053480288961
-86.2877576557754	0.0020704167325959
-86.2487990170712	0.00198419889522261
-86.2098403783671	0.00203719622986109
-86.170881739663	0.0022215842577241
-86.1319231009588	0.00249791539210881
-86.0929644622547	0.00280424798414055
-86.0540058235506	0.00307078024930008
-86.0150471848464	0.00323653635325078
-85.9760885461423	0.00326412066016779
-85.9371299074382	0.00314897499704244
-85.8981712687341	0.00292085296744973
-85.8592126300299	0.00263706772191234
-85.8202539913258	0.0023690395772508
-85.7812953526217	0.00218529630071565
-85.7423367139175	0.00213496752869609
-85.7033780752134	0.00223574383673527
-85.6644194365093	0.00246924614515849
-85.6254607978051	0.00278500702233933
-85.586502159101	0.00311221194408693
-85.5475435203969	0.00337647471196789
-85.5085848816928	0.0035176788645042
-85.4696262429886	0.00350461188724823
-85.4306676042845	0.0033428360901651
-85.3917089655804	0.00307381978114077
-85.3527503268762	0.00276542649063753
-85.3137916881721	0.0024959369460509
-85.274833049468	0.00233535982080449
-85.2358744107639	0.00232848711694126
-85.1969157720597	0.00248378903962603
-85.1579571333556	0.00277089424514335
-85.1189984946515	0.00312737523955804
-85.0800398559473	0.00347333286727383
-85.0410812172432	0.00373037988949735
-85.0021225785391	0.00384052069361022
-84.963163939835	0.0037803876487962
-84.9242053011308	0.00356734781741958
-84.8852466624267	0.0032558987609476
-84.8462880237226	0.0029250834783087
-84.8073293850184	0.00265982285294846
-84.7683707463143	0.00253056677136199
-84.7294121076102	0.00257613208678899
-84.690453468906	0.0027938999359981
-84.6514948302019	0.00313983689325688
-84.6125361914978	0.00353847951029463
-84.5735775527937	0.00390062919108635
-84.5346189140895	0.00414461760722499
-84.4956602753854	0.00421608253850207
-84.4567016366813	0.00410147557390538
-84.4177429979771	0.00383195702877847
-84.378784359273	0.0034765928730091
-84.3398257205689	0.00312632344539058
-84.3008670818648	0.0028724152038869
-84.2619084431606	0.00278449152415522
-84.2229498044565	0.00289342059281471
-84.1839911657524	0.00318325501773457
-84.1450325270482	0.00359430895843552
-84.1060738883441	0.00403681442212776
-84.06711524964	0.00441204533431346
-84.0281566109358	0.00463595082024176
-83.9891979722317	0.00465965315362315
-83.9502393335276	0.00448182508919348
-83.9112806948235	0.00414982992162448
-83.8723220561193	0.00374915709119861
-83.8333634174152	0.00338349325348006
-83.7944047787111	0.0031500617567361
-83.7554461400069	0.00311608264159229
-83.7164875013028	0.00330203896757372
-83.6775288625987	0.00367589909945482
-83.6385702238945	0.00415988338342633
-83.5996115851904	0.00464837449695829
-83.5606529464863	0.00503286419929648
-83.5216943077822	0.0052280607302506
-83.482735669078	0.0051928928420601
-83.4437770303739	0.00494125719627927
-83.4048183916698	0.00453972661642942
-83.3658597529656	0.0040925214022187
-83.3269011142615	0.00371711679117972
-83.2879424755574	0.00351617842244795
-83.2489838368532	0.00355251254568235
-83.2100251981491	0.0038331238813669
-83.171066559445	0.00430640305089868
-83.1321079207409	0.00487338590212124
-83.0931492820367	0.00541065893310486
-83.0541906433326	0.00579963212341035
-83.0152320046285	0.0059552590192666
-82.9762733659244	0.00584727326109568
-82.9373147272202	0.00550866714703525
-82.8983560885161	0.00502909787366897
-82.859397449812	0.00453448664039228
-82.8204388111078	0.00415742749000248
-82.7814801724037	0.00400533596169384
-82.7425215336996	0.00413396381123085
-82.7035628949954	0.00453278258482215
-82.6646042562913	0.00512602578427665
-82.6256456175872	0.00578949371142721
-82.5866869788831	0.00637943115931251
-82.5477283401789	0.00676679564840377
-82.5087697014748	0.00686878067105548
-82.4698110627707	0.00666992927686188
-82.4308524240665	0.0062274998260438
-82.3918937853624	0.00565941200990168
-82.3529351466583	0.00511725746941045
-82.3139765079542	0.00475051786684209
-82.27501786925	0.00467040233968819
-82.2360592305459	0.00492201639392177
-82.1971005918418	0.00547178484462192
-82.1581419531376	0.00621355076583685
-82.1191833144335	0.00699235943653016
-82.0802246757294	0.0076406490571524
-82.0412660370252	0.00801844275667083
-82.0023073983211	0.00804795112836373
-81.963348759617	0.00773408694532953
-81.9243901209128	0.00716556114539853
-81.8854314822087	0.00649576516541927
-81.8464728435046	0.00590749520884597
-81.8075142048005	0.00556958110736754
-81.7685555660963	0.00559565928329782
-81.7295969273922	0.00601510167754874
-81.6906382886881	0.00676346775901278
-81.6516796499839	0.00769535248274911
-81.6127210112798	0.00861718722342085
-81.5737623725757	0.00933266791647112
-81.5348037338716	0.00969022178338384
-81.4958450951674	0.00962111359130877
-81.4568864564633	0.00915870248154765
-81.4179278177592	0.0084336137291558
-81.378969179055	0.00764523500499999
-81.3400105403509	0.00701566920307672
-81.3010519016468	0.00673670201059569
-81.2620932629426	0.00692236696985095
-81.2231346242385	0.00757875045641541
-81.1841759855344	0.00859890432856937
-81.1452173468303	0.0097849402012069
-81.1062587081261	0.0108928928362614
-81.067300069422	0.0116902974430604
-81.0283414307179	0.0120130118105161
-80.9893827920137	0.0118075259274536
-80.9504241533096	0.0111480163019146
-80.9114655146055	0.01022311029892
-80.8725068759014	0.00929445063605833
-80.8335482371972	0.00863602988870178
-80.7945895984931	0.00846823709555467
-80.755630959789	0.00890235843916136
-80.7166723210848	0.00990935125858016
-80.6777136823807	0.0113213874920712
-80.6387550436766	0.0128670886968366
-80.5997964049725	0.0142332829883088
-80.5608377662683	0.01513942824694
-80.5218791275642	0.0154072272898266
-80.48292048886	0.015008401274399
-80.4439618501559	0.0140781461766732
-80.4050032114518	0.0128895483444568
-80.3660445727477	0.0117934508240756
-80.3270859340435	0.0111367919392709
-80.2881272953394	0.0111782048599211
-80.2491686566353	0.0120211678997261
-80.2102100179312	0.0135816824272476
-80.171251379227	0.0155999088251613
-80.1322927405229	0.0176950295960379
-80.0933341018188	0.0194521493063345
-80.0543754631146	0.0205217772755443
-80.0154168244105	0.0207084549686387
-79.9764581857064	0.02002654531605
-79.9374995470022	0.0187080110764799
-79.8985409082981	0.0171578067710802
-79.859582269594	0.0158649079736377
-79.8206236308899	0.0152881165352902
-79.7816649921857	0.0157428851600261
-79.7427063534816	0.0173165904670173
-79.7037477147775	0.0198343520863757
-79.6647890760733	0.0228865685236732
-79.6258304373692	0.0259151214784276
-79.5868717986651	0.0283409002287693
-79.547913159961	0.0297043244204514
-79.5089545212568	0.029785705924031
-79.4699958825527	0.0286751009049807
-79.4310372438486	0.0267715480519465
-79.3920786051444	0.024707279741655
-79.3531199664403	0.0232102329850543
-79.3141613277362	0.0229338881058845
-79.275202689032	0.0242932661320238
-79.2362440503279	0.0273471115384917
-79.1972854116238	0.0317580225861531
-79.1583267729197	0.0368458872013932
-79.1193681342155	0.0417287605266019
-79.0804094955114	0.0455239587383869
-79.0414508568073	0.0475656734725517
-79.0024922181031	0.0475880683162649
-78.963533579399	0.0458270058842881
-78.9245749406949	0.0430091561798362
-78.8856163019908	0.0402214722748758
-78.8466576632866	0.0386818913502454
-78.8076990245825	0.039457407822036
-78.7687403858784	0.0431922664591799
-78.7297817471742	0.0499123558398552
-78.6908231084701	0.0589600495479641
-78.651864469766	0.0690881700286371
-78.6129058310618	0.0787071217846533
-78.5739471923577	0.0862426973962893
-78.5349885536536	0.0905317895590105
-78.4960299149495	0.0911667310768628
-78.4570712762453	0.0887012912951143
-78.4181126375412	0.0846537913879683
-78.3791539988371	0.0812823217084108
-78.3401953601329	0.0811565626593927
-78.3012367214288	0.0866002896030856
-78.2622780827247	0.0991174050294261
-78.2233194440205	0.118932723560627
-78.1843608053164	0.144770632673399
-78.1454021666123	0.173959097462338
-78.1064435279082	0.202887884414427
-78.067484889204	0.227778149509083
-78.0285262504999	0.245649066510883
-77.9895676117958	0.255310509166299
-77.9506089730916	0.25818179755995
-77.9116503343875	0.258743632518176
-77.8726916956834	0.264475640527146
-77.8337330569793	0.285210253257212
-77.7947744182751	0.33193303034423
-77.755815779571	0.415163196626745
-77.7168571408669	0.543137315604095
-77.6778985021627	0.720076317071026
-77.6389398634586	0.944828970788818
-77.5999812247545	1.21014813522924
-77.5610225860503	1.5027731605285
-77.5220639473462	1.8043745501543
-77.4831053086421	2.09328384426525
-77.444146669938	2.34680464395384
-77.4051880312338	2.54380140296157
-77.3662293925297	2.6672085584709
-77.3272707538256	2.70610389237321
-77.2883121151214	2.65704758385509
-77.2493534764173	2.52449356898036
-77.2103948377132	2.32021578421177
-77.1714361990091	2.06183662136902
-77.1324775603049	1.77067501548346
-77.0935189216008	1.46922620136795
-77.0545602828967	1.17862966981785
-77.0156016441925	0.916470205150407
-76.9766430054884	0.695192559345472
-76.9376843667843	0.521305463263674
-76.8987257280802	0.395423802416101
-76.859767089376	0.313070385185499
-76.8208084506719	0.266051474865754
-76.7818498119678	0.244149460783741
-76.7428911732636	0.236851044237262
-76.7039325345595	0.234851181709909
-76.6649738958554	0.23113480362467
-76.6260152571512	0.221526685276289
-76.5870566184471	0.204697803058629
-76.548097979743	0.181706642201702
-76.5091393410388	0.155221489559348
-76.4701807023347	0.128605127995168
-76.4312220636306	0.105043412929917
-76.3922634249265	0.0868673919958004
-76.3533047862223	0.0751638034276994
-76.3143461475182	0.0697032231218974
-76.2753875088141	0.0691519390536472
-76.2364288701099	0.0714842694122551
-76.1974702314058	0.0744842935295554
-76.1585115927017	0.0762227925550731
-76.1195529539976	0.075414588363556
-76.0805943152934	0.0715972631175961
-76.0416356765893	0.0651156865157387
-76.0026770378852	0.0569384686658166
-75.963718399181	0.048364244509809
-75.9247597604769	0.0406921900438118
-75.8858011217728	0.034930570049062
-75.8468424830686	0.0316012542715748
-75.8078838443645	0.0306717890403229
-75.7689252056604	0.0316162610734778
-75.7299665669563	0.033578559579514
-75.6910079282521	0.0355922786586527
-75.652049289548	0.0368037282126553
-75.6130906508439	0.036648933580676
-75.5741320121397	0.0349500725037935
-75.5351733734356	0.0319175126674546
-75.4962147347315	0.028065493045204
-75.4572560960274	0.0240677219723587
-75.4182974573232	0.0205901076212886
-75.3793388186191	0.0181397199918347
-75.340380179915	0.016962235299749
-75.3014215412108	0.0170067293617746
-75.2624629025067	0.0179602133679859
-75.2235042638026	0.0193386005433534
-75.1845456250985	0.0206092536319195
-75.1455869863943	0.0213151220312429
-75.1066283476902	0.0211723942967417
-75.067669708986	0.0201216236503365
-75.0287110702819	0.018324204675317
-74.9897524315778	0.0161089584017102
-74.9507937928737	0.0138844817614797
-74.9118351541695	0.012039539353608
-74.8728765154654	0.0108549322624574
-74.8339178767613	0.0104460807720964
-74.7949592380571	0.0107473049333089
-74.756000599353	0.0115386014690303
-74.7170419606489	0.0125060160824622
-74.6780833219448	0.0133196521101062
-74.6391246832406	0.0137103651834546
-74.6001660445365	0.0135276902033016
-74.5612074058324	0.0127669147870905
-74.5222487671282	0.0115609992915953
-74.4832901284241	0.0101413352308372
-74.44433148972	0.00877821834573556
-74.4053728510159	0.00771590801478413
-74.3664142123117	0.00711751085097796
-74.3274555736076	0.00703178959162465
-74.2884969349035	0.00738827414814995
-74.2495382961993	0.00802019252635308
-74.2105796574952	0.00870837539494053
-74.1716210187911	0.0092348467582711
-74.1326623800869	0.00943320531220781
-74.0937037413828	0.0092243412107514
-74.0547451026787	0.00863002759752435
-74.0157864639746	0.00776242360508888
-73.9768278252704	0.0067931849484256
-73.9378691865663	0.00591039154182063
-73.8989105478622	0.00527389058700377
-73.859951909158	0.00497947736563627
-73.8209932704539	0.00503976481163767
-73.7820346317498	0.0053853388934606
-73.7430759930457	0.00588492362824622
-73.7041173543415	0.0063789411608756
-73.6651587156374	0.00671802351933113
-73.6262000769333	0.00679729344161233
-73.5872414382291	0.00657865275424878
-73.548282799525	0.00609646729807023
-73.5093241608209	0.0054461076276176
-73.4703655221167	0.0047588102866599
-73.4314068834126	0.00416934138519701
-73.3924482447085	0.00378431927217827
-73.3534896060044	0.00365854243329129
-73.3145309673002	0.00378447572673323
-73.2755723285961	0.00409675641583212
-73.236613689892	0.00449000344034711
-73.1976550511878	0.00484519190491812
-73.1586964124837	0.00505806700368809
-73.1197377737796	0.00506287930252852
-73.0807791350755	0.00484610255018475
-73.0418204963713	0.00444735834924272
-73.0028618576672	0.0039478729575866
-72.9639032189631	0.00344968629273427
-72.9249445802589	0.00305085686020199
-72.8859859415548	0.00282262382940994
-72.8470273028507	0.0027937854518196
-72.8080686641465	0.00294565292632149
-72.7691100254424	0.00321833197945545
-72.7301513867383	0.00352640693253705
-72.6911927480342	0.00377998102056282
-72.65223410933	0.00390593484674777
-72.6132754706259	0.00386441630013389
-72.5743168319218	0.00365688601567637
-72.5353581932176	0.00332416142854281
-72.4963995545135	0.00293530360535283
-72.4574409158094	0.0025703025998653
-72.4184822771053	0.00230085672233177
-72.3795236384011	0.00217382495542003
-72.340564999697	0.00220113316861958
-72.3016063609928	0.00235826100731251
-72.2626477222887	0.00259134598707735
-72.2236890835846	0.00283091962273682
-72.1847304448805	0.00300880799618541
-72.1457718061763	0.0030741133717883
-72.1068131674722	0.00300455706911906
-72.0678545287681	0.00281068634189523
-72.028895890064	0.00253221231799414
-71.9899372513598	0.00222761942230146
-71.9509786126557	0.00195972620483706
-71.9120199739516	0.00178073398767655
-71.8730613352474	0.00172029630678665
-71.8341026965433	0.00177930949650925
-71.7951440578392	0.00193068696172861
-71.7561854191351	0.00212669488522431
-71.7172267804309	0.00231089916475641
-71.6782681417268	0.00243175557783968
-71.6393095030227	0.00245458921195424
-71.6003508643185	0.00236919757905641
-71.5613922256144	0.00219143391391387
-71.5224335869103	0.00195859823050109
-71.4834749482061	0.00171992657133202
-71.444516309502	0.00152458002595248
-71.4055576707979	0.00141004488433613
-71.3665990320937	0.00139366350758848
-71.3276403933896	0.00146919001676428
-71.2886817546855	0.00160902032605033
-71.2497231159814	0.00177138859545183
-71.2107644772772	0.00191067481129214
-71.1718058385731	0.00198829420576673
-71.132847199869	0.00198158222134183
-71.0938885611648	0.00188864267900457
-71.0549299224607	0.00172814214279498
-71.0159712837566	0.0015342567139398
-70.9770126450525	0.00134811410945456
-70.9380540063483	0.0012078588522806
-70.8990953676442	0.00113972763665567
-70.8601367289401	0.00115221047094635
-70.8211780902359	0.00123458184776941
-70.7822194515318	0.00136001602922529
-70.7432608128277	0.00149241224638728
-70.7043021741235	0.00159520630526315
-70.6653435354194	0.00164002785560552
-70.6263848967153	0.00161316291121982
-70.5874262580112	0.00151836006750367
-70.548467619307	0.00137542554074553
-70.5095089806029	0.0012150630922734
-70.4705503418988	0.00107128850602891
-70.4315917031946	9.73282414207719E-4
-70.3926330644905	9.38623725615142E-4
-70.3536744257864	9.69463387649445E-4
-70.3147157870823	0.00105245831504079
-70.2757571483781	0.00116237301803633
-70.236798509674	0.00126839213044813
-70.1978398709699	0.00134157344156454
-70.1588812322657	0.00136164599119718
-70.1199225935616	0.00132156346749541
-70.0809639548575	0.00122879882046429
-70.0420053161534	0.00110316525466655
-70.0030466774492	9.7177645545474E-4
-69.9640880387451	8.62418610734325E-4
-69.925129400041	7.96947229604618E-4
-69.8861707613368	7.86271271164757E-4
-69.8472121226327	8.280683863056E-4
-69.8082534839286	9.07697261202761E-4
-69.7692948452245	0.00100200352242936
-69.7303362065203	0.00108503893578459
-69.6913775678162	0.00113428727086735
-69.6524189291121	0.00113590831024987
-69.6134602904079	0.00108778414878314
-69.5745016517038	9.99705108227659E-4
-69.5355430129997	8.90727856990969E-4
-69.4965843742955	7.84407318334813E-4
-69.4576257355914	7.03089005180635E-4
-69.4186670968873	6.62639571514809E-4
-69.3797084581831	6.68853118243529E-4
-69.340749819479	7.16341067053737E-4
-69.3017911807749	7.9010358173739E-4
-69.2628325420708	8.69339722466025E-4
-69.2238739033666	9.3253436315242E-4
-69.1849152646625	9.62582218084709E-4
-69.1459566259584	9.50732653592845E-4
-69.1069979872542	8.98450008988504E-4
-69.0680393485501	8.16801805138017E-4
-69.029080709846	7.23583493222901E-4
-68.9901220711419	6.38919943929364E-4
-68.9511634324377	5.80426339522142E-4
-68.9122047937336	5.59088118610944E-4
-68.8732461550295	5.76819604155644E-4
-68.8342875163253	6.26238343997432E-4
-68.7953288776212	6.92652835649367E-4
-68.7563702389171	7.57736049380935E-4
-68.7174116002129	8.03970247680853E-4
-68.6784529615088	8.18788362184442E-4
-68.6394943228047	7.97436009604528E-4
-68.6005356841005	7.43906232721041E-4
-68.5615770453964	6.69772736434504E-4
-68.5226184066923	5.9125074155777E-4
-68.4836597679882	5.25227399521873E-4
-68.444701129284	4.85230226367545E-4
-68.4057424905799	4.7829300583787E-4
-68.3667838518758	5.03441961495315E-4
-68.3278252131717	5.52122434188393E-4
-68.2888665744675	6.10417444270251E-4
-68.2499079357634	6.62487321215291E-4
-68.2109492970593	6.94383199512929E-4
-68.1719906583551	6.97318752782447E-4
-68.133032019651	6.69635333602645E-4
-68.0940733809469	6.17024631198229E-4
-68.0551147422427	5.50997640324544E-4
-68.0161561035386	4.86005955393037E-4
-67.9771974648345	4.35932186816366E-4
-67.9382388261303	4.10799296827746E-4
-67.8992801874262	4.14476456007109E-4
-67.8603215487221	4.43903628307723E-4
-67.821362910018	4.8998352733827E-4
-67.7824042713138	5.39889443601569E-4
-67.7434456326097	5.8020649386428E-4
-67.7044869939056	6.00139179354596E-4
-67.6655283552014	5.94020273412811E-4
-67.6265697164973	5.62540145374781E-4
-67.5876110777932	5.124336589332E-4
-67.5486524390891	4.54735002279088E-4
-67.5096938003849	4.02049141969678E-4
-67.4707351616808	3.65512338426014E-4
-67.4317765229767	3.52172703186934E-4
-67.3928178842725	3.63404967475849E-4
-67.3538592455684	3.94713278412114E-4
-67.3149006068643	4.36937190835238E-4
-67.2759419681602	4.78541480171616E-4
-67.236983329456	5.08419521779844E-4
-67.1980246907519	5.18530606598841E-4
-67.1590660520478	5.05746539529495E-4
-67.1201074133436	4.72485396720866E-4
-67.0811487746395	4.26008842790349E-4
-67.0421901359354	3.76580665228346E-4
-67.0032314972313	3.34951131348307E-4
-66.9642728585271	3.09782028599808E-4
-66.925314219823	3.05627614677269E-4
-66.8863555811189	3.21940429972818E-4
-66.8473969424147	3.53316128749244E-4
-66.8084383037106	3.90891300197364E-4
-66.7694796650065	4.24535232126267E-4
-66.7305210263023	4.45295200593948E-4
-66.6915623875982	4.47506367250191E-4
-66.6526037488941	4.300703737654E-4
-66.61364511019	3.96615955192984E-4
-66.5746864714858	3.54527908859411E-4
-66.5357278327817	3.13101045110679E-4
-66.4967691940776	2.81278901718753E-4
-66.4578105553734	2.65526026773777E-4
-66.4188519166693	2.68338769522923E-4
-66.3798932779652	2.87736114576389E-4
-66.3409346392611	3.17830731354772E-4
-66.3019760005569	3.50320370369468E-4
-66.2630173618528	3.76523484024257E-4
-66.2240587231487	3.89461154030543E-4
-66.1851000844445	3.85487111915464E-4
-66.1461414457404	3.65086306107234E-4
-66.1071828070363	3.32669218214603E-4
-66.0682241683321	2.95432712561509E-4
-66.029265529628	2.61579664237948E-4
-65.9903068909239	2.38336534136368E-4
-65.9513482522198	2.30246938930393E-4
-65.9123896135156	2.38143107399679E-4
-65.8734309748115	2.59026553963857E-4
-65.8344723361074	2.86867083213757E-4
-65.7955136974032	3.1410955322359E-4
-65.7565550586991	3.33513113715706E-4
-65.717596419995	3.39876103840543E-4
-65.6786377812908	3.31236581141755E-4
-65.6396791425867	3.09272491393351E-4
-65.6007205038826	2.78822697585659E-4
-65.5617618651785	2.46661994609051E-4
-65.5228032264743	2.19838868235337E-4
-65.4838445877702	2.03982870016792E-4
-65.4448859490661	2.01987223201993E-4
-65.4059273103619	2.13374014753384E-4
-65.3669686716578	2.34479582600395E-4
-65.3280100329537	2.59398565150194E-4
-65.2890513942495	2.81444795971733E-4
-65.2500927555454	2.94768549583832E-4
-65.2111341168413	2.95739704024269E-4
-65.1721754781372	2.83770520717789E-4
-65.133216839433	2.61392666678655E-4
-65.0942582007289	2.33585506874711E-4
-65.0552995620248	2.06532056585921E-4
-65.0163409233206	1.86112421601317E-4
-64.9773822846165	1.76501053552199E-4
-64.9384236459124	1.7920174778977E-4
-64.8994650072082	1.92742583612374E-4
-64.8605063685041	2.13090328458165E-4
-64.8215477298	2.34670206061068E-4
-64.7825890910959	2.51734183812601E-4
-64.7436304523917	2.59742645436588E-4
-64.7046718136876	2.56427939347707E-4
-64.6657131749835	2.42291307526806E-4
-64.6267545362794	2.20425604628977E-4
-64.5877958975752	1.95720067796806E-4
-64.5488372588711	1.73650449021069E-4
-64.509878620167	1.58953151189163E-4
-64.4709199814628	1.54503792755224E-4
-64.4319613427587	1.60665112645665E-4
-64.3930027040546	1.75251178115551E-4
-64.3540440653504	1.94104015703394E-4
-64.3150854266463	2.12131895366776E-4
-64.2761267879422	2.24550727627232E-4
-64.237168149238	2.28026467446118E-4
-64.1982095105339	2.21446237548127E-4
-64.1592508718298	2.06140474949838E-4
-64.1202922331257	1.85513776828988E-4
-64.0813335944215	1.64184967113623E-4
-64.0423749557174	1.46852775458068E-4
-64.0034163170133	1.37165121319044E-4
-63.9644576783092	1.36863601267151E-4
-63.925499039605	1.45403261053825E-4
-63.8865404009009	1.60129555752029E-4
-63.8475817621968	1.76958871614669E-4
-63.8086231234926	1.9138900996341E-4
-63.7696644847885	1.99590145428632E-4
-63.7307058460844	1.99312347470107E-4
-63.6917472073802	1.9039506335719E-4
-63.6527885686761	1.74763905752309E-4
-63.613829929972	1.55925651169668E-4
-63.5748712912678	1.38092842825133E-4
-63.5359126525637	1.25155921878016E-4
-63.4969540138596	1.19753227918897E-4
-63.4579953751555	1.22660761091402E-4
-63.4190367364513	1.32642305830778E-4
-63.3800780977472	1.46786962468247E-4
-63.3411194590431	1.61243269699405E-4
-63.3021608203389	1.72165382217392E-4
-63.2632021816348	1.76639291944854E-4
-63.2242435429307	1.73366391879343E-4
-63.1852849042266	1.62944448079062E-4
-63.1463262655224	1.47686127554567E-4
-63.1073676268183	1.31027806782673E-4
-63.0684089881142	1.16679097386829E-4
-63.02945034941	1.07723112064328E-4
-62.9904917107059	1.05885321386113E-4
-62.9515330720018	1.1114401780154E-4
-62.9125744332977	1.21769713942406E-4
-62.8736157945935	1.347756910669E-4
-62.8346571558894	1.46663092575231E-4
-62.7956985171853	1.54275139693485E-4
-62.7567398784811	1.55552264071215E-4
-62.717781239777	1.50007833603899E-4
-62.6788226010729	1.38815013146292E-4
-62.6398639623687	1.24491243258408E-4
-62.6009053236646	1.10264212630285E-4
-62.5619466849605	9.92785076462919E-5
-62.5229880462564	9.38375781100963E-5
-62.4840294075522	9.48634446967924E-5
-62.4450707688481	1.01700529429274E-4
-62.406112130144	1.12304467732525E-4
-62.3671534914398	1.23762966979618E-4
-62.3281948527357	1.33016526722692E-4
-62.2892362140316	1.37601011051949E-4
-62.2502775753274	1.3623212072932E-4
-62.2113189366233	1.29093411164895E-4
-62.1723602979192	1.17763782085158E-4
-62.1334016592151	1.04808762996612E-4
-62.0944430205109	9.31407969717741E-5
-62.0554843818068	8.53076582966776E-5
-62.0165257431027	8.28825725938325E-5
-61.9775671043985	8.61017708880097E-5
-61.9386084656944	9.38326100221498E-5
-61.8996498269903	1.03873816451474E-4
-61.8606911882861	1.13508952901105E-4
-61.821732549582	1.20174329263826E-4
-61.7827739108779	1.22077408967152E-4
-61.7438152721738	1.18616769030134E-4
-61.7048566334696	1.10505495259551E-4
-61.6658979947655	9.95735731944675E-5
-61.6269393560614	8.83031029663508E-5
-61.5879807173572	7.92139677932673E-5
-61.5490220786531	7.42517120990981E-5
-61.510063439949	7.43260913744521E-5
-61.4711048012449	7.9109508214379E-5
-61.4321461625407	8.71395081809297E-5
-61.3931875238366	9.61949140068441E-5
-61.3542288851325	1.03849298720437E-4
-61.3152702464283	1.08064173186717E-4
-61.2763116077242	1.07677090352587E-4
-61.2373529690201	1.02667987552781E-4
-61.198394330316	9.4143050547736E-5
-61.1594356916118	8.40451067843113E-5
-61.1204770529077	7.4665860203823E-5
-61.0815184142036	6.80821130200383E-5
-61.0425597754994	6.56544371691308E-5
-61.0036011367953	6.77091225892819E-5
-60.9646424980912	7.34775172047466E-5
-60.925683859387	8.13029472308875E-5
-60.8867252206829	8.90601129398676E-5
-60.8477665819788	9.46811038766041E-5
-60.8088079432747	9.66580699120394E-5
-60.7698493045705	9.44005329802709E-5
-60.7308906658664	8.83628474039499E-5
-60.6919320271623	7.99147745763353E-5
-60.6529733884581	7.09911981984739E-5
-60.614014749754	6.36102123418638E-5
-60.5750561110499	5.93793679333306E-5
-60.5360974723458	5.91106979796079E-5
-60.4971388336416	6.26365521570043E-5
-60.4581801949375	6.88677193549412E-5
-60.4192215562334	7.60754963994408E-5
-60.3802629175292	8.23250183685932E-5
-60.3413042788251	8.59514690522192E-5
-60.302345640121	8.59621435301635E-5
-60.2633870014168	8.22674049903799E-5
-60.2244283627127	7.56869947028099E-5
-60.1854697240086	6.77339340650639E-5
-60.1465110853044	6.02325748599785E-5
-60.1075524466003	5.48669610826545E-5
-60.0685938078962	5.27711209174144E-5
-60.0296351691921	5.42608207956783E-5
-59.9906765304879	5.87700807162464E-5
-59.9517178917838	6.50046167331338E-5
-59.9127592530797	7.12710869090214E-5
-59.8738006143755	7.58986434639087E-5
-59.8348419756714	7.76480344891509E-5
-59.7958833369673	7.60082265838501E-5
-59.7569246982632	7.130967204124E-5
-59.717966059559	6.46294018817403E-5
-59.6790074208549	5.75145452026612E-5
-59.6400487821508	5.15949744749156E-5
-59.6010901434466	4.81818595696623E-5
-59.5621315047425	4.79508607942213E-5
-59.5231728660384	5.07863915105019E-5
-59.4842142273342	5.5822669258385E-5
-59.4452555886301	6.1668414892084E-5
-59.406296949926	6.67571634609497E-5
-59.3673383112219	6.97351794672205E-5
-59.3283796725177	6.97910607379544E-5
-59.2894210338136	6.68468876165038E-5
-59.2504623951095	6.15660073627963E-5
-59.2115037564053	5.51782980712034E-5
-59.1725451177012	4.91686352324057E-5
-59.1335864789971	4.49072671463205E-5
-59.094627840293	4.33139518291638E-5
-59.0556692015888	4.46380652283378E-5
-59.0167105628847	4.8407151433825E-5
-58.9777519241806	5.35541494596923E-5
-58.9387932854764	5.8689368088709E-5
-58.8998346467723	6.24480905453447E-5
-58.8608760080682	6.38270182193583E-5
-58.821917369364	6.2426722906407E-5
-58.7829587306599	5.85416024672503E-5
-58.7440000919558	5.30772571669257E-5
-58.7050414532517	4.7318063220729E-5
-58.6660828145475	4.26043882816942E-5
-58.6271241758434	4.00004065308856E-5
-58.5881655371393	4.00347169935374E-5
-58.5492068984352	4.25769006646549E-5
-58.510248259731	4.6878736192043E-5
-58.4712896210269	5.17677226587239E-5
-58.4323309823228	5.59430594998528E-5
-58.3933723436186	5.82995282621505E-5
-58.3544137049145	5.81987572256073E-5
-58.3154550662104	5.56213741214493E-5
-58.2764964275062	5.11638558080474E-5
-58.2375377888021	4.58827775685965E-5
-58.198579150098	4.10269249438806E-5
-58.1596205113938	3.77250265240425E-5
-58.1206618726897	3.67070611996706E-5
-58.0817032339856	3.8127859012659E-5
-58.0427445952815	4.15355573470253E-5
-58.0037859565773	4.59910625985176E-5
-57.9648273178732	5.03071373877677E-5
-57.9258686791691	5.33463992880101E-5
-57.8869100404649	5.43035634840026E-5
-57.8479514017608	5.29019858148611E-5
-57.8089927630567	4.94565967118038E-5
-57.7700341243526	4.47890145115678E-5
-57.7310754856484	4.00175061771514E-5
-57.6921168469443	3.62753372033077E-5
-57.6531582082402	3.44283134914426E-5
-57.614199569536	3.486181182779E-5
-57.5752409308319	3.73896188101469E-5
-57.5362822921278	4.13060832922125E-5
-57.4973236534236	4.55672137930136E-5
-57.4583650147195	4.90543855286847E-5
-57.4194063760154	5.08541765849871E-5
-57.3804477373113	5.04844359505832E-5
-57.3414890986071	4.8010702518887E-5
-57.302530459903	4.40249066732428E-5
-57.2635718211989	3.94928555866591E-5
-57.2246131824947	3.55096665815924E-5
-57.1856545437906	3.30249499693397E-5
-57.1466959050865	3.26065932915276E-5
-57.1077372663824	3.43018261095008E-5
-57.0687786276782	3.76295137473045E-5
-57.0298199889741	4.17046122976933E-5
-56.99086135027	4.54627081288044E-5
-56.9519027115658	4.79277958987808E-5
-56.9129440728617	4.84560423776495E-5
-56.8739854341576	4.68947400097106E-5
-56.8350267954534	4.36172530435568E-5
-56.7960681567493	3.94260126244038E-5
-56.7571095180452	3.53486624989034E-5
-56.718150879341	3.23790304528553E-5
-56.6791922406369	3.12281018056186E-5
-56.6402336019328	3.21473002075174E-5
-56.6012749632287	3.48679437962383E-5
-56.5623163245245	3.86714312616444E-5
-56.5233576858204	4.2571905759227E-5
-56.4843990471163	4.55650650811164E-5
-56.4454404084122	4.68804345232529E-5
-56.406481769708	4.61738322373676E-5
-56.3675231310039	4.36120146217892E-5
-56.3285644922998	3.9828708454251E-5
-56.2896058535956	3.57635578053172E-5
-56.2506472148915	3.24248274953193E-5
-56.2116885761874	3.06356823538963E-5
-56.1727299374832	3.08277850722489E-5
-56.1337712987791	3.29338895504368E-5
-56.094812660075	3.64061207562702E-5
-56.0558540213708	4.03550214413242E-5
-56.0168953826667	4.37741481835568E-5
-55.9779367439626	4.57936039646043E-5
-55.9389781052585	4.58987453097531E-5
-55.9000194665543	4.40591632627609E-5
-55.8610608278502	4.07356593999141E-5
-55.8221021891461	3.67636268737023E-5
-55.7831435504419	3.31422949774231E-5
-55.7441849117378	3.07829161151035E-5
-55.7052262730337	3.02792483774571E-5
-55.6662676343296	3.17580476574493E-5
-55.6273089956254	3.48471540994731E-5
-55.5883503569213	3.87691947911991E-5
-55.5493917182172	4.25373484331344E-5
-55.510433079513	4.52039532447153E-5
-55.4714744408089	4.60994300540488E-5
-55.4325158021048	4.50013850134606E-5
-55.3935571634007	4.21912603074993E-5
-55.3545985246965	3.83841347030601E-5
-55.3156398859924	3.45491608854775E-5
-55.2766812472883	3.16656610366848E-5
-55.2377226085841	3.04761649191178E-5
-55.19876396988	3.12985627766318E-5
-55.1598053311759	3.39448070556062E-5
-55.1208466924717	3.77669021005945E-5
-55.0818880537676	4.18189481601708E-5
-55.0429294150635	4.50947740189609E-5
-55.0039707763594	4.67815521726082E-5
-54.9650121376552	4.64655790158202E-5
-54.9260534989511	4.42382235736172E-5
-54.887094860247	4.06749839105453E-5
-54.8481362215428	3.66924205259524E-5
-54.8091775828387	3.33184883116749E-5
-54.7702189441346	3.14337320361462E-5
-54.7312603054304	3.154839579031E-5
-54.6923016667263	3.36717578808137E-5
-54.6533430280222	3.73070631651864E-5
-54.6143843893181	4.15739834882833E-5
-54.5754257506139	4.54284532214861E-5
-54.5364671119098	4.79250593085876E-5
-54.4975084732057	4.84561500985378E-5
-54.4585498345015	4.69073053570086E-5
-54.4195911957974	4.36894961518453E-5
-54.3806325570933	3.96390474143366E-5
-54.3416739183892	3.58097232263145E-5
-54.302715279685	3.32085571587887E-5
-54.2637566409809	3.25415511517258E-5
-54.2247980022768	3.40333408985288E-5
-54.1858393635726	3.73667726811503E-5
-54.1468807248685	4.17585062071213E-5
-54.1079220861644	4.61526615319774E-5
-54.0689634474603	4.94846990689269E-5
-54.0300048087561	5.09496830611894E-5
-53.991046170052	5.02074495167361E-5
-53.9520875313479	4.74725147223049E-5
-53.9131288926437	4.34651073800904E-5
-53.8741702539396	3.92344244384268E-5
-53.8352116152355	3.58974318938493E-5
-53.7962529765313	3.43581471824082E-5
-53.7572943378272	3.50778327685794E-5
-53.7183356991231	3.79543824056024E-5
-53.679377060419	4.23422853109496E-5
-53.6404184217148	4.72095264199276E-5
-53.6014597830107	5.13933382297242E-5
-53.5625011443066	5.38915092564683E-5
-53.5235425056024	5.41163884106282E-5
-53.4845838668983	5.20473540145679E-5
-53.4456252281942	4.82423540904755E-5
-53.4066665894901	4.37041022150067E-5
-53.3677079507859	3.96329609588899E-5
-53.3287493120818	3.7127338178843E-5
-53.2897906733777	3.69062614852097E-5
-53.2508320346735	3.91240560820294E-5
-53.2118733959694	4.33247209698252E-5
-53.1729147572653	4.85490849950926E-5
-53.1339561185611	5.35696434351902E-5
-53.094997479857	5.71956542477695E-5
-53.0560388411529	5.85727744502283E-5
-53.0170802024488	5.74019845173765E-5
-52.9781215637446	5.40218806628852E-5
-52.9391629250405	4.93319890216478E-5
-52.9002042863364	4.45743321642065E-5
-52.8612456476322	4.10262194811416E-5
-52.8222870089281	3.96801454044154E-5
-52.783328370224	4.09908725731402E-5
-52.7443697315198	4.47539721447884E-5
-52.7054110928157	5.01479978631677E-5
-52.6664524541116	5.59319107006758E-5
-52.6274938154075	6.07503863127785E-5
-52.5885351767033	6.3471998905326E-5
-52.5495765379992	6.3476040010494E-5
-52.5106178992951	6.08154467975571E-5
-52.4716592605909	5.62133268255609E-5
-52.4327006218868	5.08916139399018E-5
-52.3937419831827	4.62723613177608E-5
-52.3547833444785	4.36245969729884E-5
-52.3158247057744	4.37443055527879E-5
-52.2768660670703	4.67480591219319E-5
-52.2379074283662	5.20335599501077E-5
-52.198948789662	5.84194078901675E-5
-52.1599901509579	6.44317976058208E-5
-52.1210315122538	6.8668671107708E-5
-52.0820728735496	7.01514836763702E-5
-52.0431142348455	6.85765081738763E-5
-52.0041555961414	6.44013799763018E-5
-51.9651969574373	5.87427577039571E-5
-51.9262383187331	5.31077610116935E-5
-51.887279680029	4.90236745338513E-5
-51.8483210413249	4.76567742393641E-5
-51.8093624026207	4.95152371075662E-5
-51.7704037639166	5.43115832234247E-5
-51.7314451252125	6.10214808413958E-5
-51.6924864865083	6.81273553053712E-5
-51.6535278478042	7.39889897377534E-5
-51.6145692091001	7.72507427854443E-5
-51.575610570396	7.71844552540938E-5
-51.5366519316918	7.38815390584118E-5
-51.4976932929877	6.82439336647158E-5
-51.4587346542836	6.1772906021392E-5
-51.4197760155794	5.62049967615736E-5
-51.3808173768753	5.30832714574265E-5
-51.3418587381712	5.33695733566856E-5
-51.302900099467	5.71949937945006E-5
-51.2639414607629	6.38129741484755E-5
-51.2249828220588	7.17700974236332E-5
-51.1860241833547	7.92557238416926E-5
-51.1470655446505	8.45464991558308E-5
-51.1081069059464	8.64367739093392E-5
-51.0691482672423	8.45476531440234E-5
-51.0301896285381	7.94357659764108E-5
-50.991230989834	7.24712922956891E-5
-50.9522723511299	6.55116066342341E-5
-50.9133137124258	6.04481247945715E-5
-50.8743550737216	5.87367563004805E-5
-50.8353964350175	6.10283230320105E-5
-50.7964377963134	6.69924753257134E-5
-50.7574791576092	7.53822050404775E-5
-50.7185205189051	8.43271446975701E-5
-50.679561880201	9.1786856458563E-5
-50.6406032414968	9.60544207862417E-5
-50.6016446027927	9.61862459503923E-5
-50.5626859640886	9.2250154372732E-5
-50.5237273253845	8.53269809744838E-5
-50.4847686866803	7.72609025405335E-5
-50.4458100479762	7.02159289018368E-5
-50.4068514092721	6.61450500704461E-5
-50.3678927705679	6.63020664887199E-5
-50.3289341318638	7.09178611552913E-5
-50.2899754931597	7.91242980828134E-5
-50.2510168544556	8.91490752494242E-5
-50.2120582157514	9.87381693277264E-5
-50.1730995770473	1.05705372762525E-4
-50.1341409383432	1.08475150064232E-4
-50.095182299639	1.06484283272641E-4
-50.0562236609349	1.00340297452472E-4
-50.0172650222308	9.16929995138934E-5
-49.9783063835267	8.2845655157948E-5
-49.9393477448225	7.61972216091173E-5
-49.9003891061184	7.36505081119613E-5
-49.8614304674143	7.61320261218908E-5
-49.8224718287101	8.33443418853516E-5
-49.783513190006	9.38164786831898E-5
-49.7445545513019	1.05245445708971E-4
-49.7055959125977	1.15049890516823E-4
-49.6666372738936	1.21002995377477E-4
-49.6276786351895	1.21789701533816E-4
-49.5887199964854	1.17349168942614E-4
-49.5497613577812	1.0891384373657E-4
-49.5108027190771	9.87297834827263E-5
-49.471844080373	8.95213093281912E-5
-49.4328854416688	8.38273536463473E-5
-49.3939268029647	8.33709255206048E-5
-49.3549681642606	8.86179665137691E-5
-49.3160095255564	9.86380648480615E-5
-49.2770508868523	1.11307129915871E-4
-49.2380922481482	1.23808521306545E-4
-49.1991336094441	1.33314686718859E-4
-49.1601749707399	1.37684615257026E-4
-49.1212163320358	1.36005395609933E-4
-49.0822576933317	1.28841351313493E-4
-49.0432990546275	1.18123723104802E-4
-49.0043404159234	1.06701195970013E-4
-48.9653817772193	9.76555425798359E-5
-48.9264231385151	9.35465249097116E-5
-48.887464499811	9.57707621375409E-5
-48.8485058611069	1.04194731249715E-4
-48.8095472224028	1.17157611366189E-4
-48.7705885836986	1.31850431360311E-4
-48.7316299449945	1.44985437514755E-4
-48.6926713062904	1.53596481829994E-4
-48.6537126675862	1.55775906332937E-4
-48.6147540288821	1.51165275136066E-4
-48.575795390178	1.41074359157377E-4
-48.5368367514739	1.28191831643767E-4
-48.4978781127697	1.15950888979423E-4
-48.4589194740656	1.07699137975399E-4
-48.4199608353615	1.0587314514134E-4
-48.3810021966573	1.11380798585478E-4
-48.3420435579532	1.2334748491753E-4
-48.3030849192491	1.39295664162035E-4
-48.2641262805449	1.55722222938982E-4
-48.2251676418408	1.68939495720873E-4
-48.1862090031367	1.75978400424016E-4
-48.1472503644326	1.75332911090522E-4
-48.1082917257284	1.67359743759705E-4
-48.0693330870243	1.54228193003556E-4
-48.0303744483202	1.39423514823479E-4
-47.991415809616	1.26917000334237E-4
-47.9524571709119	1.20199996106372E-4
-47.9134985322078	1.2141644691396E-4
-47.8745398935037	1.30808988005591E-4
-47.8355812547995	1.46620884077875E-4
-47.7966226160954	1.65487012950048E-4
-47.7576639773913	1.83227688641647E-4
-47.7187053386871	1.95858513053026E-4
-47.679746699983	2.00572695572631E-4
-47.6407880612789	1.96454174005383E-4
-47.6018294225747	1.84741100022205E-4
-47.5628707838706	1.68565968937069E-4
-47.5239121451665	1.52225599949431E-4
-47.4849535064624	1.40150578672356E-4
-47.4459948677582	1.35820902902599E-4
-47.4070362290541	1.40892732073481E-4
-47.36807759035	1.54754705514201E-4
-47.3291189516458	1.74631362504644E-4
-47.2901603129417	1.962194238847E-4
-47.2512016742376	2.14711764364115E-4
-47.2122430355335	2.25965923365452E-4
-47.1732843968293	2.27533641907864E-4
-47.1343257581252	2.19296219092318E-4
-47.0953671194211	2.03541897476825E-4
-47.0564084807169	1.84454884633217E-4
-47.0174498420128	1.67129165084392E-4
-46.9784912033087	1.56338995693945E-4
-46.9395325646045	1.55362325325055E-4
-46.9005739259004	1.65146477457859E-4
-46.8616152871963	1.84027529907677E-4
-46.8226566484922	2.08083554580977E-4
-46.783698009788	2.32048298489848E-4
-46.7447393710839	2.50573140169585E-4
-46.7057807323798	2.59535509384062E-4
-46.6668220936756	2.57074356555895E-4
-46.6278634549715	2.4409348095248E-4
-46.5889048162674	2.24098426824515E-4
-46.5499461775633	2.0239299530307E-4
-46.5109875388591	1.84818691364112E-4
-46.472028900155	1.76336087899243E-4
-46.4330702614509	1.79791990867437E-4
-46.3941116227467	1.95177988908672E-4
-46.3551529840426	2.19572119588999E-4
-46.3161943453385	2.47792267691674E-4
-46.2772357066344	2.73616401562362E-4
-46.2382770679302	2.91283066604178E-4
-46.1993184292261	2.96910996797675E-4
-46.160359790522	2.89488900622185E-4
-46.1214011518178	2.71184251231041E-4
-46.0824425131137	2.46881144009572E-4
-46.0434838744096	2.23043889746423E-4
-46.0045252357054	2.06169907583411E-4
-45.9655665970013	2.0120146491059E-4
-45.9266079582972	2.10283702395296E-4
-45.8876493195931	2.32179958579612E-4
-45.8486906808889	2.62501359928224E-4
-45.8097320421848	2.94711972708227E-4
-45.7707734034807	3.21680449953534E-4
-45.7318147647765	3.37410668274249E-4
-45.6928561260724	3.38532253355067E-4
-45.6538974873683	3.25181584786282E-4
-45.6149388486641	3.01044864972648E-4
-45.57598020996	2.72534640665487E-4
-45.5370215712559	2.47282237258687E-4
-45.4980629325517	2.32299602270917E-4
-45.4591042938476	2.32252435010635E-4
-45.4201456551435	2.48268854084556E-4
-45.3811870164394	2.77586251830846E-4
-45.3422283777352	3.14140857550214E-4
-45.3032697390311	3.49976598635978E-4
-45.264311100327	3.77147106735308E-4
-45.2253524616229	3.89657196025191E-4
-45.1863938229187	3.849705946809E-4
-45.1474351842146	3.64706249904487E-4
-45.1084765455105	3.34335335333263E-4
-45.0695179068063	3.01930899852284E-4
-45.0305592681022	2.76254481953679E-4
-44.9916006293981	2.64632110221363E-4
-44.9526419906939	2.71133499218771E-4
-44.9136833519898	2.95505615561711E-4
-44.8747247132857	3.33137688246867E-4
-44.8357660745816	3.76089188768743E-4
-44.7968074358774	4.14953631505402E-4
-44.7578487971733	4.41122047638968E-4
-44.7188901584692	4.48902739662388E-4
-44.679931519765	4.36976839226252E-4
-44.6409728810609	4.08819570518824E-4
-44.6020142423568	3.71961129061176E-4
-44.5630556036527	3.36241308633965E-4
-44.5240969649485	3.11460928391322E-4
-44.4851383262444	3.04989335968674E-4
-44.4461796875403	3.19910623396773E-4
-44.4072210488361	3.54173010212801E-4
-44.368262410132	4.00971746202389E-4
-44.3293037714279	4.50300316449439E-4
-44.2903451327237	4.91318351585913E-4
-44.2513864940196	5.14977468332975E-4
-44.2124278553155	5.16270583822252E-4
-44.1734692166114	4.95547498475352E-4
-44.1345105779072	4.58554385937058E-4
-44.0955519392031	4.15158051018143E-4
-44.056593300499	3.77035549813127E-4
-44.0176346617948	3.54868477683576E-4
-43.9786760230907	3.55714478606599E-4
-43.9397173843866	3.81200955838722E-4
-43.9007587456824	4.27000572671851E-4
-43.8618001069783	4.83746437336511E-4
-43.8228414682742	5.39197668840374E-4
-43.7838828295701	5.81156863602102E-4
-43.7449241908659	6.00446027762166E-4
-43.7059655521618	5.93216964166074E-4
-43.6670069134577	5.62017202503532E-4
-43.6280482747535	5.15322116852987E-4
-43.5890896360494	4.65610760922082E-4
-43.5501309973453	4.26419636000121E-4
-43.5111723586411	4.09067982006203E-4
-43.472213719937	4.19844776848264E-4
-43.4332550812329	4.58354054822761E-4
-43.3942964425288	5.17449669970361E-4
-43.3553378038246	5.84813778391376E-4
-43.3163791651205	6.45834190725436E-4
-43.2774205264164	6.87110998023022E-4
-43.2384618877122	6.99753357388555E-4
-43.1995032490081	6.81658051734495E-4
-43.160544610304	6.38189769414717E-4
-43.1215859715999	5.81058185555853E-4
-43.0826273328957	5.25621110919298E-4
-43.0436686941916	4.87231950294911E-4
-43.0047100554875	4.77497690878044E-4
-42.9657514167833	5.01356807591808E-4
-42.9267927780792	5.55709291258792E-4
-42.8878341393751	6.29971177923941E-4
-42.848875500671	7.08466553530605E-4
-42.8099168619668	7.74120373932579E-4
-42.7709582232627	8.12585248341121E-4
-42.7319995845586	8.15807915891699E-4
-42.6930409458544	7.8415257005743E-4
-42.6540823071503	7.26527317107954E-4
-42.6151236684462	6.58432265014185E-4
-42.576165029742	5.98351723179659E-4
-42.5372063910379	5.63326918197309E-4
-42.4982477523338	5.64766498004586E-4
-42.4592891136297	6.05521262579235E-4
-42.4203304749255	6.78968114820859E-4
-42.3813718362214	7.70378244663075E-4
-42.3424131975173	8.60295556754582E-4
-42.3034545588131	9.29154863615835E-4
-42.264495920109	9.62047533848941E-4
-42.2255372814049	9.52477920182265E-4
-42.1865786427007	9.04169331832757E-4
-42.1476200039966	8.30428431701369E-4
-42.1086613652925	7.51158362040701E-4
-42.0697027265884	6.8818563751037E-4
-42.0307440878842	6.59993913048952E-4
-41.9917854491801	6.77131145924251E-4
-41.952826810476	7.39426513123917E-4
-41.9138681717718	8.35743322323167E-4
-41.8749095330677	9.46396367900329E-4
-41.8359508943636	0.00104771711513838
-41.7969922556595	0.00111771336907344
-41.7580336169553	0.00114147514916209
-41.7190749782512	0.00111500359923339
-41.6801163395471	0.00104648747109033
-41.6411577008429	9.5464623168046E-4
-41.6021990621388	8.64462306494622E-4
-41.5632404234347	8.01269294868698E-4
-41.5242817847305	7.84589866486186E-4
-41.4853231460264	8.23216677084299E-4
-41.4463645073223	9.12768750555632E-4
-41.4074058686182	0.0010363877999528
-41.368447229914	0.00116849345831093
-41.3294885912099	0.00128076967307735
-41.2905299525058	0.00134898811740143
-41.2515713138016	0.00135903118520838
-41.2126126750975	0.00131062525277434
-41.1736540363934	0.00121780950144404
-41.1346953976892	0.00110593202356036
-41.0957367589851	0.00100580403454355
-41.056778120281	9.4635286557713E-4
-41.0178194815769	9.47518706144861E-4
-40.9788608428727	0.00101513166978844
-40.9399022041686	0.00113907472180349
-40.9009435654645	0.0012952767965973
-40.8619849267603	0.00145116443292943
-40.8230262880562	0.00157334760050826
-40.7840676493521	0.00163573523467635
-40.745109010648	0.00162611745303771
-40.7061503719438	0.00154956559423794
-40.6671917332397	0.00142772585842776
-40.6282330945356	0.00129405361568502
-40.5892744558314	0.00118602471514453
-40.5503158171273	0.00113612744436577
-40.5113571784232	0.00116379088369276
-40.472398539719	0.00127024399960559
-40.4334399010149	0.00143764839563812
-40.3944812623108	0.0016328494239098
-40.3555226236067	0.00181497724870502
-40.3165639849025	0.00194516842991893
-40.2776053461984	0.00199610800084749
-40.2386467074943	0.00195906279956219
-40.1996880687901	0.00184661315597435
-40.160729430086	0.00169027950341079
-40.1217707913819	0.00153345701359484
-40.0828121526777	0.00142122653746254
-40.0438535139736	0.00138942123605387
-40.0048948752695	0.00145558705510175
-39.9659362365654	0.00161410080768548
-39.9269775978612	0.00183677241081064
-39.8880189591571	0.00207896709277005
-39.849060320453	0.0022899411856595
-39.8101016817488	0.00242501593161862
-39.7711430430447	0.00245668649502936
-39.7321844043406	0.00238192435790261
-39.6932257656365	0.00222376451614794
-39.6542671269323	0.00202659463600623
-39.6153084882282	0.00184607614297934
-39.5763498495241	0.00173596586100931
-39.5373912108199	0.00173494000480634
-39.4984325721158	0.00185663011264177
-39.4594739334117	0.00208541148921554
-39.4205152947075	0.00237917433580678
-39.3815566560034	0.0026786518640197
-39.3425980172993	0.00292126848422662
-39.3036393785952	0.00305629773141797
-39.264680739891	0.00305768472189569
-39.2257221011869	0.00293132384814856
-39.1867634624828	0.00271481469049353
-39.1478048237786	0.00246947730741261
-39.1088461850745	0.00226628421092634
-39.0698875463704	0.0021689089272857
-39.0309289076663	0.0022179129245612
-38.9919702689621	0.0024199673029586
-38.953011630258	0.00274492792648176
-38.9140529915539	0.00313177852463447
-38.8750943528497	0.0035023364471844
-38.8361357141456	0.00377968316490161
-38.7971770754415	0.00390701299439872
-38.7582184367373	0.0038623227955287
-38.7192597980332	0.00366519720960082
-38.6803011593291	0.00337371955955084
-38.641342520625	0.00307186376633039
-38.6023838819208	0.00285005455942357
-38.5634252432167	0.00278335568058502
-38.5244666045126	0.00291250560330142
-38.4855079658084	0.00323254184318101
-38.4465493271043	0.00369210380433028
-38.4075906884002	0.00420403305141928
-38.3686320496961	0.0046651650903432
-38.3296734109919	0.00498087937127851
-38.2907147722878	0.00508862626393642
-38.2517561335837	0.00497465008170676
-38.2127974948795	0.0046795333564606
-38.1738388561754	0.00429071852089847
-38.1348802174713	0.00392325311998621
-38.0959215787671	0.00369292776327087
-38.056962940063	0.0036880151352582
-38.0180043013589	0.00394643916510235
-37.9790456626548	0.00444419173763872
-37.9400870239506	0.00509834209155581
-37.9011283852465	0.00578458505129339
-37.8621697465424	0.00636573109414122
-37.8232111078382	0.00672470734885365
-37.7842524691341	0.00679423487296312
-37.74529383043	0.00657578190760395
-37.7063351917258	0.00614264702365487
-37.6673765530217	0.00562564018135264
-37.6284179143176	0.00518399238607859
-37.5894592756135	0.00496785254683458
-37.5505006369093	0.00508109752908524
-37.5115419982052	0.00555354647483177
-37.4725833595011	0.00632984448606985
-37.4336247207969	0.00727859594525927
-37.3946660820928	0.00822058293957894
-37.3557074433887	0.0089701954783094
-37.3167488046846	0.00938067102350323
-37.2777901659804	0.00938230879233582
-37.2388315272763	0.00900394762684423
-37.1998728885722	0.00837153951232282
-37.160914249868	0.00768288628146653
-37.1219556111639	0.00716335859906788
-37.0829969724598	0.00701231912547923
-37.0440383337556	0.00735279092280881
-37.0050796950515	0.00819684748355492
-36.9661210563474	0.00943610350950906
-36.9271624176433	0.0108611307609099
-36.8882037789391	0.0122068121247127
-36.849245140235	0.0132141535628607
-36.8102865015309	0.0136944875523365
-36.7713278628267	0.0135805471188442
-36.7323692241226	0.012951109255395
-36.6934105854185	0.0120214906331147
-36.6544519467144	0.0110999878656516
-36.6154933080102	0.0105186434609347
-36.5765346693061	0.010553516147123
-36.537576030602	0.0113532030497977
-36.4986173918978	0.0128936282461146
-36.4596587531937	0.0149719683903913
-36.4207001144896	0.0172439744720775
-36.3817414757854	0.0192987078546362
-36.3427828370813	0.0207551923729046
-36.3038241983772	0.0213590339482369
-36.2648655596731	0.0210554445528
-36.2259069209689	0.0200190650022072
-36.1869482822648	0.0186299672173946
-36.1479896435607	0.0173974463781675
-36.1090310048565	0.0168459965229348
-36.0700723661524	0.0173881773860895
-36.0311137274483	0.0192142639103577
-35.9921550887441	0.022226979073828
-35.95319645004	0.0260410848674502
-35.9142378113359	0.0300536191537089
-35.8752791726318	0.0335740043078795
-35.8363205339276	0.0359878472343245
-35.7973618952235	0.0369177634188743
-35.7584032565194	0.0363419070098003
-35.7194446178152	0.0346373921740365
-35.6804859791111	0.0325307264074121
-35.641527340407	0.0309579803284996
-35.6025687017029	0.0308593544329247
-35.5636100629987	0.0329510331420186
-35.5246514242946	0.0375271046003979
-35.4856927855905	0.0443427427948768
-35.4467341468863	0.0526160299766252
-35.4077755081822	0.0611617267136887
-35.3688168694781	0.0686405097964309
-35.329858230774	0.0738779873529521
-35.2908995920698	0.0761859569751649
-35.2519409533657	0.0756097042454899
-35.2129823146616	0.0730330757580757
-35.1740236759574	0.0700976617819255
-35.1350650372533	0.0689300377325443
-35.0961063985492	0.0717147200848293
-35.057147759845	0.0801912934537941
-35.0181891211409	0.0951827333127838
-34.9792304824368	0.116270598738704
-34.9402718437327	0.141717259223358
-34.9013132050285	0.16869607758292
-34.8623545663244	0.193832953287529
-34.8233959276203	0.213996661448479
-34.7844372889161	0.227213579268964
-34.745478650212	0.233537691576987
-34.7065200115079	0.235690080505993
-34.6675613728037	0.239299796008527
-34.6286027340996	0.252630293392991
-34.5896440953955	0.285756042956885
-34.5506854566914	0.349250039475358
-34.5117268179872	0.452538324374134
-34.4727681792831	0.60215466741647
-34.433809540579	0.800171697248628
-34.3948509018748	1.04308359515771
-34.3558922631707	1.32136690578371
-34.3169336244666	1.61985534141411
-34.2779749857624	1.91894474184909
-34.2390163470583	2.19651449114532
-34.2000577083542	2.43033324096535
-34.1610990696501	2.60063021388405
-34.1221404309459	2.69247435788695
-34.0831817922418	2.69762020677972
-34.0442231535377	2.61555018769461
-34.0052645148335	2.45355776037944
-33.9663058761294	2.22585605470811
-33.9273472374253	1.95183996595325
-33.8883885987212	1.65375273159668
-33.849429960017	1.35409101815308
-33.8104713213129	1.07311249185261
-33.7715126826088	0.826782764416673
-33.7325540439046	0.625420142729032
-33.6935954052005	0.47318091095751
-33.6546367664964	0.36839496139837
-33.6156781277922	0.304633771752493
-33.5767194890881	0.272290659649295
-33.537760850384	0.260392406899759
-33.4988022116799	0.258349524978287
-33.4598435729757	0.257388677340515
-33.4208849342716	0.251485939134061
-33.3819262955675	0.237718322166524
-33.3429676568633	0.216054818371382
-33.3040090181592	0.18869891117553
-33.2650503794551	0.159157401679625
-33.226091740751	0.13123679269017
-33.1871331020468	0.108156835641186
-33.1481744633427	0.0919266232268909
-33.1092158246386	0.0830627645811177
-33.0702571859344	0.0806557692850417
-33.0312985472303	0.082724105929908
-32.9923399085262	0.0867473508755071
-32.9533812698221	0.0902477447964744
-32.9144226311179	0.091295090134589
-32.8754639924138	0.0888395201721874
-32.8365053537097	0.0828221727925056
-32.7975467150055	0.0740647023378118
-32.7585880763014	0.0639841844576733
-32.7196294375973	0.0542115974252245
-32.6806707988931	0.0462045378393879
-32.641712160189	0.0409373044368132
-32.6027535214849	0.0387272714073412
-32.5637948827808	0.0392220436221292
-32.5248362440766	0.0415353037939802
-32.4858776053725	0.0444883952768231
-32.4469189666684	0.046895589273237
-32.4079603279642	0.0478267716653148
-32.3690016892601	0.0467916786282511
-32.330043050556	0.0438114545780929
-32.2910844118518	0.0393706903175933
-32.2521257731477	0.0342698824522344
-32.2131671344436	0.0294186776225773
-32.1742084957395	0.0256203442979217
-32.1352498570353	0.0233961835698603
-32.0962912183312	0.0228862476211254
-32.0573325796271	0.0238432125449286
-32.0183739409229	0.0257143273274867
-31.9794153022188	0.0277870275703785
-31.9404566635147	0.0293611681141133
-31.9014980248106	0.0299072670723273
-31.8625393861064	0.0291758884469265
-31.8235807474023	0.0272364731665628
-31.7846221086982	0.0244411683318124
-31.745663469994	0.0213264078006573
-31.7067048312899	0.0184783148610416
-31.6677461925858	0.0163946668098555
-31.6287875538816	0.0153750605050303
-31.5898289151775	0.0154627284553847
-31.5508702764734	0.0164484114032818
-31.5119116377693	0.0179320015751757
-31.4729529990651	0.019424738691231
-31.433994360361	0.0204664026076389
-31.3950357216569	0.0207298542336281
-31.3560770829527	0.0200895870887015
-31.3171184442486	0.0186403655455961
-31.2781598055445	0.0166641497821194
-31.2392011668404	0.0145554497859621
-31.2002425281362	0.012724298526093
-31.1612838894321	0.0115002604200007
-31.122325250728	0.0110595552426438
-31.0833666120238	0.0113910407116279
-31.0444079733197	0.0123071356851218
-31.0054493346156	0.0134951412542746
-30.9664906959114	0.0145953065762803
-30.9275320572073	0.0152864139666996
-30.8885734185032	0.0153587508700699
-30.8496147797991	0.0147581055463311
-30.8106561410949	0.0135918064927605
-30.7716975023908	0.0120969748110601
-30.7327388636867	0.0105798953373081
-30.6937802249825	0.00934173994212292
-30.6548215862784	0.00860843170781198
-30.6158629475743	0.00848078006650579
-30.5769043088701	0.0089156905288766
-30.537945670166	0.00974162904992012
-30.4989870314619	0.0107034492581594
-30.4600283927578	0.0115250542395499
-30.4210697540536	0.0119746461147984
-30.3821111153495	0.0119172709145165
-30.3431524766454	0.0113428716437606
-30.3041938379412	0.0103641801828998
-30.2652351992371	0.00918599833884085
-30.226276560533	0.00805402669326297
-30.1873179218289	0.00719588402772614
-30.1483592831247	0.00676835086260296
-30.1094006444206	0.00682294875154934
-30.0704420057165	0.00729728905322638
-30.0314833670123	0.0080333691203115
-29.9925247283082	0.00881766662707419
-29.9535660896041	0.00943295883576692
-29.9146074509	0.00970937476971562
-29.8756488121958	0.00956275922038041
-29.8366901734917	0.0090117624030535
-29.7977315347876	0.00817030571958009
-29.7587728960834	0.00721793373549742
-29.7198142573793	0.00635565970397115
-29.6808556186752	0.00575808017062307
-29.641896979971	0.0055330907048773
-29.6029383412669	0.00569842577162969
-29.5639797025628	0.00618004058765636
-29.5250210638587	0.00683209372988299
-29.4860624251545	0.00747323505852282
-29.4471037864504	0.00793022995828857
-29.4081451477463	0.0080784787886614
-29.3691865090421	0.00787000380083427
-29.330227870338	0.00734267013279999
-29.2912692316339	0.00660897670174054
-29.2523105929297	0.00582759069854729
-29.2133519542256	0.00516476605401676
-29.1743933155215	0.00475497532984903
-29.1354346768174	0.00467002901197461
-29.0964760381132	0.00490372651574283
-29.0575173994091	0.00537525700522413
-29.018558760705	0.00595008246005376
-28.9796001220008	0.00647295857858634
-28.9406414832967	0.00680502729058524
-28.9016828445926	0.00685615342408657
-28.8627242058885	0.0066050087454955
-28.8237655671843	0.00610246682627941
-28.7848069284802	0.0054579025816675
-28.7458482897761	0.00481202171714864
-28.7068896510719	0.00430293086202421
-28.6679310123678	0.00403359583105789
-28.6289723736637	0.00404832332130217
-28.5900137349595	0.00432360485456335
-28.5510550962554	0.00477516069727993
-28.5120964575513	0.0052791656585946
-28.4731378188472	0.00570234253252628
-28.434179180143	0.00593363547639264
-28.3952205414389	0.00590996040423289
-28.3562619027348	0.00563008547058143
-28.3173032640306	0.00515361817517708
-28.2783446253265	0.00458564973289208
-28.2393859866224	0.00405097727121227
-28.2004273479183	0.00366420102420083
-28.1614687092141	0.00350283777254913
-28.12251007051	0.00358973571795713
-28.0835514318059	0.00388875567446412
-28.0445927931017	0.0043144747562993
-28.0056341543976	0.00475334521920194
-27.9666755156935	0.00509108816960437
-27.9277168769893	0.00523973165480843
-27.8887582382852	0.00515791337819854
-27.8497995995811	0.00485977999557684
-27.810840960877	0.00441059556825233
-27.7718823221728	0.00391034546867659
-27.7329236834687	0.00346943303926703
-27.6939650447646	0.00318235828778001
-27.6550064060604	0.00310563685048381
-27.6160477673563	0.00324510223703864
-27.5770891286522	0.0035554249384783
-27.538130489948	0.00395174472135654
-27.4991718512439	0.00433045174376133
-27.4602132125398	0.00459404191660166
-27.4212545738357	0.00467409724703041
-27.3822959351315	0.00454698783787414
-27.3433372964274	0.00423870543899433
-27.3043786577233	0.00381786913496096
-27.2654200190191	0.00337875675317388
-27.226461380315	0.00301854336957392
-27.1875027416109	0.00281422904431691
-27.1485441029068	0.00280472127942311
-27.1095854642026	0.00298222916868127
-27.0706268254985	0.00329485602231077
-27.0316681867944	0.0036595974288519
-26.9927095480902	0.00398250222172823
-26.9537509093861	0.0041811100168077
-26.914792270682	0.00420381680410208
-26.8758336319778	0.00404163032926332
-26.8368749932737	0.0037296483805139
-26.7979163545696	0.00333806674761273
-26.7589577158655	0.00295500533330621
-26.7199990771613	0.00266534357061673
-26.6810404384572	0.00253063856091891
-26.6420817997531	0.00257486769151717
-26.6031231610489	0.00277928833352892
-26.5641645223448	0.00308749984170604
-26.5252058836407	0.00341936084820147
-26.4862472449366	0.00369033659869464
-26.4472886062324	0.00383161360649647
-26.4083299675283	0.0038062031362459
-26.3693713288242	0.00361727254153795
-26.33041269012	0.00330683751875331
-26.2914540514159	0.00294525830460536
-26.2524954127118	0.00261415607162026
-26.2135367740076	0.00238688954195436
-26.1745781353035	0.00231125413088488
-26.1356194965994	0.0023984765574464
-26.0966608578953	0.00262103128426382
-26.0577022191911	0.00291968040602828
-26.018743580487	0.0032179466231882
-25.9797849417829	0.00344048986827686
-25.9408263030787	0.00353097812953168
-25.9018676643746	0.0034652194802168
-25.8629090256705	0.00325649995340109
-25.8239503869663	0.0029519589398904
-25.7849917482622	0.00262097410321397
-25.7460331095581	0.00233841098122105
-25.707074470854	0.00216677532613878
-25.6681158321498	0.00214151706376177
-25.6291571934457	0.00226293542760111
-25.5901985547416	0.0024965270855926
-25.5512399160374	0.00278159381658881
-25.5122812773333	0.0030459686778379
-25.4733226386292	0.0032232930020756
-25.4343639999251	0.0032687130092349
-25.3954053612209	0.00316928787498595
-25.3564467225168	0.00294669899944698
-25.3174880838127	0.00265170507570758
-25.2785294451085	0.00235175306545641
-25.2395708064044	0.00211476387684168
-25.2006121677003	0.00199298581906878
-25.1616535289961	0.00201074957576483
-25.122694890292	0.00215898991731681
-25.0837362515879	0.00239776144904769
-25.0447776128838	0.00266606430441826
-25.0058189741796	0.00289656734352398
-24.9668603354755	0.00303167926956299
-24.9279016967714	0.00303713567506118
-24.8889430580672	0.00290990033952463
-24.8499844193631	0.00267856292735299
-24.811025780659	0.00239621626415829
-24.7720671419548	0.00212758278307068
-24.7331085032507	0.00193350763100519
-24.6941498645466	0.00185652980942611
-24.6551912258425	0.00191094924431561
-24.6162325871383	0.00207970543264
-24.5772739484342	0.0023187420682769
-24.5383153097301	0.00256774683875192
-24.4993566710259	0.00276465171659898
-24.4603980323218	0.00286041091041506
-24.4214393936177	0.00283054119926031
-24.3824807549136	0.00268071232309993
-24.3435221162094	0.00244511477663065
-24.3045634775053	0.00217806079336383
-24.2656048388012	0.0019408782613616
-24.226646200097	0.00178725695463286
-24.1876875613929	0.00175054525104679
-24.1487289226888	0.00183599994675648
-24.1097702839846	0.00201978720057039
-24.0708116452805	0.00225491163978732
-24.0318530065764	0.00248260209650456
-23.9928943678723	0.0026463982580227
-23.9539357291681	0.002705564616286
-23.914977090464	0.00264464746653297
-23.8760184517599	0.00247693530662533
-23.8370598130557	0.00224105182611662
-23.7981011743516	0.00199155018511747
-23.7591425356475	0.00178579637051998
-23.7201838969434	0.0016702926692574
-23.6812252582392	0.00166969919576743
-23.6422666195351	0.00178114283485113
-23.603307980831	0.00197512423052845
-23.5643493421268	0.0022027535280486
-23.5253907034227	0.00240754248455682
-23.4864320647186	0.00253891101237449
-23.4474734260144	0.00256418101252195
-23.4085147873103	0.00247621564505905
-23.3695561486062	0.00229492029374609
-23.3305975099021	0.00206229557450968
-23.2916388711979	0.00183226908151783
-23.2526802324938	0.00165776536252736
-23.2137215937897	0.0015781120307802
-23.1747629550855	0.00160977663718455
-23.1358043163814	0.00174261407770641
-23.0968456776773	0.00194247698858014
-23.0578870389732	0.00215952125297588
-23.018928400269	0.00234018841698881
-22.9799697615649	0.00243998642581685
-22.9410111228608	0.00243402075529102
-22.9020524841566	0.00232278506040123
-22.8630938454525	0.00213186622460566
-22.8241352067484	0.00190567646641023
-22.7851765680442	0.00169674597081952
-22.7462179293401	0.00155315560830728
-22.707259290636	0.00150711438480518
-22.6683006519319	0.00156739343426264
-22.6293420132277	0.00171739214851562
-22.5903833745236	0.00191925951057759
-22.5514247358195	0.00212304944915947
-22.5124660971153	0.00227869732736624
-22.4735074584112	0.00234794743955146
-22.4345488197071	0.00231339154914928
-22.3955901810029	0.00218248445654438
-22.3566315422988	0.00198561202299631
-22.3176729035947	0.00176870897571265
-22.2787142648906	0.00158221843974569
-22.2397556261864	0.00146904515047155
-22.2007969874823	0.00145437768409416
-22.1618383487782	0.00153979252625533
-22.122879710074	0.00170301863090819
-22.0839210713699	0.00190338490756945
-22.0449624326658	0.00209161957083972
-22.0060037939617	0.00222164167767199
-21.9670451552575	0.00226152443095721
-21.9280865165534	0.00220102333428201
-21.8891278778493	0.00205389533310845
-21.8501692391451	0.0018544858068333
-21.811210600441	0.00164942854125769
-21.7722519617369	0.00148646317763895
-21.7332933230327	0.00140305021560302
-21.6943346843286	0.00141749724263629
-21.6553760456245	0.0015246971728514
-21.6164174069204	0.00169746933750326
-21.5774587682162	0.00189315424947706
-21.5385001295121	0.0020638630917529
-21.499541490808	0.00216792060661308
-21.4605828521038	0.00217976844594872
-21.4216242133997	0.00209597682421534
-21.3826655746956	0.00193595147302289
-21.3437069359915	0.00173719392434838
-21.3047482972873	0.0015462716539808
-21.2657896585832	0.0014076711781793
-21.2268310198791	0.00135320106522527
-21.1878723811749	0.00139446790654987
-21.1489137424708	0.00152020394670013
-21.1099551037667	0.00169906047589314
-21.0709964650626	0.00188717565723904
-21.0320378263584	0.00203869083718806
-20.9930791876543	0.0021166950824362
-20.9541205489502	0.00210198708807993
-20.915161910246	0.00199757555254897
-20.8762032715419	0.00182786407871903
-20.8372446328378	0.00163273823995888
-20.7982859941336	0.00145798658921764
-20.7593273554295	0.00134435504781286
-20.7203687167254	0.00131785004163538
-20.6814100780213	0.00138359703034984
-20.6424514393171	0.00152470390203058
-20.603492800613	0.00170637963135531
-20.5645341619089	0.00188430477571646
-20.5255755232047	0.00201524082740554
-20.4866168845006	0.00206733975275593
-20.4476582457965	0.00202769657649884
-20.4086996070923	0.00190535478050724
-20.3697409683882	0.00172906534689322
-20.3307823296841	0.00154035380752776
-20.29182369098	0.00138356627555222
-20.2528650522758	0.00129527950456524
-20.2139064135717	0.00129560285017068
-20.1749477748676	0.00138343966035276
-20.1359891361634	0.00153682402688124
-20.0970304974593	0.00171823459274378
-20.0580718587552	0.00188360061174454
-20.0191132200511	0.0019928394389603
-19.9801545813469	0.00201940684807151
-19.9411959426428	0.00195658553822138
-19.9022373039387	0.00181902270776095
-19.8632786652345	0.0016391655515222
-19.8243200265304	0.00145946151056521
-19.7853613878263	0.00132219742277374
-19.7464027491221	0.00125940890003065
-19.707444110418	0.00128526687670315
-19.6684854717139	0.00139274997151349
-19.6295268330098	0.00155538351469139
-19.5905681943056	0.0017336151962156
-19.5516095556015	0.00188429257832419
-19.5126509168974	0.00197097229600757
-19.4736922781932	0.00197259893100185
-19.4347336394891	0.00188848746657359
-19.395775000785	0.00173843082449969
-19.3568163620809	0.00155792020318664
-19.3178577233767	0.00138963188480713
-19.2788990846726	0.00127322179548641
-19.2399404459685	0.00123586744099018
-19.2009818072643	0.0012858121885909
-19.1620231685602	0.00141044477816104
-19.1230645298561	0.00157936102063966
-19.0841058911519	0.00175166480415166
-19.0451472524478	0.00188575583444174
-19.0061886137437	0.00194926238567517
-18.9672299750396	0.00192674825355854
-18.9282713363354	0.00182335970450496
-18.8893126976313	0.001663551192149
-18.8503540589272	0.00148520487407093
-18.811395420223	0.00133055745465592
-18.7724367815189	0.00123610672269881
-18.7334781428148	0.00122390904528872
-18.6945195041107	0.00129634212940688
-18.6555608654065	0.00143557614998978
-18.6166022267024	0.00160787018086382
-18.5776435879983	0.00177165902273863
-18.5386849492941	0.0018874928649452
-18.49972631059	0.00192745363465842
-18.4607676718859	0.0018818011536268
-18.4218090331817	0.0017612674528075
-18.3828503944776	0.00159445909889735
-18.3438917557735	0.00142099598761101
-18.3049331170694	0.00128203169056097
-18.2659744783652	0.00121042276998684
-18.2270158396611	0.0012228946402402
-18.188057200957	0.00131607129386002
-18.1490985622528	0.00146731100529161
-18.1101399235487	0.00164014144574922
-18.0711812848446	0.00179298994786826
-18.0322226461404	0.00188911984151933
-17.9932640074363	0.00190539870491689
-17.9543053687322	0.00183780639288236
-17.9153467300281	0.00170237175697372
-17.8763880913239	0.00153132000344675
-17.8374294526198	0.00136535637531889
-17.7984708139157	0.00124393324431936
-17.7595121752115	0.00119582709293467
-17.7205535365074	0.00123227532963431
-17.6815948978033	0.0013443092884067
-17.6426362590992	0.00150491614747949
-17.603677620395	0.00167550882544212
-17.5647189816909	0.00181515471585421
-17.5257603429868	0.00189035673106032
-17.4868017042826	0.00188305013991887
-17.4478430655785	0.00179490667873226
-17.4088844268744	0.00164692075610659
-17.3699257881702	0.0014743800207483
-17.3309671494661	0.00131842476982172
-17.292008510762	0.00121621451848535
-17.2530498720579	0.00119205141911837
-17.2140912333537	0.00125158030145616
-17.1751325946496	0.00138044912937225
-17.1361739559455	0.00154774763927001
-17.0972153172413	0.00171340054092826
-17.0582566785372	0.00183774748884792
-17.0192980398331	0.00189102042879177
-16.980339401129	0.00186045426890774
-16.9413807624248	0.00175333286704561
-16.9024221237207	0.00159524372537666
-16.8634634850166	0.00142395946015859
-16.8245048463124	0.00128040867882074
-16.7855462076083	0.00119889392477137
[truncated: 2,001 more rows]
