# Supplementary material for: High-resolution spectroscopy of single nuclear spins via sequential weak measurements
Source: Nat Commun. 2019 Feb 5;10:594. doi: 10.1038/s41467-019-08544-z (PMC6363762; doi:10.1038/s41467-019-08544-z)
Supplement: Supplementary file 3 — Source Data [file 41467_2019_8544_MOESM3_ESM.zip › Main Text/Fig2/Fig2eexp.txt]

-58.4310074478715	0.0958604655349678	0.155254780367499	-59.040206537854	1.32524424314101E-4	0.57182	0
-57.820973611328	0.113231159950392	0.167105219417523	-58.9425034240689	1.36711240833821E-4	0.57182	0.004004004004004
-57.2109397747846	0.0140473973705996	0.0781791447770483	-58.8448003102837	1.47103174806291E-4	0.57182	0.00800800800800801
-56.6009059382411	0.0683049755619699	0.134328446911541	-58.7470971964986	1.59306021186491E-4	0.57182	0.012012012012012
-55.9908721016976	0.0396531663459807	0.10836566546963	-58.6493940827134	1.71023453403071E-4	0.57182	0.016016016016016
-55.3808382651542	0.0219843452688403	0.0886422408427185	-58.5516909689283	1.84445599475292E-4	0.57182	0.02002002002002
-54.7708044286107	0.0539599728494662	0.122022229766307	-58.4539878551432	2.04328003325015E-4	0.57182	0.024024024024024
-54.1607705920672	0.0347946923723606	0.103318233644957	-58.356284741358	2.33459545712E-4	0.57182	0.028028028028028
-53.5507367555238	0.0108281255637982	0.073511949531955	-58.2585816275729	2.6979736316176E-4	0.57182	0.032032032032032
-52.9407029189803	0.0953088707910654	0.154863623475575	-58.1608785137878	3.08145369896206E-4	0.57182	0.036036036036036
-52.3306690824368	0.0149710893037279	0.0794676918765738	-58.0631754000026	3.45044645507044E-4	0.57182	0.04004004004004
-51.7206352458934	0.214739960723271	0.224159864816134	-57.9654722862175	3.823838483265E-4	0.57182	0.044044044044044
-51.1106014093499	0.221975030275381	0.227681264793713	-57.8677691724324	4.26163505172497E-4	0.57182	0.0480480480480481
-50.5005675728064	0.141528726477536	0.184789784985575	-57.7700660586472	4.812117655158E-4	0.57182	0.0520520520520521
-49.890533736263	0.357416460024683	0.285700199782843	-57.6723629448621	5.46549971916936E-4	0.57182	0.0560560560560561
-49.2804998997195	0.452861919142394	0.320335237055891	-57.574659831077	6.15854960422709E-4	0.57182	0.0600600600600601
-48.670466063176	0.949575191734622	0.460271938668506	-57.4769567172918	6.83021849928673E-4	0.57182	0.0640640640640641
-48.0604322266326	1.6804877921087	0.610401685515047	-57.3792536035067	7.48052111876545E-4	0.57182	0.0680680680680681
-47.4503983900891	0.732902573298629	0.405216372610486	-57.2815504897216	8.17796091575516E-4	0.57182	0.0720720720720721
-46.8403645535456	0.223994761990387	0.228654611310788	-57.1838473759364	9.00407471609753E-4	0.57182	0.0760760760760761
-46.2303307170021	0.29359654017657	0.259979867694987	-57.0861442621513	9.98092304120559E-4	0.57182	0.0800800800800801
-45.6202968804587	0.115909271079853	0.168858271891589	-56.9884411483661	0.00110469059628105	0.57182	0.0840840840840841
-45.0102630439152	0.0722110060663463	0.137488666365237	-56.890738034581	0.00121073457714468	0.57182	0.0880880880880881
-44.4002292073718	0.0977155812910185	0.156563143643901	-56.7930349207959	0.00131200259052963	0.57182	0.0920920920920921
-43.7901953708283	0.0203613891121619	0.0866056091549588	-56.6953318070107	0.00141406659707481	0.57182	0.0960960960960961
-43.1801615342848	0.0950471053476809	0.154677649508017	-56.5976286932256	0.00152835578804511	0.57182	0.1001001001001
-42.5701276977414	0.066280299693749	0.132660738018791	-56.4999255794405	0.00166258716543111	0.57182	0.104104104104104
-41.9600938611979	0.0792629284571487	0.143017375115491	-56.4022224656553	0.00181374442643508	0.57182	0.108108108108108
-41.3500600246544	0.00404748222000089	0.0625526125583855	-56.3045193518702	0.00197015318872095	0.57182	0.112112112112112
-40.740026188111	0.140752420168927	0.184327268291498	-56.2068162380851	0.00212154064610484	0.57182	0.116116116116116
-40.1299923515675	0.0096507161239243	0.0717291754287043	-56.1091131242999	0.00226870458234533	0.57182	0.12012012012012
-39.519958515024	0.00848076504661861	0.0699126791834229	-56.0114100105148	0.00242409569990067	0.57182	0.124124124124124
-38.9099246784805	0.00602766078482219	0.0659416702190928	-55.9137068967297	0.00260205561496604	0.57182	0.128128128128128
-38.2998908419371	0.0119612183033803	0.0751877174369645	-55.8160037829445	0.00280659421937165	0.57182	0.132132132132132
-37.6898570053936	0.0343667014137133	0.102861727583486	-55.7183006691594	0.00302740827569112	0.57182	0.136136136136136
-37.0798231688501	0.0661942820510575	0.132589421474588	-55.6205975553742	0.00324834756685439	0.57182	0.14014014014014
-36.4697893323067	0.00482424857287143	0.0639034686738557	-55.5228944415891	0.00346179658808563	0.57182	0.144144144144144
-35.8597554957632	0.0117382238001003	0.0748608884251442	-55.425191327804	0.00367667495222602	0.57182	0.148148148148148
-35.2497216592198	0.0128433286518808	0.0764668800100405	-55.3274882140188	0.00391245880212732	0.57182	0.152152152152152
-34.6396878226763	0.0223335986323412	0.0890744269906288	-55.2297851002337	0.00418341780925585	0.57182	0.156156156156156
-34.0296539861328	0.0128433286518808	0.0764668800100405	-55.1320819864486	0.00448624939770012	0.57182	0.16016016016016
-33.4196201495894	0.0117382238001003	0.0748608884251442	-55.0343788726634	0.00480231617433857	0.57182	0.164164164164164
-32.8095863130459	0.00482424857287143	0.0639034686738557	-54.9366757588783	0.00511366676373205	0.57182	0.168168168168168
-32.1995524765024	0.0661942820510575	0.132589421474588	-54.8389726450932	0.00541979086387911	0.57182	0.172172172172172
-31.5895186399589	0.0343667014137134	0.102861727583486	-54.741269531308	0.00574039198385797	0.57182	0.176176176176176
-30.9794848034155	0.0119612183033803	0.0751877174369645	-54.6435664175229	0.00610063194549939	0.57182	0.18018018018018
-30.369450966872	0.00602766078482219	0.0659416702190928	-54.5458633037377	0.00651046168055979	0.57182	0.184184184184184
-29.7594171303286	0.00848076504661861	0.0699126791834229	-54.4481601899526	0.00695577502002789	0.57182	0.188188188188188
-29.1493832937851	0.00965071612392427	0.0717291754287042	-54.3504570761675	0.00741012570576097	0.57182	0.192192192192192
-28.5393494572416	0.140752420168927	0.184327268291498	-54.2527539623823	0.00785836185809027	0.57182	0.196196196196196
-27.9293156206982	0.00404748222000088	0.0625526125583855	-54.1550508485972	0.00831236692191318	0.57182	0.2002002002002
-27.3192817841547	0.0792629284571487	0.143017375115491	-54.0573477348121	0.00880443905709129	0.57182	0.204204204204204
-26.7092479476112	0.0662802996937489	0.132660738018791	-53.9596446210269	0.00936231091168607	0.57182	0.208208208208208
-26.0992141110677	0.0950471053476809	0.154677649508017	-53.8619415072418	0.00998625954585204	0.57182	0.212212212212212
-25.4891802745243	0.0203613891121619	0.0866056091549588	-53.7642383934567	0.0106486035803081	0.57182	0.216216216216216
-24.8791464379808	0.0977155812910185	0.156563143643901	-53.6665352796715	0.0113179220264152	0.57182	0.22022022022022
-24.2691126014374	0.0722110060663464	0.137488666365237	-53.5688321658864	0.0119888362969606	0.57182	0.224224224224224
-23.6590787648939	0.115909271079853	0.168858271891589	-53.4711290521013	0.0126917027749404	0.57182	0.228228228228228
-23.0490449283504	0.29359654017657	0.259979867694987	-53.3734259383161	0.0134720007971528	0.57182	0.232232232232232
-22.4390110918069	0.223994761990387	0.228654611310788	-53.275722824531	0.0143549023876356	0.57182	0.236236236236236
-21.8289772552635	0.732902573298629	0.405216372610486	-53.1780197107459	0.0153248580945591	0.57182	0.24024024024024
-21.21894341872	1.6804877921087	0.610401685515047	-53.0803165969607	0.0163394993668106	0.57182	0.244244244244244
-20.6089095821765	0.949575191734622	0.460271938668506	-52.9826134831756	0.0173687925553385	0.57182	0.248248248248248
-19.9988757456331	0.452861919142394	0.320335237055891	-52.8849103693904	0.0184274220748435	0.57182	0.252252252252252
-19.3888419090896	0.357416460024683	0.285700199782843	-52.7872072556053	0.019571390853228	0.57182	0.256256256256256
-18.7788080725461	0.141528726477536	0.184789784985575	-52.6895041418202	0.0208585213055056	0.57182	0.26026026026026
-18.1687742360027	0.221975030275381	0.227681264793713	-52.591801028035	0.0223041842857681	0.57182	0.264264264264264
-17.5587403994592	0.214739960723271	0.224159864816134	-52.4940979142499	0.0238707817898697	0.57182	0.268268268268268
-16.9487065629157	0.0149710893037279	0.0794676918765738	-52.3963948004648	0.0255036565621497	0.57182	0.272272272272272
-16.3386727263723	0.0953088707910655	0.154863623475575	-52.2986916866796	0.0271866290384272	0.57182	0.276276276276276
-15.7286388898288	0.0108281255637982	0.073511949531955	-52.2009885728945	0.0289704548383635	0.57182	0.28028028028028
-15.1186050532853	0.0347946923723606	0.103318233644957	-52.1032854591093	0.0309465060150694	0.57182	0.284284284284284
-14.5085712167419	0.0539599728494661	0.122022229766307	-52.0055823453242	0.0331832180876864	0.57182	0.288288288288288
-13.8985373801984	0.0219843452688403	0.0886422408427185	-51.9078792315391	0.0356774512922521	0.57182	0.292292292292292
-13.2885035436549	0.0396531663459807	0.10836566546963	-51.8101761177539	0.0383655071172745	0.57182	0.296296296296296
-12.6784697071115	0.06830497556197	0.134328446911541	-51.7124730039688	0.0411911049062012	0.57182	0.3003003003003
-12.068435870568	0.0140473973705996	0.0781791447770482	-51.6147698901837	0.0441772848400263	0.57182	0.304304304304304
-11.4584020340246	0.113231159950392	0.167105219417523	-51.5170667763985	0.0474396804532741	0.57182	0.308308308308308
-10.8483681974811	0.0958604655349679	0.155254780367499	-51.4193636626134	0.0511228801421363	0.57182	0.312312312312312
-9.62830052439414	0.0958604655349678	0.155254780367499	-51.3216605488283	0.0553071977513891	0.57182	0.316316316316316
-9.01826668785068	0.113231159950392	0.167105219417523	-51.2239574350431	0.0599652315464439	0.57182	0.32032032032032
-8.40823285130721	0.0140473973705996	0.0781791447770483	-51.126254321258	0.0650139611690333	0.57182	0.324324324324324
-7.79819901476374	0.0683049755619699	0.134328446911541	-51.0285512074729	0.07043004575779	0.57182	0.328328328328328
-7.18816517822028	0.0396531663459807	0.10836566546963	-50.9308480936877	0.076336114285413	0.57182	0.332332332332332
-6.57813134167681	0.0219843452688403	0.0886422408427185	-50.8331449799026	0.0829790119042625	0.57182	0.336336336336336
-5.96809750513334	0.0539599728494662	0.122022229766307	-50.7354418661175	0.0906055387528975	0.57182	0.34034034034034
-5.35806366858988	0.0347946923723606	0.103318233644957	-50.6377387523323	0.0993330716741531	0.57182	0.344344344344344
-4.74802983204641	0.0108281255637982	0.073511949531955	-50.5400356385472	0.10913221741098	0.57182	0.348348348348348
-4.13799599550294	0.0953088707910654	0.154863623475575	-50.442332524762	0.119958411889077	0.57182	0.352352352352352
-3.52796215895948	0.0149710893037279	0.0794676918765738	-50.3446294109769	0.131944270606396	0.57182	0.356356356356356
-2.91792832241601	0.214739960723271	0.224159864816134	-50.2469262971918	0.145497089764986	0.57182	0.36036036036036
-2.30789448587254	0.221975030275381	0.227681264793713	-50.1492231834066	0.161204638163036	0.57182	0.364364364364364
-1.69786064932908	0.141528726477536	0.184789784985575	-50.0515200696215	0.17960705697914	0.57182	0.368368368368368
-1.08782681278561	0.357416460024683	0.285700199782843	-49.9538169558364	0.201024621675628	0.57182	0.372372372372372
-0.47779297624214	0.452861919142394	0.320335237055891	-49.8561138420512	0.225620785279469	0.57182	0.376376376376376
0.13224086030132	0.949575191734622	0.460271938668506	-49.7584107282661	0.253709706743697	0.57182	0.38038038038038
0.74227469684479	1.6804877921087	0.610401685515047	-49.6607076144809	0.286105006631189	0.57182	0.384384384384384
1.35230853338826	0.732902573298629	0.405216372610486	-49.5630045006958	0.324228737721839	0.57182	0.388388388388388
1.96234236993173	0.223994761990387	0.228654611310788	-49.4653013869107	0.369852513098466	0.57182	0.392392392392392
2.57237620647519	0.29359654017657	0.259979867694987	-49.3675982731255	0.424642618852183	0.57182	0.396396396396396
3.18241004301866	0.115909271079853	0.168858271891589	-49.2698951593404	0.489896529475859	0.57182	0.4004004004004
3.79244387956213	0.0722110060663463	0.137488666365237	-49.1721920455553	0.566772685632188	0.57182	0.404404404404404
4.40247771610559	0.0977155812910185	0.156563143643901	-49.0744889317701	0.656910926030786	0.57182	0.408408408408408
5.01251155264906	0.0203613891121619	0.0866056091549588	-48.976785817985	0.762862868911014	0.57182	0.412412412412412
5.62254538919253	0.0950471053476809	0.154677649508017	-48.8790827041999	0.887577237834753	0.57182	0.416416416416416
6.23257922573599	0.066280299693749	0.132660738018791	-48.7813795904147	1.03256226501203	0.57182	0.42042042042042
6.84261306227946	0.0792629284571487	0.143017375115491	-48.6836764766296	1.19517494035757	0.57182	0.424424424424424
7.45264689882293	0.00404748222000089	0.0625526125583855	-48.5859733628445	1.36630980573212	0.57182	0.428428428428428
8.06268073536639	0.140752420168927	0.184327268291498	-48.4882702490593	1.53001611659792	0.57182	0.432432432432432
8.6727145719099	0.0096507161239243	0.0717291754287043	-48.3905671352742	1.66595679201636	0.57182	0.436436436436436
9.2827484084533	0.00848076504661861	0.0699126791834229	-48.292864021489	1.75433360177975	0.57182	0.44044044044044
9.8927822449968	0.00602766078482219	0.0659416702190928	-48.1951609077039	1.78158642644361	0.57182	0.444444444444444
10.5028160815403	0.0119612183033803	0.0751877174369645	-48.0974577939188	1.74457374636079	0.57182	0.448448448448448
11.1128499180837	0.0343667014137133	0.102861727583486	-47.9997546801336	1.6514539283238	0.57182	0.452452452452452
11.7228837546272	0.0661942820510575	0.132589421474588	-47.9020515663485	1.51890284330351	0.57182	0.456456456456456
12.3329175911707	0.00482424857287143	0.0639034686738557	-47.8043484525634	1.36690344690105	0.57182	0.460460460460461
12.9429514277141	0.0117382238001003	0.0748608884251442	-47.7066453387782	1.21330325451605	0.57182	0.464464464464465
13.5529852642576	0.0128433286518808	0.0764668800100405	-47.6089422249931	1.07019696303905	0.57182	0.468468468468469
14.1630191008011	0.0223335986323412	0.0890744269906288	-47.511239111208	0.943106776313355	0.57182	0.472472472472473
14.7730529373445	0.0128433286518808	0.0764668800100405	-47.4135359974228	0.832548517430793	0.57182	0.476476476476477
15.383086773888	0.0117382238001003	0.0748608884251442	-47.3158328836377	0.73662783824289	0.57182	0.480480480480481
15.9931206104315	0.00482424857287143	0.0639034686738557	-47.2181297698526	0.653218575590745	0.57182	0.484484484484485
16.6031544469749	0.0661942820510575	0.132589421474588	-47.1204266560674	0.580922968067992	0.57182	0.488488488488489
17.2131882835184	0.0343667014137134	0.102861727583486	-47.0227235422823	0.518901091165527	0.57182	0.492492492492493
17.8232221200619	0.0119612183033803	0.0751877174369645	-46.9250204284972	0.466242725419064	0.57182	0.496496496496496
18.4332559566053	0.00602766078482219	0.0659416702190928	-46.827317314712	0.421579146838352	0.57182	0.500500500500501
19.0432897931488	0.00848076504661861	0.0699126791834229	-46.7296142009269	0.383222183582053	0.57182	0.504504504504505
19.6533236296923	0.00965071612392427	0.0717291754287042	-46.6319110871417	0.349638016635462	0.57182	0.508508508508509
20.2633574662357	0.140752420168927	0.184327268291498	-46.5342079733566	0.319842596155425	0.57182	0.512512512512513
20.8733913027792	0.00404748222000088	0.0625526125583855	-46.4365048595715	0.293433480916624	0.57182	0.516516516516517
21.4834251393227	0.0792629284571487	0.143017375115491	-46.3388017457863	0.270286025017895	0.57182	0.520520520520521
22.0934589758661	0.0662802996937489	0.132660738018791	-46.2410986320012	0.250181045110541	0.57182	0.524524524524525
22.7034928124096	0.0950471053476809	0.154677649508017	-46.1433955182161	0.232636717437811	0.57182	0.528528528528529
23.3135266489531	0.0203613891121619	0.0866056091549588	-46.0456924044309	0.217023805415707	0.57182	0.532532532532533
23.9235604854965	0.0977155812910185	0.156563143643901	-45.9479892906458	0.202822758815621	0.57182	0.536536536536537
24.53359432204	0.0722110060663464	0.137488666365237	-45.8502861768606	0.189799068504753	0.57182	0.540540540540541
25.1436281585835	0.115909271079853	0.168858271891589	-45.7525830630755	0.177969217857302	0.57182	0.544544544544545
25.7536619951269	0.29359654017657	0.259979867694987	-45.6548799492904	0.167406816001797	0.57182	0.548548548548549
26.3636958316704	0.223994761990387	0.228654611310788	-45.5571768355052	0.158053637520695	0.57182	0.552552552552553
26.9737296682139	0.732902573298629	0.405216372610486	-45.4594737217201	0.149675491013155	0.57182	0.556556556556557
27.5837635047573	1.6804877921087	0.610401685515047	-45.361770607935	0.141975070763429	0.57182	0.56056056056056
28.1937973413008	0.949575191734622	0.460271938668506	-45.2640674941498	0.13475287536843	0.57182	0.564564564564565
28.8038311778443	0.452861919142394	0.320335237055891	-45.1663643803647	0.12798403992241	0.57182	0.568568568568569
29.4138650143877	0.357416460024683	0.285700199782843	-45.0686612665796	0.121759624901433	0.57182	0.572572572572573
30.0238988509312	0.141528726477536	0.184789784985575	-44.9709581527944	0.116151820834409	0.57182	0.576576576576577
30.6339326874747	0.221975030275381	0.227681264793713	-44.8732550390093	0.11111515041133	0.57182	0.58058058058058
31.2439665240181	0.214739960723271	0.224159864816134	-44.7755519252242	0.106495924532155	0.57182	0.584584584584585
31.8540003605616	0.0149710893037279	0.0794676918765738	-44.677848811439	0.102130502283446	0.57182	0.588588588588589
32.4640341971051	0.0953088707910655	0.154863623475575	-44.5801456976539	0.0979456965409629	0.57182	0.592592592592593
33.0740680336485	0.0108281255637982	0.073511949531955	-44.4824425838688	0.093981686541314	0.57182	0.596596596596597
33.684101870192	0.0347946923723606	0.103318233644957	-44.3847394700836	0.0903263279509915	0.57182	0.600600600600601
34.2941357067355	0.0539599728494661	0.122022229766307	-44.2870363562985	0.0870204701080638	0.57182	0.604604604604605
34.9041695432789	0.0219843452688403	0.0886422408427185	-44.1893332425133	0.0840113093922449	0.57182	0.608608608608609
35.5142033798224	0.0396531663459807	0.10836566546963	-44.0916301287282	0.0811861122075941	0.57182	0.612612612612613
36.1242372163659	0.06830497556197	0.134328446911541	-43.9939270149431	0.0784524060552614	0.57182	0.616616616616617
36.7342710529093	0.0140473973705996	0.0781791447770482	-43.8962239011579	0.0757969067703532	0.57182	0.620620620620621
37.3443048894528	0.113231159950392	0.167105219417523	-43.7985207873728	0.0732779445169404	0.57182	0.624624624624625
37.9543387259963	0.0958604655349679	0.155254780367499	-43.7008176735877	0.0709625895469326	0.57182	0.628628628628629
39.1744063990832	0.0958604655349678	0.155254780367499	-43.6031145598025	0.0688627344876706	0.57182	0.632632632632633
39.7844402356267	0.113231159950392	0.167105219417523	-43.5054114460174	0.0669210411181665	0.57182	0.636636636636637
40.3944740721701	0.0140473973705996	0.0781791447770483	-43.4077083322323	0.0650541242797389	0.57182	0.640640640640641
41.0045079087136	0.0683049755619699	0.134328446911541	-43.3100052184471	0.0632141895645238	0.57182	0.644644644644645
41.6145417452571	0.0396531663459807	0.10836566546963	-43.212302104662	0.0614184313774089	0.57182	0.648648648648649
42.2245755818005	0.0219843452688403	0.0886422408427185	-43.1145989908769	0.0597248479701788	0.57182	0.652652652652653
42.834609418344	0.0539599728494662	0.122022229766307	-43.0168958770917	0.0581774633288372	0.57182	0.656656656656657
43.4446432548875	0.0347946923723606	0.103318233644957	-42.9191927633066	0.0567668834894581	0.57182	0.66066066066066
44.0546770914309	0.0108281255637982	0.073511949531955	-42.8214896495214	0.0554367910196402	0.57182	0.664664664664665
44.6647109279744	0.0953088707910654	0.154863623475575	-42.7237865357363	0.0541281640928794	0.57182	0.668668668668669
45.2747447645179	0.0149710893037279	0.0794676918765738	-42.6260834219512	0.0528232577150335	0.57182	0.672672672672673
45.8847786010613	0.214739960723271	0.224159864816134	-42.528380308166	0.051553943405341	0.57182	0.676676676676677
46.4948124376048	0.221975030275381	0.227681264793713	-42.4306771943809	0.0503698163241614	0.57182	0.680680680680681
47.1048462741483	0.141528726477536	0.184789784985575	-42.3329740805958	0.0492941210017097	0.57182	0.684684684684685
47.7148801106917	0.357416460024683	0.285700199782843	-42.2352709668106	0.0483037137188947	0.57182	0.688688688688689
48.3249139472352	0.452861919142394	0.320335237055891	-42.1375678530255	0.0473478407439082	0.57182	0.692692692692693
48.9349477837787	0.949575191734622	0.460271938668506	-42.0398647392404	0.046388392523971	0.57182	0.696696696696697
49.5449816203221	1.6804877921087	0.610401685515047	-41.9421616254552	0.0454279281184881	0.57182	0.700700700700701
50.1550154568656	0.732902573298629	0.405216372610486	-41.8444585116701	0.0445034580586687	0.57182	0.704704704704705
50.7650492934091	0.223994761990387	0.228654611310788	-41.7467553978849	0.0436527957435323	0.57182	0.708708708708709
51.3750831299526	0.29359654017657	0.259979867694987	-41.6490522840998	0.0428821026090407	0.57182	0.712712712712713
51.985116966496	0.115909271079853	0.168858271891589	-41.5513491703147	0.0421608309488401	0.57182	0.716716716716717
52.5951508030395	0.0722110060663463	0.137488666365237	-41.4536460565295	0.041446796764974	0.57182	0.720720720720721
53.2051846395829	0.0977155812910185	0.156563143643901	-41.3559429427444	0.0407195944327532	0.57182	0.724724724724725
53.8152184761264	0.0203613891121619	0.0866056091549588	-41.2582398289593	0.039994856074348	0.57182	0.728728728728729
54.4252523126699	0.0950471053476809	0.154677649508017	-41.1605367151741	0.0393086735385806	0.57182	0.732732732732733
55.0352861492133	0.066280299693749	0.132660738018791	-41.062833601389	0.0386861811980843	0.57182	0.736736736736737
55.6453199857568	0.0792629284571487	0.143017375115491	-40.9651304876039	0.0381205104233981	0.57182	0.740740740740741
56.2553538223003	0.00404748222000089	0.0625526125583855	-40.8674273738187	0.0375787490624758	0.57182	0.744744744744745
56.8653876588437	0.140752420168927	0.184327268291498	-40.7697242600336	0.0370288958618731	0.57182	0.748748748748749
57.4754214953872	0.0096507161239243	0.0717291754287043	-40.6720211462485	0.0364650074882073	0.57182	0.752752752752753
58.0854553319307	0.00848076504661861	0.0699126791834229	-40.5743180324633	0.0359101580680193	0.57182	0.756756756756757
58.6954891684741	0.00602766078482219	0.0659416702190928	-40.4766149186782	0.0353956991914201	0.57182	0.76076076076076
59.3055230050176	0.0119612183033803	0.0751877174369645	-40.378911804893	0.0349346380133619	0.57182	0.764764764764765
59.9155568415611	0.0343667014137133	0.102861727583486	-40.2812086911079	0.0345110336014381	0.57182	0.768768768768769
60.5255906781045	0.0661942820510575	0.132589421474588	-40.1835055773228	0.0340934332845495	0.57182	0.772772772772773
61.135624514648	0.00482424857287143	0.0639034686738557	-40.0858024635376	0.033660500286372	0.57182	0.776776776776777
61.7456583511915	0.0117382238001003	0.0748608884251442	-39.9880993497525	0.0332174967555395	0.57182	0.780780780780781
62.3556921877349	0.0128433286518808	0.0764668800100405	-39.8903962359674	0.0327905096896565	0.57182	0.784784784784785
62.9657260242784	0.0223335986323412	0.0890744269906288	-39.7926931221822	0.0324039087769417	0.57182	0.788788788788789
63.5757598608219	0.0128433286518808	0.0764668800100405	-39.6949900083971	0.0320600012242496	0.57182	0.792792792792793
64.1857936973654	0.0117382238001003	0.0748608884251442	-39.597286894612	0.0317374106820708	0.57182	0.796796796796797
64.7958275339088	0.00482424857287143	0.0639034686738557	-39.4995837808268	0.0314088844901645	0.57182	0.800800800800801
65.4058613704523	0.0661942820510575	0.132589421474588	-39.4018806670417	0.0310633600605815	0.57182	0.804804804804805
66.0158952069957	0.0343667014137134	0.102861727583486	-39.3041775532566	0.030714130526825	0.57182	0.808808808808809
66.6259290435392	0.0119612183033803	0.0751877174369645	-39.2064744394714	0.0303868657465034	0.57182	0.812812812812813
67.2359628800827	0.00602766078482219	0.0659416702190928	-39.1087713256863	0.0300978857150547	0.57182	0.816816816816817
67.8459967166261	0.00848076504661861	0.0699126791834229	-39.0110682119011	0.0298407346358976	0.57182	0.820820820820821
68.4560305531696	0.00965071612392427	0.0717291754287042	-38.913365098116	0.0295917941956764	0.57182	0.824824824824825
69.0660643897131	0.140752420168927	0.184327268291498	-38.8156619843309	0.0293298073103743	0.57182	0.828828828828829
69.6760982262565	0.00404748222000088	0.0625526125583855	-38.7179588705457	0.0290529546381628	0.57182	0.832832832832833
70.2861320628	0.0792629284571487	0.143017375115491	-38.6202557567606	0.028779573018119	0.57182	0.836836836836837
70.8961658993435	0.0662802996937489	0.132660738018791	-38.5225526429755	0.0285323553345004	0.57182	0.840840840840841
71.5061997358869	0.0950471053476809	0.154677649508017	-38.4248495291903	0.0283193909383051	0.57182	0.844844844844845
72.1162335724304	0.0203613891121619	0.0866056091549588	-38.3271464154052	0.0281276537190397	0.57182	0.848848848848849
72.7262674089739	0.0977155812910185	0.156563143643901	-38.2294433016201	0.0279339702761361	0.57182	0.852852852852853
73.3363012455174	0.0722110060663464	0.137488666365237	-38.1317401878349	0.0277240663317443	0.57182	0.856856856856857
73.9463350820608	0.115909271079853	0.168858271891589	-38.0340370740498	0.0275038927401185	0.57182	0.860860860860861
74.5563689186043	0.29359654017657	0.259979867694987	-37.9363339602646	0.0272941169026368	0.57182	0.864864864864865
75.1664027551478	0.223994761990387	0.228654611310788	-37.8386308464795	0.0271126626891432	0.57182	0.868868868868869
75.7764365916912	0.732902573298629	0.405216372610486	-37.7409277326944	0.0269598736593793	0.57182	0.872872872872873
76.3864704282347	1.6804877921087	0.610401685515047	-37.6432246189092	0.0268184194284017	0.57182	0.876876876876877
76.9965042647782	0.949575191734622	0.460271938668506	-37.5455215051241	0.0266677286013002	0.57182	0.880880880880881
77.6065381013216	0.452861919142394	0.320335237055891	-37.447818391339	0.0265008195122301	0.57182	0.884884884884885
78.2165719378651	0.357416460024683	0.285700199782843	-37.3501152775538	0.0263296631784939	0.57182	0.888888888888889
78.8266057744086	0.141528726477536	0.184789784985575	-37.2524121637687	0.0261748800899394	0.57182	0.892892892892893
79.436639610952	0.221975030275381	0.227681264793713	-37.1547090499836	0.0260485082186908	0.57182	0.896896896896897
80.0466734474955	0.214739960723271	0.224159864816134	-37.0570059361984	0.025944119112764	0.57182	0.900900900900901
80.6567072840389	0.0149710893037279	0.0794676918765738	-36.9593028224133	0.0258422869176579	0.57182	0.904904904904905
81.2667411205824	0.0953088707910655	0.154863623475575	-36.8615997086281	0.0257266739157794	0.57182	0.908908908908909
81.8767749571259	0.0108281255637982	0.073511949531955	-36.763896594843	0.0255973445763849	0.57182	0.912912912912913
82.4868087936693	0.0347946923723606	0.103318233644957	-36.6661934810579	0.0254703958509435	0.57182	0.916916916916917
83.0968426302128	0.0539599728494661	0.122022229766307	-36.5684903672727	0.025364396628842	0.57182	0.920920920920921
83.7068764667563	0.0219843452688403	0.0886422408427185	-36.4707872534876	0.0252849707614198	0.57182	0.924924924924925
84.3169103032997	0.0396531663459807	0.10836566546963	-36.3730841397025	0.0252202383358115	0.57182	0.928928928928929
84.9269441398432	0.06830497556197	0.134328446911541	-36.2753810259173	0.0251507383486194	0.57182	0.932932932932933
85.5369779763867	0.0140473973705996	0.0781791447770482	-36.1776779121322	0.0250654946340576	0.57182	0.936936936936937
86.1470118129301	0.113231159950392	0.167105219417523	-36.0799747983471	0.0249709225578389	0.57182	0.940940940940941
86.7570456494736	0.0958604655349679	0.155254780367499	-35.9822716845619	0.0248853099026235	0.57182	0.944944944944945
			-35.8845685707768	0.0248235600489135	0.57182	0.948948948948949
			-35.7868654569917	0.0247848644812366	0.57182	0.952952952952953
			-35.6891623432065	0.0247534463857814	0.57182	0.956956956956957
			-35.5914592294214	0.0247116591915529	0.57182	0.960960960960961
			-35.4937561156362	0.0246545420061812	0.57182	0.964964964964965
			-35.3960530018511	0.0245938084810993	0.57182	0.968968968968969
			-35.298349888066	0.0245480400205831	0.57182	0.972972972972973
			-35.2006467742808	0.0245272575886616	0.57182	0.976976976976977
			-35.1029436604957	0.0245246440454477	0.57182	0.980980980980981
			-35.0052405467106	0.0245222259234598	0.57182	0.984984984984985
			-34.9075374329254	0.0245057668056439	0.57182	0.988988988988989
			-34.8098343191403	0.0244765305156512	0.57182	0.992992992992993
			-34.7121312053552	0.0244501940066354	0.57182	0.996996996996997
			-34.61442809157	0.0244438339836655	0.57182	1.001001001001
			-34.5167249777849	0.0244617712468285	0.57182	1.00500500500501
			-34.4190218639998	0.0244919902945853	0.57182	1.00900900900901
			-34.3213187502146	0.0245160970008325	0.57182	1.01301301301301
			-34.2236156364295	0.0245245735018744	0.57182	1.01701701701702
			-34.1259125226443	0.0245246980000935	0.57182	1.02102102102102
			-34.0282094088592	0.0245345544213332	0.57182	1.02502502502503
			-33.9305062950741	0.0245680666185375	0.57182	1.02902902902903
			-33.8328031812889	0.0246234414671066	0.57182	1.03303303303303
			-33.7351000675038	0.0246846185322014	0.57182	1.03703703703704
			-33.6373969537187	0.0247345757930596	0.57182	1.04104104104104
			-33.5396938399335	0.0247695027052726	0.57182	1.04504504504505
			-33.4419907261484	0.0248020780829926	0.57182	1.04904904904905
			-33.3442876123633	0.0248510672339313	0.57182	1.05305305305305
			-33.2465844985781	0.0249257931836037	0.57182	1.05705705705706
			-33.148881384793	0.0250183512990207	0.57182	1.06106106106106
			-33.0511782710078	0.0251100985059029	0.57182	1.06506506506507
			-32.9534751572227	0.0251871380668333	0.57182	1.06906906906907
			-32.8557720434376	0.0252519979912461	0.57182	1.07307307307307
			-32.7580689296524	0.0253217491122665	0.57182	1.07707707707708
			-32.6603658158673	0.0254139935388177	0.57182	1.08108108108108
			-32.5626627020822	0.0255322622692607	0.57182	1.08508508508509
			-32.464959588297	0.0256629793035035	0.57182	1.08908908908909
			-32.3672564745119	0.0257866593019465	0.57182	1.09309309309309
			-32.2695533607268	0.0258941822393292	0.57182	1.0970970970971
			-32.1718502469416	0.0259946406522723	0.57182	1.1011011011011
			-32.0741471331565	0.0261080983804829	0.57182	1.10510510510511
			-31.9764440193714	0.0262490876845897	0.57182	1.10910910910911
			-31.8787409055862	0.0264144826912637	0.57182	1.11311311311311
			-31.7810377918011	0.0265859438732992	0.57182	1.11711711711712
			-31.6833346780159	0.0267451274079548	0.57182	1.12112112112112
			-31.5856315642308	0.0268891640955644	0.57182	1.12512512512513
			-31.4879284504457	0.027033472852197	0.57182	1.12912912912913
			-31.3902253366605	0.0271993276008096	0.57182	1.13313313313313
			-31.2925222228754	0.0273962945161892	0.57182	1.13713713713714
			-31.1948191090903	0.0276141392892344	0.57182	1.14114114114114
			-31.0971159953051	0.0278311692218469	0.57182	1.14514514514515
			-30.99941288152	0.0280323622999265	0.57182	1.14914914914915
			-30.9017097677349	0.028222302046711	0.57182	1.15315315315315
			-30.8040066539497	0.0284219632217278	0.57182	1.15715715715716
			-30.7063035401646	0.0286516799964071	0.57182	1.16116116116116
			-30.6086004263795	0.0289142633128471	0.57182	1.16516516516517
			-30.5108973125943	0.0291924387120364	0.57182	1.16916916916917
			-30.4131941988092	0.0294631074359707	0.57182	1.17317317317317
			-30.315491085024	0.0297168787519663	0.57182	1.17717717717718
			-30.2177879712389	0.0299666006046081	0.57182	1.18118118118118
			-30.1200848574538	0.0302374273924898	0.57182	1.18518518518519
			-30.0223817436686	0.0305462740235945	0.57182	1.18918918918919
			-29.9246786298835	0.0308876431624044	0.57182	1.19319319319319
			-29.8269755160984	0.0312379355496148	0.57182	1.1971971971972
			-29.7292724023132	0.0315751580225001	0.57182	1.2012012012012
			-29.6315692885281	0.0318978950248877	0.57182	1.20520520520521
			-29.533866174743	0.0322275378476159	0.57182	1.20920920920921
			-29.4361630609578	0.032591366707943	0.57182	1.21321321321321
			-29.3384599471727	0.0330001361818225	0.57182	1.21721721721722
			-29.2407568333876	0.0334388934795612	0.57182	1.22122122122122
			-29.1430537196024	0.033879226530701	0.57182	1.22522522522523
			-29.0453506058173	0.0343033411299334	0.57182	1.22922922922923
			-28.9476474920321	0.0347200481955019	0.57182	1.23323323323323
			-28.849944378247	0.0351588615574231	0.57182	1.23723723723724
			-28.7522412644619	0.0356463926163125	0.57182	1.24124124124124
			-28.6545381506767	0.0361843440714263	0.57182	1.24524524524525
			-28.5568350368916	0.0367477884102082	0.57182	1.24924924924925
			-28.4591319231065	0.0373059879448969	0.57182	1.25325325325325
			-28.3614288093213	0.037849029956496	0.57182	1.25725725725726
			-28.2637256955362	0.0383979495574291	0.57182	1.26126126126126
			-28.1660225817511	0.0389890721296781	0.57182	1.26526526526527
			-28.0683194679659	0.0396447583964225	0.57182	1.26926926926927
			-27.9706163541808	0.0403547876598752	0.57182	1.27327327327327
			-27.8729132403956	0.0410846622724947	0.57182	1.27727727727728
			-27.7752101266105	0.041805009037439	0.57182	1.28128128128128
			-27.6775070128254	0.042518078461998	0.57182	1.28528528528529
			-27.5798038990402	0.0432586821993778	0.57182	1.28928928928929
			-27.4821007852551	0.044067542745148	0.57182	1.29329329329329
			-27.38439767147	0.044958381816143	0.57182	1.2972972972973
			-27.2866945576848	0.0459064637484545	0.57182	1.3013013013013
			-27.1889914438997	0.0468694676343293	0.57182	1.30530530530531
			-27.0912883301146	0.0478246073916388	0.57182	1.30930930930931
			-26.9935852163294	0.0487912278967569	0.57182	1.31331331331331
			-26.8958821025443	0.049818815226381	0.57182	1.31731731731732
			-26.7981789887592	0.0509487374620499	0.57182	1.32132132132132
			-26.700475874974	0.0521809125841987	0.57182	1.32532532532533
			-26.6027727611889	0.0534741973415876	0.57182	1.32932932932933
			-26.5050696474037	0.0547821955276874	0.57182	1.33333333333333
			-26.4073665336186	0.0560960272496446	0.57182	1.33733733733734
			-26.3096634198335	0.0574579023034638	0.57182	1.34134134134134
			-26.2119603060483	0.0589320429463804	0.57182	1.34534534534535
			-26.1142571922632	0.0605551409735017	0.57182	1.34934934934935
			-26.0165540784781	0.0623075194085438	0.57182	1.35335335335335
			-25.9188509646929	0.0641311984987613	0.57182	1.35735735735736
			-25.8211478509078	0.065982659661896	0.57182	1.36136136136136
			-25.7234447371227	0.0678774869930732	0.57182	1.36536536536537
			-25.6257416233375	0.0698879694755862	0.57182	1.36936936936937
			-25.5280385095524	0.072092294519063	0.57182	1.37337337337337
			-25.4303353957673	0.0745154715548126	0.57182	1.37737737737738
			-25.3326322819821	0.0771123390964098	0.57182	1.38138138138138
			-25.234929168197	0.0798107825532358	0.57182	1.38538538538539
			-25.1372260544118	0.0825829271969756	0.57182	1.38938938938939
			-25.0395229406267	0.0854853160382934	0.57182	1.39339339339339
			-24.9418198268416	0.0886308374116617	0.57182	1.3973973973974
			-24.8441167130564	0.09211083758606	0.57182	1.4014014014014
			-24.7464135992713	0.0959305428856812	0.57182	1.40540540540541
			-24.6487104854862	0.100015241752135	0.57182	1.40940940940941
			-24.551007371701	0.104288947490399	0.57182	1.41341341341341
			-24.4533042579159	0.10876476310139	0.57182	1.41741741741742
			-24.3556011441308	0.113570055522897	0.57182	1.42142142142142
			-24.2578980303456	0.118878257392837	0.57182	1.42542542542543
			-24.1601949165605	0.124797227950926	0.57182	1.42942942942943
			-24.0624918027754	0.131307336946003	0.57182	1.43343343343343
			-23.9647886889902	0.138309775732998	0.57182	1.43743743743744
			-23.8670855752051	0.145756889187924	0.57182	1.44144144144144
			-23.7693824614199	0.153761802632824	0.57182	1.44544544544545
			-23.6716793476348	0.162590317777669	0.57182	1.44944944944945
			-23.5739762338497	0.172528718733881	0.57182	1.45345345345345
			-23.4762731200645	0.183728967897135	0.57182	1.45745745745746
			-23.3785700062794	0.196166756089199	0.57182	1.46146146146146
			-23.2808668924943	0.209768826861355	0.57182	1.46546546546547
			-23.1831637787091	0.224626824499635	0.57182	1.46946946946947
			-23.085460664924	0.241127555239772	0.57182	1.47347347347347
			-22.9877575511389	0.259877305739555	0.57182	1.47747747747748
			-22.8900544373537	0.281460097939975	0.57182	1.48148148148148
			-22.7923513235686	0.306224224785619	0.57182	1.48548548548549
			-22.6946482097834	0.334303070285609	0.57182	1.48948948948949
			-22.5969450959983	0.365910323810913	0.57182	1.49349349349349
			-22.4992419822132	0.401717830512281	0.57182	1.4974974974975
			-22.401538868428	0.44301450249161	0.57182	1.5015015015015
			-22.3038357546429	0.491475362470876	0.57182	1.50550550550551
			-22.2061326408578	0.548676057926973	0.57182	1.50950950950951
			-22.1084295270726	0.615740025643048	0.57182	1.51351351351351
			-22.0107264132875	0.693465930619176	0.57182	1.51751751751752
			-21.9130232995024	0.782903816378662	0.57182	1.52152152152152
			-21.8153201857172	0.885853552832683	0.57182	1.52552552552553
			-21.7176170719321	1.00452959620177	0.57182	1.52952952952953
			-21.6199139581469	1.13994861325938	0.57182	1.53353353353353
			-21.5222108443618	1.28938903803974	0.57182	1.53753753753754
			-21.4245077305767	1.44411347569836	0.57182	1.54154154154154
			-21.3268046167915	1.58886743416677	0.57182	1.54554554554555
			-21.2291015030064	1.70413053108687	0.57182	1.54954954954955
			-21.1313983892213	1.77085202849695	0.57182	1.55355355355355
			-21.0336952754361	1.77607019421512	0.57182	1.55755755755756
			-20.935992161651	1.71714630354143	0.57182	1.56156156156156
			-20.8382890478659	1.60277570860407	0.57182	1.56556556556557
			-20.7405859340807	1.45030841557413	0.57182	1.56956956956957
			-20.6428828202956	1.2805278572241	0.57182	1.57357357357357
			-20.5451797065105	1.11206551078695	0.57182	1.57757757757758
			-20.4474765927253	0.957570872299611	0.57182	1.58158158158158
			-20.3497734789402	0.822716814146481	0.57182	1.58558558558559
			-20.2520703651551	0.707720047142111	0.57182	1.58958958958959
			-20.1543672513699	0.610046162272747	0.57182	1.59359359359359
			-20.0566641375848	0.526798517358447	0.57182	1.5975975975976
			-19.9589610237996	0.455892278942605	0.57182	1.6016016016016
			-19.8612579100145	0.396012014457465	0.57182	1.60560560560561
			-19.7635547962294	0.345991458399333	0.57182	1.60960960960961
			-19.6658516824442	0.304343072026277	0.57182	1.61361361361361
			-19.5681485686591	0.269293124757418	0.57182	1.61761761761762
			-19.470445454874	0.239192552412837	0.57182	1.62162162162162
			-19.3727423410888	0.21291388372105	0.57182	1.62562562562563
			-19.2750392273037	0.189927765157332	0.57182	1.62962962962963
			-19.1773361135186	0.170043139068625	0.57182	1.63363363363363
			-19.0796329997334	0.153043808884788	0.57182	1.63763763763764
			-18.9819298859483	0.13848990802437	0.57182	1.64164164164164
			-18.8842267721631	0.125787244031055	0.57182	1.64564564564565
			-18.786523658378	0.114414774927531	0.57182	1.64964964964965
			-18.6888205445929	0.1041034487659	0.57182	1.65365365365365
			-18.5911174308077	0.0948309784936177	0.57182	1.65765765765766
			-18.4934143170226	0.0866579793460604	0.57182	1.66166166166166
			-18.3957112032375	0.0795482206513406	0.57182	1.66566566566567
			-18.2980080894523	0.0733081979886149	0.57182	1.66966966966967
			-18.2003049756672	0.0676722153560777	0.57182	1.67367367367367
			-18.1026018618821	0.062445024137814	0.57182	1.67767767767768
			-18.0048987480969	0.0575821197435491	0.57182	1.68168168168168
			-17.9071956343118	0.0531517190729555	0.57182	1.68568568568569
			-17.8094925205266	0.0492212181037781	0.57182	1.68968968968969
			-17.7117894067415	0.0457644568813038	0.57182	1.69369369369369
			-17.6140862929564	0.0426586446289111	0.57182	1.6976976976977
			-17.5163831791712	0.039762090244529	0.57182	1.7017017017017
			-17.4186800653861	0.0370019400672178	0.57182	1.70570570570571
			-17.320976951601	0.034401313721468	0.57182	1.70970970970971
			-17.2232738378158	0.0320305783622752	0.57182	1.71371371371371
			-17.1255707240307	0.0299288505648531	0.57182	1.71771771771772
			-17.0278676102456	0.0280605053062983	0.57182	1.72172172172172
			-16.9301644964604	0.026337246172353	0.57182	1.72572572572573
			-16.8324613826753	0.0246814224043983	0.57182	1.72972972972973
			-16.7347582688902	0.0230760498220182	0.57182	1.73373373373373
			-16.637055155105	0.0215628645970909	0.57182	1.73773773773774
			-16.5393520413199	0.0201947436100578	0.57182	1.74174174174174
			-16.4416489275348	0.0189845668394968	0.57182	1.74574574574575
			-16.3439458137496	0.0178915716033659	0.57182	1.74974974974975
			-16.2462426999645	0.0168526200794673	0.57182	1.75375375375375
			-16.1485395861793	0.0158292628439613	0.57182	1.75775775775776
			-16.0508364723942	0.0148314178689771	0.57182	1.76176176176176
			-15.9531333586091	0.0139006271272777	0.57182	1.76576576576577
			-15.8554302448239	0.0130697387787557	0.57182	1.76976976976977
			-15.7577271310388	0.0123333749275528	0.57182	1.77377377377377
			-15.6600240172537	0.0116520152266944	0.57182	1.77777777777778
			-15.5623209034685	0.0109836010208007	0.57182	1.78178178178178
			-15.4646177896834	0.0103148981577572	0.57182	1.78578578578579
			-15.3669146758983	0.00966729151982436	0.57182	1.78978978978979
			-15.2692115621131	0.00907434237290122	0.57182	1.79379379379379
			-15.171508448328	0.00855146476707411	0.57182	1.7977977977978
			-15.0738053345428	0.00808286121703173	0.57182	1.8018018018018
			-14.9761022207577	0.00763494393568324	0.57182	1.80580580580581
			-14.8783991069726	0.0071833061479613	0.57182	1.80980980980981
			-14.7806959931874	0.00673030950529017	0.57182	1.81381381381381
			-14.6829928794023	0.00629970491758729	0.57182	1.81781781781782
			-14.5852897656172	0.00591437870374637	0.57182	1.82182182182182
			-14.487586651832	0.00557657889857767	0.57182	1.82582582582583
			-14.3898835380469	0.00526652298265148	0.57182	1.82982982982983
			-14.2921804242618	0.00495914839060595	0.57182	1.83383383383383
			-14.1944773104766	0.00464400112161316	0.57182	1.83783783783784
			-14.0967741966915	0.00433179784953652	0.57182	1.84184184184184
			-13.9990710829064	0.00404327686230643	0.57182	1.84584584584585
			-13.9013679691212	0.00379074191085875	0.57182	1.84984984984985
			-13.8036648553361	0.0035679230031412	0.57182	1.85385385385385
			-13.7059617415509	0.00335584018545487	0.57182	1.85785785785786
			-13.6082586277658	0.00313869249042269	0.57182	1.86186186186186
			-13.5105555139807	0.00291600791046675	0.57182	1.86586586586587
			-13.4128524001955	0.00270135441946104	0.57182	1.86986986986987
			-13.3151492864104	0.00250965330109055	0.57182	1.87387387387387
			-13.2174461726253	0.00234436012668785	0.57182	1.87787787787788
			-13.1197430588401	0.00219507042460075	0.57182	1.88188188188188
			-13.022039945055	0.0020467494036638	0.57182	1.88588588588589
			-12.9243368312699	0.00189210827030448	0.57182	1.88988988988989
			-12.8266337174847	0.00173667095172668	0.57182	1.89389389389389
			-12.7289306036996	0.00159288836425648	0.57182	1.8978978978979
			-12.6312274899144	0.00146899697757018	0.57182	1.9019019019019
			-12.5335243761293	0.00136225604539785	0.57182	1.90590590590591
			-12.4358212623442	0.00126184366501212	0.57182	1.90990990990991
			-12.338118148559	0.00115825926408756	0.57182	1.91391391391391
			-12.2404150347739	0.00105089249355829	0.57182	1.91791791791792
			-12.1427119209888	9.47580289735397E-4	0.57182	1.92192192192192
			-12.0450088072036	8.57150734284492E-4	0.57182	1.92592592592593
			-11.9473056934185	7.8176205349148E-4	0.57182	1.92992992992993
			-11.8496025796334	7.15496170155126E-4	0.57182	1.93393393393393
			-11.7518994658482	6.49891998493131E-4	0.57182	1.93793793793794
			-11.6541963520631	5.81176385050767E-4	0.57182	1.94194194194194
			-11.556493238278	5.12912755265521E-4	0.57182	1.94594594594595
			-11.4587901244928	4.52178475814616E-4	0.57182	1.94994994994995
			-11.3610870107077	4.03067973389041E-4	0.57182	1.95395395395395
			-11.2633838969225	3.63329495497181E-4	0.57182	1.95795795795796
			-11.1656807831374	3.26796192561315E-4	0.57182	1.96196196196196
			-11.0679776693523	2.89037761371852E-4	0.57182	1.96596596596597
			-10.9702745555671	2.51029547111432E-4	0.57182	1.96996996996997
			-10.872571441782	2.17747817137769E-4	0.57182	1.97397397397397
			-10.7748683279969	1.93306377158161E-4	0.57182	1.97797797797798
			-10.6771652142117	1.7723437332852E-4	0.57182	1.98198198198198
			-10.5794621004266	1.65192578723246E-4	0.57182	1.98598598598599
			-10.4817589866415	1.53218103708554E-4	0.57182	1.98998998998999
			-10.3840558728563	1.41403770890115E-4	0.57182	1.99399399399399
			-10.2863527590712	1.33609870686489E-4	0.57182	1.997997997998
			-10.188649645286	1.3360987068649E-4	0.57182	2.002002002002
			-10.0909465315009	1.41403770890115E-4	0.57182	2.00600600600601
			-9.99324341771578	1.53218103708554E-4	0.57182	2.01001001001001
			-9.89554030393065	1.65192578723246E-4	0.57182	2.01401401401401
			-9.79783719014551	1.77234373328519E-4	0.57182	2.01801801801802
			-9.70013407636037	1.93306377158162E-4	0.57182	2.02202202202202
			-9.60243096257523	2.17747817137769E-4	0.57182	2.02602602602603
			-9.5047278487901	2.51029547111432E-4	0.57182	2.03003003003003
			-9.40702473500497	2.89037761371852E-4	0.57182	2.03403403403403
			-9.30932162121983	3.26796192561313E-4	0.57182	2.03803803803804
			-9.21161850743469	3.63329495497182E-4	0.57182	2.04204204204204
			-9.11391539364955	4.03067973389041E-4	0.57182	2.04604604604605
			-9.01621227986442	4.52178475814616E-4	0.57182	2.05005005005005
			-8.91850916607929	5.12912755265521E-4	0.57182	2.05405405405405
			-8.82080605229415	5.81176385050763E-4	0.57182	2.05805805805806
			-8.72310293850901	6.49891998493132E-4	0.57182	2.06206206206206
			-8.62539982472388	7.15496170155126E-4	0.57182	2.06606606606607
			-8.52769671093874	7.8176205349148E-4	0.57182	2.07007007007007
			-8.42999359715361	8.57150734284488E-4	0.57182	2.07407407407407
			-8.33229048336847	9.47580289735393E-4	0.57182	2.07807807807808
			-8.23458736958333	0.0010508924935583	0.57182	2.08208208208208
			-8.1368842557982	0.00115825926408756	0.57182	2.08608608608609
			-8.03918114201306	0.00126184366501212	0.57182	2.09009009009009
			-7.94147802822793	0.00136225604539784	0.57182	2.09409409409409
			-7.8437749144428	0.00146899697757017	0.57182	2.0980980980981
			-7.74607180065765	0.00159288836425649	0.57182	2.1021021021021
			-7.64836868687252	0.00173667095172668	0.57182	2.10610610610611
			-7.55066557308738	0.00189210827030448	0.57182	2.11011011011011
			-7.45296245930225	0.00204674940366379	0.57182	2.11411411411411
			-7.35525934551712	0.00219507042460074	0.57182	2.11811811811812
			-7.25755623173197	0.00234436012668786	0.57182	2.12212212212212
			-7.15985311794684	0.00250965330109055	0.57182	2.12612612612613
			-7.0621500041617	0.00270135441946104	0.57182	2.13013013013013
			-6.96444689037657	0.00291600791046674	0.57182	2.13413413413413
			-6.86674377659143	0.00313869249042271	0.57182	2.13813813813814
			-6.76904066280629	0.00335584018545488	0.57182	2.14214214214214
			-6.67133754902116	0.0035679230031412	0.57182	2.14614614614615
			-6.57363443523603	0.00379074191085875	0.57182	2.15015015015015
			-6.47593132145089	0.00404327686230641	0.57182	2.15415415415415
			-6.37822820766575	0.00433179784953654	0.57182	2.15815815815816
			-6.28052509388061	0.00464400112161318	0.57182	2.16216216216216
			-6.18282198009548	0.00495914839060595	0.57182	2.16616616616617
			-6.08511886631035	0.00526652298265148	0.57182	2.17017017017017
			-5.98741575252521	0.00557657889857765	0.57182	2.17417417417417
			-5.88971263874007	0.00591437870374639	0.57182	2.17817817817818
			-5.79200952495493	0.00629970491758731	0.57182	2.18218218218218
			-5.6943064111698	0.00673030950529017	0.57182	2.18618618618619
			-5.59660329738467	0.0071833061479613	0.57182	2.19019019019019
			-5.49890018359953	0.00763494393568322	0.57182	2.19419419419419
			-5.40119706981439	0.00808286121703175	0.57182	2.1981981981982
			-5.30349395602925	0.00855146476707411	0.57182	2.2022022022022
			-5.20579084224412	0.00907434237290122	0.57182	2.20620620620621
			-5.10808772845899	0.00966729151982436	0.57182	2.21021021021021
			-5.01038461467385	0.0103148981577571	0.57182	2.21421421421421
			-4.91268150088871	0.0109836010208008	0.57182	2.21821821821822
			-4.81497838710358	0.0116520152266944	0.57182	2.22222222222222
			-4.71727527331844	0.0123333749275528	0.57182	2.22622622622623
			-4.61957215953331	0.0130697387787557	0.57182	2.23023023023023
			-4.52186904574817	0.0139006271272776	0.57182	2.23423423423423
			-4.42416593196303	0.0148314178689772	0.57182	2.23823823823824
			-4.3264628181779	0.0158292628439613	0.57182	2.24224224224224
			-4.22875970439276	0.0168526200794673	0.57182	2.24624624624625
			-4.13105659060763	0.0178915716033659	0.57182	2.25025025025025
			-4.03335347682249	0.0189845668394967	0.57182	2.25425425425425
			-3.93565036303735	0.0201947436100578	0.57182	2.25825825825826
			-3.83794724925222	0.0215628645970909	0.57182	2.26226226226226
			-3.74024413546708	0.0230760498220182	0.57182	2.26626626626627
			-3.64254102168195	0.0246814224043983	0.57182	2.27027027027027
			-3.54483790789682	0.0263372461723529	0.57182	2.27427427427427
			-3.44713479411167	0.0280605053062984	0.57182	2.27827827827828
			-3.34943168032654	0.0299288505648531	0.57182	2.28228228228228
			-3.2517285665414	0.0320305783622752	0.57182	2.28628628628629
			-3.15402545275627	0.034401313721468	0.57182	2.29029029029029
			-3.05632233897114	0.0370019400672177	0.57182	2.29429429429429
			-2.95861922518599	0.0397620902445291	0.57182	2.2982982982983
			-2.86091611140086	0.0426586446289111	0.57182	2.3023023023023
			-2.76321299761572	0.0457644568813038	0.57182	2.30630630630631
			-2.66550988383059	0.0492212181037781	0.57182	2.31031031031031
			-2.56780677004546	0.0531517190729553	0.57182	2.31431431431431
			-2.47010365626031	0.0575821197435494	0.57182	2.31831831831832
			-2.37240054247518	0.062445024137814	0.57182	2.32232232232232
			-2.27469742869005	0.0676722153560777	0.57182	2.32632632632633
			-2.17699431490491	0.0733081979886145	0.57182	2.33033033033033
			-2.07929120111978	0.0795482206513402	0.57182	2.33433433433433
			-1.98158808733463	0.0866579793460607	0.57182	2.33833833833834
			-1.8838849735495	0.0948309784936177	0.57182	2.34234234234234
			-1.78618185976437	0.1041034487659	0.57182	2.34634634634635
			-1.68847874597923	0.11441477492753	0.57182	2.35035035035035
			-1.5907756321941	0.125787244031054	0.57182	2.35435435435435
			-1.49307251840895	0.138489908024371	0.57182	2.35835835835836
			-1.39536940462382	0.153043808884788	0.57182	2.36236236236236
			-1.29766629083869	0.170043139068625	0.57182	2.36636636636637
			-1.19996317705355	0.18992776515733	0.57182	2.37037037037037
			-1.10226006326842	0.212913883721048	0.57182	2.37437437437437
			-1.00455694948327	0.239192552412839	0.57182	2.37837837837838
			-0.90685383569814	0.269293124757418	0.57182	2.38238238238238
			-0.809150721913007	0.304343072026277	0.57182	2.38638638638639
			-0.711447608127873	0.345991458399331	0.57182	2.39039039039039
			-0.613744494342729	0.396012014457467	0.57182	2.39439439439439
			-0.516041380557595	0.455892278942608	0.57182	2.3983983983984
			-0.418338266772462	0.526798517358447	0.57182	2.4024024024024
			-0.320635152987328	0.610046162272747	0.57182	2.40640640640641
			-0.222932039202194	0.707720047142103	0.57182	2.41041041041041
			-0.125228925417049	0.822716814146489	0.57182	2.41441441441441
			-0.0275258116319151	0.957570872299618	0.57182	2.41841841841842
			0.0701773021532185	1.11206551078695	0.57182	2.42242242242242
			0.167880415938352	1.2805278572241	0.57182	2.42642642642643
			0.265583529723486	1.45030841557413	0.57182	2.43043043043043
			0.36328664350863	1.60277570860407	0.57182	2.43443443443443
			0.460989757293763	1.71714630354143	0.57182	2.43843843843844
			0.558692871078897	1.77607019421512	0.57182	2.44244244244244
			0.656395984864031	1.77085202849695	0.57182	2.44644644644645
			0.754099098649164	1.70413053108688	0.57182	2.45045045045045
			0.85180221243431	1.58886743416676	0.57182	2.45445445445445
			0.949505326219444	1.44411347569836	0.57182	2.45845845845846
			1.04720844000458	1.28938903803974	0.57182	2.46246246246246
			1.14491155378971	1.13994861325938	0.57182	2.46646646646647
			1.24261466757484	1.00452959620178	0.57182	2.47047047047047
			1.34031778135999	0.885853552832678	0.57182	2.47447447447447
			1.43802089514512	0.782903816378662	0.57182	2.47847847847848
			1.53572400893026	0.693465930619176	0.57182	2.48248248248248
			1.63342712271539	0.615740025643048	0.57182	2.48648648648649
			1.73113023650052	0.548676057926976	0.57182	2.49049049049049
			1.82883335028567	0.491475362470872	0.57182	2.49449449449449
			1.9265364640708	0.44301450249161	0.57182	2.4984984984985
			2.02423957785594	0.401717830512281	0.57182	2.5025025025025
			2.12194269164107	0.365910323810913	0.57182	2.50650650650651
			2.2196458054262	0.334303070285611	0.57182	2.51051051051051
			2.31734891921135	0.306224224785618	0.57182	2.51451451451451
			2.41505203299648	0.281460097939975	0.57182	2.51851851851852
			2.51275514678161	0.259877305739555	0.57182	2.52252252252252
			2.61045826056675	0.241127555239772	0.57182	2.52652652652653
			2.70816137435188	0.224626824499636	0.57182	2.53053053053053
			2.80586448813703	0.209768826861354	0.57182	2.53453453453453
			2.90356760192216	0.196166756089199	0.57182	2.53853853853854
			3.00127071570729	0.183728967897135	0.57182	2.54254254254254
			3.09897382949243	0.172528718733881	0.57182	2.54654654654655
			3.19667694327756	0.16259031777767	0.57182	2.55055055055055
			3.29438005706271	0.153761802632824	0.57182	2.55455455455455
			3.39208317084784	0.145756889187924	0.57182	2.55855855855856
			3.48978628463297	0.138309775732998	0.57182	2.56256256256256
			3.58748939841811	0.131307336946003	0.57182	2.56656656656657
			3.68519251220324	0.124797227950926	0.57182	2.57057057057057
			3.78289562598839	0.118878257392836	0.57182	2.57457457457457
			3.88059873977352	0.113570055522897	0.57182	2.57857857857858
			3.97830185355865	0.10876476310139	0.57182	2.58258258258258
			4.07600496734379	0.104288947490399	0.57182	2.58658658658659
			4.17370808112892	0.100015241752135	0.57182	2.59059059059059
			4.27141119491406	0.095930542885681	0.57182	2.59459459459459
			4.3691143086992	0.09211083758606	0.57182	2.5985985985986
			4.46681742248433	0.0886308374116617	0.57182	2.6026026026026
			4.56452053626947	0.0854853160382936	0.57182	2.60660660660661
			4.6622236500546	0.0825829271969758	0.57182	2.61061061061061
			4.75992676383974	0.0798107825532356	0.57182	2.61461461461461
			4.85762987762488	0.0771123390964098	0.57182	2.61861861861862
			4.95533299141001	0.0745154715548126	0.57182	2.62262262262262
			5.05303610519515	0.0720922945190632	0.57182	2.62662662662663
			5.15073921898029	0.0698879694755861	0.57182	2.63063063063063
			5.24844233276542	0.0678774869930731	0.57182	2.63463463463463
			5.34614544655056	0.065982659661896	0.57182	2.63863863863864
			5.44384856033569	0.0641311984987613	0.57182	2.64264264264264
			5.54155167412083	0.0623075194085439	0.57182	2.64664664664665
			5.63925478790597	0.0605551409735016	0.57182	2.65065065065065
			5.7369579016911	0.0589320429463803	0.57182	2.65465465465465
			5.83466101547624	0.0574579023034638	0.57182	2.65865865865866
			5.93236412926137	0.0560960272496446	0.57182	2.66266266266266
			6.0300672430465	0.0547821955276875	0.57182	2.66666666666667
			6.12777035683165	0.0534741973415875	0.57182	2.67067067067067
			6.22547347061678	0.0521809125841987	0.57182	2.67467467467468
			6.32317658440192	0.0509487374620499	0.57182	2.67867867867868
			6.42087969818705	0.049818815226381	0.57182	2.68268268268268
			6.51858281197218	0.048791227896757	0.57182	2.68668668668669
			6.61628592575733	0.0478246073916388	0.57182	2.69069069069069
			6.71398903954246	0.0468694676343293	0.57182	2.6946946946947
			6.8116921533276	0.0459064637484545	0.57182	2.6986986986987
			6.90939526711273	0.044958381816143	0.57182	2.7027027027027
			7.00709838089786	0.044067542745148	0.57182	2.70670670670671
			7.104801494683	0.0432586821993778	0.57182	2.71071071071071
			7.20250460846814	0.042518078461998	0.57182	2.71471471471471
			7.30020772225327	0.041805009037439	0.57182	2.71871871871872
			7.39791083603841	0.0410846622724947	0.57182	2.72272272272272
			7.49561394982354	0.0403547876598752	0.57182	2.72672672672673
			7.59331706360869	0.0396447583964224	0.57182	2.73073073073073
			7.69102017739382	0.0389890721296781	0.57182	2.73473473473473
			7.78872329117895	0.0383979495574291	0.57182	2.73873873873874
			7.88642640496409	0.037849029956496	0.57182	2.74274274274274
			7.98412951874922	0.0373059879448969	0.57182	2.74674674674675
			8.08183263253436	0.0367477884102081	0.57182	2.75075075075075
			8.1795357463195	0.0361843440714263	0.57182	2.75475475475475
			8.27723886010463	0.0356463926163125	0.57182	2.75875875875876
			8.37494197388977	0.0351588615574231	0.57182	2.76276276276276
			8.4726450876749	0.0347200481955019	0.57182	2.76676676676677
			8.57034820146005	0.0343033411299334	0.57182	2.77077077077077
			8.66805131524518	0.033879226530701	0.57182	2.77477477477477
			8.76575442903031	0.0334388934795612	0.57182	2.77877877877878
			8.86345754281544	0.0330001361818225	0.57182	2.78278278278278
			8.96116065660058	0.032591366707943	0.57182	2.78678678678679
			9.05886377038572	0.0322275378476158	0.57182	2.79079079079079
			9.15656688417086	0.0318978950248877	0.57182	2.79479479479479
			9.25426999795599	0.0315751580225001	0.57182	2.7987987987988
			9.35197311174113	0.0312379355496148	0.57182	2.8028028028028
			9.44967622552626	0.0308876431624045	0.57182	2.80680680680681
			9.5473793393114	0.0305462740235945	0.57182	2.81081081081081
			9.64508245309654	0.0302374273924898	0.57182	2.81481481481481
			9.74278556688167	0.0299666006046081	0.57182	2.81881881881882
			9.84048868066681	0.0297168787519663	0.57182	2.82282282282282
			9.93819179445194	0.0294631074359707	0.57182	2.82682682682683
			10.0358949082371	0.0291924387120364	0.57182	2.83083083083083
			10.1335980220222	0.0289142633128471	0.57182	2.83483483483483
			10.2313011358074	0.0286516799964071	0.57182	2.83883883883884
			10.3290042495925	0.0284219632217278	0.57182	2.84284284284284
			10.4267073633776	0.028222302046711	0.57182	2.84684684684685
			10.5244104771628	0.0280323622999265	0.57182	2.85085085085085
			10.6221135909479	0.0278311692218469	0.57182	2.85485485485485
			10.719816704733	0.0276141392892344	0.57182	2.85885885885886
			10.8175198185182	0.0273962945161892	0.57182	2.86286286286286
			10.9152229323033	0.0271993276008096	0.57182	2.86686686686687
			11.0129260460884	0.027033472852197	0.57182	2.87087087087087
			11.1106291598736	0.0268891640955644	0.57182	2.87487487487488
			11.2083322736587	0.0267451274079548	0.57182	2.87887887887888
			11.3060353874438	0.0265859438732991	0.57182	2.88288288288288
			11.403738501229	0.0264144826912637	0.57182	2.88688688688689
			11.5014416150141	0.0262490876845897	0.57182	2.89089089089089
			11.5991447287993	0.0261080983804829	0.57182	2.89489489489489
			11.6968478425844	0.0259946406522723	0.57182	2.8988988988989
			11.7945509563695	0.0258941822393292	0.57182	2.9029029029029
			11.8922540701547	0.0257866593019464	0.57182	2.90690690690691
			11.9899571839398	0.0256629793035035	0.57182	2.91091091091091
			12.0876602977249	0.0255322622692607	0.57182	2.91491491491491
			12.1853634115101	0.0254139935388177	0.57182	2.91891891891892
			12.2830665252952	0.0253217491122665	0.57182	2.92292292292292
			12.3807696390803	0.0252519979912461	0.57182	2.92692692692693
			12.4784727528655	0.0251871380668333	0.57182	2.93093093093093
			12.5761758666506	0.0251100985059029	0.57182	2.93493493493494
			12.6738789804357	0.0250183512990207	0.57182	2.93893893893894
			12.7715820942209	0.0249257931836037	0.57182	2.94294294294294
			12.869285208006	0.0248510672339313	0.57182	2.94694694694695
			12.9669883217912	0.0248020780829926	0.57182	2.95095095095095
			13.0646914355763	0.0247695027052726	0.57182	2.95495495495496
			13.1623945493614	0.0247345757930596	0.57182	2.95895895895896
			13.2600976631466	0.0246846185322014	0.57182	2.96296296296296
			13.3578007769317	0.0246234414671066	0.57182	2.96696696696697
			13.4555038907168	0.0245680666185375	0.57182	2.97097097097097
			13.553207004502	0.0245345544213332	0.57182	2.97497497497498
			13.6509101182871	0.0245246980000935	0.57182	2.97897897897898
			13.7486132320722	0.0245245735018744	0.57182	2.98298298298298
			13.8463163458574	0.0245160970008325	0.57182	2.98698698698699
			13.9440194596425	0.0244919902945853	0.57182	2.99099099099099
			14.0417225734276	0.0244617712468285	0.57182	2.994994994995
			14.1394256872128	0.0244438339836655	0.57182	2.998998998999
			14.2371288009979	0.0244501940066354	0.57182	3.003003003003
			14.3348319147831	0.0244765305156512	0.57182	3.00700700700701
			14.4325350285682	0.0245057668056439	0.57182	3.01101101101101
			14.5302381423533	0.0245222259234598	0.57182	3.01501501501502
			14.6279412561385	0.0245246440454477	0.57182	3.01901901901902
			14.7256443699236	0.0245272575886616	0.57182	3.02302302302302
			14.8233474837087	0.0245480400205831	0.57182	3.02702702702703
			14.9210505974939	0.0245938084810993	0.57182	3.03103103103103
			15.018753711279	0.0246545420061812	0.57182	3.03503503503504
			15.1164568250641	0.0247116591915529	0.57182	3.03903903903904
			15.2141599388493	0.0247534463857814	0.57182	3.04304304304304
			15.3118630526344	0.0247848644812366	0.57182	3.04704704704705
			15.4095661664196	0.0248235600489135	0.57182	3.05105105105105
			15.5072692802047	0.0248853099026235	0.57182	3.05505505505506
			15.6049723939898	0.0249709225578389	0.57182	3.05905905905906
			15.702675507775	0.0250654946340576	0.57182	3.06306306306306
			15.8003786215601	0.0251507383486194	0.57182	3.06706706706707
			15.8980817353452	0.0252202383358115	0.57182	3.07107107107107
			15.9957848491304	0.0252849707614198	0.57182	3.07507507507508
			16.0934879629155	0.025364396628842	0.57182	3.07907907907908
			16.1911910767006	0.0254703958509435	0.57182	3.08308308308308
			16.2888941904858	0.0255973445763849	0.57182	3.08708708708709
			16.3865973042709	0.0257266739157794	0.57182	3.09109109109109
			16.484300418056	0.0258422869176579	0.57182	3.0950950950951
			16.5820035318412	0.025944119112764	0.57182	3.0990990990991
			16.6797066456263	0.0260485082186908	0.57182	3.1031031031031
			16.7774097594115	0.0261748800899394	0.57182	3.10710710710711
			16.8751128731966	0.0263296631784939	0.57182	3.11111111111111
			16.9728159869817	0.0265008195122301	0.57182	3.11511511511512
			17.0705191007669	0.0266677286013002	0.57182	3.11911911911912
			17.168222214552	0.0268184194284017	0.57182	3.12312312312312
			17.2659253283371	0.0269598736593793	0.57182	3.12712712712713
			17.3636284421223	0.0271126626891432	0.57182	3.13113113113113
			17.4613315559074	0.0272941169026368	0.57182	3.13513513513514
			17.5590346696925	0.0275038927401185	0.57182	3.13913913913914
			17.6567377834777	0.0277240663317443	0.57182	3.14314314314314
			17.7544408972628	0.0279339702761361	0.57182	3.14714714714715
			17.852144011048	0.0281276537190397	0.57182	3.15115115115115
			17.9498471248331	0.0283193909383051	0.57182	3.15515515515516
			18.0475502386182	0.0285323553345004	0.57182	3.15915915915916
			18.1452533524034	0.028779573018119	0.57182	3.16316316316316
			18.2429564661885	0.0290529546381628	0.57182	3.16716716716717
			18.3406595799736	0.0293298073103743	0.57182	3.17117117117117
			18.4383626937588	0.0295917941956764	0.57182	3.17517517517518
			18.5360658075439	0.0298407346358976	0.57182	3.17917917917918
			18.633768921329	0.0300978857150547	0.57182	3.18318318318318
			18.7314720351142	0.0303868657465034	0.57182	3.18718718718719
			18.8291751488993	0.030714130526825	0.57182	3.19119119119119
			18.9268782626844	0.0310633600605815	0.57182	3.1951951951952
			19.0245813764696	0.0314088844901645	0.57182	3.1991991991992
			19.1222844902547	0.0317374106820708	0.57182	3.2032032032032
			19.2199876040399	0.0320600012242496	0.57182	3.20720720720721
			19.317690717825	0.0324039087769417	0.57182	3.21121121121121
			19.4153938316101	0.0327905096896565	0.57182	3.21521521521522
			19.5130969453953	0.0332174967555395	0.57182	3.21921921921922
			19.6108000591804	0.0336605002863721	0.57182	3.22322322322322
			19.7085031729655	0.0340934332845495	0.57182	3.22722722722723
			19.8062062867507	0.0345110336014381	0.57182	3.23123123123123
			19.9039094005358	0.0349346380133619	0.57182	3.23523523523524
			20.0016125143209	0.0353956991914201	0.57182	3.23923923923924
			20.0993156281061	0.0359101580680193	0.57182	3.24324324324324
			20.1970187418912	0.0364650074882073	0.57182	3.24724724724725
			20.2947218556763	0.0370288958618731	0.57182	3.25125125125125
			20.3924249694615	0.0375787490624758	0.57182	3.25525525525526
			20.4901280832466	0.0381205104233981	0.57182	3.25925925925926
			20.5878311970318	0.0386861811980843	0.57182	3.26326326326326
			20.6855343108169	0.0393086735385806	0.57182	3.26726726726727
			20.783237424602	0.039994856074348	0.57182	3.27127127127127
			20.8809405383872	0.0407195944327532	0.57182	3.27527527527528
			20.9786436521723	0.0414467967649739	0.57182	3.27927927927928
			21.0763467659574	0.0421608309488401	0.57182	3.28328328328328
			21.1740498797426	0.0428821026090407	0.57182	3.28728728728729
			21.2717529935277	0.0436527957435323	0.57182	3.29129129129129
			21.3694561073128	0.0445034580586687	0.57182	3.2952952952953
			21.467159221098	0.045427928118488	0.57182	3.2992992992993
			21.5648623348831	0.046388392523971	0.57182	3.3033033033033
			21.6625654486683	0.0473478407439082	0.57182	3.30730730730731
			21.7602685624534	0.0483037137188947	0.57182	3.31131131131131
			21.8579716762385	0.0492941210017097	0.57182	3.31531531531532
			21.9556747900237	0.0503698163241613	0.57182	3.31931931931932
			22.0533779038088	0.051553943405341	0.57182	3.32332332332332
			22.1510810175939	0.0528232577150335	0.57182	3.32732732732733
			22.2487841313791	0.0541281640928794	0.57182	3.33133133133133
			22.3464872451642	0.0554367910196402	0.57182	3.33533533533533
			22.4441903589493	0.056766883489458	0.57182	3.33933933933934
			22.5418934727345	0.0581774633288372	0.57182	3.34334334334334
			22.6395965865196	0.0597248479701788	0.57182	3.34734734734735
			22.7372997003047	0.0614184313774089	0.57182	3.35135135135135
			22.8350028140899	0.0632141895645238	0.57182	3.35535535535536
			22.932705927875	0.0650541242797389	0.57182	3.35935935935936
			23.0304090416602	0.0669210411181665	0.57182	3.36336336336336
			23.1281121554453	0.0688627344876706	0.57182	3.36736736736737
			23.2258152692304	0.0709625895469326	0.57182	3.37137137137137
			23.3235183830156	0.0732779445169404	0.57182	3.37537537537538
			23.4212214968007	0.0757969067703534	0.57182	3.37937937937938
			23.5189246105858	0.0784524060552614	0.57182	3.38338338338338
			23.616627724371	0.0811861122075941	0.57182	3.38738738738739
			23.7143308381561	0.0840113093922449	0.57182	3.39139139139139
			23.8120339519412	0.0870204701080638	0.57182	3.3953953953954
			23.9097370657264	0.0903263279509917	0.57182	3.3993993993994
			24.0074401795115	0.093981686541314	0.57182	3.4034034034034
			24.1051432932966	0.0979456965409629	0.57182	3.40740740740741
			24.2028464070818	0.102130502283446	0.57182	3.41141141141141
			24.3005495208669	0.106495924532155	0.57182	3.41541541541542
			24.3982526346521	0.111115150411331	0.57182	3.41941941941942
			24.4959557484372	0.116151820834409	0.57182	3.42342342342342
			24.5936588622223	0.121759624901433	0.57182	3.42742742742743
			24.6913619760075	0.12798403992241	0.57182	3.43143143143143
			24.7890650897926	0.13475287536843	0.57182	3.43543543543544
			24.8867682035777	0.14197507076343	0.57182	3.43943943943944
			24.9844713173629	0.149675491013155	0.57182	3.44344344344344
			25.082174431148	0.158053637520695	0.57182	3.44744744744745
			25.1798775449331	0.167406816001797	0.57182	3.45145145145145
			25.2775806587183	0.177969217857302	0.57182	3.45545545545546
			25.3752837725034	0.189799068504753	0.57182	3.45945945945946
			25.4729868862886	0.202822758815621	0.57182	3.46346346346346
			25.5706900000737	0.217023805415707	0.57182	3.46746746746747
			25.6683931138588	0.232636717437811	0.57182	3.47147147147147
			25.766096227644	0.25018104511054	0.57182	3.47547547547548
			25.8637993414291	0.270286025017895	0.57182	3.47947947947948
			25.9615024552142	0.293433480916624	0.57182	3.48348348348348
			26.0592055689994	0.319842596155425	0.57182	3.48748748748749
			26.1569086827845	0.349638016635462	0.57182	3.49149149149149
			26.2546117965696	0.383222183582051	0.57182	3.4954954954955
			26.3523149103548	0.421579146838355	0.57182	3.4994994994995
			26.4500180241399	0.466242725419064	0.57182	3.5035035035035
			26.547721137925	0.518901091165527	0.57182	3.50750750750751
			26.6454242517102	0.580922968067992	0.57182	3.51151151151151
			26.7431273654953	0.65321857559074	0.57182	3.51551551551552
			26.8408304792805	0.736627838242897	0.57182	3.51951951951952
			26.9385335930656	0.832548517430793	0.57182	3.52352352352352
			27.0362367068507	0.943106776313355	0.57182	3.52752752752753
			27.1339398206359	1.07019696303905	0.57182	3.53153153153153
			27.231642934421	1.21330325451604	0.57182	3.53553553553554
			27.3293460482061	1.36690344690105	0.57182	3.53953953953954
			27.4270491619913	1.51890284330351	0.57182	3.54354354354354
			27.5247522757764	1.6514539283238	0.57182	3.54754754754755
			27.6224553895615	1.74457374636079	0.57182	3.55155155155155
			27.7201585033467	1.78158642644361	0.57182	3.55555555555556
			27.8178616171318	1.75433360177974	0.57182	3.55955955955956
			27.9155647309169	1.66595679201636	0.57182	3.56356356356356
			28.0132678447021	1.53001611659792	0.57182	3.56756756756757
			28.1109709584872	1.36630980573212	0.57182	3.57157157157157
			28.2086740722724	1.19517494035758	0.57182	3.57557557557558
			28.3063771860575	1.03256226501202	0.57182	3.57957957957958
			28.4040802998426	0.887577237834753	0.57182	3.58358358358358
			28.5017834136278	0.762862868911014	0.57182	3.58758758758759
			28.5994865274129	0.656910926030786	0.57182	3.59159159159159
			28.697189641198	0.566772685632195	0.57182	3.5955955955956
			28.7948927549832	0.489896529475854	0.57182	3.5995995995996
			28.8925958687683	0.424642618852183	0.57182	3.6036036036036
			28.9902989825534	0.369852513098466	0.57182	3.60760760760761
			29.0880020963386	0.324228737721839	0.57182	3.61161161161161
			29.1857052101237	0.286105006631189	0.57182	3.61561561561562
			29.2834083239089	0.253709706743697	0.57182	3.61961961961962
			29.381111437694	0.225620785279469	0.57182	3.62362362362362
			29.4788145514791	0.201024621675628	0.57182	3.62762762762763
			29.5765176652642	0.17960705697914	0.57182	3.63163163163163
			29.6742207790494	0.161204638163035	0.57182	3.63563563563564
			29.7719238928345	0.145497089764986	0.57182	3.63963963963964
			29.8696270066197	0.131944270606396	0.57182	3.64364364364364
			29.9673301204048	0.119958411889077	0.57182	3.64764764764765
			30.0650332341899	0.10913221741098	0.57182	3.65165165165165
			30.1627363479751	0.0993330716741526	0.57182	3.65565565565566
			30.2604394617602	0.0906055387528975	0.57182	3.65965965965966
			30.3581425755453	0.0829790119042625	0.57182	3.66366366366366
			30.4558456893305	0.076336114285413	0.57182	3.66766766766767
			30.5535488031156	0.0704300457577904	0.57182	3.67167167167167
			30.6512519169008	0.0650139611690333	0.57182	3.67567567567568
			30.7489550306859	0.0599652315464439	0.57182	3.67967967967968
			30.846658144471	0.0553071977513891	0.57182	3.68368368368368
			30.9443612582562	0.0511228801421363	0.57182	3.68768768768769
			31.0420643720413	0.0474396804532744	0.57182	3.69169169169169
			31.1397674858264	0.0441772848400261	0.57182	3.6956956956957
			31.2374705996116	0.0411911049062012	0.57182	3.6996996996997
			31.3351737133967	0.0383655071172745	0.57182	3.7037037037037
			31.4328768271818	0.0356774512922521	0.57182	3.70770770770771
			31.530579940967	0.0331832180876866	0.57182	3.71171171171171
			31.6282830547521	0.0309465060150693	0.57182	3.71571571571572
			31.7259861685373	0.0289704548383635	0.57182	3.71971971971972
			31.8236892823224	0.0271866290384272	0.57182	3.72372372372372
			31.9213923961075	0.0255036565621497	0.57182	3.72772772772773
			32.0190955098927	0.0238707817898697	0.57182	3.73173173173173
			32.1167986236778	0.0223041842857681	0.57182	3.73573573573574
			32.2145017374629	0.0208585213055056	0.57182	3.73973973973974
			32.3122048512481	0.019571390853228	0.57182	3.74374374374374
			32.4099079650332	0.0184274220748435	0.57182	3.74774774774775
			32.5076110788183	0.0173687925553386	0.57182	3.75175175175175
			32.6053141926035	0.0163394993668105	0.57182	3.75575575575576
			32.7030173063886	0.0153248580945591	0.57182	3.75975975975976
			32.8007204201737	0.0143549023876356	0.57182	3.76376376376376
			32.8984235339589	0.0134720007971528	0.57182	3.76776776776777
			32.996126647744	0.0126917027749405	0.57182	3.77177177177177
			33.0938297615292	0.0119888362969605	0.57182	3.77577577577578
			33.1915328753143	0.0113179220264152	0.57182	3.77977977977978
			33.2892359890994	0.0106486035803081	0.57182	3.78378378378378
			33.3869391028846	0.00998625954585204	0.57182	3.78778778778779
			33.4846422166697	0.0093623109116861	0.57182	3.79179179179179
			33.5823453304548	0.00880443905709129	0.57182	3.7957957957958
			33.68004844424	0.00831236692191318	0.57182	3.7997997997998
			33.7777515580251	0.00785836185809027	0.57182	3.8038038038038
			33.8754546718102	0.00741012570576097	0.57182	3.80780780780781
			33.9731577855954	0.00695577502002789	0.57182	3.81181181181181
			34.0708608993805	0.00651046168055972	0.57182	3.81581581581582
			34.1685640131657	0.00610063194549939	0.57182	3.81981981981982
			34.2662671269508	0.00574039198385797	0.57182	3.82382382382382
			34.3639702407359	0.00541979086387911	0.57182	3.82782782782783
			34.461673354521	0.00511366676373209	0.57182	3.83183183183183
			34.5593764683062	0.00480231617433858	0.57182	3.83583583583584
			34.6570795820913	0.00448624939770012	0.57182	3.83983983983984
			34.7547826958765	0.00418341780925585	0.57182	3.84384384384384
			34.8524858096616	0.00391245880212732	0.57182	3.84784784784785
			34.9501889234467	0.00367667495222602	0.57182	3.85185185185185
			35.0478920372319	0.00346179658808564	0.57182	3.85585585585586
			35.145595151017	0.00324834756685439	0.57182	3.85985985985986
			35.2432982648021	0.00302740827569112	0.57182	3.86386386386386
			35.3410013785873	0.00280659421937169	0.57182	3.86786786786787
			35.4387044923724	0.00260205561496604	0.57182	3.87187187187187
			35.5364076061576	0.00242409569990064	0.57182	3.87587587587588
			35.6341107199427	0.00226870458234533	0.57182	3.87987987987988
			35.7318138337278	0.00212154064610484	0.57182	3.88388388388388
			35.829516947513	0.00197015318872093	0.57182	3.88788788788789
			35.9272200612981	0.00181374442643509	0.57182	3.89189189189189
			36.0249231750832	0.00166258716543111	0.57182	3.8958958958959
			36.1226262888684	0.00152835578804511	0.57182	3.8998998998999
			36.2203294026535	0.00141406659707481	0.57182	3.9039039039039
			36.3180325164386	0.00131200259052963	0.57182	3.90790790790791
			36.4157356302238	0.00121073457714466	0.57182	3.91191191191191
			36.5134387440089	0.00110469059628106	0.57182	3.91591591591592
			36.611141857794	9.98092304120559E-4	0.57182	3.91991991991992
			36.7088449715792	9.00407471609753E-4	0.57182	3.92392392392392
			36.8065480853643	8.17796091575538E-4	0.57182	3.92792792792793
			36.9042511991494	7.48052111876545E-4	0.57182	3.93193193193193
			37.0019543129346	6.83021849928673E-4	0.57182	3.93593593593594
			37.0996574267197	6.15854960422709E-4	0.57182	3.93993993993994
			37.1973605405049	5.46549971916936E-4	0.57182	3.94394394394394
			37.29506365429	4.81211765515789E-4	0.57182	3.94794794794795
			37.3927667680751	4.26163505172509E-4	0.57182	3.95195195195195
			37.4904698818603	3.823838483265E-4	0.57182	3.95595595595596
			37.5881729956454	3.45044645507044E-4	0.57182	3.95995995995996
			37.6858761094305	3.08145369896206E-4	0.57182	3.96396396396396
			37.7835792232157	2.69797363161749E-4	0.57182	3.96796796796797
			37.8812823370008	2.33459545711983E-4	0.57182	3.97197197197197
			37.9789854507859	2.04328003325015E-4	0.57182	3.97597597597598
			38.0766885645711	1.84445599475292E-4	0.57182	3.97997997997998
			38.1743916783562	1.71023453403071E-4	0.57182	3.98398398398398
			38.2720947921413	1.59306021186507E-4	0.57182	3.98798798798799
			38.3697979059265	1.47103174806291E-4	0.57182	3.99199199199199
			38.4675010197116	1.36711240833821E-4	0.57182	3.995995995996
			38.5652041334968	1.32524424314101E-4	0.57182	4
