# Supplementary material for: High-resolution spectroscopy of single nuclear spins via sequential weak measurements
Source: Nat Commun. 2019 Feb 5;10:594. doi: 10.1038/s41467-019-08544-z (PMC6363762; doi:10.1038/s41467-019-08544-z)
Supplement: Supplementary file 3 — Source Data [file 41467_2019_8544_MOESM3_ESM.zip › Main Text/Fig2/Fig2etheory.txt]

-59.040206537854	1.32524424314101E-4
-58.9425034240689	1.36711240833821E-4
-58.8448003102837	1.47103174806291E-4
-58.7470971964986	1.59306021186491E-4
-58.6493940827134	1.71023453403071E-4
-58.5516909689283	1.84445599475292E-4
-58.4539878551432	2.04328003325015E-4
-58.356284741358	2.33459545712E-4
-58.2585816275729	2.6979736316176E-4
-58.1608785137878	3.08145369896206E-4
-58.0631754000026	3.45044645507044E-4
-57.9654722862175	3.823838483265E-4
-57.8677691724324	4.26163505172497E-4
-57.7700660586472	4.812117655158E-4
-57.6723629448621	5.46549971916936E-4
-57.574659831077	6.15854960422709E-4
-57.4769567172918	6.83021849928673E-4
-57.3792536035067	7.48052111876545E-4
-57.2815504897216	8.17796091575516E-4
-57.1838473759364	9.00407471609753E-4
-57.0861442621513	9.98092304120559E-4
-56.9884411483661	0.00110469059628105
-56.890738034581	0.00121073457714468
-56.7930349207959	0.00131200259052963
-56.6953318070107	0.00141406659707481
-56.5976286932256	0.00152835578804511
-56.4999255794405	0.00166258716543111
-56.4022224656553	0.00181374442643508
-56.3045193518702	0.00197015318872095
-56.2068162380851	0.00212154064610484
-56.1091131242999	0.00226870458234533
-56.0114100105148	0.00242409569990067
-55.9137068967297	0.00260205561496604
-55.8160037829445	0.00280659421937165
-55.7183006691594	0.00302740827569112
-55.6205975553742	0.00324834756685439
-55.5228944415891	0.00346179658808563
-55.425191327804	0.00367667495222602
-55.3274882140188	0.00391245880212732
-55.2297851002337	0.00418341780925585
-55.1320819864486	0.00448624939770012
-55.0343788726634	0.00480231617433857
-54.9366757588783	0.00511366676373205
-54.8389726450932	0.00541979086387911
-54.741269531308	0.00574039198385797
-54.6435664175229	0.00610063194549939
-54.5458633037377	0.00651046168055979
-54.4481601899526	0.00695577502002789
-54.3504570761675	0.00741012570576097
-54.2527539623823	0.00785836185809027
-54.1550508485972	0.00831236692191318
-54.0573477348121	0.00880443905709129
-53.9596446210269	0.00936231091168607
-53.8619415072418	0.00998625954585204
-53.7642383934567	0.0106486035803081
-53.6665352796715	0.0113179220264152
-53.5688321658864	0.0119888362969606
-53.4711290521013	0.0126917027749404
-53.3734259383161	0.0134720007971528
-53.275722824531	0.0143549023876356
-53.1780197107459	0.0153248580945591
-53.0803165969607	0.0163394993668106
-52.9826134831756	0.0173687925553385
-52.8849103693904	0.0184274220748435
-52.7872072556053	0.019571390853228
-52.6895041418202	0.0208585213055056
-52.591801028035	0.0223041842857681
-52.4940979142499	0.0238707817898697
-52.3963948004648	0.0255036565621497
-52.2986916866796	0.0271866290384272
-52.2009885728945	0.0289704548383635
-52.1032854591093	0.0309465060150694
-52.0055823453242	0.0331832180876864
-51.9078792315391	0.0356774512922521
-51.8101761177539	0.0383655071172745
-51.7124730039688	0.0411911049062012
-51.6147698901837	0.0441772848400263
-51.5170667763985	0.0474396804532741
-51.4193636626134	0.0511228801421363
-51.3216605488283	0.0553071977513891
-51.2239574350431	0.0599652315464439
-51.126254321258	0.0650139611690333
-51.0285512074729	0.07043004575779
-50.9308480936877	0.076336114285413
-50.8331449799026	0.0829790119042625
-50.7354418661175	0.0906055387528975
-50.6377387523323	0.0993330716741531
-50.5400356385472	0.10913221741098
-50.442332524762	0.119958411889077
-50.3446294109769	0.131944270606396
-50.2469262971918	0.145497089764986
-50.1492231834066	0.161204638163036
-50.0515200696215	0.17960705697914
-49.9538169558364	0.201024621675628
-49.8561138420512	0.225620785279469
-49.7584107282661	0.253709706743697
-49.6607076144809	0.286105006631189
-49.5630045006958	0.324228737721839
-49.4653013869107	0.369852513098466
-49.3675982731255	0.424642618852183
-49.2698951593404	0.489896529475859
-49.1721920455553	0.566772685632188
-49.0744889317701	0.656910926030786
-48.976785817985	0.762862868911014
-48.8790827041999	0.887577237834753
-48.7813795904147	1.03256226501203
-48.6836764766296	1.19517494035757
-48.5859733628445	1.36630980573212
-48.4882702490593	1.53001611659792
-48.3905671352742	1.66595679201636
-48.292864021489	1.75433360177975
-48.1951609077039	1.78158642644361
-48.0974577939188	1.74457374636079
-47.9997546801336	1.6514539283238
-47.9020515663485	1.51890284330351
-47.8043484525634	1.36690344690105
-47.7066453387782	1.21330325451605
-47.6089422249931	1.07019696303905
-47.511239111208	0.943106776313355
-47.4135359974228	0.832548517430793
-47.3158328836377	0.73662783824289
-47.2181297698526	0.653218575590745
-47.1204266560674	0.580922968067992
-47.0227235422823	0.518901091165527
-46.9250204284972	0.466242725419064
-46.827317314712	0.421579146838352
-46.7296142009269	0.383222183582053
-46.6319110871417	0.349638016635462
-46.5342079733566	0.319842596155425
-46.4365048595715	0.293433480916624
-46.3388017457863	0.270286025017895
-46.2410986320012	0.250181045110541
-46.1433955182161	0.232636717437811
-46.0456924044309	0.217023805415707
-45.9479892906458	0.202822758815621
-45.8502861768606	0.189799068504753
-45.7525830630755	0.177969217857302
-45.6548799492904	0.167406816001797
-45.5571768355052	0.158053637520695
-45.4594737217201	0.149675491013155
-45.361770607935	0.141975070763429
-45.2640674941498	0.13475287536843
-45.1663643803647	0.12798403992241
-45.0686612665796	0.121759624901433
-44.9709581527944	0.116151820834409
-44.8732550390093	0.11111515041133
-44.7755519252242	0.106495924532155
-44.677848811439	0.102130502283446
-44.5801456976539	0.0979456965409629
-44.4824425838688	0.093981686541314
-44.3847394700836	0.0903263279509915
-44.2870363562985	0.0870204701080638
-44.1893332425133	0.0840113093922449
-44.0916301287282	0.0811861122075941
-43.9939270149431	0.0784524060552614
-43.8962239011579	0.0757969067703532
-43.7985207873728	0.0732779445169404
-43.7008176735877	0.0709625895469326
-43.6031145598025	0.0688627344876706
-43.5054114460174	0.0669210411181665
-43.4077083322323	0.0650541242797389
-43.3100052184471	0.0632141895645238
-43.212302104662	0.0614184313774089
-43.1145989908769	0.0597248479701788
-43.0168958770917	0.0581774633288372
-42.9191927633066	0.0567668834894581
-42.8214896495214	0.0554367910196402
-42.7237865357363	0.0541281640928794
-42.6260834219512	0.0528232577150335
-42.528380308166	0.051553943405341
-42.4306771943809	0.0503698163241614
-42.3329740805958	0.0492941210017097
-42.2352709668106	0.0483037137188947
-42.1375678530255	0.0473478407439082
-42.0398647392404	0.046388392523971
-41.9421616254552	0.0454279281184881
-41.8444585116701	0.0445034580586687
-41.7467553978849	0.0436527957435323
-41.6490522840998	0.0428821026090407
-41.5513491703147	0.0421608309488401
-41.4536460565295	0.041446796764974
-41.3559429427444	0.0407195944327532
-41.2582398289593	0.039994856074348
-41.1605367151741	0.0393086735385806
-41.062833601389	0.0386861811980843
-40.9651304876039	0.0381205104233981
-40.8674273738187	0.0375787490624758
-40.7697242600336	0.0370288958618731
-40.6720211462485	0.0364650074882073
-40.5743180324633	0.0359101580680193
-40.4766149186782	0.0353956991914201
-40.378911804893	0.0349346380133619
-40.2812086911079	0.0345110336014381
-40.1835055773228	0.0340934332845495
-40.0858024635376	0.033660500286372
-39.9880993497525	0.0332174967555395
-39.8903962359674	0.0327905096896565
-39.7926931221822	0.0324039087769417
-39.6949900083971	0.0320600012242496
-39.597286894612	0.0317374106820708
-39.4995837808268	0.0314088844901645
-39.4018806670417	0.0310633600605815
-39.3041775532566	0.030714130526825
-39.2064744394714	0.0303868657465034
-39.1087713256863	0.0300978857150547
-39.0110682119011	0.0298407346358976
-38.913365098116	0.0295917941956764
-38.8156619843309	0.0293298073103743
-38.7179588705457	0.0290529546381628
-38.6202557567606	0.028779573018119
-38.5225526429755	0.0285323553345004
-38.4248495291903	0.0283193909383051
-38.3271464154052	0.0281276537190397
-38.2294433016201	0.0279339702761361
-38.1317401878349	0.0277240663317443
-38.0340370740498	0.0275038927401185
-37.9363339602646	0.0272941169026368
-37.8386308464795	0.0271126626891432
-37.7409277326944	0.0269598736593793
-37.6432246189092	0.0268184194284017
-37.5455215051241	0.0266677286013002
-37.447818391339	0.0265008195122301
-37.3501152775538	0.0263296631784939
-37.2524121637687	0.0261748800899394
-37.1547090499836	0.0260485082186908
-37.0570059361984	0.025944119112764
-36.9593028224133	0.0258422869176579
-36.8615997086281	0.0257266739157794
-36.763896594843	0.0255973445763849
-36.6661934810579	0.0254703958509435
-36.5684903672727	0.025364396628842
-36.4707872534876	0.0252849707614198
-36.3730841397025	0.0252202383358115
-36.2753810259173	0.0251507383486194
-36.1776779121322	0.0250654946340576
-36.0799747983471	0.0249709225578389
-35.9822716845619	0.0248853099026235
-35.8845685707768	0.0248235600489135
-35.7868654569917	0.0247848644812366
-35.6891623432065	0.0247534463857814
-35.5914592294214	0.0247116591915529
-35.4937561156362	0.0246545420061812
-35.3960530018511	0.0245938084810993
-35.298349888066	0.0245480400205831
-35.2006467742808	0.0245272575886616
-35.1029436604957	0.0245246440454477
-35.0052405467106	0.0245222259234598
-34.9075374329254	0.0245057668056439
-34.8098343191403	0.0244765305156512
-34.7121312053552	0.0244501940066354
-34.61442809157	0.0244438339836655
-34.5167249777849	0.0244617712468285
-34.4190218639998	0.0244919902945853
-34.3213187502146	0.0245160970008325
-34.2236156364295	0.0245245735018744
-34.1259125226443	0.0245246980000935
-34.0282094088592	0.0245345544213332
-33.9305062950741	0.0245680666185375
-33.8328031812889	0.0246234414671066
-33.7351000675038	0.0246846185322014
-33.6373969537187	0.0247345757930596
-33.5396938399335	0.0247695027052726
-33.4419907261484	0.0248020780829926
-33.3442876123633	0.0248510672339313
-33.2465844985781	0.0249257931836037
-33.148881384793	0.0250183512990207
-33.0511782710078	0.0251100985059029
-32.9534751572227	0.0251871380668333
-32.8557720434376	0.0252519979912461
-32.7580689296524	0.0253217491122665
-32.6603658158673	0.0254139935388177
-32.5626627020822	0.0255322622692607
-32.464959588297	0.0256629793035035
-32.3672564745119	0.0257866593019465
-32.2695533607268	0.0258941822393292
-32.1718502469416	0.0259946406522723
-32.0741471331565	0.0261080983804829
-31.9764440193714	0.0262490876845897
-31.8787409055862	0.0264144826912637
-31.7810377918011	0.0265859438732992
-31.6833346780159	0.0267451274079548
-31.5856315642308	0.0268891640955644
-31.4879284504457	0.027033472852197
-31.3902253366605	0.0271993276008096
-31.2925222228754	0.0273962945161892
-31.1948191090903	0.0276141392892344
-31.0971159953051	0.0278311692218469
-30.99941288152	0.0280323622999265
-30.9017097677349	0.028222302046711
-30.8040066539497	0.0284219632217278
-30.7063035401646	0.0286516799964071
-30.6086004263795	0.0289142633128471
-30.5108973125943	0.0291924387120364
-30.4131941988092	0.0294631074359707
-30.315491085024	0.0297168787519663
-30.2177879712389	0.0299666006046081
-30.1200848574538	0.0302374273924898
-30.0223817436686	0.0305462740235945
-29.9246786298835	0.0308876431624044
-29.8269755160984	0.0312379355496148
-29.7292724023132	0.0315751580225001
-29.6315692885281	0.0318978950248877
-29.533866174743	0.0322275378476159
-29.4361630609578	0.032591366707943
-29.3384599471727	0.0330001361818225
-29.2407568333876	0.0334388934795612
-29.1430537196024	0.033879226530701
-29.0453506058173	0.0343033411299334
-28.9476474920321	0.0347200481955019
-28.849944378247	0.0351588615574231
-28.7522412644619	0.0356463926163125
-28.6545381506767	0.0361843440714263
-28.5568350368916	0.0367477884102082
-28.4591319231065	0.0373059879448969
-28.3614288093213	0.037849029956496
-28.2637256955362	0.0383979495574291
-28.1660225817511	0.0389890721296781
-28.0683194679659	0.0396447583964225
-27.9706163541808	0.0403547876598752
-27.8729132403956	0.0410846622724947
-27.7752101266105	0.041805009037439
-27.6775070128254	0.042518078461998
-27.5798038990402	0.0432586821993778
-27.4821007852551	0.044067542745148
-27.38439767147	0.044958381816143
-27.2866945576848	0.0459064637484545
-27.1889914438997	0.0468694676343293
-27.0912883301146	0.0478246073916388
-26.9935852163294	0.0487912278967569
-26.8958821025443	0.049818815226381
-26.7981789887592	0.0509487374620499
-26.700475874974	0.0521809125841987
-26.6027727611889	0.0534741973415876
-26.5050696474037	0.0547821955276874
-26.4073665336186	0.0560960272496446
-26.3096634198335	0.0574579023034638
-26.2119603060483	0.0589320429463804
-26.1142571922632	0.0605551409735017
-26.0165540784781	0.0623075194085438
-25.9188509646929	0.0641311984987613
-25.8211478509078	0.065982659661896
-25.7234447371227	0.0678774869930732
-25.6257416233375	0.0698879694755862
-25.5280385095524	0.072092294519063
-25.4303353957673	0.0745154715548126
-25.3326322819821	0.0771123390964098
-25.234929168197	0.0798107825532358
-25.1372260544118	0.0825829271969756
-25.0395229406267	0.0854853160382934
-24.9418198268416	0.0886308374116617
-24.8441167130564	0.09211083758606
-24.7464135992713	0.0959305428856812
-24.6487104854862	0.100015241752135
-24.551007371701	0.104288947490399
-24.4533042579159	0.10876476310139
-24.3556011441308	0.113570055522897
-24.2578980303456	0.118878257392837
-24.1601949165605	0.124797227950926
-24.0624918027754	0.131307336946003
-23.9647886889902	0.138309775732998
-23.8670855752051	0.145756889187924
-23.7693824614199	0.153761802632824
-23.6716793476348	0.162590317777669
-23.5739762338497	0.172528718733881
-23.4762731200645	0.183728967897135
-23.3785700062794	0.196166756089199
-23.2808668924943	0.209768826861355
-23.1831637787091	0.224626824499635
-23.085460664924	0.241127555239772
-22.9877575511389	0.259877305739555
-22.8900544373537	0.281460097939975
-22.7923513235686	0.306224224785619
-22.6946482097834	0.334303070285609
-22.5969450959983	0.365910323810913
-22.4992419822132	0.401717830512281
-22.401538868428	0.44301450249161
-22.3038357546429	0.491475362470876
-22.2061326408578	0.548676057926973
-22.1084295270726	0.615740025643048
-22.0107264132875	0.693465930619176
-21.9130232995024	0.782903816378662
-21.8153201857172	0.885853552832683
-21.7176170719321	1.00452959620177
-21.6199139581469	1.13994861325938
-21.5222108443618	1.28938903803974
-21.4245077305767	1.44411347569836
-21.3268046167915	1.58886743416677
-21.2291015030064	1.70413053108687
-21.1313983892213	1.77085202849695
-21.0336952754361	1.77607019421512
-20.935992161651	1.71714630354143
-20.8382890478659	1.60277570860407
-20.7405859340807	1.45030841557413
-20.6428828202956	1.2805278572241
-20.5451797065105	1.11206551078695
-20.4474765927253	0.957570872299611
-20.3497734789402	0.822716814146481
-20.2520703651551	0.707720047142111
-20.1543672513699	0.610046162272747
-20.0566641375848	0.526798517358447
-19.9589610237996	0.455892278942605
-19.8612579100145	0.396012014457465
-19.7635547962294	0.345991458399333
-19.6658516824442	0.304343072026277
-19.5681485686591	0.269293124757418
-19.470445454874	0.239192552412837
-19.3727423410888	0.21291388372105
-19.2750392273037	0.189927765157332
-19.1773361135186	0.170043139068625
-19.0796329997334	0.153043808884788
-18.9819298859483	0.13848990802437
-18.8842267721631	0.125787244031055
-18.786523658378	0.114414774927531
-18.6888205445929	0.1041034487659
-18.5911174308077	0.0948309784936177
-18.4934143170226	0.0866579793460604
-18.3957112032375	0.0795482206513406
-18.2980080894523	0.0733081979886149
-18.2003049756672	0.0676722153560777
-18.1026018618821	0.062445024137814
-18.0048987480969	0.0575821197435491
-17.9071956343118	0.0531517190729555
-17.8094925205266	0.0492212181037781
-17.7117894067415	0.0457644568813038
-17.6140862929564	0.0426586446289111
-17.5163831791712	0.039762090244529
-17.4186800653861	0.0370019400672178
-17.320976951601	0.034401313721468
-17.2232738378158	0.0320305783622752
-17.1255707240307	0.0299288505648531
-17.0278676102456	0.0280605053062983
-16.9301644964604	0.026337246172353
-16.8324613826753	0.0246814224043983
-16.7347582688902	0.0230760498220182
-16.637055155105	0.0215628645970909
-16.5393520413199	0.0201947436100578
-16.4416489275348	0.0189845668394968
-16.3439458137496	0.0178915716033659
-16.2462426999645	0.0168526200794673
-16.1485395861793	0.0158292628439613
-16.0508364723942	0.0148314178689771
-15.9531333586091	0.0139006271272777
-15.8554302448239	0.0130697387787557
-15.7577271310388	0.0123333749275528
-15.6600240172537	0.0116520152266944
-15.5623209034685	0.0109836010208007
-15.4646177896834	0.0103148981577572
-15.3669146758983	0.00966729151982436
-15.2692115621131	0.00907434237290122
-15.171508448328	0.00855146476707411
-15.0738053345428	0.00808286121703173
-14.9761022207577	0.00763494393568324
-14.8783991069726	0.0071833061479613
-14.7806959931874	0.00673030950529017
-14.6829928794023	0.00629970491758729
-14.5852897656172	0.00591437870374637
-14.487586651832	0.00557657889857767
-14.3898835380469	0.00526652298265148
-14.2921804242618	0.00495914839060595
-14.1944773104766	0.00464400112161316
-14.0967741966915	0.00433179784953652
-13.9990710829064	0.00404327686230643
-13.9013679691212	0.00379074191085875
-13.8036648553361	0.0035679230031412
-13.7059617415509	0.00335584018545487
-13.6082586277658	0.00313869249042269
-13.5105555139807	0.00291600791046675
-13.4128524001955	0.00270135441946104
-13.3151492864104	0.00250965330109055
-13.2174461726253	0.00234436012668785
-13.1197430588401	0.00219507042460075
-13.022039945055	0.0020467494036638
-12.9243368312699	0.00189210827030448
-12.8266337174847	0.00173667095172668
-12.7289306036996	0.00159288836425648
-12.6312274899144	0.00146899697757018
-12.5335243761293	0.00136225604539785
-12.4358212623442	0.00126184366501212
-12.338118148559	0.00115825926408756
-12.2404150347739	0.00105089249355829
-12.1427119209888	9.47580289735397E-4
-12.0450088072036	8.57150734284492E-4
-11.9473056934185	7.8176205349148E-4
-11.8496025796334	7.15496170155126E-4
-11.7518994658482	6.49891998493131E-4
-11.6541963520631	5.81176385050767E-4
-11.556493238278	5.12912755265521E-4
-11.4587901244928	4.52178475814616E-4
-11.3610870107077	4.03067973389041E-4
-11.2633838969225	3.63329495497181E-4
-11.1656807831374	3.26796192561315E-4
-11.0679776693523	2.89037761371852E-4
-10.9702745555671	2.51029547111432E-4
-10.872571441782	2.17747817137769E-4
-10.7748683279969	1.93306377158161E-4
-10.6771652142117	1.7723437332852E-4
-10.5794621004266	1.65192578723246E-4
-10.4817589866415	1.53218103708554E-4
-10.3840558728563	1.41403770890115E-4
-10.2863527590712	1.33609870686489E-4
-10.188649645286	1.3360987068649E-4
-10.0909465315009	1.41403770890115E-4
-9.99324341771578	1.53218103708554E-4
-9.89554030393065	1.65192578723246E-4
-9.79783719014551	1.77234373328519E-4
-9.70013407636037	1.93306377158162E-4
-9.60243096257523	2.17747817137769E-4
-9.5047278487901	2.51029547111432E-4
-9.40702473500497	2.89037761371852E-4
-9.30932162121983	3.26796192561313E-4
-9.21161850743469	3.63329495497182E-4
-9.11391539364955	4.03067973389041E-4
-9.01621227986442	4.52178475814616E-4
-8.91850916607929	5.12912755265521E-4
-8.82080605229415	5.81176385050763E-4
-8.72310293850901	6.49891998493132E-4
-8.62539982472388	7.15496170155126E-4
-8.52769671093874	7.8176205349148E-4
-8.42999359715361	8.57150734284488E-4
-8.33229048336847	9.47580289735393E-4
-8.23458736958333	0.0010508924935583
-8.1368842557982	0.00115825926408756
-8.03918114201306	0.00126184366501212
-7.94147802822793	0.00136225604539784
-7.8437749144428	0.00146899697757017
-7.74607180065765	0.00159288836425649
-7.64836868687252	0.00173667095172668
-7.55066557308738	0.00189210827030448
-7.45296245930225	0.00204674940366379
-7.35525934551712	0.00219507042460074
-7.25755623173197	0.00234436012668786
-7.15985311794684	0.00250965330109055
-7.0621500041617	0.00270135441946104
-6.96444689037657	0.00291600791046674
-6.86674377659143	0.00313869249042271
-6.76904066280629	0.00335584018545488
-6.67133754902116	0.0035679230031412
-6.57363443523603	0.00379074191085875
-6.47593132145089	0.00404327686230641
-6.37822820766575	0.00433179784953654
-6.28052509388061	0.00464400112161318
-6.18282198009548	0.00495914839060595
-6.08511886631035	0.00526652298265148
-5.98741575252521	0.00557657889857765
-5.88971263874007	0.00591437870374639
-5.79200952495493	0.00629970491758731
-5.6943064111698	0.00673030950529017
-5.59660329738467	0.0071833061479613
-5.49890018359953	0.00763494393568322
-5.40119706981439	0.00808286121703175
-5.30349395602925	0.00855146476707411
-5.20579084224412	0.00907434237290122
-5.10808772845899	0.00966729151982436
-5.01038461467385	0.0103148981577571
-4.91268150088871	0.0109836010208008
-4.81497838710358	0.0116520152266944
-4.71727527331844	0.0123333749275528
-4.61957215953331	0.0130697387787557
-4.52186904574817	0.0139006271272776
-4.42416593196303	0.0148314178689772
-4.3264628181779	0.0158292628439613
-4.22875970439276	0.0168526200794673
-4.13105659060763	0.0178915716033659
-4.03335347682249	0.0189845668394967
-3.93565036303735	0.0201947436100578
-3.83794724925222	0.0215628645970909
-3.74024413546708	0.0230760498220182
-3.64254102168195	0.0246814224043983
-3.54483790789682	0.0263372461723529
-3.44713479411167	0.0280605053062984
-3.34943168032654	0.0299288505648531
-3.2517285665414	0.0320305783622752
-3.15402545275627	0.034401313721468
-3.05632233897114	0.0370019400672177
-2.95861922518599	0.0397620902445291
-2.86091611140086	0.0426586446289111
-2.76321299761572	0.0457644568813038
-2.66550988383059	0.0492212181037781
-2.56780677004546	0.0531517190729553
-2.47010365626031	0.0575821197435494
-2.37240054247518	0.062445024137814
-2.27469742869005	0.0676722153560777
-2.17699431490491	0.0733081979886145
-2.07929120111978	0.0795482206513402
-1.98158808733463	0.0866579793460607
-1.8838849735495	0.0948309784936177
-1.78618185976437	0.1041034487659
-1.68847874597923	0.11441477492753
-1.5907756321941	0.125787244031054
-1.49307251840895	0.138489908024371
-1.39536940462382	0.153043808884788
-1.29766629083869	0.170043139068625
-1.19996317705355	0.18992776515733
-1.10226006326842	0.212913883721048
-1.00455694948327	0.239192552412839
-0.90685383569814	0.269293124757418
-0.809150721913007	0.304343072026277
-0.711447608127873	0.345991458399331
-0.613744494342729	0.396012014457467
-0.516041380557595	0.455892278942608
-0.418338266772462	0.526798517358447
-0.320635152987328	0.610046162272747
-0.222932039202194	0.707720047142103
-0.125228925417049	0.822716814146489
-0.0275258116319151	0.957570872299618
0.0701773021532185	1.11206551078695
0.167880415938352	1.2805278572241
0.265583529723486	1.45030841557413
0.36328664350863	1.60277570860407
0.460989757293763	1.71714630354143
0.558692871078897	1.77607019421512
0.656395984864031	1.77085202849695
0.754099098649164	1.70413053108688
0.85180221243431	1.58886743416676
0.949505326219444	1.44411347569836
1.04720844000458	1.28938903803974
1.14491155378971	1.13994861325938
1.24261466757484	1.00452959620178
1.34031778135999	0.885853552832678
1.43802089514512	0.782903816378662
1.53572400893026	0.693465930619176
1.63342712271539	0.615740025643048
1.73113023650052	0.548676057926976
1.82883335028567	0.491475362470872
1.9265364640708	0.44301450249161
2.02423957785594	0.401717830512281
2.12194269164107	0.365910323810913
2.2196458054262	0.334303070285611
2.31734891921135	0.306224224785618
2.41505203299648	0.281460097939975
2.51275514678161	0.259877305739555
2.61045826056675	0.241127555239772
2.70816137435188	0.224626824499636
2.80586448813703	0.209768826861354
2.90356760192216	0.196166756089199
3.00127071570729	0.183728967897135
3.09897382949243	0.172528718733881
3.19667694327756	0.16259031777767
3.29438005706271	0.153761802632824
3.39208317084784	0.145756889187924
3.48978628463297	0.138309775732998
3.58748939841811	0.131307336946003
3.68519251220324	0.124797227950926
3.78289562598839	0.118878257392836
3.88059873977352	0.113570055522897
3.97830185355865	0.10876476310139
4.07600496734379	0.104288947490399
4.17370808112892	0.100015241752135
4.27141119491406	0.095930542885681
4.3691143086992	0.09211083758606
4.46681742248433	0.0886308374116617
4.56452053626947	0.0854853160382936
4.6622236500546	0.0825829271969758
4.75992676383974	0.0798107825532356
4.85762987762488	0.0771123390964098
4.95533299141001	0.0745154715548126
5.05303610519515	0.0720922945190632
5.15073921898029	0.0698879694755861
5.24844233276542	0.0678774869930731
5.34614544655056	0.065982659661896
5.44384856033569	0.0641311984987613
5.54155167412083	0.0623075194085439
5.63925478790597	0.0605551409735016
5.7369579016911	0.0589320429463803
5.83466101547624	0.0574579023034638
5.93236412926137	0.0560960272496446
6.0300672430465	0.0547821955276875
6.12777035683165	0.0534741973415875
6.22547347061678	0.0521809125841987
6.32317658440192	0.0509487374620499
6.42087969818705	0.049818815226381
6.51858281197218	0.048791227896757
6.61628592575733	0.0478246073916388
6.71398903954246	0.0468694676343293
6.8116921533276	0.0459064637484545
6.90939526711273	0.044958381816143
7.00709838089786	0.044067542745148
7.104801494683	0.0432586821993778
7.20250460846814	0.042518078461998
7.30020772225327	0.041805009037439
7.39791083603841	0.0410846622724947
7.49561394982354	0.0403547876598752
7.59331706360869	0.0396447583964224
7.69102017739382	0.0389890721296781
7.78872329117895	0.0383979495574291
7.88642640496409	0.037849029956496
7.98412951874922	0.0373059879448969
8.08183263253436	0.0367477884102081
8.1795357463195	0.0361843440714263
8.27723886010463	0.0356463926163125
8.37494197388977	0.0351588615574231
8.4726450876749	0.0347200481955019
8.57034820146005	0.0343033411299334
8.66805131524518	0.033879226530701
8.76575442903031	0.0334388934795612
8.86345754281544	0.0330001361818225
8.96116065660058	0.032591366707943
9.05886377038572	0.0322275378476158
9.15656688417086	0.0318978950248877
9.25426999795599	0.0315751580225001
9.35197311174113	0.0312379355496148
9.44967622552626	0.0308876431624045
9.5473793393114	0.0305462740235945
9.64508245309654	0.0302374273924898
9.74278556688167	0.0299666006046081
9.84048868066681	0.0297168787519663
9.93819179445194	0.0294631074359707
10.0358949082371	0.0291924387120364
10.1335980220222	0.0289142633128471
10.2313011358074	0.0286516799964071
10.3290042495925	0.0284219632217278
10.4267073633776	0.028222302046711
10.5244104771628	0.0280323622999265
10.6221135909479	0.0278311692218469
10.719816704733	0.0276141392892344
10.8175198185182	0.0273962945161892
10.9152229323033	0.0271993276008096
11.0129260460884	0.027033472852197
11.1106291598736	0.0268891640955644
11.2083322736587	0.0267451274079548
11.3060353874438	0.0265859438732991
11.403738501229	0.0264144826912637
11.5014416150141	0.0262490876845897
11.5991447287993	0.0261080983804829
11.6968478425844	0.0259946406522723
11.7945509563695	0.0258941822393292
11.8922540701547	0.0257866593019464
11.9899571839398	0.0256629793035035
12.0876602977249	0.0255322622692607
12.1853634115101	0.0254139935388177
12.2830665252952	0.0253217491122665
12.3807696390803	0.0252519979912461
12.4784727528655	0.0251871380668333
12.5761758666506	0.0251100985059029
12.6738789804357	0.0250183512990207
12.7715820942209	0.0249257931836037
12.869285208006	0.0248510672339313
12.9669883217912	0.0248020780829926
13.0646914355763	0.0247695027052726
13.1623945493614	0.0247345757930596
13.2600976631466	0.0246846185322014
13.3578007769317	0.0246234414671066
13.4555038907168	0.0245680666185375
13.553207004502	0.0245345544213332
13.6509101182871	0.0245246980000935
13.7486132320722	0.0245245735018744
13.8463163458574	0.0245160970008325
13.9440194596425	0.0244919902945853
14.0417225734276	0.0244617712468285
14.1394256872128	0.0244438339836655
14.2371288009979	0.0244501940066354
14.3348319147831	0.0244765305156512
14.4325350285682	0.0245057668056439
14.5302381423533	0.0245222259234598
14.6279412561385	0.0245246440454477
14.7256443699236	0.0245272575886616
14.8233474837087	0.0245480400205831
14.9210505974939	0.0245938084810993
15.018753711279	0.0246545420061812
15.1164568250641	0.0247116591915529
15.2141599388493	0.0247534463857814
15.3118630526344	0.0247848644812366
15.4095661664196	0.0248235600489135
15.5072692802047	0.0248853099026235
15.6049723939898	0.0249709225578389
15.702675507775	0.0250654946340576
15.8003786215601	0.0251507383486194
15.8980817353452	0.0252202383358115
15.9957848491304	0.0252849707614198
16.0934879629155	0.025364396628842
16.1911910767006	0.0254703958509435
16.2888941904858	0.0255973445763849
16.3865973042709	0.0257266739157794
16.484300418056	0.0258422869176579
16.5820035318412	0.025944119112764
16.6797066456263	0.0260485082186908
16.7774097594115	0.0261748800899394
16.8751128731966	0.0263296631784939
16.9728159869817	0.0265008195122301
17.0705191007669	0.0266677286013002
17.168222214552	0.0268184194284017
17.2659253283371	0.0269598736593793
17.3636284421223	0.0271126626891432
17.4613315559074	0.0272941169026368
17.5590346696925	0.0275038927401185
17.6567377834777	0.0277240663317443
17.7544408972628	0.0279339702761361
17.852144011048	0.0281276537190397
17.9498471248331	0.0283193909383051
18.0475502386182	0.0285323553345004
18.1452533524034	0.028779573018119
18.2429564661885	0.0290529546381628
18.3406595799736	0.0293298073103743
18.4383626937588	0.0295917941956764
18.5360658075439	0.0298407346358976
18.633768921329	0.0300978857150547
18.7314720351142	0.0303868657465034
18.8291751488993	0.030714130526825
18.9268782626844	0.0310633600605815
19.0245813764696	0.0314088844901645
19.1222844902547	0.0317374106820708
19.2199876040399	0.0320600012242496
19.317690717825	0.0324039087769417
19.4153938316101	0.0327905096896565
19.5130969453953	0.0332174967555395
19.6108000591804	0.0336605002863721
19.7085031729655	0.0340934332845495
19.8062062867507	0.0345110336014381
19.9039094005358	0.0349346380133619
20.0016125143209	0.0353956991914201
20.0993156281061	0.0359101580680193
20.1970187418912	0.0364650074882073
20.2947218556763	0.0370288958618731
20.3924249694615	0.0375787490624758
20.4901280832466	0.0381205104233981
20.5878311970318	0.0386861811980843
20.6855343108169	0.0393086735385806
20.783237424602	0.039994856074348
20.8809405383872	0.0407195944327532
20.9786436521723	0.0414467967649739
21.0763467659574	0.0421608309488401
21.1740498797426	0.0428821026090407
21.2717529935277	0.0436527957435323
21.3694561073128	0.0445034580586687
21.467159221098	0.045427928118488
21.5648623348831	0.046388392523971
21.6625654486683	0.0473478407439082
21.7602685624534	0.0483037137188947
21.8579716762385	0.0492941210017097
21.9556747900237	0.0503698163241613
22.0533779038088	0.051553943405341
22.1510810175939	0.0528232577150335
22.2487841313791	0.0541281640928794
22.3464872451642	0.0554367910196402
22.4441903589493	0.056766883489458
22.5418934727345	0.0581774633288372
22.6395965865196	0.0597248479701788
22.7372997003047	0.0614184313774089
22.8350028140899	0.0632141895645238
22.932705927875	0.0650541242797389
23.0304090416602	0.0669210411181665
23.1281121554453	0.0688627344876706
23.2258152692304	0.0709625895469326
23.3235183830156	0.0732779445169404
23.4212214968007	0.0757969067703534
23.5189246105858	0.0784524060552614
23.616627724371	0.0811861122075941
23.7143308381561	0.0840113093922449
23.8120339519412	0.0870204701080638
23.9097370657264	0.0903263279509917
24.0074401795115	0.093981686541314
24.1051432932966	0.0979456965409629
24.2028464070818	0.102130502283446
24.3005495208669	0.106495924532155
24.3982526346521	0.111115150411331
24.4959557484372	0.116151820834409
24.5936588622223	0.121759624901433
24.6913619760075	0.12798403992241
24.7890650897926	0.13475287536843
24.8867682035777	0.14197507076343
24.9844713173629	0.149675491013155
25.082174431148	0.158053637520695
25.1798775449331	0.167406816001797
25.2775806587183	0.177969217857302
25.3752837725034	0.189799068504753
25.4729868862886	0.202822758815621
25.5706900000737	0.217023805415707
25.6683931138588	0.232636717437811
25.766096227644	0.25018104511054
25.8637993414291	0.270286025017895
25.9615024552142	0.293433480916624
26.0592055689994	0.319842596155425
26.1569086827845	0.349638016635462
26.2546117965696	0.383222183582051
26.3523149103548	0.421579146838355
26.4500180241399	0.466242725419064
26.547721137925	0.518901091165527
26.6454242517102	0.580922968067992
26.7431273654953	0.65321857559074
26.8408304792805	0.736627838242897
26.9385335930656	0.832548517430793
27.0362367068507	0.943106776313355
27.1339398206359	1.07019696303905
27.231642934421	1.21330325451604
27.3293460482061	1.36690344690105
27.4270491619913	1.51890284330351
27.5247522757764	1.6514539283238
27.6224553895615	1.74457374636079
27.7201585033467	1.78158642644361
27.8178616171318	1.75433360177974
27.9155647309169	1.66595679201636
28.0132678447021	1.53001611659792
28.1109709584872	1.36630980573212
28.2086740722724	1.19517494035758
28.3063771860575	1.03256226501202
28.4040802998426	0.887577237834753
28.5017834136278	0.762862868911014
28.5994865274129	0.656910926030786
28.697189641198	0.566772685632195
28.7948927549832	0.489896529475854
28.8925958687683	0.424642618852183
28.9902989825534	0.369852513098466
29.0880020963386	0.324228737721839
29.1857052101237	0.286105006631189
29.2834083239089	0.253709706743697
29.381111437694	0.225620785279469
29.4788145514791	0.201024621675628
29.5765176652642	0.17960705697914
29.6742207790494	0.161204638163035
29.7719238928345	0.145497089764986
29.8696270066197	0.131944270606396
29.9673301204048	0.119958411889077
30.0650332341899	0.10913221741098
30.1627363479751	0.0993330716741526
30.2604394617602	0.0906055387528975
30.3581425755453	0.0829790119042625
30.4558456893305	0.076336114285413
30.5535488031156	0.0704300457577904
30.6512519169008	0.0650139611690333
30.7489550306859	0.0599652315464439
30.846658144471	0.0553071977513891
30.9443612582562	0.0511228801421363
31.0420643720413	0.0474396804532744
31.1397674858264	0.0441772848400261
31.2374705996116	0.0411911049062012
31.3351737133967	0.0383655071172745
31.4328768271818	0.0356774512922521
31.530579940967	0.0331832180876866
31.6282830547521	0.0309465060150693
31.7259861685373	0.0289704548383635
31.8236892823224	0.0271866290384272
31.9213923961075	0.0255036565621497
32.0190955098927	0.0238707817898697
32.1167986236778	0.0223041842857681
32.2145017374629	0.0208585213055056
32.3122048512481	0.019571390853228
32.4099079650332	0.0184274220748435
32.5076110788183	0.0173687925553386
32.6053141926035	0.0163394993668105
32.7030173063886	0.0153248580945591
32.8007204201737	0.0143549023876356
32.8984235339589	0.0134720007971528
32.996126647744	0.0126917027749405
33.0938297615292	0.0119888362969605
33.1915328753143	0.0113179220264152
33.2892359890994	0.0106486035803081
33.3869391028846	0.00998625954585204
33.4846422166697	0.0093623109116861
33.5823453304548	0.00880443905709129
33.68004844424	0.00831236692191318
33.7777515580251	0.00785836185809027
33.8754546718102	0.00741012570576097
33.9731577855954	0.00695577502002789
34.0708608993805	0.00651046168055972
34.1685640131657	0.00610063194549939
34.2662671269508	0.00574039198385797
34.3639702407359	0.00541979086387911
34.461673354521	0.00511366676373209
34.5593764683062	0.00480231617433858
34.6570795820913	0.00448624939770012
34.7547826958765	0.00418341780925585
34.8524858096616	0.00391245880212732
34.9501889234467	0.00367667495222602
35.0478920372319	0.00346179658808564
35.145595151017	0.00324834756685439
35.2432982648021	0.00302740827569112
35.3410013785873	0.00280659421937169
35.4387044923724	0.00260205561496604
35.5364076061576	0.00242409569990064
35.6341107199427	0.00226870458234533
35.7318138337278	0.00212154064610484
35.829516947513	0.00197015318872093
35.9272200612981	0.00181374442643509
36.0249231750832	0.00166258716543111
36.1226262888684	0.00152835578804511
36.2203294026535	0.00141406659707481
36.3180325164386	0.00131200259052963
36.4157356302238	0.00121073457714466
36.5134387440089	0.00110469059628106
36.611141857794	9.98092304120559E-4
36.7088449715792	9.00407471609753E-4
36.8065480853643	8.17796091575538E-4
36.9042511991494	7.48052111876545E-4
37.0019543129346	6.83021849928673E-4
37.0996574267197	6.15854960422709E-4
37.1973605405049	5.46549971916936E-4
37.29506365429	4.81211765515789E-4
37.3927667680751	4.26163505172509E-4
37.4904698818603	3.823838483265E-4
37.5881729956454	3.45044645507044E-4
37.6858761094305	3.08145369896206E-4
37.7835792232157	2.69797363161749E-4
37.8812823370008	2.33459545711983E-4
37.9789854507859	2.04328003325015E-4
38.0766885645711	1.84445599475292E-4
38.1743916783562	1.71023453403071E-4
38.2720947921413	1.59306021186507E-4
38.3697979059265	1.47103174806291E-4
38.4675010197116	1.36711240833821E-4
38.5652041334968	1.32524424314101E-4
