# Supplementary material for: High-resolution spectroscopy of single nuclear spins via sequential weak measurements
Source: Nat Commun. 2019 Feb 5;10:594. doi: 10.1038/s41467-019-08544-z (PMC6363762; doi:10.1038/s41467-019-08544-z)
Supplement: Supplementary file 3 — Source Data [file 41467_2019_8544_MOESM3_ESM.zip › Main Text/Fig2/Fig2fexp.txt]

-71.7897997279929	1.09795643739108	1.0050878891441	-72.0326321250392	0.0440564679309694	0.571	0	0.571	0	2.23629748346336	0
-71.5469673309134	0.540306269403111	0.72074233750678	-72.0083428130033	0.0409460040790495	0.571	3.003003003003	0.571	3.003	2.23629748346336	3.003003003003
-71.3041349338339	0.5116663349332	0.70304080588627	-71.9840535009673	0.0327689892025439	0.571	6.00600600600601	0.571	6.00601	2.23629748346336	6.00600600600601
-71.0613025367543	0.112450806319654	0.378096164436107	-71.9597641889313	0.0225601631171809	0.571	9.00900900900901	0.571	9.00901	2.23629748346336	9.00900900900901
-70.8184701396748	0.23676943545076	0.502351573299685	-71.9354748768954	0.0141084264292943	0.571	12.012012012012	0.571	12.01201	2.23629748346336	12.012012012012
-70.5756377425953	0.0643236899647315	0.317182671608907	-71.9111855648594	0.0105507434363992	0.571	15.015015015015	0.571	15.01502	2.23629748346336	15.015015015015
-70.3328053455157	0.0595053729178475	0.310426687267229	-71.8868962528234	0.0132079411031639	0.571	18.018018018018	0.571	18.01802	2.23629748346336	18.018018018018
-70.0899729484362	0.115336779029173	0.381439858359968	-71.8626069407875	0.0210944455536959	0.571	21.021021021021	0.571	21.02102	2.23629748346336	21.021021021021
-69.8471405513566	0.388007479189722	0.620843443781889	-71.8383176287515	0.0312839229072584	0.571	24.024024024024	0.571	24.02402	2.23629748346336	24.024024024024
-69.6043081542771	0.130430215420775	0.39847031203125	-71.8140283167156	0.0399951808964193	0.571	27.027027027027	0.571	27.02703	2.23629748346336	27.027027027027
-69.3614757571975	0.146061039805004	0.415371779287428	-71.7897390046796	0.0439953952371239	0.571	30.03003003003	0.571	30.03003	2.23629748346336	30.03003003003
-69.118643360118	0.0412736920541478	0.283409331193682	-71.7654496926436	0.0417999389829603	0.571	33.033033033033	0.571	33.03303	2.23629748346336	33.033033033033
-68.8758109630385	0.132550531609404	0.400804775191458	-71.7411603806077	0.0342235321072361	0.571	36.036036036036	0.571	36.03604	2.23629748346336	36.036036036036
-68.6329785659589	0.0768263311152927	0.334076595081813	-71.7168710685717	0.0240781136926692	0.571	39.039039039039	0.571	39.03904	2.23629748346336	39.039039039039
-68.3901461688794	0.00642672124035993	0.222835173820285	-71.6925817565357	0.0151294712455513	0.571	42.042042042042	0.571	42.04204	2.23629748346336	42.042042042042
-68.1473137717999	0.0790294518010105	0.336965751352996	-71.6682924444998	0.0106997513677921	0.571	45.045045045045	0.571	45.04505	2.23629748346336	45.045045045045
-67.9044813747203	0.25548843223574	0.518488013716278	-71.6440031324638	0.0124344370837399	0.571	48.048048048048	0.571	48.04805	2.23629748346336	48.048048048048
-67.6616489776408	0.165637261405982	0.435615415288835	-71.6197138204279	0.0196914090121596	0.571	51.0510510510511	0.571	51.05105	2.23629748346336	51.0510510510511
-67.4188165805612	0.0815031927460139	0.340180554436159	-71.5954245083919	0.029778910179317	0.571	54.0540540540541	0.571	54.05405	2.23629748346336	54.0540540540541
-67.1759841834817	0.183109320817246	0.452919642231573	-71.5711351963559	0.03895423086795	0.571	57.0570570570571	0.571	57.05706	2.23629748346336	57.0570570570571
-66.9331517864022	0.12316451705708	0.390364925435458	-71.54684588432	0.0438126034187736	0.571	60.0600600600601	0.571	60.06006	2.23629748346336	60.0600600600601
-66.6903193893226	0.177909262877379	0.447839425834856	-71.522556572284	0.0425509222669215	0.571	63.0630630630631	0.571	63.06306	2.23629748346336	63.0630630630631
-66.4474869922431	0.25885672027909	0.521338578896286	-71.498267260248	0.0356372672058969	0.571	66.0660660660661	0.571	66.06607	2.23629748346336	66.0660660660661
-66.2046545951636	0.131333349776353	0.399466328747731	-71.4739779482121	0.0256376368160482	0.571	69.0690690690691	0.571	69.06907	2.23629748346336	69.0690690690691
-65.961822198084	0.0880464443888549	0.348541060797996	-71.4496886361761	0.0162640256979791	0.571	72.0720720720721	0.571	72.07207	2.23629748346336	72.0720720720721
-65.7189898010045	0.0876796775082005	0.348077744487085	-71.4253993241402	0.0109969684507489	0.571	75.0750750750751	0.571	75.07508	2.23629748346336	75.0750750750751
-65.4761574039249	0.251689762052426	0.515254297028307	-71.4011100121042	0.011793675372906	0.571	78.0780780780781	0.571	78.07808	2.23629748346336	78.0780780780781
-65.2333250068454	0.0149630108545033	0.239097155047823	-71.3768207000682	0.018361235778968	0.571	81.0810810810811	0.571	81.08108	2.23629748346336	81.0810810810811
-64.9904926097659	0.202528405816697	0.471407464004011	-71.3525313880323	0.028264766725291	0.571	84.0840840840841	0.571	84.08408	2.23629748346336	84.0840840840841
-64.7476602126863	0.00409418090857762	0.218180840587684	-71.3282420759963	0.0378305793682082	0.571	87.0870870870871	0.571	87.08709	2.23629748346336	87.0870870870871
-64.5048278156068	0.497280697944218	0.693979116538035	-71.3039527639603	0.0435093695720854	0.571	90.0900900900901	0.571	90.09009	2.23629748346336	90.0900900900901
-64.2619954185272	0.164902415502359	0.434872539535524	-71.2796634519244	0.0431936201006793	0.571	93.0930930930931	0.571	93.09309	2.23629748346336	93.0930930930931
-64.0191630214477	0.0393578117374074	0.280419104785887	-71.2553741398884	0.037000255411094	0.571	96.0960960960961	0.571	96.0961	2.23629748346336	96.0960960960961
-63.7763306243681	0.199693646981085	0.468754103281619	-71.2310848278524	0.027227913972431	0.571	99.0990990990991	0.571	99.0991	2.23629748346336	99.0990990990991
-63.5334982272886	0.0120922196701244	0.233754472277451	-71.2067955158165	0.0175044475657594	0.571	102.102102102102	0.571	102.1021	2.23629748346336	102.102102102102
-63.2906658302091	0.0320196577780355	0.268658331053908	-71.1825062037805	0.0114408007349086	0.571	105.105105105105	0.571	105.10511	2.23629748346336	105.105105105105
-63.0478334331295	0.119663997747901	0.386399169277255	-71.1582168917445	0.0112907263943814	0.571	108.108108108108	0.571	108.10811	2.23629748346336	108.108108108108
-62.80500103605	0.0454609667269422	0.289837283177491	-71.1339275797086	0.0171137904777275	0.571	111.111111111111	0.571	111.11111	2.23629748346336	111.111111111111
-62.5621686389705	0.323495254097814	0.573302558520435	-71.1096382676726	0.0267524923961711	0.571	114.114114114114	0.571	114.11411	2.23629748346336	114.114114114114
-62.3193362418909	0.0523438850716513	0.300104346624725	-71.0853489556367	0.0366322789588282	0.571	117.117117117117	0.571	117.11712	2.23629748346336	117.117117117117
-62.0765038448114	0.14326665931647	0.41240109141283	-71.0610596436007	0.0430878165528292	0.571	120.12012012012	0.571	120.12012	2.23629748346336	120.12012012012
-61.8336714477318	0.289665813063732	0.546722887298569	-71.0367703315647	0.0437234567387187	0.571	123.123123123123	0.571	123.12312	2.23629748346336	123.123123123123
-61.5908390506523	0.00865306239440532	0.227188676890105	-71.0124810195288	0.0383029545471366	0.571	126.126126126126	0.571	126.12613	2.23629748346336	126.126126126126
-61.3480066535728	0.0286721795519277	0.263118828679546	-70.9881917074928	0.0288380239344883	0.571	129.129129129129	0.571	129.12913	2.23629748346336	129.129129129129
-61.1051742564932	0.107143911390899	0.37186911948156	-70.9639023954568	0.0188425406948052	0.571	132.132132132132	0.571	132.13213	2.23629748346336	132.132132132132
-60.8623418594137	0.00886342120766788	0.227595717584378	-70.9396130834209	0.0120288663060011	0.571	135.135135135135	0.571	135.13514	2.23629748346336	135.135135135135
-60.6195094623342	0.10507396157464	0.369411811107446	-70.9153237713849	0.0109299433549153	0.571	138.138138138138	0.571	138.13814	2.23629748346336	138.138138138138
-60.3766770652546	0.548034565010928	0.725444978761047	-70.891034459349	0.0159585696526606	0.571	141.141141141141	0.571	141.14114	2.23629748346336	141.141141141141
-60.1338446681751	0.0702830948794254	0.325344622660179	-70.866745147313	0.0252532159752687	0.571	144.144144144144	0.571	144.14414	2.23629748346336	144.144144144144
-59.8910122710955	0.118537860091825	0.385114680167877	-70.842455835277	0.0353679701659835	0.571	147.147147147147	0.571	147.14715	2.23629748346336	147.147147147147
-59.648179874016	0.265048046336885	0.526538014559689	-70.8181665232411	0.04255090454342	0.571	150.15015015015	0.571	150.15015	2.23629748346336	150.15015015015
-59.4053474769365	0.174562452480112	0.444539040110651	-70.7938772112051	0.0441366401453716	0.571	153.153153153153	0.571	153.15315	2.23629748346336	153.153153153153
-59.1625150798569	0.153476575226423	0.42315409273603	-70.7695878991692	0.0395362695445476	0.571	156.156156156156	0.571	156.15616	2.23629748346336	156.156156156156
-58.9196826827774	0.00937660844743948	0.228585685102429	-70.7452985871332	0.030456998834583	0.571	159.159159159159	0.571	159.15916	2.23629748346336	159.159159159159
-58.6768502856978	0.230140187617879	0.496511193331765	-70.7210092750972	0.0202695960557898	0.571	162.162162162162	0.571	162.16216	2.23629748346336	162.162162162162
-58.4340178886183	0.275541712200622	0.535235188245828	-70.6967199630613	0.0127580060658542	0.571	165.165165165165	0.571	165.16517	2.23629748346336	165.165165165165
-58.1911854915388	0.237250766967864	0.50277298548323	-70.6724306510253	0.0107149388307174	0.571	168.168168168168	0.571	168.16817	2.23629748346336	168.168168168168
-57.9483530944592	0.0240752230340399	0.255315875475763	-70.6481413389893	0.0149046530625325	0.571	171.171171171171	0.571	171.17117	2.23629748346336	171.171171171171
-57.7055206973797	0.103408628527551	0.367422907702071	-70.6238520269534	0.0237781395637254	0.571	174.174174174174	0.571	174.17417	2.23629748346336	174.174174174174
-57.4626883003002	0.0313396142067574	0.267542259282429	-70.5995627149174	0.034046839936955	0.571	177.177177177177	0.571	177.17718	2.23629748346336	177.177177177177
-57.2198559032206	0.467316353155235	0.674713562022142	-70.5752734028814	0.0419024192942458	0.571	180.18018018018	0.571	180.18018	2.23629748346336	180.18018018018
-56.9770235061411	0.276106882497481	0.535699595480325	-70.5509840908455	0.0444301845802435	0.571	183.183183183183	0.571	183.18318	2.23629748346336	183.183183183183
-56.7341911090615	0.224535929956623	0.491519702923319	-70.5266947788095	0.0406916010643328	0.571	186.186186186186	0.571	186.18619	2.23629748346336	186.186186186186
-56.491358711982	0.165531317612539	0.435508391996106	-70.5024054667736	0.0320738807684547	0.571	189.189189189189	0.571	189.18919	2.23629748346336	189.189189189189
-56.2485263149024	0.0284506684079835	0.262748145947836	-70.4781161547376	0.0217764352794912	0.571	192.192192192192	0.571	192.19219	2.23629748346336	192.192192192192
-56.0056939178229	0.0205440323412527	0.249156072493332	-70.4538268427016	0.0136242980501456	0.571	195.195195195195	0.571	195.1952	2.23629748346336	195.195195195195
-55.7628615207434	0.203945405722882	0.472728206304782	-70.4295375306657	0.010648564668957	0.571	198.198198198198	0.571	198.1982	2.23629748346336	198.198198198198
-55.5200291236638	0.109179566313643	0.374269980570184	-70.4052482186297	0.0139606568678082	0.571	201.201201201201	0.571	201.2012	2.23629748346336	201.201201201201
-55.2771967265843	0.0967177082279362	0.35932100306075	-70.3809589065937	0.022338482771678	0.571	204.204204204204	0.571	204.2042	2.23629748346336	204.204204204204
-55.0343643295048	0.0881005127731378	0.348609310317956	-70.3566695945578	0.0326785779320951	0.571	207.207207207207	0.571	207.20721	2.23629748346336	207.207207207207
-54.7915319324252	0.250004955054204	0.513813546383997	-70.3323802825218	0.041146957086678	0.571	210.21021021021	0.571	210.21021	2.23629748346336	210.21021021021
-54.5486995353457	0.0650941020715607	0.31824960302092	-70.3080909704859	0.0446019300655598	0.571	213.213213213213	0.571	213.21321	2.23629748346336	213.213213213213
-54.3058671382661	0.104184100723225	0.368350388402725	-70.2838016584499	0.0417608923783821	0.571	216.216216216216	0.571	216.21622	2.23629748346336	216.216216216216
-54.0630347411866	0.0696135676111623	0.324437882340862	-70.2595123464139	0.0336777787277598	0.571	219.219219219219	0.571	219.21922	2.23629748346336	219.219219219219
-53.8202023441071	0.233006940992517	0.499045196423545	-70.235223034378	0.0233534565150329	0.571	222.222222222222	0.571	222.22222	2.23629748346336	222.222222222222
-53.5773699470275	0.367386343380139	0.606052788273862	-70.210933722342	0.0146230752365579	0.571	225.225225225225	0.571	225.22523	2.23629748346336	225.225225225225
-53.334537549948	0.131188559755374	0.399306815099278	-70.186644410306	0.010732895283189	0.571	228.228228228228	0.571	228.22823	2.23629748346336	228.228228228228
-53.0917051528684	0.775441850879049	0.852284476435869	-70.1623550982701	0.0131346888877367	0.571	231.231231231231	0.571	231.23123	2.23629748346336	231.231231231231
-52.8488727557889	0.177570271918464	0.447506244971228	-70.1380657862341	0.0209454269246726	0.571	234.234234234234	0.571	234.23423	2.23629748346336	234.234234234234
-52.6060403587094	0.00150056101875489	0.212886104986926	-70.1137764741981	0.0312733308176092	0.571	237.237237237237	0.571	237.23724	2.23629748346336	237.237237237237
-52.3632079616298	0.0276507241456152	0.261405120929452	-70.0894871621622	0.0402899064782233	0.571	240.24024024024	0.571	240.24024	2.23629748346336	240.24024024024
-52.1203755645503	0.411387533295011	0.637197794487402	-70.0651978501262	0.0446505586699334	0.571	243.243243243243	0.571	243.24324	2.23629748346336	243.243243243243
-51.8775431674708	0.0217308290803185	0.251243168246781	-70.0409085380903	0.0427366743404795	0.571	246.246246246246	0.571	246.24625	2.23629748346336	246.246246246246
-51.6347107703912	0.335586949723294	0.582508811741504	-70.0166192260543	0.0352579256595312	0.571	249.249249249249	0.571	249.24925	2.23629748346336	249.249249249249
-51.3918783733117	0.0269316470508467	0.260191947232702	-69.9923299140183	0.0249906824496846	0.571	252.252252252252	0.571	252.25225	2.23629748346336	252.252252252252
-51.1490459762321	0.557837945342535	0.731366797100764	-69.9680406019824	0.0157489467846861	0.571	255.255255255255	0.571	255.25526	2.23629748346336	255.255255255255
-50.9062135791526	0.549144349470533	0.726117778004415	-69.9437512899464	0.0109692144102238	0.571	258.258258258258	0.571	258.25826	2.23629748346336	258.258258258258
-50.6633811820731	0.390372737576769	0.622517476917361	-69.9194619779104	0.012434306097307	0.571	261.261261261261	0.571	261.26126	2.23629748346336	261.261261261261
-50.4205487849935	0.710909226190074	0.818290974560556	-69.8951726658745	0.0196100594957724	0.571	264.264264264264	0.571	264.26426	2.23629748346336	264.264264264264
-50.177716387914	0.62751881160186	0.772150603321422	-69.8708833538385	0.0298416547328389	0.571	267.267267267267	0.571	267.26727	2.23629748346336	267.267267267267
-49.9348839908344	0.124346194387638	0.391694589011798	-69.8465940418025	0.0393374269034786	0.571	270.27027027027	0.571	270.27027	2.23629748346336	270.27027027027
-49.6920515937549	1.53331244051683	1.18038762601732	-69.8223047297666	0.0445756075563512	0.571	273.273273273273	0.571	273.27327	2.23629748346336	273.273273273273
-49.4492191966754	1.11492853786025	1.01249054974208	-69.7980154177306	0.0436121082913453	0.571	276.276276276276	0.571	276.27628	2.23629748346336	276.276276276276
-49.2063867995958	1.47455304795975	1.1582774633932	-69.7737261056946	0.036803735451991	0.571	279.279279279279	0.571	279.27928	2.23629748346336	279.279279279279
-48.9635544025163	2.93004225896851	1.61939408047958	-69.7494367936587	0.0266778103228259	0.571	282.282282282282	0.571	282.28228	2.23629748346336	282.282282282282
-48.7207220054367	4.89089306346328	2.08518246104452	-69.7251474816227	0.0169958226380473	0.571	285.285285285285	0.571	285.28529	2.23629748346336	285.285285285285
-48.4778896083572	3.97407997513073	1.88180508504867	-69.7008581695868	0.0113580053844641	0.571	288.288288288288	0.571	288.28829	2.23629748346336	288.288288288288
-48.2350572112777	10.9456962270043	3.11066113226172	-69.6765688575508	0.011866474526775	0.571	291.291291291291	0.571	291.29129	2.23629748346336	291.291291291291
-47.9922248141981	39.6081193747367	5.90754983472575	-69.6522795455148	0.0183433189736227	0.571	294.294294294294	0.571	294.29429	2.23629748346336	294.294294294294
-47.7493924171186	1230.2506635137	32.9038688286356	-69.6279902334789	0.028394466113261	0.571	297.297297297297	0.571	297.2973	2.23629748346336	297.297297297297
-47.5065600200391	39.6081193747367	5.90754983472575	-69.6037009214429	0.0382964242173439	0.571	300.3003003003	0.571	300.3003	2.23629748346336	300.3003003003
-47.2637276229595	10.9456962270043	3.11066113226172	-69.5794116094069	0.0443774787557277	0.571	303.303303303303	0.571	303.3033	2.23629748346336	303.303303303303
-47.02089522588	3.97407997513073	1.88180508504867	-69.555122297371	0.0443810267506838	0.571	306.306306306306	0.571	306.30631	2.23629748346336	306.306306306306
-46.7780628288004	4.89089306346328	2.08518246104452	-69.530832985335	0.0383048596487517	0.571	309.309309309309	0.571	309.30931	2.23629748346336	309.309309309309
-46.5352304317209	2.93004225896851	1.61939408047958	-69.5065436732991	0.0284042637614853	0.571	312.312312312312	0.571	312.31231	2.23629748346336	312.312312312312
-46.2923980346414	1.47455304795975	1.1582774633932	-69.4822543612631	0.0183569414078338	0.571	315.315315315315	0.571	315.31532	2.23629748346336	315.315315315315
-46.0495656375618	1.11492853786025	1.01249054974208	-69.4579650492271	0.0118989449740348	0.571	318.318318318318	0.571	318.31832	2.23629748346336	318.318318318318
-45.8067332404823	1.53331244051683	1.18038762601732	-69.4336757371912	0.011437531718412	0.571	321.321321321321	0.571	321.32132	2.23629748346336	321.321321321321
-45.5639008434027	0.124346194387638	0.391694589011798	-69.4093864251552	0.0171559403759621	0.571	324.324324324324	0.571	324.32432	2.23629748346336	324.324324324324
-45.3210684463232	0.62751881160186	0.772150603321422	-69.3850971131192	0.0269429910574314	0.571	327.327327327327	0.571	327.32733	2.23629748346336	327.327327327327
-45.0782360492437	0.710909226190075	0.818290974560557	-69.3608078010833	0.037174523279298	0.571	330.33033033033	0.571	330.33033	2.23629748346336	330.33033033033
-44.8354036521641	0.390372737576769	0.622517476917361	-69.3365184890473	0.04405744564125	0.571	333.333333333333	0.571	333.33333	2.23629748346336	333.333333333333
-44.5925712550846	0.549144349470532	0.726117778004414	-69.3122291770114	0.0450379717596271	0.571	336.336336336336	0.571	336.33634	2.23629748346336	336.336336336336
-44.3497388580051	0.557837945342535	0.731366797100764	-69.2879398649754	0.0397512436967516	0.571	339.339339339339	0.571	339.33934	2.23629748346336	339.339339339339
-44.1069064609255	0.0269316470508468	0.260191947232702	-69.2636505529394	0.0301592462603089	0.571	342.342342342342	0.571	342.34234	2.23629748346336	342.342342342342
-43.864074063846	0.335586949723293	0.582508811741503	-69.2393612409035	0.0198249014478882	0.571	345.345345345345	0.571	345.34535	2.23629748346336	345.345345345345
-43.6212416667664	0.0217308290803184	0.251243168246781	-69.2150719288675	0.0125909008113023	0.571	348.348348348348	0.571	348.34835	2.23629748346336	348.348348348348
-43.3784092696869	0.411387533295011	0.637197794487402	-69.1907826168315	0.0111531518866774	0.571	351.351351351351	0.571	351.35135	2.23629748346336	351.351351351351
-43.1355768726074	0.0276507241456152	0.261405120929452	-69.1664933047956	0.0160584016163722	0.571	354.354354354354	0.571	354.35435	2.23629748346336	354.354354354354
-42.8927444755278	0.00150056101875489	0.212886104986926	-69.1422039927596	0.0254987134322072	0.571	357.357357357357	0.571	357.35736	2.23629748346336	357.357357357357
-42.6499120784483	0.177570271918464	0.447506244971228	-69.1179146807236	0.0359800376899824	0.571	360.36036036036	0.571	360.36036	2.23629748346336	360.36036036036
-42.4070796813687	0.775441850879049	0.852284476435869	-69.0936253686877	0.0436176560927117	0.571	363.363363363363	0.571	363.36336	2.23629748346336	363.363363363363
-42.1642472842892	0.131188559755374	0.399306815099278	-69.0693360566517	0.0455782307480072	0.571	366.366366366366	0.571	366.36637	2.23629748346336	366.366366366366
-41.9214148872097	0.367386343380139	0.606052788273862	-69.0450467446157	0.0411331825376504	0.571	369.369369369369	0.571	369.36937	2.23629748346336	369.369369369369
-41.6785824901301	0.233006940992518	0.499045196423546	-69.0207574325798	0.0319317961254402	0.571	372.372372372372	0.571	372.37237	2.23629748346336	372.372372372372
-41.4357500930506	0.0696135676111623	0.324437882340862	-68.9964681205438	0.0213916950206494	0.571	375.375375375375	0.571	375.37538	2.23629748346336	375.375375375375
-41.192917695971	0.104184100723225	0.368350388402725	-68.9721788085079	0.0134319324384985	0.571	378.378378378378	0.571	378.37838	2.23629748346336	378.378378378378
-40.9500852988915	0.0650941020715607	0.31824960302092	-68.9478894964719	0.0110183139188958	0.571	381.381381381381	0.571	381.38138	2.23629748346336	381.381381381381
-40.707252901812	0.250004955054204	0.513813546383997	-68.9236001844359	0.0150608709295089	0.571	384.384384384384	0.571	384.38438	2.23629748346336	384.384384384384
-40.4644205047324	0.0881005127731378	0.348609310317956	-68.8993108724	0.0240733219161337	0.571	387.387387387387	0.571	387.38739	2.23629748346336	387.387387387387
-40.2215881076529	0.0967177082279362	0.35932100306075	-68.875021560364	0.0347219368029856	0.571	390.39039039039	0.571	390.39039	2.23629748346336	390.39039039039
-39.9787557105733	0.109179566313645	0.374269980570186	-68.850732248328	0.0430611323543342	0.571	393.393393393393	0.571	393.39339	2.23629748346336	393.393393393393
-39.7359233134938	0.203945405722882	0.472728206304782	-68.8264429362921	0.0459978698126798	0.571	396.396396396396	0.571	396.3964	2.23629748346336	396.396396396396
-39.4930909164143	0.0205440323412528	0.249156072493332	-68.8021536242561	0.0424413753578523	0.571	399.399399399399	0.571	399.3994	2.23629748346336	399.399399399399
-39.2502585193347	0.0284506684079834	0.262748145947836	-68.7778643122202	0.0337108426990349	0.571	402.402402402402	0.571	402.4024	2.23629748346336	402.402402402402
-39.0074261222552	0.165531317612539	0.435508391996106	-68.7535750001842	0.0230487454447738	0.571	405.405405405405	0.571	405.40541	2.23629748346336	405.405405405405
-38.7645937251757	0.224535929956624	0.49151970292332	-68.7292856881482	0.0144192959774955	0.571	408.408408408408	0.571	408.40841	2.23629748346336	408.408408408408
-38.5217613280961	0.276106882497481	0.535699595480325	-68.7049963761123	0.0110372723440254	0.571	411.411411411411	0.571	411.41141	2.23629748346336	411.411411411411
-38.2789289310166	0.467316353155234	0.674713562022141	-68.6807070640763	0.0141731555568483	0.571	414.414414414414	0.571	414.41441	2.23629748346336	414.414414414414
-38.036096533937	0.0313396142067568	0.267542259282428	-68.6564177520403	0.0226786561856706	0.571	417.417417417417	0.571	417.41742	2.23629748346336	417.417417417417
-37.7932641368575	0.103408628527551	0.367422907702071	-68.6321284400044	0.0334098101462404	0.571	420.42042042042	0.571	420.42042	2.23629748346336	420.42042042042
-37.550431739778	0.02407522303404	0.255315875475763	-68.6078391279684	0.0423917676039261	0.571	423.423423423423	0.571	423.42342	2.23629748346336	423.423423423423
-37.3075993426984	0.237250766967864	0.50277298548323	-68.5835498159325	0.0462937643055172	0.571	426.426426426426	0.571	426.42643	2.23629748346336	426.426426426426
-37.0647669456189	0.275541712200622	0.535235188245828	-68.5592605038965	0.043666979318562	0.571	429.429429429429	0.571	429.42943	2.23629748346336	429.429429429429
-36.8219345485393	0.230140187617879	0.496511193331765	-68.5349711918605	0.0354852636796726	0.571	432.432432432432	0.571	432.43243	2.23629748346336	432.432432432432
-36.5791021514598	0.00937660844743948	0.228585685102429	-68.5106818798246	0.0247869471065425	0.571	435.435435435435	0.571	435.43544	2.23629748346336	435.435435435435
-36.3362697543803	0.153476575226423	0.42315409273603	-68.4863925677886	0.0155494524211064	0.571	438.438438438438	0.571	438.43844	2.23629748346336	438.438438438438
-36.0934373573007	0.174562452480111	0.44453904011065	-68.4621032557526	0.0112135313871238	0.571	441.441441441441	0.571	441.44144	2.23629748346336	441.441441441441
-35.8506049602212	0.265048046336886	0.526538014559689	-68.4378139437167	0.0134046518910004	0.571	444.444444444444	0.571	444.44444	2.23629748346336	444.444444444444
-35.6077725631416	0.118537860091825	0.385114680167877	-68.4135246316807	0.0213266524525692	0.571	447.447447447447	0.571	447.44745	2.23629748346336	447.447447447447
-35.3649401660621	0.0702830948794255	0.325344622660179	-68.3892353196448	0.0320538293984612	0.571	450.45045045045	0.571	450.45045	2.23629748346336	450.45045045045
-35.1221077689826	0.548034565010928	0.725444978761047	-68.3649460076088	0.0416143192656769	0.571	453.453453453453	0.571	453.45345	2.23629748346336	453.453453453453
-34.879275371903	0.10507396157464	0.369411811107446	-68.3406566955728	0.0464636266428109	0.571	456.456456456457	0.571	456.45646	2.23629748346336	456.456456456457
-34.6364429748235	0.00886342120766788	0.227595717584378	-68.3163673835369	0.0448016620946787	0.571	459.459459459459	0.571	459.45946	2.23629748346336	459.459459459459
-34.3936105777439	0.1071439113909	0.371869119481562	-68.2920780715009	0.0372439433532204	0.571	462.462462462462	0.571	462.46246	2.23629748346336	462.462462462462
-34.1507781806644	0.0286721795519278	0.263118828679546	-68.2677887594649	0.0265967082095164	0.571	465.465465465465	0.571	465.46547	2.23629748346336	465.465465465465
-33.9079457835849	0.00865306239440537	0.227188676890105	-68.243499447429	0.0168180795316795	0.571	468.468468468468	0.571	468.46847	2.23629748346336	468.468468468468
-33.6651133865053	0.289665813063732	0.546722887298569	-68.219210135393	0.0115498222168112	0.571	471.471471471471	0.571	471.47147	2.23629748346336	471.471471471471
-33.4222809894258	0.14326665931647	0.41240109141283	-68.1949208233571	0.0127642972718179	0.571	474.474474474474	0.571	474.47447	2.23629748346336	474.474474474474
-33.1794485923463	0.0523438850716513	0.300104346624725	-68.1706315113211	0.0200292885645043	0.571	477.477477477477	0.571	477.47748	2.23629748346336	477.477477477477
-32.9366161952667	0.323495254097814	0.573302558520435	-68.1463421992851	0.0306647080765243	0.571	480.48048048048	0.571	480.48048	2.23629748346336	480.48048048048
-32.6937837981872	0.0454609667269422	0.289837283177491	-68.1220528872492	0.0407343991134996	0.571	483.483483483484	0.571	483.48348	2.23629748346336	483.483483483484
-32.4509514011076	0.119663997747901	0.386399169277255	-68.0977635752132	0.0465060312615411	0.571	486.486486486487	0.571	486.48649	2.23629748346336	486.486486486487
-32.2081190040281	0.0320196577780355	0.268658331053908	-68.0734742631772	0.0458376530597224	0.571	489.489489489489	0.571	489.48949	2.23629748346336	489.489489489489
-31.9652866069486	0.0120922196701244	0.233754472277451	-68.0491849511413	0.0389758315491861	0.571	492.492492492492	0.571	492.49249	2.23629748346336	492.492492492492
-31.722454209869	0.199693646981085	0.468754103281619	-68.0248956391053	0.0284679961298723	0.571	495.495495495496	0.571	495.4955	2.23629748346336	495.495495495496
-31.4796218127895	0.0393578117374073	0.280419104785887	-68.0006063270693	0.0182200873217894	0.571	498.498498498499	0.571	498.4985	2.23629748346336	498.498498498499
-31.2367894157099	0.164902415502359	0.434872539535524	-67.9763170150334	0.0120480834823451	0.571	501.501501501502	0.571	501.5015	2.23629748346336	501.501501501502
-30.9939570186304	0.497280697944218	0.693979116538035	-67.9520277029974	0.0122605236221337	0.571	504.504504504505	0.571	504.5045	2.23629748346336	504.504504504505
-30.7511246215509	0.00409418090857759	0.218180840587684	-67.9277383909615	0.0187985288827672	0.571	507.507507507507	0.571	507.50751	2.23629748346336	507.507507507507
-30.5082922244713	0.202528405816697	0.471407464004011	-67.9034490789255	0.0292536590998971	0.571	510.51051051051	0.571	510.51051	2.23629748346336	510.51051051051
-30.2654598273918	0.0149630108545033	0.239097155047823	-67.8791597668895	0.0397584602263981	0.571	513.513513513514	0.571	513.51351	2.23629748346336	513.513513513514
-30.0226274303123	0.251689762052426	0.515254297028307	-67.8548704548536	0.046420436662308	0.571	516.516516516517	0.571	516.51652	2.23629748346336	516.516516516517
-29.7797950332327	0.0876796775082005	0.348077744487085	-67.8305811428176	0.0467677929633087	0.571	519.51951951952	0.571	519.51952	2.23629748346336	519.51951951952
-29.5369626361532	0.0880464443888553	0.348541060797996	-67.8062918307816	0.0406700031393003	0.571	522.522522522523	0.571	522.52252	2.23629748346336	522.522522522523
-29.2941302390736	0.131333349776353	0.399466328747731	-67.7820025187457	0.0303903852386639	0.571	525.525525525526	0.571	525.52553	2.23629748346336	525.525525525526
-29.0512978419941	0.25885672027909	0.521338578896286	-67.7577132067097	0.0197496370806563	0.571	528.528528528529	0.571	528.52853	2.23629748346336	528.528528528529
-28.8084654449146	0.177909262877379	0.447839425834856	-67.7334238946737	0.012709445226072	0.571	531.531531531532	0.571	531.53153	2.23629748346336	531.531531531532
-28.565633047835	0.123164517057079	0.390364925435457	-67.7091345826378	0.0119012131048296	0.571	534.534534534535	0.571	534.53453	2.23629748346336	534.534534534535
-28.3228006507555	0.183109320817244	0.452919642231572	-67.6848452706018	0.0176462691532113	0.571	537.537537537537	0.571	537.53754	2.23629748346336	537.537537537537
-28.0799682536759	0.081503192746014	0.340180554436159	-67.6605559585659	0.027832350407623	0.571	540.540540540541	0.571	540.54054	2.23629748346336	540.540540540541
-27.8371358565964	0.165637261405981	0.435615415288834	-67.6362666465299	0.0386937808719972	0.571	543.543543543543	0.571	543.54354	2.23629748346336	543.543543543543
-27.5943034595169	0.25548843223574	0.518488013716278	-67.6119773344939	0.0462072044937109	0.571	546.546546546547	0.571	546.54655	2.23629748346336	546.546546546547
-27.3514710624373	0.0790294518010106	0.336965751352996	-67.587688022458	0.0475855819582236	0.571	549.54954954955	0.571	549.54955	2.23629748346336	549.54954954955
-27.1086386653578	0.00642672124035999	0.222835173820285	-67.563398710422	0.0423157178976878	0.571	552.552552552553	0.571	552.55255	2.23629748346336	552.552552552553
-26.8658062682782	0.0768263311152925	0.334076595081813	-67.539109398386	0.0323531070471698	0.571	555.555555555556	0.571	555.55556	2.23629748346336	555.555555555556
-26.6229738711987	0.132550531609404	0.400804775191458	-67.5148200863501	0.0214001638996249	0.571	558.558558558559	0.571	558.55856	2.23629748346336	558.558558558559
-26.3801414741192	0.0412736920541473	0.283409331193681	-67.4905307743141	0.0135342162459069	0.571	561.561561561562	0.571	561.56156	2.23629748346336	561.561561561562
-26.1373090770396	0.146061039805005	0.415371779287429	-67.4662414622781	0.0116936559761511	0.571	564.564564564565	0.571	564.56456	2.23629748346336	564.564564564565
-25.8944766799601	0.130430215420775	0.39847031203125	-67.4419521502422	0.0165842815869721	0.571	567.567567567568	0.571	567.56757	2.23629748346336	567.567567567568
-25.6516442828806	0.388007479189722	0.620843443781889	-67.4176628382062	0.026412858812563	0.571	570.570570570571	0.571	570.57057	2.23629748346336	570.570570570571
-25.408811885801	0.115336779029173	0.381439858359968	-67.3933735261703	0.0375484454089217	0.571	573.573573573574	0.571	573.57357	2.23629748346336	573.573573573574
-25.1659794887215	0.0595053729178476	0.310426687267229	-67.3690842141343	0.045867615648497	0.571	576.576576576577	0.571	576.57658	2.23629748346336	576.576576576577
-24.9231470916419	0.0643236899647316	0.317182671608907	-67.3447949020983	0.0482852258456111	0.571	579.57957957958	0.571	579.57958	2.23629748346336	579.57957957958
-24.6803146945624	0.23676943545076	0.502351573299685	-67.3205055900624	0.0439024805461316	0.571	582.582582582583	0.571	582.58258	2.23629748346336	582.582582582583
-24.4374822974829	0.112450806319654	0.378096164436107	-67.2962162780264	0.034345102527184	0.571	585.585585585586	0.571	585.58559	2.23629748346336	585.585585585586
-24.1946499004033	0.5116663349332	0.70304080588627	-67.2719269659904	0.0231644026399492	0.571	588.588588588589	0.571	588.58859	2.23629748346336	588.588588588589
-23.9518175033238	0.540306269403111	0.72074233750678	-67.2476376539545	0.014521874971248	0.571	591.591591591592	0.571	591.59159	2.23629748346336	591.591591591592
-23.7089851062442	1.09795643739108	1.0050878891441	-67.2233483419185	0.0116445108028767	0.571	594.594594594595	0.571	594.59459	2.23629748346336	594.594594594595
-23.2233203120852	1.09795643739108	1.0050878891441	-67.1990590298826	0.0156241603679474	0.571	597.597597597598	0.571	597.5976	2.23629748346336	597.597597597598
-22.9804879150056	0.540306269403111	0.72074233750678	-67.1747697178466	0.0250076222859259	0.571	600.600600600601	0.571	600.6006	2.23629748346336	600.600600600601
-22.7376555179261	0.5116663349332	0.70304080588627	-67.1504804058106	0.036331322313415	0.571	603.603603603604	0.571	603.6036	2.23629748346336	603.603603603604
-22.4948231208465	0.112450806319654	0.378096164436107	-67.1261910937747	0.0454038833579935	0.571	606.606606606607	0.571	606.60661	2.23629748346336	606.606606606607
-22.251990723767	0.23676943545076	0.502351573299685	-67.1019017817387	0.0488616804194566	0.571	609.60960960961	0.571	609.60961	2.23629748346336	609.60960960961
-22.0091583266875	0.0643236899647315	0.317182671608907	-67.0776124697027	0.0454201008130668	0.571	612.612612612613	0.571	612.61261	2.23629748346336	612.612612612613
-21.7663259296079	0.0595053729178475	0.310426687267229	-67.0533231576668	0.0363550764549778	0.571	615.615615615616	0.571	615.61562	2.23629748346336	615.615615615616
-21.5234935325284	0.115336779029173	0.381439858359968	-67.0290338456308	0.0250344172767648	0.571	618.618618618619	0.571	618.61862	2.23629748346336	618.618618618619
-21.2806611354488	0.388007479189722	0.620843443781889	-67.0047445335948	0.0156710639045941	0.571	621.621621621622	0.571	621.62162	2.23629748346336	621.621621621622
-21.0378287383693	0.130430215420775	0.39847031203125	-66.9804552215589	0.0117597672029981	0.571	624.624624624625	0.571	624.62462	2.23629748346336	624.624624624625
-20.7949963412898	0.146061039805004	0.415371779287428	-66.9561659095229	0.0147772678032998	0.571	627.627627627628	0.571	627.62763	2.23629748346336	627.627627627628
-20.5521639442102	0.0412736920541478	0.283409331193682	-66.9318765974869	0.0236293908731717	0.571	630.630630630631	0.571	630.63063	2.23629748346336	630.630630630631
-20.3093315471307	0.132550531609404	0.400804775191458	-66.907587285451	0.0350520394500404	0.571	633.633633633634	0.571	633.63363	2.23629748346336	633.633633633634
-20.0664991500512	0.0768263311152927	0.334076595081813	-66.883297973415	0.044819163288113	0.571	636.636636636637	0.571	636.63664	2.23629748346336	636.636636636637
-19.8236667529716	0.00642672124035993	0.222835173820285	-66.8590086613791	0.0493106938052457	0.571	639.63963963964	0.571	639.63964	2.23629748346336	639.63963963964
-19.5808343558921	0.0790294518010105	0.336965751352996	-66.8347193493431	0.0468587533416903	0.571	642.642642642643	0.571	642.64264	2.23629748346336	642.642642642643
-19.3380019588125	0.25548843223574	0.518488013716278	-66.8104300373071	0.0383715536258371	0.571	645.645645645646	0.571	645.64565	2.23629748346336	645.645645645646
-19.095169561733	0.165637261405982	0.435615415288835	-66.7861407252712	0.0270016335442357	0.571	648.648648648649	0.571	648.64865	2.23629748346336	648.648648648649
-18.8523371646535	0.0815031927460139	0.340180554436159	-66.7618514132352	0.016979587669757	0.571	651.651651651652	0.571	651.65165	2.23629748346336	651.651651651652
-18.6095047675739	0.183109320817246	0.452919642231573	-66.7375621011992	0.0120447112611578	0.571	654.654654654655	0.571	654.65465	2.23629748346336	654.654654654655
-18.3666723704944	0.12316451705708	0.390364925435458	-66.7132727891633	0.0140546813318775	0.571	657.657657657658	0.571	657.65766	2.23629748346336	657.657657657658
-18.1238399734148	0.177909262877379	0.447839425834856	-66.6889834771273	0.0222911764497539	0.571	660.660660660661	0.571	660.66066	2.23629748346336	660.660660660661
-17.8810075763353	0.25885672027909	0.521338578896286	-66.6646941650914	0.0337209567208511	0.571	663.663663663664	0.571	663.66366	2.23629748346336	663.663663663664
-17.6381751792558	0.131333349776353	0.399466328747731	-66.6404048530554	0.0441175606575559	0.571	666.666666666667	0.571	666.66667	2.23629748346336	666.666666666667
-17.3953427821762	0.0880464443888549	0.348541060797996	-66.6161155410194	0.049628846702671	0.571	669.66966966967	0.571	669.66967	2.23629748346336	669.66966966967
-17.1525103850967	0.0876796775082005	0.348077744487085	-66.5918262289835	0.0482090372905537	0.571	672.672672672673	0.571	672.67267	2.23629748346336	672.672672672673
-16.9096779880172	0.251689762052426	0.515254297028307	-66.5675369169475	0.0403829367852325	0.571	675.675675675676	0.571	675.67568	2.23629748346336	675.675675675676
-16.6668455909376	0.0149630108545033	0.239097155047823	-66.5432476049115	0.0290568747991956	0.571	678.678678678679	0.571	678.67868	2.23629748346336	678.678678678679
-16.4240131938581	0.202528405816697	0.471407464004011	-66.5189582928756	0.01844441469656	0.571	681.681681681682	0.571	681.68168	2.23629748346336	681.681681681682
-16.1811807967785	0.00409418090857762	0.218180840587684	-66.4946689808396	0.0125038937612403	0.571	684.684684684685	0.571	684.68468	2.23629748346336	684.684684684685
-15.938348399699	0.497280697944218	0.693979116538035	-66.4703796688037	0.0134671416034905	0.571	687.687687687688	0.571	687.68769	2.23629748346336	687.687687687688
-15.6955160026195	0.164902415502359	0.434872539535524	-66.4460903567677	0.0210062015318767	0.571	690.690690690691	0.571	690.69069	2.23629748346336	690.690690690691
-15.4526836055399	0.0393578117374074	0.280419104785887	-66.4218010447317	0.0323491362419402	0.571	693.693693693694	0.571	693.69369	2.23629748346336	693.693693693694
-15.2098512084604	0.199693646981085	0.468754103281619	-66.3975117326958	0.0433041344169285	0.571	696.696696696697	0.571	696.6967	2.23629748346336	696.696696696697
-14.9670188113808	0.0120922196701244	0.233754472277451	-66.3732224206598	0.0498135904583489	0.571	699.6996996997	0.571	699.6997	2.23629748346336	699.6996996997
-14.7241864143013	0.0320196577780355	0.268658331053908	-66.3489331086238	0.0494620354795578	0.571	702.702702702703	0.571	702.7027	2.23629748346336	702.702702702703
-14.4813540172218	0.119663997747901	0.386399169277255	-66.3246437965879	0.0423775661235382	0.571	705.705705705706	0.571	705.70571	2.23629748346336	705.705705705706
-14.2385216201422	0.0454609667269422	0.289837283177491	-66.3003544845519	0.0311904010130554	0.571	708.708708708709	0.571	708.70871	2.23629748346336	708.708708708709
-13.9956892230627	0.323495254097814	0.573302558520435	-66.276065172516	0.0200616825609158	0.571	711.711711711712	0.571	711.71171	2.23629748346336	711.711711711712
-13.7528568259831	0.0523438850716513	0.300104346624725	-66.25177586048	0.0131411013692133	0.571	714.714714714715	0.571	714.71471	2.23629748346336	714.714714714715
-13.5100244289036	0.14326665931647	0.41240109141283	-66.227486548444	0.0130250018391334	0.571	717.717717717718	0.571	717.71772	2.23629748346336	717.717717717718
-13.2671920318241	0.289665813063732	0.546722887298569	-66.2031972364081	0.0197878473638787	0.571	720.720720720721	0.571	720.72072	2.23629748346336	720.720720720721
-13.0243596347445	0.00865306239440532	0.227188676890105	-66.1789079243721	0.0309483102105722	0.571	723.723723723724	0.571	723.72372	2.23629748346336	723.723723723724
-12.781527237665	0.0286721795519277	0.263118828679546	-66.1546186123362	0.0423848985460805	0.571	726.726726726727	0.571	726.72673	2.23629748346336	726.726726726727
-12.5386948405855	0.107143911390899	0.37186911948156	-66.1303293003002	0.0498632829119521	0.571	729.72972972973	0.571	729.72973	2.23629748346336	729.72972972973
-12.2958624435059	0.00886342120766788	0.227595717584378	-66.1060399882642	0.0506093729454741	0.571	732.732732732733	0.571	732.73273	2.23629748346336	732.732732732733
-12.0530300464264	0.10507396157464	0.369411811107446	-66.0817506762283	0.0443437801832166	0.571	735.735735735736	0.571	735.73574	2.23629748346336	735.735735735736
-11.8101976493468	0.548034565010928	0.725444978761047	-66.0574613641923	0.0333919507959409	0.571	738.738738738739	0.571	738.73874	2.23629748346336	738.738738738739
-11.5673652522673	0.0702830948794254	0.325344622660179	-66.0331720521563	0.021826706988631	0.571	741.741741741742	0.571	741.74174	2.23629748346336	741.741741741742
-11.3245328551878	0.118537860091825	0.385114680167877	-66.0088827401204	0.0139593308897348	0.571	744.744744744745	0.571	744.74474	2.23629748346336	744.744744744745
-11.0817004581082	0.265048046336885	0.526538014559689	-65.9845934280844	0.0127381786789524	0.571	747.747747747748	0.571	747.74775	2.23629748346336	747.747747747748
-10.8388680610287	0.174562452480112	0.444539040110651	-65.9603041160484	0.0186496015094303	0.571	750.750750750751	0.571	750.75075	2.23629748346336	750.750750750751
-10.5960356639491	0.153476575226423	0.42315409273603	-65.9360148040125	0.0295308466405998	0.571	753.753753753754	0.571	753.75375	2.23629748346336	753.753753753754
-10.3532032668696	0.00937660844743948	0.228585685102429	-65.9117254919765	0.0413668205463791	0.571	756.756756756757	0.571	756.75676	2.23629748346336	756.756756756757
-10.1103708697901	0.230140187617879	0.496511193331765	-65.8874361799405	0.0497772219779442	0.571	759.75975975976	0.571	759.75976	2.23629748346336	759.75975975976
-9.86753847271053	0.275541712200622	0.535235188245828	-65.8631468679046	0.0516432747838088	0.571	762.762762762763	0.571	762.76276	2.23629748346336	762.762762762763
-9.62470607563098	0.237250766967864	0.50277298548323	-65.8388575558686	0.0462699780313079	0.571	765.765765765766	0.571	765.76577	2.23629748346336	765.765765765766
-9.38187367855145	0.0240752230340399	0.255315875475763	-65.8145682438327	0.0356507863519285	0.571	768.768768768769	0.571	768.76877	2.23629748346336	768.768768768769
-9.13904128147191	0.103408628527551	0.367422907702071	-65.7902789317967	0.0237339945209285	0.571	771.771771771772	0.571	771.77177	2.23629748346336	771.771771771772
-8.89620888439237	0.0313396142067574	0.267542259282429	-65.7659896197607	0.0149607667101562	0.571	774.774774774775	0.571	774.77477	2.23629748346336	774.774774774775
-8.65337648731283	0.467316353155235	0.674713562022142	-65.7417003077248	0.012616104720668	0.571	777.777777777778	0.571	777.77778	2.23629748346336	777.777777777778
-8.41054409023329	0.276106882497481	0.535699595480325	-65.7174109956888	0.017605005179116	0.571	780.780780780781	0.571	780.78078	2.23629748346336	780.780780780781
-8.16771169315375	0.224535929956623	0.491519702923319	-65.6931216836528	0.0281097131582794	0.571	783.783783783784	0.571	783.78378	2.23629748346336	783.783783783784
-7.92487929607421	0.165531317612539	0.435508391996106	-65.6688323716169	0.0402578172247012	0.571	786.786786786787	0.571	786.78679	2.23629748346336	786.786786786787
-7.68204689899467	0.0284506684079835	0.262748145947836	-65.6445430595809	0.0495556769452798	0.571	789.78978978979	0.571	789.78979	2.23629748346336	789.78978978979
-7.43921450191513	0.0205440323412527	0.249156072493332	-65.6202537475449	0.0525566231686988	0.571	792.792792792793	0.571	792.79279	2.23629748346336	792.792792792793
-7.1963821048356	0.203945405722882	0.472728206304782	-65.595964435509	0.0481446825554738	0.571	795.795795795796	0.571	795.7958	2.23629748346336	795.795795795796
-6.95354970775605	0.109179566313643	0.374269980570184	-65.571675123473	0.0379557412604086	0.571	798.798798798799	0.571	798.7988	2.23629748346336	798.798798798799
-6.71071731067652	0.0967177082279362	0.35932100306075	-65.5473858114371	0.0257772588300457	0.571	801.801801801802	0.571	801.8018	2.23629748346336	801.801801801802
-6.46788491359698	0.0881005127731378	0.348609310317956	-65.5230964994011	0.0161467615354744	0.571	804.804804804805	0.571	804.8048	2.23629748346336	804.804804804805
-6.22505251651744	0.250004955054204	0.513813546383997	-65.4988071873651	0.0126676829466509	0.571	807.807807807808	0.571	807.80781	2.23629748346336	807.807807807808
-5.9822201194379	0.0650941020715607	0.31824960302092	-65.4745178753292	0.0166676005315778	0.571	810.810810810811	0.571	810.81081	2.23629748346336	810.810810810811
-5.73938772235836	0.104184100723225	0.368350388402725	-65.4502285632932	0.0266984390649125	0.571	813.813813813814	0.571	813.81381	2.23629748346336	813.813813813814
-5.49655532527882	0.0696135676111623	0.324437882340862	-65.4259392512572	0.0390667478869334	0.571	816.816816816817	0.571	816.81682	2.23629748346336	816.816816816817
-5.25372292819929	0.233006940992517	0.499045196423545	-65.4016499392213	0.0491999174992485	0.571	819.81981981982	0.571	819.81982	2.23629748346336	819.81981981982
-5.01089053111975	0.367386343380139	0.606052788273862	-65.3773606271853	0.0533430134589484	0.571	822.822822822823	0.571	822.82282	2.23629748346336	822.822822822823
-4.76805813404021	0.131188559755374	0.399306815099278	-65.3530713151494	0.0499566047493583	0.571	825.825825825826	0.571	825.82583	2.23629748346336	825.825825825826
-4.52522573696067	0.775441850879049	0.852284476435869	-65.3287820031134	0.0402952709761891	0.571	828.828828828829	0.571	828.82883	2.23629748346336	828.828828828829
-4.28239333988113	0.177570271918464	0.447506244971228	-65.3044926910774	0.0279494406641089	0.571	831.831831831832	0.571	831.83183	2.23629748346336	831.831831831832
-4.03956094280159	0.00150056101875489	0.212886104986926	-65.2802033790415	0.0175178205076531	0.571	834.834834834835	0.571	834.83483	2.23629748346336	834.834834834835
-3.79672854572205	0.0276507241456152	0.261405120929452	-65.2559140670055	0.0129012432327253	0.571	837.837837837838	0.571	837.83784	2.23629748346336	837.837837837838
-3.55389614864252	0.411387533295011	0.637197794487402	-65.2316247549695	0.0158508781897496	0.571	840.840840840841	0.571	840.84084	2.23629748346336	840.840840840841
-3.31106375156297	0.0217308290803185	0.251243168246781	-65.2073354429336	0.0253110758874593	0.571	843.843843843844	0.571	843.84384	2.23629748346336	843.843843843844
-3.06823135448343	0.335586949723294	0.582508811741504	-65.1830461308976	0.0378034050804761	0.571	846.846846846847	0.571	846.84685	2.23629748346336	846.846846846847
-2.8253989574039	0.0269316470508467	0.260191947232702	-65.1587568188616	0.0487122404930276	0.571	849.84984984985	0.571	849.84985	2.23629748346336	849.84984984985
-2.58256656032436	0.557837945342535	0.731366797100764	-65.1344675068257	0.0539968093171833	0.571	852.852852852853	0.571	852.85285	2.23629748346336	852.852852852853
-2.33973416324482	0.549144349470533	0.726117778004415	-65.1101781947897	0.0516947088624454	0.571	855.855855855856	0.571	855.85586	2.23629748346336	855.855855855856
-2.09690176616528	0.390372737576769	0.622517476917361	-65.0858888827538	0.0426575059402111	0.571	858.858858858859	0.571	858.85886	2.23629748346336	858.858858858859
-1.85406936908574	0.710909226190074	0.818290974560556	-65.0615995707178	0.0302427313920422	0.571	861.861861861862	0.571	861.86186	2.23629748346336	861.861861861862
-1.6112369720062	0.62751881160186	0.772150603321422	-65.0373102586818	0.0190735887924577	0.571	864.864864864865	0.571	864.86486	2.23629748346336	864.864864864865
-1.36840457492667	0.124346194387638	0.391694589011798	-65.0130209466459	0.0133245011262051	0.571	867.867867867868	0.571	867.86787	2.23629748346336	867.867867867868
-1.12557217784713	1.53331244051683	1.18038762601732	-64.9887316346099	0.0151682252176825	0.571	870.870870870871	0.571	870.87087	2.23629748346336	870.870870870871
-0.882739780767586	1.11492853786025	1.01249054974208	-64.9644423225739	0.0239621566527992	0.571	873.873873873874	0.571	873.87387	2.23629748346336	873.873873873874
-0.63990738368805	1.47455304795975	1.1582774633932	-64.940153010538	0.036478503048197	0.571	876.876876876877	0.571	876.87688	2.23629748346336	876.876876876877
-0.39707498660851	2.93004225896851	1.61939408047958	-64.915863698502	0.0480959945218537	0.571	879.87987987988	0.571	879.87988	2.23629748346336	879.87987987988
-0.15424258952897	4.89089306346328	2.08518246104452	-64.891574386466	0.0545131967901509	0.571	882.882882882883	0.571	882.88288	2.23629748346336	882.882882882883
0.0885898075505702	3.97407997513073	1.88180508504867	-64.8672850744301	0.0533482783013701	0.571	885.885885885886	0.571	885.88589	2.23629748346336	885.885885885886
0.33142220463011	10.9456962270043	3.11066113226172	-64.8429957623941	0.0450303071935639	0.571	888.888888888889	0.571	888.88889	2.23629748346336	888.888888888889
0.57425460170965	39.6081193747367	5.90754983472575	-64.8187064503582	0.0326486001119612	0.571	891.891891891892	0.571	891.89189	2.23629748346336	891.891891891892
0.81708699878919	1230.2506635137	32.9038688286356	-64.7944171383222	0.0208128427068956	0.571	894.894894894895	0.571	894.89489	2.23629748346336	894.894894894895
1.05991939586872	39.6081193747367	5.90754983472575	-64.7701278262862	0.0139445190747376	0.571	897.897897897898	0.571	897.8979	2.23629748346336	897.897897897898
1.30275179294827	10.9456962270043	3.11066113226172	-64.7458385142503	0.0146328738068088	0.571	900.900900900901	0.571	900.9009	2.23629748346336	900.900900900901
1.5455841900278	3.97407997513073	1.88180508504867	-64.7215492022143	0.0226666541364659	0.571	903.903903903904	0.571	903.9039	2.23629748346336	903.903903903904
1.78841658710734	4.89089306346328	2.08518246104452	-64.6972598901783	0.0351036640803056	0.571	906.906906906907	0.571	906.90691	2.23629748346336	906.906906906907
2.03124898418688	2.93004225896851	1.61939408047958	-64.6729705781424	0.0473556023799095	0.571	909.90990990991	0.571	909.90991	2.23629748346336	909.90990990991
2.27408138126642	1.47455304795975	1.1582774633932	-64.6486812661064	0.0548882373218043	0.571	912.912912912913	0.571	912.91291	2.23629748346336	912.912912912913
2.51691377834596	1.11492853786025	1.01249054974208	-64.6243919540704	0.0549069821841129	0.571	915.915915915916	0.571	915.91592	2.23629748346336	915.915915915916
2.7597461754255	1.53331244051683	1.18038762601732	-64.6001026420345	0.0474013243903334	0.571	918.918918918919	0.571	918.91892	2.23629748346336	918.918918918919
3.00257857250504	0.124346194387638	0.391694589011798	-64.5758133299985	0.0351578242798443	0.571	921.921921921922	0.571	921.92192	2.23629748346336	921.921921921922
3.24541096958458	0.62751881160186	0.772150603321422	-64.5515240179626	0.0227334844503654	0.571	924.924924924925	0.571	924.92492	2.23629748346336	924.924924924925
3.48824336666412	0.710909226190075	0.818290974560557	-64.5272347059266	0.0147676702812351	0.571	927.927927927928	0.571	927.92793	2.23629748346336	927.927927927928
3.73107576374365	0.390372737576769	0.622517476917361	-64.5029453938906	0.014257850924182	0.571	930.930930930931	0.571	930.93093	2.23629748346336	930.930930930931
3.97390816082319	0.549144349470532	0.726117778004414	-64.4786560818547	0.0214399383518751	0.571	933.933933933934	0.571	933.93393	2.23629748346336	933.933933933934
4.21674055790273	0.557837945342535	0.731366797100764	-64.4543667698187	0.0336914029758796	0.571	936.936936936937	0.571	936.93694	2.23629748346336	936.936936936937
4.45957295498227	0.0269316470508468	0.260191947232702	-64.4300774577828	0.0464965815099258	0.571	939.93993993994	0.571	939.93994	2.23629748346336	939.93993993994
4.70240535206181	0.335586949723293	0.582508811741503	-64.4057881457468	0.0551189196972973	0.571	942.942942942943	0.571	942.94294	2.23629748346336	942.942942942943
4.94523774914135	0.0217308290803184	0.251243168246781	-64.3814988337108	0.0563609424653789	0.571	945.945945945946	0.571	945.94595	2.23629748346336	945.945945945946
5.18807014622089	0.411387533295011	0.637197794487402	-64.3572095216749	0.0497580561099332	0.571	948.948948948949	0.571	948.94895	2.23629748346336	948.948948948949
5.43090254330042	0.0276507241456152	0.261405120929452	-64.3329202096389	0.0377605238103271	0.571	951.951951951952	0.571	951.95195	2.23629748346336	951.951951951952
5.67373494037996	0.00150056101875489	0.212886104986926	-64.3086308976029	0.0248325404930306	0.571	954.954954954955	0.571	954.95495	2.23629748346336	954.954954954955
5.91656733745951	0.177570271918464	0.447506244971228	-64.284341585567	0.0157996053536957	0.571	957.957957957958	0.571	957.95796	2.23629748346336	957.957957957958
6.15939973453904	0.775441850879049	0.852284476435869	-64.260052273531	0.0140559291779967	0.571	960.960960960961	0.571	960.96096	2.23629748346336	960.960960960961
6.40223213161858	0.131188559755374	0.399306815099278	-64.2357629614951	0.0202977335620462	0.571	963.963963963964	0.571	963.96396	2.23629748346336	963.963963963964
6.64506452869812	0.367386343380139	0.606052788273862	-64.2114736494591	0.0322551098527207	0.571	966.966966966967	0.571	966.96697	2.23629748346336	966.966966966967
6.88789692577766	0.233006940992518	0.499045196423546	-64.1871843374231	0.045525562587136	0.571	969.96996996997	0.571	969.96997	2.23629748346336	969.96996996997
7.1307293228572	0.0696135676111623	0.324437882340862	-64.1628950253872	0.055203210945626	0.571	972.972972972973	0.571	972.97297	2.23629748346336	972.972972972973
7.37356171993674	0.104184100723225	0.368350388402725	-64.1386057133512	0.0577008015718599	0.571	975.975975975976	0.571	975.97598	2.23629748346336	975.975975975976
7.61639411701628	0.0650941020715607	0.31824960302092	-64.1143164013152	0.0520879123769507	0.571	978.978978978979	0.571	978.97898	2.23629748346336	978.978978978979
7.85922651409582	0.250004955054204	0.513813546383997	-64.0900270892793	0.0404461985975404	0.571	981.981981981982	0.571	981.98198	2.23629748346336	981.981981981982
8.10205891117535	0.0881005127731378	0.348609310317956	-64.0657377772433	0.0271061636656603	0.571	984.984984984985	0.571	984.98498	2.23629748346336	984.984984984985
8.3448913082549	0.0967177082279362	0.35932100306075	-64.0414484652074	0.0170452219120516	0.571	987.987987987988	0.571	987.98799	2.23629748346336	987.987987987988
8.5877237053344	0.109179566313645	0.374269980570186	-64.0171591531714	0.0140395791591292	0.571	990.990990990991	0.571	990.99099	2.23629748346336	990.990990990991
8.830556102414	0.203945405722882	0.472728206304782	-63.9928698411354	0.0192560751122746	0.571	993.993993993994	0.571	993.99399	2.23629748346336	993.993993993994
9.0733884994935	0.0205440323412528	0.249156072493332	-63.9685805290995	0.0308090315730121	0.571	996.996996996997	0.571	996.997	2.23629748346336	996.996996996997
9.316220896573	0.0284506684079834	0.262748145947836	-63.9442912170635	0.0444503064148378	0.571	1000	0.571	1000	2.23629748346336	1000
9.5590532936526	0.165531317612539	0.435508391996106	-63.9200019050275	0.0551401062618403	0.571	1003.003003003	0.571	1003.003	2.23629748346336	1003.003003003
9.8018856907321	0.224535929956624	0.49151970292332	-63.8957125929916	0.0589177905097847	0.571	1006.00600600601	0.571	1006.00601	2.23629748346336	1006.00600600601
10.0447180878117	0.276106882497481	0.535699595480325	-63.8714232809556	0.0543782793069053	0.571	1009.00900900901	0.571	1009.00901	2.23629748346336	1009.00900900901
10.2875504848912	0.467316353155234	0.674713562022141	-63.8471339689196	0.0432037694019055	0.571	1012.01201201201	0.571	1012.01201	2.23629748346336	1012.01201201201
10.5303828819707	0.0313396142067568	0.267542259282428	-63.8228446568837	0.0295496389867167	0.571	1015.01501501501	0.571	1015.01502	2.23629748346336	1015.01501501501
10.7732152790503	0.103408628527551	0.367422907702071	-63.7985553448477	0.0185086373075693	0.571	1018.01801801802	0.571	1018.01802	2.23629748346336	1018.01801801802
11.0160476761298	0.02407522303404	0.255315875475763	-63.7742660328117	0.0142209235204814	0.571	1021.02102102102	0.571	1021.02102	2.23629748346336	1021.02102102102
11.2588800732094	0.237250766967864	0.50277298548323	-63.7499767207758	0.0183312663997722	0.571	1024.02402402402	0.571	1024.02402	2.23629748346336	1024.02402402402
11.5017124702889	0.275541712200622	0.535235188245828	-63.7256874087398	0.0293682520829603	0.571	1027.02702702703	0.571	1027.02703	2.23629748346336	1027.02702702703
11.7445448673684	0.230140187617879	0.496511193331765	-63.7013980967038	0.043279719346852	0.571	1030.03003003003	0.571	1030.03003	2.23629748346336	1030.03003003003
11.987377264448	0.00937660844743948	0.228585685102429	-63.6771087846679	0.0549296780468888	0.571	1033.03303303303	0.571	1033.03303	2.23629748346336	1033.03303303303
12.2302096615275	0.153476575226423	0.42315409273603	-63.6528194726319	0.0600037974348205	0.571	1036.03603603604	0.571	1036.03604	2.23629748346336	1036.03603603604
12.4730420586071	0.174562452480111	0.44453904011065	-63.628530160596	0.0566165858098073	0.571	1039.03903903904	0.571	1039.03904	2.23629748346336	1039.03903903904
12.7158744556866	0.265048046336886	0.526538014559689	-63.60424084856	0.0460216220487484	0.571	1042.04204204204	0.571	1042.04204	2.23629748346336	1042.04204204204
12.9587068527661	0.118537860091825	0.385114680167877	-63.579951536524	0.0321573932545581	0.571	1045.04504504505	0.571	1045.04505	2.23629748346336	1045.04504504505
13.2015392498457	0.0702830948794255	0.325344622660179	-63.5556622244881	0.0201931646037539	0.571	1048.04804804805	0.571	1048.04805	2.23629748346336	1048.04804804805
13.4443716469252	0.548034565010928	0.725444978761047	-63.5313729124521	0.0146116930594619	0.571	1051.05105105105	0.571	1051.05105	2.23629748346336	1051.05105105105
13.6872040440047	0.10507396157464	0.369411811107446	-63.5070836004162	0.0175398363149422	0.571	1054.05405405405	0.571	1054.05405	2.23629748346336	1054.05405405405
13.9300364410843	0.00886342120766788	0.227595717584378	-63.4827942883802	0.0279486719980567	0.571	1057.05705705706	0.571	1057.05706	2.23629748346336	1057.05705705706
14.1728688381638	0.1071439113909	0.371869119481562	-63.4585049763442	0.0420238674942909	0.571	1060.06006006006	0.571	1060.06006	2.23629748346336	1060.06006006006
14.4157012352434	0.0286721795519278	0.263118828679546	-63.4342156643083	0.0545731242049627	0.571	1063.06306306306	0.571	1063.06306	2.23629748346336	1063.06306306306
14.6585336323229	0.00865306239440537	0.227188676890105	-63.4099263522723	0.0609514367066038	0.571	1066.06606606607	0.571	1066.06607	2.23629748346336	1066.06606606607
14.9013660294024	0.289665813063732	0.546722887298569	-63.3856370402363	0.0587903723003899	0.571	1069.06906906907	0.571	1069.06907	2.23629748346336	1069.06906906907
15.144198426482	0.14326665931647	0.41240109141283	-63.3613477282004	0.048887654886555	0.571	1072.07207207207	0.571	1072.07207	2.23629748346336	1072.07207207207
15.3870308235615	0.0523438850716513	0.300104346624725	-63.3370584161644	0.0349230084257664	0.571	1075.07507507507	0.571	1075.07508	2.23629748346336	1075.07507507507
15.6298632206411	0.323495254097814	0.573302558520435	-63.3127691041284	0.0221012919615676	0.571	1078.07807807808	0.571	1078.07808	2.23629748346336	1078.07807807808
15.8726956177206	0.0454609667269422	0.289837283177491	-63.2884797920925	0.015223185072851	0.571	1081.08108108108	0.571	1081.08108	2.23629748346336	1081.08108108108
16.1155280148001	0.119663997747901	0.386399169277255	-63.2641904800565	0.016898497508853	0.571	1084.08408408408	0.571	1084.08408	2.23629748346336	1084.08408408408
16.3583604118797	0.0320196577780355	0.268658331053908	-63.2399011680206	0.0265669878019441	0.571	1087.08708708709	0.571	1087.08709	2.23629748346336	1087.08708708709
16.6011928089592	0.0120922196701244	0.233754472277451	-63.2156118559846	0.0406939900209661	0.571	1090.09009009009	0.571	1090.09009	2.23629748346336	1090.09009009009
16.8440252060388	0.199693646981085	0.468754103281619	-63.1913225439486	0.0540728158851924	0.571	1093.09309309309	0.571	1093.09309	2.23629748346336	1093.09309309309
17.0868576031183	0.0393578117374073	0.280419104785887	-63.1670332319127	0.0617541184874809	0.571	1096.0960960961	0.571	1096.0961	2.23629748346336	1096.0960960961
17.3296900001978	0.164902415502359	0.434872539535524	-63.1427439198767	0.0608873613850872	0.571	1099.0990990991	0.571	1099.0991	2.23629748346336	1099.0990990991
17.5725223972774	0.497280697944218	0.693979116538035	-63.1184546078407	0.0517893294576145	0.571	1102.1021021021	0.571	1102.1021	2.23629748346336	1102.1021021021
17.8153547943569	0.00409418090857759	0.218180840587684	-63.0941652958048	0.0378392387950745	0.571	1105.10510510511	0.571	1105.10511	2.23629748346336	1105.10510510511
18.0581871914364	0.202528405816697	0.471407464004011	-63.0698759837688	0.0242346655657351	0.571	1108.10810810811	0.571	1108.10811	2.23629748346336	1108.10810810811
18.301019588516	0.0149630108545033	0.239097155047823	-63.0455866717329	0.0160662242578905	0.571	1111.11111111111	0.571	1111.11111	2.23629748346336	1111.11111111111
18.5438519855955	0.251689762052426	0.515254297028307	-63.0212973596969	0.0164241058637096	0.571	1114.11411411411	0.571	1114.11411	2.23629748346336	1114.11411411411
18.7866843826751	0.0876796775082005	0.348077744487085	-62.9970080476609	0.0252406710666714	0.571	1117.11711711712	0.571	1117.11712	2.23629748346336	1117.11711711712
19.0295167797546	0.0880464443888553	0.348541060797996	-62.972718735625	0.039302511883212	0.571	1120.12012012012	0.571	1120.12012	2.23629748346336	1120.12012012012
19.2723491768341	0.131333349776353	0.399466328747731	-62.948429423589	0.0534323449074467	0.571	1123.12312312312	0.571	1123.12312	2.23629748346336	1123.12312312312
19.5151815739137	0.25885672027909	0.521338578896286	-62.924140111553	0.0624061189882183	0.571	1126.12612612613	0.571	1126.12613	2.23629748346336	1126.12612612613
19.7580139709932	0.177909262877379	0.447839425834856	-62.8998507995171	0.0628955305218314	0.571	1129.12912912913	0.571	1129.12913	2.23629748346336	1129.12912912913
20.0008463680728	0.123164517057079	0.390364925435457	-62.8755614874811	0.0547137243415334	0.571	1132.13213213213	0.571	1132.13213	2.23629748346336	1132.13213213213
20.2436787651523	0.183109320817244	0.452919642231572	-62.8512721754451	0.0408980319881639	0.571	1135.13513513514	0.571	1135.13514	2.23629748346336	1135.13513513514
20.4865111622318	0.081503192746014	0.340180554436159	-62.8269828634092	0.0265940762240394	0.571	1138.13813813814	0.571	1138.13814	2.23629748346336	1138.13813813814
20.7293435593114	0.165637261405981	0.435615415288834	-62.8026935513732	0.0171511264390139	0.571	1141.14114114114	0.571	1141.14114	2.23629748346336	1141.14114114114
20.9721759563909	0.25548843223574	0.518488013716278	-62.7784042393373	0.0161336215672407	0.571	1144.14414414414	0.571	1144.14414	2.23629748346336	1144.14414414414
21.2150083534704	0.0790294518010106	0.336965751352996	-62.7541149273013	0.0239879481463798	0.571	1147.14714714715	0.571	1147.14715	2.23629748346336	1147.14714714715
21.45784075055	0.00642672124035999	0.222835173820285	-62.7298256152653	0.0378630564278012	0.571	1150.15015015015	0.571	1150.15015	2.23629748346336	1150.15015015015
21.7006731476295	0.0768263311152925	0.334076595081813	-62.7055363032294	0.0526565711723254	0.571	1153.15315315315	0.571	1153.15315	2.23629748346336	1153.15315315315
21.9435055447091	0.132550531609404	0.400804775191458	-62.6812469911934	0.0629026515134527	0.571	1156.15615615616	0.571	1156.15616	2.23629748346336	1156.15615615616
22.1863379417886	0.0412736920541473	0.283409331193681	-62.6569576791574	0.0648031866800534	0.571	1159.15915915916	0.571	1159.15916	2.23629748346336	1159.15915915916
22.4291703388682	0.146061039805005	0.415371779287429	-62.6326683671215	0.0576475921433336	0.571	1162.16216216216	0.571	1162.16216	2.23629748346336	1162.16216216216
22.6720027359477	0.130430215420775	0.39847031203125	-62.6083790550855	0.0440905537761412	0.571	1165.16516516517	0.571	1165.16517	2.23629748346336	1165.16516516517
22.9148351330272	0.388007479189722	0.620843443781889	-62.5840897430495	0.0291794497671377	0.571	1168.16816816817	0.571	1168.16817	2.23629748346336	1168.16816816817
23.1576675301068	0.115336779029173	0.381439858359968	-62.5598004310136	0.0184876654064473	0.571	1171.17117117117	0.571	1171.17117	2.23629748346336	1171.17117117117
23.4004999271863	0.0595053729178476	0.310426687267229	-62.5355111189776	0.0160440722189268	0.571	1174.17417417417	0.571	1174.17417	2.23629748346336	1174.17417417417
23.6433323242658	0.0643236899647316	0.317182671608907	-62.5112218069417	0.0228277808455541	0.571	1177.17717717718	0.571	1177.17718	2.23629748346336	1177.17717717718
23.8861647213454	0.23676943545076	0.502351573299685	-62.4869324949057	0.0363904583264703	0.571	1180.18018018018	0.571	1180.18018	2.23629748346336	1180.18018018018
24.1289971184249	0.112450806319654	0.378096164436107	-62.4626431828697	0.0517516704230885	0.571	1183.18318318318	0.571	1183.18318	2.23629748346336	1183.18318318318
24.3718295155045	0.5116663349332	0.70304080588627	-62.4383538708338	0.0632399385175154	0.571	1186.18618618619	0.571	1186.18619	2.23629748346336	1186.18618618619
24.614661912584	0.540306269403111	0.72074233750678	-62.4140645587978	0.0665990430660889	0.571	1189.18918918919	0.571	1189.18919	2.23629748346336	1189.18918918919
24.8574943096635	1.09795643739108	1.0050878891441	-62.3897752467619	0.0605774196137884	0.571	1192.19219219219	0.571	1192.19219	2.23629748346336	1192.19219219219
25.3431591038226	1.09795643739108	1.0050878891441	-62.3654859347259	0.0474072167204523	0.571	1195.1951951952	0.571	1195.1952	2.23629748346336	1195.1951951952
25.5859915009021	0.540306269403111	0.72074233750678	-62.3411966226899	0.03198984137318	0.571	1198.1981981982	0.571	1198.1982	2.23629748346336	1198.1981981982
25.8288238979817	0.5116663349332	0.70304080588627	-62.316907310654	0.0200850431614947	0.571	1201.2012012012	0.571	1201.2012	2.23629748346336	1201.2012012012
26.0716562950612	0.112450806319654	0.378096164436107	-62.292617998618	0.0161725184268067	0.571	1204.2042042042	0.571	1204.2042	2.23629748346336	1204.2042042042
26.3144886921408	0.23676943545076	0.502351573299685	-62.268328686582	0.0217798486181298	0.571	1207.20720720721	0.571	1207.20721	2.23629748346336	1207.20720720721
26.5573210892203	0.0643236899647315	0.317182671608907	-62.2440393745461	0.0349007773986513	0.571	1210.21021021021	0.571	1210.21021	2.23629748346336	1210.21021021021
26.8001534862998	0.0595053729178475	0.310426687267229	-62.2197500625101	0.0507251828056975	0.571	1213.21321321321	0.571	1213.21321	2.23629748346336	1213.21321321321
27.0429858833794	0.115336779029173	0.381439858359968	-62.1954607504741	0.0634152849483538	0.571	1216.21621621622	0.571	1216.21622	2.23629748346336	1216.21621621622
27.2858182804589	0.388007479189722	0.620843443781889	-62.1711714384382	0.0682722980243829	0.571	1219.21921921922	0.571	1219.21922	2.23629748346336	1219.21921921922
27.5286506775385	0.130430215420775	0.39847031203125	-62.1468821264022	0.0634894909092741	0.571	1222.22222222222	0.571	1222.22222	2.23629748346336	1222.22222222222
27.771483074618	0.146061039805004	0.415371779287428	-62.1225928143663	0.0508377126592806	0.571	1225.22522522523	0.571	1225.22523	2.23629748346336	1225.22522522523
28.0143154716975	0.0412736920541478	0.283409331193682	-62.0983035023303	0.0350234339403305	0.571	1228.22822822823	0.571	1228.22823	2.23629748346336	1228.22822822823
28.2571478687771	0.132550531609404	0.400804775191458	-62.0740141902943	0.0219518638737684	0.571	1231.23123123123	0.571	1231.23123	2.23629748346336	1231.23123123123
28.4999802658566	0.0768263311152927	0.334076595081813	-62.0497248782584	0.0165360223883134	0.571	1234.23423423423	0.571	1234.23423	2.23629748346336	1234.23423423423
28.7428126629362	0.00642672124035993	0.222835173820285	-62.0254355662224	0.0208645329162971	0.571	1237.23723723724	0.571	1237.23724	2.23629748346336	1237.23723723724
28.9856450600157	0.0790294518010105	0.336965751352996	-62.0011462541864	0.0334113139573045	0.571	1240.24024024024	0.571	1240.24024	2.23629748346336	1240.24024024024
29.2284774570952	0.25548843223574	0.518488013716278	-61.9768569421505	0.0495860627615608	0.571	1243.24324324324	0.571	1243.24324	2.23629748346336	1243.24324324324
29.4713098541748	0.165637261405982	0.435615415288835	-61.9525676301145	0.0634271532352368	0.571	1246.24624624625	0.571	1246.24625	2.23629748346336	1246.24624624625
29.7141422512543	0.0815031927460139	0.340180554436159	-61.9282783180785	0.0698127162787321	0.571	1249.24924924925	0.571	1249.24925	2.23629748346336	1249.24924924925
29.9569746483339	0.183109320817246	0.452919642231573	-61.9039890060426	0.0663699540256041	0.571	1252.25225225225	0.571	1252.25225	2.23629748346336	1252.25225225225
30.1998070454134	0.12316451705708	0.390364925435458	-61.8796996940066	0.0543710490520008	0.571	1255.25525525526	0.571	1255.25526	2.23629748346336	1255.25525525526
30.4426394424929	0.177909262877379	0.447839425834856	-61.8554103819707	0.0382775406303941	0.571	1258.25825825826	0.571	1258.25826	2.23629748346336	1258.25825825826
30.6854718395725	0.25885672027909	0.521338578896286	-61.8311210699347	0.0240961118692284	0.571	1261.26126126126	0.571	1261.26126	2.23629748346336	1261.26126126126
30.928304236652	0.131333349776353	0.399466328747731	-61.8068317578987	0.0171516199888053	0.571	1264.26426426426	0.571	1264.26426	2.23629748346336	1264.26426426426
31.1711366337315	0.0880464443888549	0.348541060797996	-61.7825424458628	0.0201029043789736	0.571	1267.26726726727	0.571	1267.26727	2.23629748346336	1267.26726726727
31.4139690308111	0.0876796775082005	0.348077744487085	-61.7582531338268	0.0319406264073961	0.571	1270.27027027027	0.571	1270.27027	2.23629748346336	1270.27027027027
31.6568014278906	0.251689762052426	0.515254297028307	-61.7339638217908	0.0483447308903645	0.571	1273.27327327327	0.571	1273.27327	2.23629748346336	1273.27327327327
31.8996338249702	0.0149630108545033	0.239097155047823	-61.7096745097549	0.0632752403665173	0.571	1276.27627627628	0.571	1276.27628	2.23629748346336	1276.27627627628
32.1424662220497	0.202528405816697	0.471407464004011	-61.6853851977189	0.0712107127419976	0.571	1279.27927927928	0.571	1279.27928	2.23629748346336	1279.27927927928
32.3852986191292	0.00409418090857762	0.218180840587684	-61.6610958856829	0.0692048904721901	0.571	1282.28228228228	0.571	1282.28228	2.23629748346336	1282.28228228228
32.6281310162088	0.497280697944218	0.693979116538035	-61.636806573647	0.0579955892076476	0.571	1285.28528528529	0.571	1285.28529	2.23629748346336	1285.28528528529
32.8709634132883	0.164902415502359	0.434872539535524	-61.612517261611	0.0417486117095409	0.571	1288.28828828829	0.571	1288.28829	2.23629748346336	1288.28828828829
33.1137958103679	0.0393578117374074	0.280419104785887	-61.5882279495751	0.026525133984336	0.571	1291.29129129129	0.571	1291.29129	2.23629748346336	1291.29129129129
33.3566282074474	0.199693646981085	0.468754103281619	-61.5639386375391	0.0180362969979615	0.571	1294.29429429429	0.571	1294.29429	2.23629748346336	1294.29429429429
33.5994606045269	0.0120922196701244	0.233754472277451	-61.5396493255031	0.0195167136314371	0.571	1297.2972972973	0.571	1297.2973	2.23629748346336	1297.2972972973
33.8422930016065	0.0320196577780355	0.268658331053908	-61.5153600134672	0.0305085519357458	0.571	1300.3003003003	0.571	1300.3003	2.23629748346336	1300.3003003003
34.085125398686	0.119663997747901	0.386399169277255	-61.4910707014312	0.0470131285383183	0.571	1303.3033033033	0.571	1303.3033	2.23629748346336	1303.3033033033
34.3279577957656	0.0454609667269422	0.289837283177491	-61.4667813893952	0.0629605576095816	0.571	1306.30630630631	0.571	1306.30631	2.23629748346336	1306.30630630631
34.5707901928451	0.323495254097814	0.573302558520435	-61.4424920773593	0.0724574391989842	0.571	1309.30930930931	0.571	1309.30931	2.23629748346336	1309.30930930931
34.8136225899246	0.0523438850716513	0.300104346624725	-61.4182027653233	0.0719803882947373	0.571	1312.31231231231	0.571	1312.31231	2.23629748346336	1312.31231231231
35.0564549870042	0.14326665931647	0.41240109141283	-61.3939134532874	0.0616990964370088	0.571	1315.31531531532	0.571	1315.31532	2.23629748346336	1315.31531531532
35.2992873840837	0.289665813063732	0.546722887298569	-61.3696241412514	0.0454322458179886	0.571	1318.31831831832	0.571	1318.31832	2.23629748346336	1318.31831831832
35.5421197811632	0.00865306239440532	0.227188676890105	-61.3453348292154	0.02924562664247	0.571	1321.32132132132	0.571	1321.32132	2.23629748346336	1321.32132132132
35.7849521782428	0.0286721795519277	0.263118828679546	-61.3210455171795	0.019206969998541	0.571	1324.32432432432	0.571	1324.32432	2.23629748346336	1324.32432432432
36.0277845753223	0.107143911390899	0.37186911948156	-61.2967562051435	0.0191283865619577	0.571	1327.32732732733	0.571	1327.32733	2.23629748346336	1327.32732732733
36.2706169724019	0.00886342120766788	0.227595717584378	-61.2724668931075	0.029136231256555	0.571	1330.33033033033	0.571	1330.33033	2.23629748346336	1330.33033033033
36.5134493694814	0.10507396157464	0.369411811107446	-61.2481775810716	0.0456047760045324	0.571	1333.33333333333	0.571	1333.33333	2.23629748346336	1333.33333333333
36.756281766561	0.548034565010928	0.725444978761047	-61.2238882690356	0.0624855135489649	0.571	1336.33633633634	0.571	1336.33634	2.23629748346336	1336.33633633634
36.9991141636405	0.0702830948794254	0.325344622660179	-61.1995989569997	0.0735448742579407	0.571	1339.33933933934	0.571	1339.33934	2.23629748346336	1339.33933933934
37.24194656072	0.118537860091825	0.385114680167877	-61.1753096449637	0.0746826186048767	0.571	1342.34234234234	0.571	1342.34234	2.23629748346336	1342.34234234234
37.4847789577996	0.265048046336885	0.526538014559689	-61.1510203329277	0.0654687821873106	0.571	1345.34534534535	0.571	1345.34535	2.23629748346336	1345.34534534535
37.7276113548791	0.174562452480112	0.444539040110651	-61.1267310208918	0.0493232058097732	0.571	1348.34834834835	0.571	1348.34835	2.23629748346336	1348.34834834835
37.9704437519586	0.153476575226423	0.42315409273603	-61.1024417088558	0.032263628035008	0.571	1351.35135135135	0.571	1351.35135	2.23629748346336	1351.35135135135
38.2132761490382	0.00937660844743948	0.228585685102429	-61.0781523968198	0.0206804727458243	0.571	1354.35435435435	0.571	1354.35435	2.23629748346336	1354.35435435435
38.4561085461177	0.230140187617879	0.496511193331765	-61.0538630847839	0.0189610250506539	0.571	1357.35735735736	0.571	1357.35736	2.23629748346336	1357.35735735736
38.6989409431973	0.275541712200622	0.535235188245828	-61.0295737727479	0.0278461385231573	0.571	1360.36036036036	0.571	1360.36036	2.23629748346336	1360.36036036036
38.9417733402768	0.237250766967864	0.50277298548323	-61.0052844607119	0.0441348354178738	0.571	1363.36336336336	0.571	1363.36336	2.23629748346336	1363.36336336336
39.1846057373563	0.0240752230340399	0.255315875475763	-60.980995148676	0.0618540012638519	0.571	1366.36636636637	0.571	1366.36637	2.23629748346336	1366.36636636637
39.4274381344359	0.103408628527551	0.367422907702071	-60.95670583664	0.0744659170742103	0.571	1369.36936936937	0.571	1369.36937	2.23629748346336	1369.36936936937
39.6702705315154	0.0313396142067574	0.267542259282429	-60.9324165246041	0.0772979158374657	0.571	1372.37237237237	0.571	1372.37237	2.23629748346336	1372.37237237237
39.9131029285949	0.467316353155235	0.674713562022142	-60.9081272125681	0.0692913582443876	0.571	1375.37537537538	0.571	1375.37538	2.23629748346336	1375.37537537538
40.1559353256745	0.276106882497481	0.535699595480325	-60.8838379005321	0.0534154393178282	0.571	1378.37837837838	0.571	1378.37838	2.23629748346336	1378.37837837838
40.398767722754	0.224535929956623	0.491519702923319	-60.8595485884962	0.0355845158213825	0.571	1381.38138138138	0.571	1381.38138	2.23629748346336	1381.38138138138
40.6416001198336	0.165531317612539	0.435508391996106	-60.8352592764602	0.0224735487314155	0.571	1384.38438438438	0.571	1384.38438	2.23629748346336	1384.38438438438
40.8844325169131	0.0284506684079835	0.262748145947836	-60.8109699644242	0.0190384142537348	0.571	1387.38738738739	0.571	1387.38739	2.23629748346336	1387.38738738739
41.1272649139926	0.0205440323412527	0.249156072493332	-60.7866806523883	0.026662117687025	0.571	1390.39039039039	0.571	1390.39039	2.23629748346336	1390.39039039039
41.3700973110722	0.203945405722882	0.472728206304782	-60.7623913403523	0.0426201795239031	0.571	1393.39339339339	0.571	1393.39339	2.23629748346336	1393.39339339339
41.6129297081517	0.109179566313643	0.374269980570184	-60.7381020283163	0.0610714906376476	0.571	1396.3963963964	0.571	1396.3964	2.23629748346336	1396.3963963964
41.8557621052313	0.0967177082279362	0.35932100306075	-60.7138127162804	0.0752144854783546	0.571	1399.3993993994	0.571	1399.3994	2.23629748346336	1399.3993993994
42.0985945023108	0.0881005127731378	0.348609310317956	-60.6895234042444	0.0798128620324353	0.571	1402.4024024024	0.571	1402.4024	2.23629748346336	1402.4024024024
42.3414268993903	0.250004955054204	0.513813546383997	-60.6652340922085	0.0731530931209956	0.571	1405.40540540541	0.571	1405.40541	2.23629748346336	1405.40540540541
42.5842592964699	0.0650941020715607	0.31824960302092	-60.6409447801725	0.0577021042189002	0.571	1408.40840840841	0.571	1408.40841	2.23629748346336	1408.40840840841
42.8270916935494	0.104184100723225	0.368350388402725	-60.6166554681365	0.0392130108028044	0.571	1411.41141141141	0.571	1411.41141	2.23629748346336	1411.41141141141
43.069924090629	0.0696135676111623	0.324437882340862	-60.5923661561006	0.0246028508146574	0.571	1414.41441441441	0.571	1414.41441	2.23629748346336	1414.41441441441
43.3127564877085	0.233006940992517	0.499045196423545	-60.5680768440646	0.0193850376965289	0.571	1417.41741741742	0.571	1417.41742	2.23629748346336	1417.41741741742
43.555588884788	0.367386343380139	0.606052788273862	-60.5437875320286	0.02560942678503	0.571	1420.42042042042	0.571	1420.42042	2.23629748346336	1420.42042042042
43.7984212818676	0.131188559755374	0.399306815099278	-60.5194982199927	0.0410794678415109	0.571	1423.42342342342	0.571	1423.42342	2.23629748346336	1423.42342342342
44.0412536789471	0.775441850879049	0.852284476435869	-60.4952089079567	0.060145126994663	0.571	1426.42642642643	0.571	1426.42643	2.23629748346336	1426.42642642643
44.2840860760267	0.177570271918464	0.447506244971228	-60.4709195959208	0.0757856192950484	0.571	1429.42942942943	0.571	1429.42943	2.23629748346336	1429.42942942943
44.5269184731062	0.00150056101875489	0.212886104986926	-60.4466302838848	0.0822143755309222	0.571	1432.43243243243	0.571	1432.43243	2.23629748346336	1432.43243243243
44.7697508701857	0.0276507241456152	0.261405120929452	-60.4223409718488	0.0770398727934983	0.571	1435.43543543544	0.571	1435.43544	2.23629748346336	1435.43543543544
45.0125832672653	0.411387533295011	0.637197794487402	-60.3980516598129	0.0621755991992239	0.571	1438.43843843844	0.571	1438.43844	2.23629748346336	1438.43843843844
45.2554156643448	0.0217308290803185	0.251243168246781	-60.3737623477769	0.0431531870738394	0.571	1441.44144144144	0.571	1441.44144	2.23629748346336	1441.44144144144
45.4982480614243	0.335586949723294	0.582508811741504	-60.3494730357409	0.0270849488914847	0.571	1444.44444444444	0.571	1444.44444	2.23629748346336	1444.44444444444
45.7410804585039	0.0269316470508467	0.260191947232702	-60.325183723705	0.0200261016062635	0.571	1447.44744744745	0.571	1447.44745	2.23629748346336	1447.44744744745
45.9839128555834	0.557837945342535	0.731366797100764	-60.300894411669	0.0247147918719612	0.571	1450.45045045045	0.571	1450.45045	2.23629748346336	1450.45045045045
46.226745252663	0.549144349470533	0.726117778004415	-60.276605099633	0.039533231909123	0.571	1453.45345345345	0.571	1453.45345	2.23629748346336	1453.45345345345
46.4695776497425	0.390372737576769	0.622517476917361	-60.2523157875971	0.0590838374996873	0.571	1456.45645645646	0.571	1456.45646	2.23629748346336	1456.45645645646
46.712410046822	0.710909226190074	0.818290974560556	-60.2280264755611	0.0761755898233986	0.571	1459.45945945946	0.571	1459.45946	2.23629748346336	1459.45945945946
46.9552424439016	0.62751881160186	0.772150603321422	-60.2037371635252	0.0844898045887981	0.571	1462.46246246246	0.571	1462.46246	2.23629748346336	1462.46246246246
47.1980748409811	0.124346194387638	0.391694589011798	-60.1794478514892	0.0809372660049062	0.571	1465.46546546547	0.571	1465.46547	2.23629748346336	1465.46546546547
47.4409072380607	1.53331244051683	1.18038762601732	-60.1551585394532	0.0668275996567007	0.571	1468.46846846847	0.571	1468.46847	2.23629748346336	1468.46846846847
47.6837396351402	1.11492853786025	1.01249054974208	-60.1308692274173	0.047408489217424	0.571	1471.47147147147	0.571	1471.47147	2.23629748346336	1471.47147147147
47.9265720322197	1.47455304795975	1.1582774633932	-60.1065799153813	0.0299363466985321	0.571	1474.47447447447	0.571	1474.47447	2.23629748346336	1474.47447447447
48.1694044292993	2.93004225896851	1.61939408047958	-60.0822906033453	0.0209875701261416	0.571	1477.47747747748	0.571	1477.47748	2.23629748346336	1477.47747747748
48.4122368263788	4.89089306346328	2.08518246104452	-60.0580012913094	0.0240064725951451	0.571	1480.48048048048	0.571	1480.48048	2.23629748346336	1480.48048048048
48.6550692234584	3.97407997513073	1.88180508504867	-60.0337119792734	0.0380039716489038	0.571	1483.48348348348	0.571	1483.48348	2.23629748346336	1483.48348348348
48.8979016205379	10.9456962270043	3.11066113226172	-60.0094226672375	0.057898447042702	0.571	1486.48648648649	0.571	1486.48649	2.23629748346336	1486.48648648649
49.1407340176174	39.6081193747367	5.90754983472575	-59.9851333552015	0.076382016670828	0.571	1489.48948948949	0.571	1489.48949	2.23629748346336	1489.48948948949
49.383566414697	1230.2506635137	32.9038688286356	-59.9608440431655	0.086627026548999	0.571	1492.49249249249	0.571	1492.49249	2.23629748346336	1492.49249249249
49.6263988117765	39.6081193747367	5.90754983472575	-59.9365547311296	0.0848305944219221	0.571	1495.4954954955	0.571	1495.4955	2.23629748346336	1495.4954954955
49.869231208856	10.9456962270043	3.11066113226172	-59.9122654190936	0.071649099220224	0.571	1498.4984984985	0.571	1498.4985	2.23629748346336	1498.4984984985
50.1120636059356	3.97407997513073	1.88180508504867	-59.8879761070576	0.0519817571847145	0.571	1501.5015015015	0.571	1501.5015	2.23629748346336	1501.5015015015
50.3548960030151	4.89089306346328	2.08518246104452	-59.8636867950217	0.0331735090036569	0.571	1504.5045045045	0.571	1504.5045	2.23629748346336	1504.5045045045
50.5977284000947	2.93004225896851	1.61939408047958	-59.8393974829857	0.0222962133036132	0.571	1507.50750750751	0.571	1507.50751	2.23629748346336	1507.50750750751
50.8405607971742	1.47455304795975	1.1582774633932	-59.8151081709497	0.0235143417407667	0.571	1510.51051051051	0.571	1510.51051	2.23629748346336	1510.51051051051
51.0833931942537	1.11492853786025	1.01249054974208	-59.7908188589138	0.0365162652459403	0.571	1513.51351351351	0.571	1513.51351	2.23629748346336	1513.51351351351
51.3262255913333	1.53331244051683	1.18038762601732	-59.7665295468778	0.0566018056742846	0.571	1516.51651651652	0.571	1516.51652	2.23629748346336	1516.51651651652
51.5690579884128	0.124346194387638	0.391694589011798	-59.7422402348419	0.0764039933995662	0.571	1519.51951951952	0.571	1519.51952	2.23629748346336	1519.51951951952
51.8118903854924	0.62751881160186	0.772150603321422	-59.7179509228059	0.0886145533829739	0.571	1522.52252252252	0.571	1522.52252	2.23629748346336	1522.52252252252
52.0547227825719	0.710909226190075	0.818290974560557	-59.6936616107699	0.0887050080220869	0.571	1525.52552552553	0.571	1525.52553	2.23629748346336	1525.52552552553
52.2975551796514	0.390372737576769	0.622517476917361	-59.669372298734	0.076630457224825	0.571	1528.52852852853	0.571	1528.52853	2.23629748346336	1528.52852852853
52.540387576731	0.549144349470532	0.726117778004414	-59.645082986698	0.056875259594757	0.571	1531.53153153153	0.571	1531.53153	2.23629748346336	1531.53153153153
52.7832199738105	0.557837945342535	0.731366797100764	-59.620793674662	0.036812900619543	0.571	1534.53453453453	0.571	1534.53453	2.23629748346336	1534.53453453453
53.0260523708901	0.0269316470508468	0.260191947232702	-59.5965043626261	0.023979670046752	0.571	1537.53753753754	0.571	1537.53754	2.23629748346336	1537.53753753754
53.2688847679696	0.335586949723293	0.582508811741503	-59.5722150505901	0.0232699814805152	0.571	1540.54054054054	0.571	1540.54054	2.23629748346336	1540.54054054054
53.5117171650491	0.0217308290803184	0.251243168246781	-59.5479257385542	0.0350968953806249	0.571	1543.54354354354	0.571	1543.54354	2.23629748346336	1543.54354354354
53.7545495621287	0.411387533295011	0.637197794487402	-59.5236364265182	0.0552089300697738	0.571	1546.54654654655	0.571	1546.54655	2.23629748346336	1546.54654654655
53.9973819592082	0.0276507241456152	0.261405120929452	-59.4993471144822	0.0762422237675527	0.571	1549.54954954955	0.571	1549.54955	2.23629748346336	1549.54954954955
54.2402143562877	0.00150056101875489	0.212886104986926	-59.4750578024463	0.090441644618155	0.571	1552.55255255255	0.571	1552.55255	2.23629748346336	1552.55255255255
54.4830467533673	0.177570271918464	0.447506244971228	-59.4507684904103	0.0925455661970898	0.571	1555.55555555556	0.571	1555.55556	2.23629748346336	1555.55555555556
54.7258791504468	0.775441850879049	0.852284476435869	-59.4264791783743	0.0817614525550593	0.571	1558.55855855856	0.571	1558.55856	2.23629748346336	1558.55855855856
54.9687115475263	0.131188559755374	0.399306815099278	-59.4021898663384	0.0620907363045507	0.571	1561.56156156156	0.571	1561.56156	2.23629748346336	1561.56156156156
55.2115439446059	0.367386343380139	0.606052788273862	-59.3779005543024	0.0408710389011252	0.571	1564.56456456456	0.571	1564.56456	2.23629748346336	1564.56456456456
55.4543763416854	0.233006940992518	0.499045196423546	-59.3536112422664	0.0260665286050556	0.571	1567.56756756757	0.571	1567.56757	2.23629748346336	1567.56756756757
55.697208738765	0.0696135676111623	0.324437882340862	-59.3293219302305	0.0233067995263639	0.571	1570.57057057057	0.571	1570.57057	2.23629748346336	1570.57057057057
55.9400411358445	0.104184100723225	0.368350388402725	-59.3050326181945	0.033774995183895	0.571	1573.57357357357	0.571	1573.57357	2.23629748346336	1573.57357357357
56.1828735329241	0.0650941020715607	0.31824960302092	-59.2807433061586	0.0537371619983644	0.571	1576.57657657658	0.571	1576.57658	2.23629748346336	1576.57657657658
56.4257059300036	0.250004955054204	0.513813546383997	-59.2564539941226	0.0758991707373587	0.571	1579.57957957958	0.571	1579.57958	2.23629748346336	1579.57957957958
56.6685383270831	0.0881005127731378	0.348609310317956	-59.2321646820866	0.0920984289217902	0.571	1582.58258258258	0.571	1582.58258	2.23629748346336	1582.58258258258
56.9113707241627	0.0967177082279362	0.35932100306075	-59.2078753700507	0.0963373251963718	0.571	1585.58558558559	0.571	1585.58559	2.23629748346336	1585.58558558559
57.1542031212422	0.109179566313645	0.374269980570186	-59.1835860580147	0.0870313443625977	0.571	1588.58858858859	0.571	1588.58859	2.23629748346336	1588.58858858859
57.3970355183217	0.203945405722882	0.472728206304782	-59.1592967459787	0.0676294512428788	0.571	1591.59159159159	0.571	1591.59159	2.23629748346336	1591.59159159159
57.6398679154013	0.0205440323412528	0.249156072493332	-59.1350074339428	0.0453645616605465	0.571	1594.59459459459	0.571	1594.59459	2.23629748346336	1594.59459459459
57.8827003124808	0.0284506684079834	0.262748145947836	-59.1107181219068	0.0285864275690749	0.571	1597.5975975976	0.571	1597.5976	2.23629748346336	1597.5975975976
58.1255327095604	0.165531317612539	0.435508391996106	-59.0864288098709	0.0236601689804268	0.571	1600.6006006006	0.571	1600.6006	2.23629748346336	1600.6006006006
58.3683651066399	0.224535929956624	0.49151970292332	-59.0621394978349	0.0325822179277638	0.571	1603.6036036036	0.571	1603.6036	2.23629748346336	1603.6036036036
58.6111975037194	0.276106882497481	0.535699595480325	-59.0378501857989	0.0522063473777361	0.571	1606.60660660661	0.571	1606.60661	2.23629748346336	1606.60660660661
58.854029900799	0.467316353155234	0.674713562022141	-59.013560873763	0.0753792209042167	0.571	1609.60960960961	0.571	1609.60961	2.23629748346336	1609.60960960961
59.0968622978785	0.0313396142067568	0.267542259282428	-58.989271561727	0.0935760359229128	0.571	1612.61261261261	0.571	1612.61261	2.23629748346336	1612.61261261261
59.339694694958	0.103408628527551	0.367422907702071	-58.964982249691	0.100065432707306	0.571	1615.61561561562	0.571	1615.61562	2.23629748346336	1615.61561561562
59.5825270920376	0.02407522303404	0.255315875475763	-58.9406929376551	0.092428940282284	0.571	1618.61861861862	0.571	1618.61862	2.23629748346336	1618.61861861862
59.8253594891171	0.237250766967864	0.50277298548323	-58.9164036256191	0.0734922566779111	0.571	1621.62162162162	0.571	1621.62162	2.23629748346336	1621.62162162162
60.0681918861967	0.275541712200622	0.535235188245828	-58.8921143135832	0.050310312765143	0.571	1624.62462462462	0.571	1624.62462	2.23629748346336	1624.62462462462
60.3110242832762	0.230140187617879	0.496511193331765	-58.8678250015472	0.0315701809153408	0.571	1627.62762762763	0.571	1627.62763	2.23629748346336	1627.62762762763
60.5538566803557	0.00937660844743948	0.228585685102429	-58.8435356895112	0.0243675963699882	0.571	1630.63063063063	0.571	1630.63063	2.23629748346336	1630.63063063063
60.7966890774353	0.153476575226423	0.42315409273603	-58.8192463774753	0.0315529352448141	0.571	1633.63363363363	0.571	1633.63363	2.23629748346336	1633.63363363363
61.0395214745148	0.174562452480111	0.44453904011065	-58.7949570654393	0.0506390402305554	0.571	1636.63663663664	0.571	1636.63664	2.23629748346336	1636.63663663664
61.2823538715944	0.265048046336886	0.526538014559689	-58.7706677534033	0.0746888675786156	0.571	1639.63963963964	0.571	1639.63964	2.23629748346336	1639.63963963964
61.5251862686739	0.118537860091825	0.385114680167877	-58.7463784413674	0.0948667402384545	0.571	1642.64264264264	0.571	1642.64264	2.23629748346336	1642.64264264264
61.7680186657534	0.0702830948794255	0.325344622660179	-58.7220891293314	0.103715230584118	0.571	1645.64564564565	0.571	1645.64565	2.23629748346336	1645.64564564565
62.010851062833	0.548034565010928	0.725444978761047	-58.6977998172954	0.0979426729199632	0.571	1648.64864864865	0.571	1648.64865	2.23629748346336	1648.64864864865
62.2536834599125	0.10507396157464	0.369411811107446	-58.6735105052595	0.0796796703074161	0.571	1651.65165165165	0.571	1651.65165	2.23629748346336	1651.65165165165
62.4965158569921	0.00886342120766788	0.227595717584378	-58.6492211932235	0.0557254480915714	0.571	1654.65465465465	0.571	1654.65465	2.23629748346336	1654.65465465465
62.7393482540716	0.1071439113909	0.371869119481562	-58.6249318811876	0.0350499312718949	0.571	1657.65765765766	0.571	1657.65766	2.23629748346336	1657.65765765766
62.9821806511511	0.0286721795519278	0.263118828679546	-58.6006425691516	0.0254689232150589	0.571	1660.66066066066	0.571	1660.66066	2.23629748346336	1660.66066066066
63.2250130482307	0.00865306239440537	0.227188676890105	-58.5763532571156	0.0307244696243289	0.571	1663.66366366366	0.571	1663.66366	2.23629748346336	1663.66366366366
63.4678454453102	0.289665813063732	0.546722887298569	-58.5520639450797	0.0490607367612482	0.571	1666.66666666667	0.571	1666.66667	2.23629748346336	1666.66666666667
63.7106778423898	0.14326665931647	0.41240109141283	-58.5277746330437	0.0738369164772529	0.571	1669.66966966967	0.571	1669.66967	2.23629748346336	1669.66966966967
63.9535102394693	0.0523438850716513	0.300104346624725	-58.5034853210077	0.0959641201453677	0.571	1672.67267267267	0.571	1672.67267	2.23629748346336	1672.67267267267
64.1963426365488	0.323495254097814	0.573302558520435	-58.4791960089718	0.107272367007672	0.571	1675.67567567568	0.571	1675.67568	2.23629748346336	1675.67567567568
64.4391750336284	0.0454609667269422	0.289837283177491	-58.4549066969358	0.103560685573925	0.571	1678.67867867868	0.571	1678.67868	2.23629748346336	1678.67867867868
64.6820074307079	0.119663997747901	0.386399169277255	-58.4306173848998	0.0861919668320797	0.571	1681.68168168168	0.571	1681.68168	2.23629748346336	1681.68168168168
64.9248398277874	0.0320196577780355	0.268658331053908	-58.4063280728639	0.0616275650081787	0.571	1684.68468468468	0.571	1684.68468	2.23629748346336	1684.68468468468
65.167672224867	0.0120922196701244	0.233754472277451	-58.3820387608279	0.0390593363751206	0.571	1687.68768768769	0.571	1687.68769	2.23629748346336	1687.68768768769
65.4105046219465	0.199693646981085	0.468754103281619	-58.357749448792	0.0270065675265068	0.571	1690.69069069069	0.571	1690.69069	2.23629748346336	1690.69069069069
65.6533370190261	0.0393578117374073	0.280419104785887	-58.333460136756	0.0301373681036575	0.571	1693.69369369369	0.571	1693.69369	2.23629748346336	1693.69369369369
65.8961694161056	0.164902415502359	0.434872539535524	-58.30917082472	0.0475001458794954	0.571	1696.6966966967	0.571	1696.6967	2.23629748346336	1696.6966966967
66.1390018131852	0.497280697944218	0.693979116538035	-58.2848815126841	0.0728347188632057	0.571	1699.6996996997	0.571	1699.6997	2.23629748346336	1699.6996996997
66.3818342102647	0.00409418090857759	0.218180840587684	-58.2605922006481	0.0968632339315845	0.571	1702.7027027027	0.571	1702.7027	2.23629748346336	1702.7027027027
66.6246666073442	0.202528405816697	0.471407464004011	-58.2363028886121	0.110722919697773	0.571	1705.70570570571	0.571	1705.70571	2.23629748346336	1705.70570570571
66.8674990044238	0.0149630108545033	0.239097155047823	-58.2120135765762	0.109270928389051	0.571	1708.70870870871	0.571	1708.70871	2.23629748346336	1708.70870870871
67.1103314015033	0.251689762052426	0.515254297028307	-58.1877242645402	0.0930292860105311	0.571	1711.71171171171	0.571	1711.71171	2.23629748346336	1711.71171171171
67.3531637985828	0.0876796775082005	0.348077744487085	-58.1634349525043	0.0680348591753037	0.571	1714.71471471471	0.571	1714.71471	2.23629748346336	1714.71471471471
67.5959961956624	0.0880464443888553	0.348541060797996	-58.1391456404683	0.0436337946670586	0.571	1717.71771771772	0.571	1717.71772	2.23629748346336	1717.71771771772
67.8388285927419	0.131333349776353	0.399466328747731	-58.1148563284323	0.0290258129266556	0.571	1720.72072072072	0.571	1720.72072	2.23629748346336	1720.72072072072
68.0816609898215	0.25885672027909	0.521338578896286	-58.0905670163964	0.0298357255170495	0.571	1723.72372372372	0.571	1723.72372	2.23629748346336	1723.72372372372
68.324493386901	0.177909262877379	0.447839425834856	-58.0662777043604	0.0459895038682546	0.571	1726.72672672673	0.571	1726.72673	2.23629748346336	1726.72672672673
68.5673257839805	0.123164517057079	0.390364925435457	-58.0419883923244	0.071696438076874	0.571	1729.72972972973	0.571	1729.72973	2.23629748346336	1729.72972972973
68.8101581810601	0.183109320817244	0.452919642231572	-58.0176990802885	0.0975608176968066	0.571	1732.73273273273	0.571	1732.73273	2.23629748346336	1732.73273273273
69.0529905781396	0.081503192746014	0.340180554436159	-57.9934097682525	0.114053532227153	0.571	1735.73573573574	0.571	1735.73574	2.23629748346336	1735.73573573574
69.2958229752191	0.165637261405981	0.435615415288834	-57.9691204562166	0.115061266443445	0.571	1738.73873873874	0.571	1738.73874	2.23629748346336	1738.73873873874
69.5386553722987	0.25548843223574	0.518488013716278	-57.9448311441806	0.100191759616742	0.571	1741.74174174174	0.571	1741.74174	2.23629748346336	1741.74174174174
69.7814877693782	0.0790294518010106	0.336965751352996	-57.9205418321446	0.0749663132160881	0.571	1744.74474474474	0.571	1744.74474	2.23629748346336	1744.74474474474
70.0243201664578	0.00642672124035999	0.222835173820285	-57.8962525201086	0.0488107171932011	0.571	1747.74774774775	0.571	1747.74775	2.23629748346336	1747.74774774775
70.2671525635373	0.0768263311152925	0.334076595081813	-57.8719632080727	0.0315751546852937	0.571	1750.75075075075	0.571	1750.75075	2.23629748346336	1750.75075075075
70.5099849606169	0.132550531609404	0.400804775191458	-57.8476738960367	0.0298675674543347	0.571	1753.75375375375	0.571	1753.75375	2.23629748346336	1753.75375375375
70.7528173576964	0.0412736920541473	0.283409331193681	-57.8233845840008	0.0445649425969661	0.571	1756.75675675676	0.571	1756.75676	2.23629748346336	1756.75675675676
70.9956497547759	0.146061039805005	0.415371779287429	-57.7990952719648	0.0704393567718422	0.571	1759.75975975976	0.571	1759.75976	2.23629748346336	1759.75975975976
71.2384821518554	0.130430215420775	0.39847031203125	-57.7748059599288	0.0980555092993374	0.571	1762.76276276276	0.571	1762.76276	2.23629748346336	1762.76276276276
71.481314548935	0.388007479189722	0.620843443781889	-57.7505166478929	0.11725156602674	0.571	1765.76576576577	0.571	1765.76577	2.23629748346336	1765.76576576577
71.7241469460145	0.115336779029173	0.381439858359968	-57.7262273358569	0.120919601648118	0.571	1768.76876876877	0.571	1768.76877	2.23629748346336	1768.76876876877
71.9669793430941	0.0595053729178476	0.310426687267229	-57.701938023821	0.107679660249115	0.571	1771.77177177177	0.571	1771.77177	2.23629748346336	1771.77177177177
72.2098117401736	0.0643236899647316	0.317182671608907	-57.677648711785	0.0824419227615903	0.571	1774.77477477477	0.571	1774.77477	2.23629748346336	1774.77477477477
72.4526441372532	0.23676943545076	0.502351573299685	-57.653359399749	0.0546298544648463	0.571	1777.77777777778	0.571	1777.77778	2.23629748346336	1777.77777777778
72.6954765343327	0.112450806319654	0.378096164436107	-57.6290700877131	0.0347067139557149	0.571	1780.78078078078	0.571	1780.78078	2.23629748346336	1780.78078078078
72.9383089314122	0.5116663349332	0.70304080588627	-57.6047807756771	0.0302853053118708	0.571	1783.78378378378	0.571	1783.78378	2.23629748346336	1783.78378378378
73.1811413284918	0.540306269403111	0.72074233750678	-57.5804914636411	0.0432669228088015	0.571	1786.78678678679	0.571	1786.78679	2.23629748346336	1786.78678678679
73.4239737255713	1.09795643739108	1.0050878891441	-57.5562021516052	0.0690842338902147	0.571	1789.78978978979	0.571	1789.78979	2.23629748346336	1789.78978978979
			-57.5319128395692	0.0983481043111298	0.571	1792.79279279279	0.571	1792.79279	2.23629748346336	1792.79279279279
			-57.5076235275332	0.120305271358061	0.571	1795.7957957958	0.571	1795.7958	2.23629748346336	1795.7957957958
			-57.4833342154973	0.126834010824502	0.571	1798.7987987988	0.571	1798.7988	2.23629748346336	1798.7987987988
			-57.4590449034613	0.115493575605299	0.571	1801.8018018018	0.571	1801.8018	2.23629748346336	1801.8018018018
			-57.4347555914254	0.0904829665613409	0.571	1804.8048048048	0.571	1804.8048	2.23629748346336	1804.8048048048
			-57.4104662793894	0.061133688829779	0.571	1807.80780780781	0.571	1807.80781	2.23629748346336	1807.80780780781
			-57.3861769673534	0.0384767339857461	0.571	1810.81081081081	0.571	1810.81081	2.23629748346336	1810.81081081081
			-57.3618876553175	0.0311462786121288	0.571	1813.81381381381	0.571	1813.81381	2.23629748346336	1813.81381381381
			-57.3375983432815	0.0421407466824578	0.571	1816.81681681682	0.571	1816.81682	2.23629748346336	1816.81681681682
			-57.3133090312455	0.0676557225805122	0.571	1819.81981981982	0.571	1819.81982	2.23629748346336	1819.81981981982
			-57.2890197192096	0.0984418513198917	0.571	1822.82282282282	0.571	1822.82282	2.23629748346336	1822.82282282282
			-57.2647304071736	0.123203981403097	0.571	1825.82582582583	0.571	1825.82583	2.23629748346336	1825.82582582583
			-57.2404410951376	0.132792902942348	0.571	1828.82882882883	0.571	1828.82883	2.23629748346336	1828.82882882883
			-57.2161517831017	0.123634612676185	0.571	1831.83183183183	0.571	1831.83183	2.23629748346336	1831.83183183183
			-57.1918624710657	0.0991123288432361	0.571	1834.83483483483	0.571	1834.83483	2.23629748346336	1834.83483483483
			-57.1675731590298	0.0683679052538406	0.571	1837.83783783784	0.571	1837.83784	2.23629748346336	1837.83783783784
			-57.1432838469938	0.0429461752098763	0.571	1840.84084084084	0.571	1840.84084	2.23629748346336	1840.84084084084
			-57.1189945349578	0.0325134032883057	0.571	1843.84384384384	0.571	1843.84384	2.23629748346336	1843.84384384384
			-57.0947052229219	0.0412371672445503	0.571	1846.84684684685	0.571	1846.84685	2.23629748346336	1846.84684684685
			-57.0704159108859	0.066182863008502	0.571	1849.84984984985	0.571	1849.84985	2.23629748346336	1849.84984984985
			-57.0461265988499	0.0983427957974788	0.571	1852.85285285285	0.571	1852.85285	2.23629748346336	1852.85285285285
			-57.021837286814	0.125938334742932	0.571	1855.85585585586	0.571	1855.85586	2.23629748346336	1855.85585585586
			-56.997547974778	0.138785199292785	0.571	1858.85885885886	0.571	1858.85886	2.23629748346336	1858.85885885886
			-56.9732586627421	0.132104637377206	0.571	1861.86186186186	0.571	1861.86186	2.23629748346336	1861.86186186186
			-56.9489693507061	0.108354883990211	0.571	1864.86486486486	0.571	1864.86486	2.23629748346336	1864.86486486486
			-56.9246800386701	0.0763819563960823	0.571	1867.86786786787	0.571	1867.86787	2.23629748346336	1867.86786786787
			-56.9003907266342	0.0481814300877223	0.571	1870.87087087087	0.571	1870.87087	2.23629748346336	1870.87087087087
			-56.8761014145982	0.0344559490901675	0.571	1873.87387387387	0.571	1873.87387	2.23629748346336	1873.87387387387
			-56.8518121025622	0.0406131164961722	0.571	1876.87687687688	0.571	1876.87688	2.23629748346336	1876.87687687688
			-56.8275227905263	0.0646996675147965	0.571	1879.87987987988	0.571	1879.87988	2.23629748346336	1879.87987987988
			-56.8032334784903	0.0980601841619976	0.571	1882.88288288288	0.571	1882.88288	2.23629748346336	1882.88288288288
			-56.7789441664544	0.128500532939736	0.571	1885.88588588589	0.571	1885.88589	2.23629748346336	1885.88588588589
			-56.7546548544184	0.144800541390844	0.571	1888.88888888889	0.571	1888.88889	2.23629748346336	1888.88888888889
			-56.7303655423824	0.140906556493235	0.571	1891.89189189189	0.571	1891.89189	2.23629748346336	1891.89189189189
			-56.7060762303465	0.118237955994006	0.571	1894.89489489489	0.571	1894.89489	2.23629748346336	1894.89489489489
			-56.6817869183105	0.085229741642494	0.571	1897.8978978979	0.571	1897.8979	2.23629748346336	1897.8978978979
			-56.6574976062745	0.0542551835898542	0.571	1900.9009009009	0.571	1900.9009	2.23629748346336	1900.9009009009
			-56.6332082942386	0.037050474952702	0.571	1903.9039039039	0.571	1903.9039	2.23629748346336	1903.9039039039
			-56.6089189822026	0.0403325795980317	0.571	1906.90690690691	0.571	1906.90691	2.23629748346336	1906.90690690691
			-56.5846296701666	0.0632458200652991	0.571	1909.90990990991	0.571	1909.90991	2.23629748346336	1909.90990990991
			-56.5603403581307	0.0976069427637406	0.571	1912.91291291291	0.571	1912.91291	2.23629748346336	1912.91291291291
			-56.5360510460947	0.130884641806806	0.571	1915.91591591592	0.571	1915.91592	2.23629748346336	1915.91591591592
			-56.5117617340588	0.150829532722126	0.571	1918.91891891892	0.571	1918.91892	2.23629748346336	1918.91891891892
			-56.4874724220228	0.15004465055374	0.571	1921.92192192192	0.571	1921.92192	2.23629748346336	1921.92192192192
			-56.4631831099868	0.128791868200544	0.571	1924.92492492492	0.571	1924.92492	2.23629748346336	1924.92492492492
			-56.4388937979509	0.0949704245971744	0.571	1927.92792792793	0.571	1927.92793	2.23629748346336	1927.92792792793
			-56.4146044859149	0.0612474516769972	0.571	1930.93093093093	0.571	1930.93093	2.23629748346336	1930.93093093093
			-56.3903151738789	0.0403819584623492	0.571	1933.93393393393	0.571	1933.93393	2.23629748346336	1933.93393393393
			-56.366025861843	0.0404676495080847	0.571	1936.93693693694	0.571	1936.93694	2.23629748346336	1936.93693693694
			-56.341736549807	0.0618675177389902	0.571	1939.93993993994	0.571	1939.93994	2.23629748346336	1939.93993993994
			-56.317447237771	0.097000250547874	0.571	1942.94294294294	0.571	1942.94294	2.23629748346336	1942.94294294294
			-56.2931579257351	0.133086947387448	0.571	1945.94594594595	0.571	1945.94595	2.23629748346336	1945.94594594595
			-56.2688686136991	0.156864022167245	0.571	1948.94894894895	0.571	1948.94895	2.23629748346336	1948.94894894895
			-56.2445793016632	0.159524968500255	0.571	1951.95195195195	0.571	1951.95195	2.23629748346336	1951.95195195195
			-56.2202899896272	0.140050602786762	0.571	1954.95495495495	0.571	1954.95495	2.23629748346336	1954.95495495495
			-56.1960006775912	0.10566941974333	0.571	1957.95795795796	0.571	1957.95796	2.23629748346336	1957.95795795796
			-56.1717113655553	0.069246838420849	0.571	1960.96096096096	0.571	1960.96096	2.23629748346336	1960.96096096096
			-56.1474220535193	0.0445451649728458	0.571	1963.96396396396	0.571	1963.96396	2.23629748346336	1963.96396396396
			-56.1231327414833	0.0410998055950874	0.571	1966.96696696697	0.571	1966.96697	2.23629748346336	1966.96696696697
			-56.0988434294474	0.0606184895330606	0.571	1969.96996996997	0.571	1969.96997	2.23629748346336	1969.96996996997
			-56.0745541174114	0.09626222939732	0.571	1972.97297297297	0.571	1972.97297	2.23629748346336	1972.97297297297
			-56.0502648053755	0.13510638086032	0.571	1975.97597597598	0.571	1975.97598	2.23629748346336	1975.97597597598
			-56.0259754933395	0.162897439189585	0.571	1978.97897897898	0.571	1978.97898	2.23629748346336	1978.97897897898
			-56.0016861813035	0.169355797922039	0.571	1981.98198198198	0.571	1981.98198	2.23629748346336	1981.98198198198
			-55.9773968692676	0.152052594484859	0.571	1984.98498498499	0.571	1984.98498	2.23629748346336	1984.98498498499
			-55.9531075572316	0.117399587029996	0.571	1987.98798798799	0.571	1987.98799	2.23629748346336	1987.98798798799
			-55.9288182451956	0.0783520631825672	0.571	1990.99099099099	0.571	1990.99099	2.23629748346336	1990.99099099099
			-55.9045289331597	0.0496463141675565	0.571	1993.99399399399	0.571	1993.99399	2.23629748346336	1993.99399399399
			-55.8802396211237	0.0423214716553286	0.571	1996.996996997	0.571	1996.997	2.23629748346336	1996.996996997
			-55.8559503090877	0.0595612376248598	0.571	2000	0.571	2000	2.23629748346336	2000
			-55.8316609970518	0.0954207830601134	0.571	2003.003003003	0.571	2003.003	2.23629748346336	2003.003003003
			-55.8073716850158	0.13694503080825	0.571	2006.00600600601	0.571	2006.00601	2.23629748346336	2006.00600600601
			-55.7830823729799	0.168925193842428	0.571	2009.00900900901	0.571	2009.00901	2.23629748346336	2009.00900900901
			-55.7587930609439	0.179548228443191	0.571	2012.01201201201	0.571	2012.01201	2.23629748346336	2012.01201201201
			-55.7345037489079	0.164841689680519	0.571	2015.01501501501	0.571	2015.01502	2.23629748346336	2015.01501501501
			-55.710214436872	0.13024268362391	0.571	2018.01801801802	0.571	2018.01802	2.23629748346336	2018.01801801802
			-55.685925124836	0.0886738233312312	0.571	2021.02102102102	0.571	2021.02102	2.23629748346336	2021.02102102102
			-55.6616358128	0.0558051179021039	0.571	2024.02402402402	0.571	2024.02402	2.23629748346336	2024.02402402402
			-55.6373465007641	0.0442379243973125	0.571	2027.02702702703	0.571	2027.02703	2.23629748346336	2027.02702702703
			-55.6130571887281	0.0587685592277891	0.571	2030.03003003003	0.571	2030.03003	2.23629748346336	2030.03003003003
			-55.5887678766922	0.0945106247032124	0.571	2033.03303303303	0.571	2033.03303	2.23629748346336	2033.03303303303
			-55.5644785646562	0.13860876690292	0.571	2036.03603603604	0.571	2036.03604	2.23629748346336	2036.03603603604
			-55.5401892526202	0.174945158596725	0.571	2039.03903903904	0.571	2039.03904	2.23629748346336	2039.03903903904
			-55.5158999405843	0.190116830855546	0.571	2042.04204204204	0.571	2042.04204	2.23629748346336	2042.04204204204
			-55.4916106285483	0.178468310683882	0.571	2045.04504504504	0.571	2045.04505	2.23629748346336	2045.04504504504
			-55.4673213165123	0.144291135834976	0.571	2048.04804804805	0.571	2048.04805	2.23629748346336	2048.04804804805
			-55.4430320044764	0.100337076499353	0.571	2051.05105105105	0.571	2051.05105	2.23629748346336	2051.05105105105
			-55.4187426924404	0.0631572843266201	0.571	2054.05405405405	0.571	2054.05405	2.23629748346336	2054.05405405405
			-55.3944533804045	0.0469696441597133	0.571	2057.05705705706	0.571	2057.05706	2.23629748346336	2057.05705705706
			-55.3701640683685	0.0583254244466688	0.571	2060.06006006006	0.571	2060.06006	2.23629748346336	2060.06006006006
			-55.3458747563325	0.0935745453268411	0.571	2063.06306306306	0.571	2063.06306	2.23629748346336	2063.06306306306
			-55.3215854442966	0.140108006582499	0.571	2066.06606606607	0.571	2066.06607	2.23629748346336	2066.06606606607
			-55.2972961322606	0.180958254272528	0.571	2069.06906906907	0.571	2069.06907	2.23629748346336	2069.06906906907
			-55.2730068202246	0.201080481238165	0.571	2072.07207207207	0.571	2072.07207	2.23629748346336	2072.07207207207
			-55.2487175081887	0.192990876437331	0.571	2075.07507507507	0.571	2075.07508	2.23629748346336	2075.07507507507
			-55.2244281961527	0.159650212448048	0.571	2078.07807807808	0.571	2078.07808	2.23629748346336	2078.07807807808
			-55.2001388841167	0.113483850938674	0.571	2081.08108108108	0.571	2081.08108	2.23629748346336	2081.08108108108
			-55.1758495720808	0.0718576114478646	0.571	2084.08408408408	0.571	2084.08408	2.23629748346336	2084.08408408408
			-55.1515602600448	0.0506552272560424	0.571	2087.08708708709	0.571	2087.08709	2.23629748346336	2087.08708708709
			-55.1272709480089	0.0583313086685942	0.571	2090.09009009009	0.571	2090.09009	2.23629748346336	2090.09009009009
			-55.1029816359729	0.0926649916790181	0.571	2093.09309309309	0.571	2093.09309	2.23629748346336	2093.09309309309
			-55.0786923239369	0.141458666470956	0.571	2096.0960960961	0.571	2096.0961	2.23629748346336	2096.0960960961
			-55.054403011901	0.186969169483905	0.571	2099.0990990991	0.571	2099.0991	2.23629748346336	2099.0990990991
			-55.030113699865	0.2124633681917	0.571	2102.1021021021	0.571	2102.1021	2.23629748346336	2102.1021021021
			-55.005824387829	0.208477546209509	0.571	2105.1051051051	0.571	2105.10511	2.23629748346336	2105.1051051051
			-54.9815350757931	0.176440705022259	0.571	2108.10810810811	0.571	2108.10811	2.23629748346336	2108.10810810811
			-54.9572457637571	0.12827672541252	0.571	2111.11111111111	0.571	2111.11111	2.23629748346336	2111.11111111111
			-54.9329564517211	0.0820838310825007	0.571	2114.11411411411	0.571	2114.11411	2.23629748346336	2114.11411411411
			-54.9086671396852	0.0554550165334018	0.571	2117.11711711712	0.571	2117.11712	2.23629748346336	2117.11711711712
			-54.8843778276492	0.058903109280195	0.571	2120.12012012012	0.571	2120.12012	2.23629748346336	2120.12012012012
			-54.8600885156133	0.0918460445742918	0.571	2123.12312312312	0.571	2123.12312	2.23629748346336	2123.12312312312
			-54.8357992035773	0.142683354153283	0.571	2126.12612612613	0.571	2126.12613	2.23629748346336	2126.12612612613
			-54.8115098915413	0.192987252709715	0.571	2129.12912912913	0.571	2129.12913	2.23629748346336	2129.12912912913
			-54.7872205795054	0.224296233305443	0.571	2132.13213213213	0.571	2132.13213	2.23629748346336	2132.13213213213
			-54.7629312674694	0.225008373380797	0.571	2135.13513513514	0.571	2135.13514	2.23629748346336	2135.13513513514
			-54.7386419554334	0.194802253482074	0.571	2138.13813813814	0.571	2138.13814	2.23629748346336	2138.13813813814
			-54.7143526433975	0.144903164447811	0.571	2141.14114114114	0.571	2141.14114	2.23629748346336	2141.14114114114
			-54.6900633313615	0.0940414153302938	0.571	2144.14414414414	0.571	2144.14414	2.23629748346336	2144.14414414414
			-54.6657740193256	0.0615556572657715	0.571	2147.14714714715	0.571	2147.14715	2.23629748346336	2147.14714714715
			-54.6414847072896	0.0601788191247492	0.571	2150.15015015015	0.571	2150.15015	2.23629748346336	2150.15015015015
			-54.6171953952536	0.0911959190192417	0.571	2153.15315315315	0.571	2153.15315	2.23629748346336	2153.15315315315
			-54.5929060832177	0.143812874999273	0.571	2156.15615615616	0.571	2156.15616	2.23629748346336	2156.15615615616
			-54.5686167711817	0.199027629431927	0.571	2159.15915915916	0.571	2159.15916	2.23629748346336	2159.15915915916
			-54.5443274591457	0.236617911300009	0.571	2162.16216216216	0.571	2162.16216	2.23629748346336	2162.16216216216
			-54.5200381471098	0.242677984332692	0.571	2165.16516516517	0.571	2165.16517	2.23629748346336	2165.16516516517
			-54.4957488350738	0.214897499870036	0.571	2168.16816816817	0.571	2168.16817	2.23629748346336	2168.16816816817
			-54.4714595230378	0.163580955279027	0.571	2171.17117117117	0.571	2171.17117	2.23629748346336	2171.17117117117
			-54.4471702110019	0.107969627674736	0.571	2174.17417417417	0.571	2174.17417	2.23629748346336	2174.17417417417
			-54.4228808989659	0.0691758548305708	0.571	2177.17717717718	0.571	2177.17718	2.23629748346336	2177.17717717718
			-54.39859158693	0.062322187812828	0.571	2180.18018018018	0.571	2180.18018	2.23629748346336	2180.18018018018
			-54.374302274894	0.0908101497402021	0.571	2183.18318318318	0.571	2183.18318	2.23629748346336	2183.18318318318
			-54.350012962858	0.144888155238558	0.571	2186.18618618619	0.571	2186.18619	2.23629748346336	2186.18618618619
			-54.3257236508221	0.205112615281709	0.571	2189.18918918919	0.571	2189.18919	2.23629748346336	2189.18918918919
			-54.3014343387861	0.249477258740322	0.571	2192.19219219219	0.571	2192.19219	2.23629748346336	2192.19219219219
			-54.2771450267501	0.261598935720093	0.571	2195.1951951952	0.571	2195.1952	2.23629748346336	2195.1951951952
			-54.2528557147142	0.236917314309588	0.571	2198.1981981982	0.571	2198.1982	2.23629748346336	2198.1981981982
			-54.2285664026782	0.184565076151735	0.571	2201.2012012012	0.571	2201.2012	2.23629748346336	2201.2012012012
			-54.2042770906423	0.124149197496051	0.571	2204.2042042042	0.571	2204.2042	2.23629748346336	2204.2042042042
			-54.1799877786063	0.0785737067238581	0.571	2207.20720720721	0.571	2207.20721	2.23629748346336	2207.20720720721
			-54.1556984665703	0.0655286836889413	0.571	2210.21021021021	0.571	2210.21021	2.23629748346336	2210.21021021021
			-54.1314091545344	0.0908056846920096	0.571	2213.21321321321	0.571	2213.21321	2.23629748346336	2213.21321321321
			-54.1071198424984	0.145962719715522	0.571	2216.21621621622	0.571	2216.21622	2.23629748346336	2216.21621621622
			-54.0828305304624	0.211273522071846	0.571	2219.21921921922	0.571	2219.21922	2.23629748346336	2219.21921921922
			-54.0585412184265	0.262935591421705	0.571	2222.22222222222	0.571	2222.22222	2.23629748346336	2222.22222222222
			-54.0342519063905	0.281905956441125	0.571	2225.22522522523	0.571	2225.22523	2.23629748346336	2225.22522522523
			-54.0099625943545	0.261087422160754	0.571	2228.22822822823	0.571	2228.22823	2.23629748346336	2228.22822822823
			-53.9856732823186	0.208156441679414	0.571	2231.23123123123	0.571	2231.23123	2.23629748346336	2231.23123123123
			-53.9613839702826	0.142912131820395	0.571	2234.23423423423	0.571	2234.23423	2.23629748346336	2234.23423423423
			-53.9370946582467	0.0900561161832632	0.571	2237.23723723724	0.571	2237.23724	2.23629748346336	2237.23723723724
			-53.9128053462107	0.0700331842158343	0.571	2240.24024024024	0.571	2240.24024	2.23629748346336	2240.24024024024
			-53.8885160341747	0.0913261925153992	0.571	2243.24324324324	0.571	2243.24324	2.23629748346336	2243.24324324324
			-53.8642267221388	0.147105915616849	0.571	2246.24624624625	0.571	2246.24625	2.23629748346336	2246.24624624625
			-53.8399374101028	0.217552990388312	0.571	2249.24924924925	0.571	2249.24925	2.23629748346336	2249.24924924925
			-53.8156480980668	0.277069794409316	0.571	2252.25225225225	0.571	2252.25225	2.23629748346336	2252.25225225225
			-53.7913587860309	0.303761354971862	0.571	2255.25525525526	0.571	2255.25526	2.23629748346336	2255.25525525526
			-53.7670694739949	0.287676880633746	0.571	2258.25825825826	0.571	2258.25826	2.23629748346336	2258.25825825826
			-53.742780161959	0.234713134387396	0.571	2261.26126126126	0.571	2261.26126	2.23629748346336	2261.26126126126
			-53.718490849923	0.164654368983803	0.571	2264.26426426426	0.571	2264.26426	2.23629748346336	2264.26426426426
			-53.694201537887	0.103990985770189	0.571	2267.26726726727	0.571	2267.26727	2.23629748346336	2267.26726726727
			-53.6699122258511	0.0761199862613472	0.571	2270.27027027027	0.571	2270.27027	2.23629748346336	2270.27027027027
			-53.6456229138151	0.0925490092272269	0.571	2273.27327327327	0.571	2273.27327	2.23629748346336	2273.27327327327
			-53.6213336017791	0.148407149446943	0.571	2276.27627627628	0.571	2276.27628	2.23629748346336	2276.27627627628
			-53.5970442897432	0.224008035235146	0.571	2279.27927927928	0.571	2279.27928	2.23629748346336	2279.27927927928
			-53.5727549777072	0.291976331161393	0.571	2282.28228228228	0.571	2282.28228	2.23629748346336	2282.28228228228
			-53.5484656656712	0.327361978258196	0.571	2285.28528528529	0.571	2285.28529	2.23629748346336	2285.28528528529
			-53.5241763536353	0.317009022738792	0.571	2288.28828828829	0.571	2288.28829	2.23629748346336	2288.28828828829
			-53.4998870415993	0.264664964698748	0.571	2291.29129129129	0.571	2291.29129	2.23629748346336	2291.29129129129
			-53.4755977295634	0.189852252056363	0.571	2294.29429429429	0.571	2294.29429	2.23629748346336	2294.29429429429
			-53.4513084175274	0.120823163775254	0.571	2297.2972972973	0.571	2297.2973	2.23629748346336	2297.2972972973
			-53.4270191054914	0.0841359639562668	0.571	2300.3003003003	0.571	2300.3003	2.23629748346336	2300.3003003003
			-53.4027297934555	0.0946943223682598	0.571	2303.3033033033	0.571	2303.3033	2.23629748346336	2303.3033033033
			-53.3784404814195	0.149981515160781	0.571	2306.30630630631	0.571	2306.30631	2.23629748346336	2306.30630630631
			-53.3541511693835	0.230714068064288	0.571	2309.30930930931	0.571	2309.30931	2.23629748346336	2309.30930930931
			-53.3298618573476	0.307776468229247	0.571	2312.31231231231	0.571	2312.31231	2.23629748346336	2312.31231231231
			-53.3055725453116	0.352948260115411	0.571	2315.31531531532	0.571	2315.31532	2.23629748346336	2315.31531531532
			-53.2812832332757	0.349475730861394	0.571	2318.31831831832	0.571	2318.31832	2.23629748346336	2318.31831831832
			-53.2569939212397	0.2985325386415	0.571	2321.32132132132	0.571	2321.32132	2.23629748346336	2321.32132132132
			-53.2327046092037	0.219084196200658	0.571	2324.32432432432	0.571	2324.32432	2.23629748346336	2324.32432432432
			-53.2084152971678	0.141095516117437	0.571	2327.32732732733	0.571	2327.32733	2.23629748346336	2327.32732732733
			-53.1841259851318	0.0945080472416868	0.571	2330.33033033033	0.571	2330.33033	2.23629748346336	2330.33033033033
			-53.1598366730958	0.098037445005114	0.571	2333.33333333333	0.571	2333.33333	2.23629748346336	2333.33333333333
			-53.1355473610599	0.151977354719829	0.571	2336.33633633634	0.571	2336.33634	2.23629748346336	2336.33633633634
			-53.1112580490239	0.237770271873874	0.571	2339.33933933934	0.571	2339.33934	2.23629748346336	2339.33933933934
			-53.0869687369879	0.324623163768583	0.571	2342.34234234234	0.571	2342.34234	2.23629748346336	2342.34234234234
			-53.062679424952	0.380816118466143	0.571	2345.34534534535	0.571	2345.34535	2.23629748346336	2345.34534534535
			-53.038390112916	0.385556259549565	0.571	2348.34834834835	0.571	2348.34835	2.23629748346336	2348.34834834835
			-53.0141008008801	0.336952506903019	0.571	2351.35135135135	0.571	2351.35135	2.23629748346336	2351.35135135135
			-52.9898114888441	0.253059507638733	0.571	2354.35435435435	0.571	2354.35435	2.23629748346336	2354.35435435435
			-52.9655221768081	0.165477087373354	0.571	2357.35735735736	0.571	2357.35736	2.23629748346336	2357.35735735736
			-52.9412328647722	0.107766707079139	0.571	2360.36036036036	0.571	2360.36036	2.23629748346336	2360.36036036036
			-52.9169435527362	0.102925411190463	0.571	2363.36336336336	0.571	2363.36336	2.23629748346336	2363.36336336336
			-52.8926542407002	0.154586537202335	0.571	2366.36636636637	0.571	2366.36637	2.23629748346336	2366.36636636637
			-52.8683649286643	0.245306875849053	0.571	2369.36936936937	0.571	2369.36937	2.23629748346336	2369.36936936937
			-52.8440756166283	0.342710263783087	0.571	2372.37237237237	0.571	2372.37237	2.23629748346336	2372.37237237237
			-52.8197863045923	0.411332788702873	0.571	2375.37537537538	0.571	2375.37538	2.23629748346336	2375.37537537538
			-52.7954969925564	0.425842357599227	0.571	2378.37837837838	0.571	2378.37838	2.23629748346336	2378.37837837838
			-52.7712076805204	0.38071140545406	0.571	2381.38138138138	0.571	2381.38138	2.23629748346336	2381.38138138138
			-52.7469183684845	0.292657184707061	0.571	2384.38438438438	0.571	2384.38438	2.23629748346336	2384.38438438438
			-52.7226290564485	0.194801202181668	0.571	2387.38738738739	0.571	2387.38739	2.23629748346336	2387.38738738739
			-52.6983397444125	0.124577907071281	0.571	2390.39039039039	0.571	2390.39039	2.23629748346336	2390.39039039039
			-52.6740504323766	0.109799699514572	0.571	2393.39339339339	0.571	2393.39339	2.23629748346336	2393.39339339339
			-52.6497611203406	0.158058615709415	0.571	2396.3963963964	0.571	2396.3964	2.23629748346336	2396.3963963964
			-52.6254718083046	0.253495134584011	0.571	2399.3993993994	0.571	2399.3994	2.23629748346336	2399.3993993994
			-52.6011824962687	0.362284945575782	0.571	2402.4024024024	0.571	2402.4024	2.23629748346336	2402.4024024024
			-52.5768931842327	0.444958174488157	0.571	2405.40540540541	0.571	2405.40541	2.23629748346336	2405.40540540541
			-52.5526038721968	0.47107224059207	0.571	2408.40840840841	0.571	2408.40841	2.23629748346336	2408.40840840841
			-52.5283145601608	0.430791614377568	0.571	2411.41141141141	0.571	2411.41141	2.23629748346336	2411.41141141141
			-52.5040252481248	0.338978859692236	0.571	2414.41441441441	0.571	2414.41441	2.23629748346336	2414.41441441441
			-52.4797359360889	0.230117714809145	0.571	2417.41741741742	0.571	2417.41742	2.23629748346336	2417.41741741742
			-52.4554466240529	0.145787169336794	0.571	2420.42042042042	0.571	2420.42042	2.23629748346336	2420.42042042042
			-52.4311573120169	0.119227778905989	0.571	2423.42342342342	0.571	2423.42342	2.23629748346336	2423.42342342342
			-52.406867999981	0.162720600031784	0.571	2426.42642642643	0.571	2426.42643	2.23629748346336	2426.42642642643
			-52.382578687945	0.262561217828026	0.571	2429.42942942943	0.571	2429.42943	2.23629748346336	2429.42942942943
			-52.3582893759091	0.383664802420585	0.571	2432.43243243243	0.571	2432.43243	2.23629748346336	2432.43243243243
			-52.3340000638731	0.482274055164899	0.571	2435.43543543544	0.571	2435.43544	2.23629748346336	2435.43543543544
			-52.3097107518371	0.522177197089057	0.571	2438.43843843844	0.571	2438.43844	2.23629748346336	2438.43843843844
			-52.2854214398012	0.488434685328002	0.571	2441.44144144144	0.571	2441.44144	2.23629748346336	2441.44144144144
			-52.2611321277652	0.393422099665871	0.571	2444.44444444444	0.571	2444.44444	2.23629748346336	2444.44444444444
			-52.2368428157292	0.272765727537356	0.571	2447.44744744745	0.571	2447.44745	2.23629748346336	2447.44744744745
			-52.2125535036933	0.172481261990945	0.571	2450.45045045045	0.571	2450.45045	2.23629748346336	2450.45045045045
			-52.1882641916573	0.131947567374757	0.571	2453.45345345345	0.571	2453.45345	2.23629748346336	2453.45345345345
			-52.1639748796213	0.169004998324027	0.571	2456.45645645646	0.571	2456.45646	2.23629748346336	2456.45645645646
			-52.1396855675854	0.272805850618854	0.571	2459.45945945946	0.571	2459.45946	2.23629748346336	2459.45945945946
			-52.1153962555494	0.407261676489822	0.571	2462.46246246246	0.571	2462.46246	2.23629748346336	2462.46246246246
			-52.0911069435135	0.524024674886187	0.571	2465.46546546547	0.571	2465.46547	2.23629748346336	2465.46546546547
			-52.0668176314775	0.5803465450272	0.571	2468.46846846847	0.571	2468.46847	2.23629748346336	2468.46846846847
			-52.0425283194415	0.555230004240649	0.571	2471.47147147147	0.571	2471.47147	2.23629748346336	2471.47147147147
			-52.0182390074056	0.457783544257133	0.571	2474.47447447447	0.571	2474.47447	2.23629748346336	2474.47447447447
			-51.9939496953696	0.324476458393757	0.571	2477.47747747748	0.571	2477.47748	2.23629748346336	2477.47747747748
			-51.9696603833336	0.206075987538773	0.571	2480.48048048048	0.571	2480.48048	2.23629748346336	2480.48048048048
			-51.9453710712977	0.148931138820335	0.571	2483.48348348348	0.571	2483.48348	2.23629748346336	2483.48348348348
			-51.9210817592617	0.177490259785429	0.571	2486.48648648649	0.571	2486.48649	2.23629748346336	2486.48648648649
			-51.8967924472257	0.284632567880359	0.571	2489.48948948949	0.571	2489.48949	2.23629748346336	2489.48948948949
			-51.8725031351898	0.433615490098284	0.571	2492.49249249249	0.571	2492.49249	2.23629748346336	2492.49249249249
			-51.8482138231538	0.571174135331726	0.571	2495.4954954955	0.571	2495.4955	2.23629748346336	2495.4954954955
			-51.8239245111179	0.647119756313834	0.571	2498.4984984985	0.571	2498.4985	2.23629748346336	2498.4984984985
			-51.7996351990819	0.633241132376876	0.571	2501.5015015015	0.571	2501.5015	2.23629748346336	2501.5015015015
			-51.7753458870459	0.534406635331519	0.571	2504.5045045045	0.571	2504.5045	2.23629748346336	2504.5045045045
			-51.75105657501	0.387521404814521	0.571	2507.50750750751	0.571	2507.50751	2.23629748346336	2507.50750750751
			-51.726767262974	0.248443412153949	0.571	2510.51051051051	0.571	2510.51051	2.23629748346336	2510.51051051051
			-51.702477950938	0.171477705071329	0.571	2513.51351351351	0.571	2513.51351	2.23629748346336	2513.51351351351
			-51.6781886389021	0.188960196238234	0.571	2516.51651651652	0.571	2516.51652	2.23629748346336	2516.51651651652
			-51.6538993268661	0.298589142096178	0.571	2519.51951951952	0.571	2519.51952	2.23629748346336	2519.51951951952
			-51.6296100148301	0.463443202042156	0.571	2522.52252252252	0.571	2522.52252	2.23629748346336	2522.52252252252
			-51.6053207027942	0.624989121382084	0.571	2525.52552552553	0.571	2525.52553	2.23629748346336	2525.52552552553
			-51.5810313907582	0.724519665411758	0.571	2528.52852852853	0.571	2528.52853	2.23629748346336	2528.52852852853
			-51.5567420787223	0.725189396078956	0.571	2531.53153153153	0.571	2531.53153	2.23629748346336	2531.53153153153
			-51.5324527666863	0.626397451760707	0.571	2534.53453453453	0.571	2534.53453	2.23629748346336	2534.53453453453
			-51.5081634546503	0.46493006929264	0.571	2537.53753753754	0.571	2537.53754	2.23629748346336	2537.53753753754
			-51.4838741426144	0.302100030611921	0.571	2540.54054054054	0.571	2540.54054	2.23629748346336	2540.54054054054
			-51.4595848305784	0.201352132052576	0.571	2543.54354354354	0.571	2543.54354	2.23629748346336	2543.54354354354
			-51.4352955185425	0.204493112592931	0.571	2546.54654654655	0.571	2546.54655	2.23629748346336	2546.54654654655
			-51.4110062065065	0.315429620906222	0.571	2549.54954954955	0.571	2549.54955	2.23629748346336	2549.54954954955
			-51.3867168944705	0.497711179879103	0.571	2552.55255255255	0.571	2552.55255	2.23629748346336	2552.55255255255
			-51.3624275824346	0.687160717844191	0.571	2555.55555555556	0.571	2555.55556	2.23629748346336	2555.55555555556
			-51.3381382703986	0.815249286002664	0.571	2558.55855855856	0.571	2558.55856	2.23629748346336	2558.55855855856
			-51.3138489583626	0.834726561273617	0.571	2561.56156156156	0.571	2561.56156	2.23629748346336	2561.56156156156
			-51.2895596463267	0.737947105987579	0.571	2564.56456456456	0.571	2564.56456	2.23629748346336	2564.56456456456
			-51.2652703342907	0.560817159694827	0.571	2567.56756756757	0.571	2567.56757	2.23629748346336	2567.56756756757
			-51.2409810222547	0.370491436048985	0.571	2570.57057057057	0.571	2570.57057	2.23629748346336	2570.57057057057
			-51.2166917102188	0.240996072954967	0.571	2573.57357357357	0.571	2573.57357	2.23629748346336	2573.57357357357
			-51.1924023981828	0.225598631689445	0.571	2576.57657657658	0.571	2576.57658	2.23629748346336	2576.57657657658
			-51.1681130861469	0.336209445480082	0.571	2579.57957957958	0.571	2579.57958	2.23629748346336	2579.57957957958
			-51.1438237741109	0.537744773337184	0.571	2582.58258258258	0.571	2582.58258	2.23629748346336	2582.58258258258
			-51.1195344620749	0.759988138869149	0.571	2585.58558558559	0.571	2585.58559	2.23629748346336	2585.58558558559
			-51.095245150039	0.922989740295121	0.571	2588.58858858859	0.571	2588.58859	2.23629748346336	2588.58858858859
			-51.070955838003	0.966849889897574	0.571	2591.59159159159	0.571	2591.59159	2.23629748346336	2591.59159159159
			-51.046666525967	0.87482545624116	0.571	2594.59459459459	0.571	2594.59459	2.23629748346336	2594.59459459459
			-51.0223772139311	0.680886875791769	0.571	2597.5975975976	0.571	2597.5976	2.23629748346336	2597.5975975976
			-50.9980879018951	0.458434136640685	0.571	2600.6006006006	0.571	2600.6006	2.23629748346336	2600.6006006006
			-50.9737985898592	0.293858214048412	0.571	2603.6036036036	0.571	2603.6036	2.23629748346336	2603.6036036036
			-50.9495092778232	0.254433295224959	0.571	2606.60660660661	0.571	2606.60661	2.23629748346336	2606.60660660661
			-50.9252199657872	0.362435218622649	0.571	2609.60960960961	0.571	2609.60961	2.23629748346336	2609.60960960961
			-50.9009306537513	0.585398736091898	0.571	2612.61261261261	0.571	2612.61261	2.23629748346336	2612.61261261261
			-50.8766413417153	0.846663436220924	0.571	2615.61561561562	0.571	2615.61562	2.23629748346336	2615.61561561562
			-50.8523520296793	1.05286377211136	0.571	2618.61861861862	0.571	2618.61862	2.23629748346336	2618.61861861862
			-50.8280627176434	1.1285517359332	0.571	2621.62162162162	0.571	2621.62162	2.23629748346336	2621.62162162162
			-50.8037734056074	1.04515880228027	0.571	2624.62462462462	0.571	2624.62462	2.23629748346336	2624.62462462462
			-50.7794840935714	0.8332326865244	0.571	2627.62762762763	0.571	2627.62763	2.23629748346336	2627.62762762763
			-50.7551947815355	0.572821450659214	0.571	2630.63063063063	0.571	2630.63063	2.23629748346336	2630.63063063063
			-50.7309054694995	0.364926226930608	0.571	2633.63363363363	0.571	2633.63363	2.23629748346336	2633.63363363363
			-50.7066161574636	0.294150542038182	0.571	2636.63663663664	0.571	2636.63664	2.23629748346336	2636.63663663664
			-50.6823268454276	0.396307755467665	0.571	2639.63963963964	0.571	2639.63964	2.23629748346336	2639.63963963964
			-50.6580375333916	0.643330520343688	0.571	2642.64264264264	0.571	2642.64264	2.23629748346336	2642.64264264264
			-50.6337482213557	0.9517264891936	0.571	2645.64564564565	0.571	2645.64565	2.23629748346336	2645.64564564565
			-50.6094589093197	1.21217975391502	0.571	2648.64864864865	0.571	2648.64865	2.23629748346336	2648.64864864865
			-50.5851695972837	1.32986899428825	0.571	2651.65165165165	0.571	2651.65165	2.23629748346336	2651.65165165165
			-50.5608802852478	1.26069504445762	0.571	2654.65465465465	0.571	2654.65465	2.23629748346336	2654.65465465465
			-50.5365909732118	1.02964794503489	0.571	2657.65765765766	0.571	2657.65766	2.23629748346336	2657.65765765766
			-50.5123016611758	0.723789406716058	0.571	2660.66066066066	0.571	2660.66066	2.23629748346336	2660.66066066066
			-50.4880123491399	0.461612961655126	0.571	2663.66366366366	0.571	2663.66366	2.23629748346336	2663.66366366366
			-50.4637230371039	0.349488523484336	0.571	2666.66666666667	0.571	2666.66667	2.23629748346336	2666.66666666667
			-50.439433725068	0.441130433225252	0.571	2669.66966966967	0.571	2669.66967	2.23629748346336	2669.66966966967
			-50.415144413032	0.71545420708028	0.571	2672.67267267267	0.571	2672.67267	2.23629748346336	2672.67267267267
			-50.390855100996	1.08181834316939	0.571	2675.67567567568	0.571	2675.67568	2.23629748346336	2675.67567567568
			-50.3665657889601	1.41166966536528	0.571	2678.67867867868	0.571	2678.67868	2.23629748346336	2678.67867867868
			-50.3422764769241	1.58564169633611	0.571	2681.68168168168	0.571	2681.68168	2.23629748346336	2681.68168168168
			-50.3179871648881	1.53893985342568	0.571	2684.68468468468	0.571	2684.68468	2.23629748346336	2684.68468468468
			-50.2936978528522	1.28785638943575	0.571	2687.68768768769	0.571	2687.68769	2.23629748346336	2687.68768768769
			-50.2694085408162	0.926717823932459	0.571	2690.69069069069	0.571	2690.69069	2.23629748346336	2690.69069069069
			-50.2451192287803	0.595291473209108	0.571	2693.69369369369	0.571	2693.69369	2.23629748346336	2693.69369369369
			-50.2208299167443	0.42779720613374	0.571	2696.6966966967	0.571	2696.6967	2.23629748346336	2696.6966966967
			-50.1965406047083	0.502023417188721	0.571	2699.6996996997	0.571	2699.6997	2.23629748346336	2699.6996996997
			-50.1722512926724	0.807725842661108	0.571	2702.7027027027	0.571	2702.7027	2.23629748346336	2702.7027027027
			-50.1479619806364	1.2469810088828	0.571	2705.70570570571	0.571	2705.70571	2.23629748346336	2705.70570570571
			-50.1236726686004	1.66763714533056	0.571	2708.70870870871	0.571	2708.70871	2.23629748346336	2708.70870870871
			-50.0993833565645	1.91858838574235	0.571	2711.71171171171	0.571	2711.71171	2.23629748346336	2711.71171171171
			-50.0750940445285	1.90692361712626	0.571	2714.71471471471	0.571	2714.71471	2.23629748346336	2714.71471471471
			-50.0508047324925	1.63547973333089	0.571	2717.71771771772	0.571	2717.71772	2.23629748346336	2717.71771771772
			-50.0265154204566	1.20582279730499	0.571	2720.72072072072	0.571	2720.72072	2.23629748346336	2720.72072072072
			-50.0022261084206	0.784078267854558	0.571	2723.72372372372	0.571	2723.72372	2.23629748346336	2723.72372372372
			-49.9779367963847	0.54091832939921	0.571	2726.72672672673	0.571	2726.72673	2.23629748346336	2726.72672672673
			-49.9536474843487	0.587233337317099	0.571	2729.72972972973	0.571	2729.72973	2.23629748346336	2729.72972972973
			-49.9293581723127	0.92956891416544	0.571	2732.73273273273	0.571	2732.73273	2.23629748346336	2732.73273273273
			-49.9050688602768	1.46301178964425	0.571	2735.73573573574	0.571	2735.73574	2.23629748346336	2735.73573573574
			-49.8807795482408	2.00587369980189	0.571	2738.73873873874	0.571	2738.73874	2.23629748346336	2738.73873873874
			-49.8564902362048	2.36496254076839	0.571	2741.74174174174	0.571	2741.74174	2.23629748346336	2741.74174174174
			-49.8322009241689	2.40819474029184	0.571	2744.74474474474	0.571	2744.74474	2.23629748346336	2744.74474474474
			-49.8079116121329	2.11747501334106	0.571	2747.74774774775	0.571	2747.74775	2.23629748346336	2747.74774774775
			-49.783622300097	1.60095998023032	0.571	2750.75075075075	0.571	2750.75075	2.23629748346336	2750.75075075075
			-49.759332988061	1.05816173812168	0.571	2753.75375375375	0.571	2753.75375	2.23629748346336	2753.75375375375
			-49.735043676025	0.70882211259354	0.571	2756.75675675676	0.571	2756.75676	2.23629748346336	2756.75675675676
			-49.7107543639891	0.710674176668985	0.571	2759.75975975976	0.571	2759.75976	2.23629748346336	2759.75975975976
			-49.6864650519531	1.09661454334978	0.571	2762.76276276276	0.571	2762.76276	2.23629748346336	2762.76276276276
			-49.6621757399171	1.7559834964091	0.571	2765.76576576577	0.571	2765.76577	2.23629748346336	2765.76576576577
			-49.6378864278812	2.46923569515557	0.571	2768.76876876877	0.571	2768.76877	2.23629748346336	2768.76876876877
			-49.6135971158452	2.98560723466454	0.571	2771.77177177177	0.571	2771.77177	2.23629748346336	2771.77177177177
			-49.5893078038092	3.11663280268908	0.571	2774.77477477477	0.571	2774.77477	2.23629748346336	2774.77477477477
			-49.5650184917733	2.81098675944905	0.571	2777.77777777778	0.571	2777.77778	2.23629748346336	2777.77777777778
			-49.5407291797373	2.18136776634268	0.571	2780.78078078078	0.571	2780.78078	2.23629748346336	2780.78078078078
			-49.5164398677014	1.47069785958877	0.571	2783.78378378378	0.571	2783.78378	2.23629748346336	2783.78378378378
			-49.4921505556654	0.967131065852955	0.571	2786.78678678679	0.571	2786.78679	2.23629748346336	2786.78678678679
			-49.4678612436294	0.897206882846366	0.571	2789.78978978979	0.571	2789.78979	2.23629748346336	2789.78978978979
			-49.4435719315935	1.33635086737475	0.571	2792.79279279279	0.571	2792.79279	2.23629748346336	2792.79279279279
			-49.4192826195575	2.17156440256576	0.571	2795.7957957958	0.571	2795.7958	2.23629748346336	2795.7957957958
			-49.3949933075215	3.13341259587795	0.571	2798.7987987988	0.571	2798.7988	2.23629748346336	2798.7987987988
			-49.3707039954856	3.88923302122488	0.571	2801.8018018018	0.571	2801.8018	2.23629748346336	2801.8018018018
			-49.3464146834496	4.1658963520793	0.571	2804.8048048048	0.571	2804.8048	2.23629748346336	2804.8048048048
			-49.3221253714137	3.85741532691926	0.571	2807.80780780781	0.571	2807.80781	2.23629748346336	2807.80780780781
			-49.2978360593777	3.07573819395935	0.571	2810.81081081081	0.571	2810.81081	2.23629748346336	2810.81081081081
			-49.2735467473417	2.12198607850239	0.571	2813.81381381381	0.571	2813.81381	2.23629748346336	2813.81381381381
			-49.2492574353058	1.38404123168784	0.571	2816.81681681682	0.571	2816.81682	2.23629748346336	2816.81681681682
			-49.2249681232698	1.19458916626412	0.571	2819.81981981982	0.571	2819.81982	2.23629748346336	2819.81981981982
			-49.2006788112338	1.70083616026961	0.571	2822.82282282282	0.571	2822.82282	2.23629748346336	2822.82282282282
			-49.1763894991979	2.79603436669479	0.571	2825.82582582583	0.571	2825.82583	2.23629748346336	2825.82582582583
			-49.1521001871619	4.14289660125392	0.571	2828.82882882883	0.571	2828.82883	2.23629748346336	2828.82882882883
			-49.1278108751259	5.28627565239462	0.571	2831.83183183183	0.571	2831.83183	2.23629748346336	2831.83183183183
			-49.10352156309	5.81857205359296	0.571	2834.83483483484	0.571	2834.83483	2.23629748346336	2834.83483483484
			-49.079232251054	5.53887644913135	0.571	2837.83783783784	0.571	2837.83784	2.23629748346336	2837.83783783784
			-49.0549429390181	4.54506129515196	0.571	2840.84084084084	0.571	2840.84084	2.23629748346336	2840.84084084084
			-49.0306536269821	3.21901431530011	0.571	2843.84384384384	0.571	2843.84384	2.23629748346336	2843.84384384384
			-49.0063643149461	2.10268070821348	0.571	2846.84684684685	0.571	2846.84685	2.23629748346336	2846.84684684685
			-48.9820750029102	1.70367027096863	0.571	2849.84984984985	0.571	2849.84985	2.23629748346336	2849.84984984985
			-48.9577856908742	2.29873752043422	0.571	2852.85285285285	0.571	2852.85285	2.23629748346336	2852.85285285285
			-48.9334963788382	3.80951928489948	0.571	2855.85585585586	0.571	2855.85586	2.23629748346336	2855.85585585586
			-48.9092070668023	5.80346576191214	0.571	2858.85885885886	0.571	2858.85886	2.23629748346336	2858.85885885886
			-48.8849177547663	7.62985095112708	0.571	2861.86186186186	0.571	2861.86186	2.23629748346336	2861.86186186186
			-48.8606284427304	8.6505325572188	0.571	2864.86486486487	0.571	2864.86486	2.23629748346336	2864.86486486487
			-48.8363391306944	8.48598010599353	0.571	2867.86786786787	0.571	2867.86787	2.23629748346336	2867.86786786787
			-48.8120498186584	7.18455322871211	0.571	2870.87087087087	0.571	2870.87087	2.23629748346336	2870.87087087087
			-48.7877605066225	5.24398325581593	0.571	2873.87387387387	0.571	2873.87387	2.23629748346336	2873.87387387387
			-48.7634711945865	3.46348299600606	0.571	2876.87687687688	0.571	2876.87688	2.23629748346336	2876.87687687688
			-48.7391818825505	2.66686088430419	0.571	2879.87987987988	0.571	2879.87988	2.23629748346336	2879.87987987988
			-48.7148925705146	3.38942441658444	0.571	2882.88288288288	0.571	2882.88288	2.23629748346336	2882.88288288288
			-48.6906032584786	5.64392642948948	0.571	2885.88588588589	0.571	2885.88589	2.23629748346336	2885.88588588589
			-48.6663139464426	8.8622233190129	0.571	2888.88888888889	0.571	2888.88889	2.23629748346336	2888.88888888889
			-48.6420246344067	12.0527498631707	0.571	2891.89189189189	0.571	2891.89189	2.23629748346336	2891.89189189189
			-48.6177353223707	14.1367618773965	0.571	2894.8948948949	0.571	2894.89489	2.23629748346336	2894.8948948949
			-48.5934460103348	14.3551801660823	0.571	2897.8978978979	0.571	2897.8979	2.23629748346336	2897.8978978979
			-48.5691566982988	12.5997478174864	0.571	2900.9009009009	0.571	2900.9009	2.23629748346336	2900.9009009009
			-48.5448673862628	9.53456436648944	0.571	2903.9039039039	0.571	2903.9039	2.23629748346336	2903.9039039039
			-48.5205780742269	6.43759765021946	0.571	2906.90690690691	0.571	2906.90691	2.23629748346336	2906.90690690691
			-48.4962887621909	4.78855185523722	0.571	2909.90990990991	0.571	2909.90991	2.23629748346336	2909.90990990991
			-48.471999450155	5.72753705917982	0.571	2912.91291291291	0.571	2912.91291	2.23629748346336	2912.91291291291
			-48.447710138119	9.57251600746299	0.571	2915.91591591592	0.571	2915.91592	2.23629748346336	2915.91591591592
			-48.423420826083	15.5853036308091	0.571	2918.91891891892	0.571	2918.91892	2.23629748346336	2918.91891891892
			-48.3991315140471	22.1080636819934	0.571	2921.92192192192	0.571	2921.92192	2.23629748346336	2921.92192192192
			-48.3748422020111	27.0710580898607	0.571	2924.92492492493	0.571	2924.92492	2.23629748346336	2924.92492492493
			-48.3505528899751	28.7351352439694	0.571	2927.92792792793	0.571	2927.92793	2.23629748346336	2927.92792792793
			-48.3262635779392	26.4264942098715	0.571	2930.93093093093	0.571	2930.93093	2.23629748346336	2930.93093093093
			-48.3019742659032	20.9886111982419	0.571	2933.93393393393	0.571	2933.93393	2.23629748346336	2933.93393393393
			-48.2776849538672	14.7381351796306	0.571	2936.93693693694	0.571	2936.93694	2.23629748346336	2936.93693693694
			-48.2533956418313	10.8588807861309	0.571	2939.93993993994	0.571	2939.93994	2.23629748346336	2939.93993993994
			-48.2291063297953	12.3608287340554	0.571	2942.94294294294	0.571	2942.94294	2.23629748346336	2942.94294294294
			-48.2048170177593	20.9086852977236	0.571	2945.94594594595	0.571	2945.94595	2.23629748346336	2945.94594594595
			-48.1805277057234	35.9239300059733	0.571	2948.94894894895	0.571	2948.94895	2.23629748346336	2948.94894894895
			-48.1562383936874	54.3406267574917	0.571	2951.95195195195	0.571	2951.95195	2.23629748346336	2951.95195195195
			-48.1319490816515	71.2391211297377	0.571	2954.95495495496	0.571	2954.95495	2.23629748346336	2954.95495495496
			-48.1076597696155	81.3260073900728	0.571	2957.95795795796	0.571	2957.95796	2.23629748346336	2957.95795795796
			-48.0833704575795	80.9427131827678	0.571	2960.96096096096	0.571	2960.96096	2.23629748346336	2960.96096096096
			-48.0590811455436	70.0560860348092	0.571	2963.96396396396	0.571	2963.96396	2.23629748346336	2963.96396396396
			-48.0347918335076	53.5921134971707	0.571	2966.96696696697	0.571	2966.96697	2.23629748346336	2966.96696696697
			-48.0105025214716	41.5645350031143	0.571	2969.96996996997	0.571	2969.96997	2.23629748346336	2969.96996996997
			-47.9862132094357	47.7187259658323	0.571	2972.97297297297	0.571	2972.97297	2.23629748346336	2972.97297297297
			-47.9619238973997	86.7986267738982	0.571	2975.97597597598	0.571	2975.97598	2.23629748346336	2975.97597597598
			-47.9376345853638	170.950140519246	0.571	2978.97897897898	0.571	2978.97898	2.23629748346336	2978.97897897898
			-47.9133452733278	306.083093812321	0.571	2981.98198198198	0.571	2981.98198	2.23629748346336	2981.98198198198
			-47.8890559612918	489.128445650129	0.571	2984.98498498499	0.571	2984.98498	2.23629748346336	2984.98498498499
			-47.8647666492559	706.998649570462	0.571	2987.98798798799	0.571	2987.98799	2.23629748346336	2987.98798798799
			-47.8404773372199	937.702862211566	0.571	2990.99099099099	0.571	2990.99099	2.23629748346336	2990.99099099099
			-47.8161880251839	1153.56558302203	0.571	2993.99399399399	0.571	2993.99399	2.23629748346336	2993.99399399399
			-47.791898713148	1325.97309774821	0.571	2996.996996997	0.571	2996.997	2.23629748346336	2996.996996997
			-47.767609401112	1430.66464895104	0.571	3000	0.571	3000	2.23629748346336	3000
			-47.743320089076	1452.40661662377
			-47.7190307770401	1387.99257199693
			-47.6947414650041	1246.88019642783
			-47.6704521529682	1049.31791507991
			-47.6461628409322	822.393217492408
			-47.6218735288962	594.9045212547
			-47.5975842168603	392.201973085883
			-47.5732949048243	232.103222612928
			-47.5490055927883	122.686152802396
			-47.5247162807524	62.278231362551
			-47.5004269687164	41.431123642413
			-47.4761376566805	46.2259998652715
			-47.4518483446445	62.006199163927
			-47.4275590326085	76.6291167047767
			-47.4032697205726	82.550550858846
			-47.3789804085366	77.4259607963642
			-47.3546910965006	63.3238308185927
			-47.3304017844647	44.9848188244409
			-47.3061124724287	27.7441136489015
			-47.2818231603927	15.7307664125628
			-47.2575338483568	10.7887449822406
			-47.2332445363208	12.2958778805362
			-47.2089552242849	17.7756263717087
			-47.1846659122489	23.9839909088885
			-47.1603766002129	28.062508964237
			-47.136087288177	28.3898585129491
			-47.111797976141	24.9103104506557
			-47.087508664105	18.9107062089901
			-47.0632193520691	12.3943233392727
			-47.0389300400331	7.30780008582507
			-47.0146407279971	4.89103749538356
			-46.9903514159612	5.34642707331802
			-46.9660621039252	7.89616838980017
			-46.9417727918893	11.1615891001574
			-46.9174834798533	13.7003496939158
			-46.8931941678173	14.5039016423452
			-46.8689048557814	13.2926247654923
			-46.8446155437454	10.5311000276152
			-46.8203262317094	7.18791673454344
			-46.7960369196735	4.34787321122561
			-46.7717476076375	2.8234833282366
			-46.7474582956016	2.89856119998636
			-46.7231689835656	4.27904237011639
			-46.6988796715296	6.24847903531191
			-46.6745903594937	7.95586188967655
			-46.6503010474577	8.72450731472237
			-46.6260117354217	8.27325883053848
			-46.6017224233858	6.78081978803926
			-46.5774331113498	4.78405884373015
			-46.5531437993139	2.95937780796124
			-46.5288544872779	1.87284022251015
			-46.5045651752419	1.7888269326814
			-46.480275863206	2.59962039490912
			-46.45598655117	3.89136682169213
			-46.431697239134	5.11304963885757
			-46.4074079270981	5.78150896166525
			-46.3831186150621	5.64774779997815
			-46.3588293030261	4.76866559556338
			-46.3345399909902	3.46550231344509
			-46.3102506789542	2.19143436056219
			-46.2859613669183	1.3612633598226
			-46.2616720548823	1.20599787826276
			-46.2373827428463	1.70223308721411
			-46.2130934308104	2.59657642397317
			-46.1888041187744	3.5104427010207
			-46.1645148067384	4.08298003889558
			-46.1402254947025	4.09895662667406
			-46.1159361826665	3.55699145489121
			-46.0916468706305	2.65736606233845
			-46.0673575585946	1.71847135316213
			-46.0430682465586	1.05581937256559
			-46.0187789345227	0.868949114626996
			-45.9944896224867	1.1761925056577
			-45.9702003104507	1.81797697632805
			-45.9459109984148	2.52374313467646
			-45.9216216863788	3.01509593409199
			-45.8973323743428	3.10631311857958
			-45.8730430623069	2.76632301348048
			-45.8487537502709	2.1219166457595
			-45.824464438235	1.40404234673768
			-45.800175126199	0.859334684863157
			-45.775885814163	0.660389507063715
			-45.7515965021271	0.847094366304834
			-45.7273071900911	1.31860243285588
			-45.7030178780551	1.87640713853953
			-45.6787285660192	2.30059122675225
			-45.6544392539832	2.43023977555912
			-45.6301499419473	2.21885608770257
			-45.6058606299113	1.74595268895821
			-45.5815713178753	1.1826210084967
			-45.5572820058394	0.72555693695741
			-45.5329926938034	0.524743140437305
			-45.5087033817674	0.63117012184012
			-45.4844140697315	0.982607324413825
			-45.4601247576955	1.43093604484155
			-45.4358354456595	1.7994075950115
			-45.4115461336236	1.94787512285765
			-45.3872568215876	1.82208002412687
			-45.3629675095517	1.46981837521118
			-45.3386781975157	1.0194817193853
			-45.3143888854797	0.630250935623892
			-45.2900995734438	0.433103638707492
			-45.2658102614078	0.484362569765596
			-45.2415209493718	0.748124910037887
			-45.2172316373359	1.11282543597196
			-45.1929423252999	1.43462521630219
			-45.168653013264	1.59087847035066
			-45.144363701228	1.52390822880174
			-45.120074389192	1.25956964131488
			-45.0957850771561	0.894791964480451
			-45.0714957651201	0.559751131273004
			-45.0472064530841	0.369321856406696
			-45.0229171410482	0.381822247911855
			-44.9986278290122	0.579777404206501
			-44.9743385169762	0.878917444242531
			-44.9500492049403	1.16115752050241
			-44.9257598929043	1.31874535056665
			-44.9014705808683	1.2931447145021
			-44.8771812688324	1.09469433987979
			-44.8528919567964	0.79653816741255
			-44.8286026447605	0.505892036537788
			-44.8043133327245	0.323849802638499
			-44.7800240206885	0.308731450224998
			-44.7557347086526	0.456199011318116
			-44.7314453966166	0.702839242571242
			-44.7071560845807	0.951159070340182
			-44.6828667725447	1.10621246410485
			-44.6585774605087	1.11015178548891
			-44.6342881484728	0.962180575732979
			-44.6099988364368	0.717088632092284
			-44.5857095244008	0.46356006533037
			-44.5614202123649	0.290776528657175
			-44.5371309003289	0.255844173502893
			-44.5128415882929	0.363896501720026
			-44.488552276257	0.567752475856521
			-44.464262964221	0.786677885593899
			-44.4399736521851	0.936846907973859
			-44.4156843401491	0.962050250251424
			-44.3913950281131	0.853437358883522
			-44.3671057160772	0.651401445972693
			-44.3428164040412	0.429426384700152
			-44.3185270920052	0.266300724522377
			-44.2942377799693	0.217169181769648
			-44.2699484679333	0.294024630663487
			-44.2456591558973	0.462504679963094
			-44.2213698438614	0.65571649216982
			-44.1970805318254	0.799576738068945
			-44.1727912197895	0.840097994506965
			-44.1485019077535	0.762599147127826
			-44.1242125957175	0.59603449552658
			-44.0999232836816	0.401252618018578
			-44.0756339716456	0.247898455841331
			-44.0513446596096	0.188698536321171
			-44.0270553475737	0.240598733691199
			-44.0027660355377	0.379475461141358
			-43.9784767235018	0.550007772478457
			-43.9541874114658	0.686715215461168
			-43.9298980994298	0.738184926149601
			-43.9056087873939	0.685545447151357
			-43.8813194753579	0.548571548503901
			-43.8570301633219	0.377491847585687
			-43.832740851286	0.23384793831815
			-43.80845153925	0.167676957578519
			-43.784162227214	0.199458005615682
			-43.7598729151781	0.313316174127838
			-43.7355836031421	0.463702832276412
			-43.7112942911062	0.592786174085153
			-43.6870049790702	0.651931555021491
			-43.6627156670342	0.619309856154139
			-43.6384263549983	0.507275629820526
			-43.6141370429623	0.357049828022741
			-43.5898477309263	0.222947148911021
			-43.5655584188904	0.152165158172555
			-43.5412691068544	0.16764045806874
			-43.5169797948185	0.26018378616655
			-43.4926904827825	0.392567325694254
			-43.4684011707465	0.513799430912129
			-43.4441118587106	0.578129164449589
			-43.4198225466746	0.561710908332459
			-43.3955332346386	0.470872164496986
			-43.3712439226027	0.339136996221727
			-43.3469546105667	0.214340159228352
			-43.3226652985307	0.140769875050247
			-43.2983759864948	0.142993264014561
			-43.2740866744588	0.21725953908977
			-43.2497973624229	0.333472955787863
			-43.2255080503869	0.446789284193595
			-43.2012187383509	0.514381008670252
			-43.176929426315	0.511114213958552
			-43.152640114279	0.438409080425792
			-43.128350802243	0.323173915568095
			-43.1040614902071	0.207407086861753
			-43.0797721781711	0.132471959082631
			-43.0554828661352	0.123922648457142
			-43.0311935540992	0.182437700268012
			-43.0069042420632	0.284066464395632
			-42.9826149300273	0.389512227707166
			-42.9583256179913	0.458865916597892
			-42.9340363059553	0.466274968384307
			-42.9097469939194	0.409164092995572
			-42.8854576818834	0.308729219038606
			-42.8611683698474	0.201692500150939
			-42.8368790578115	0.126514024321955
			-42.8125897457755	0.109229170019225
			-42.7883004337396	0.154119121622084
			-42.7640111217036	0.242548689430361
			-42.7397218096676	0.340243994406962
			-42.7154324976317	0.410178697114595
			-42.6911431855957	0.426231133896285
			-42.6668538735597	0.382581773112319
			-42.6425645615238	0.295477900019143
			-42.6182752494878	0.196857740199691
			-42.5939859374519	0.122325311215976
			-42.5696966254159	0.0979967372960095
			-42.5454073133799	0.131071191108777
			-42.521118001344	0.207523767310431
			-42.496828689308	0.297640259545856
			-42.472539377272	0.367220028836748
			-42.4482500652361	0.390229418606303
			-42.4239607532001	0.358229909807199
			-42.3996714411641	0.283172675415689
			-42.3753821291282	0.192648501489933
			-42.3510928170922	0.119470393569826
			-42.3268035050563	0.0895162917087296
			-42.3025141930203	0.112330889925267
			-42.2782248809843	0.177894139093426
			-42.2539355689484	0.260639134501951
			-42.2296462569124	0.329118998407548
			-42.2053569448764	0.357672985222275
			-42.1810676328405	0.33576866560273
			-42.1567783208045	0.271623942707546
			-42.1324890087686	0.188872370489169
			-42.1081996967326	0.117613509980947
			-42.0839103846966	0.0832323592563816
			-42.0596210726607	0.0971364608288626
			-42.0353317606247	0.152786125588405
			-42.0110424485887	0.228391693078814
			-41.9867531365528	0.29517764309166
			-41.9624638245168	0.328083863197536
			-41.9381745124808	0.314928392506679
			-41.9138852004449	0.260685505105935
			-41.8895958884089	0.18538299686575
			-41.865306576373	0.116493342879481
			-41.841017264337	0.0787049943976717
			-41.816727952301	0.0848784484559456
			-41.7924386402651	0.131496309592817
			-41.7681493282291	0.200211671201919
			-41.7438600161931	0.264830611877365
			-41.7195707041572	0.30107550088992
			-41.6952813921212	0.295493422874168
			-41.6709920800853	0.250244241427373
			-41.6467027680493	0.182068764522881
			-41.6224134560133	0.115904912404272
			-41.5981241439774	0.0755822737086618
			-41.5738348319414	0.0750640945926385
			-41.5495455199054	0.113452335881007
			-41.5252562078695	0.175538514446842
			-41.5009668958335	0.237615397196582
			-41.4766775837975	0.276332432610837
			-41.4523882717616	0.277290053602848
			-41.4280989597256	0.240212520067087
			-41.4038096476897	0.17884456692151
			-41.3795203356537	0.115686396550181
			-41.3552310236177	0.0735801407993452
			-41.3309417115818	0.0672910925675718
			-41.3066523995458	0.09818386542552
			-41.2823630875098	0.153909868765676
			-41.2580737754739	0.213150076258228
			-41.2337844634379	0.253595017391423
			-41.209495151402	0.260177519846161
			-41.185205839366	0.230522551833164
			-41.16091652733	0.175645756803943
			-41.1366272152941	0.115709414202962
			-41.1123379032581	0.0724674515250099
			-41.0880485912221	0.0612279995677385
			-41.0637592791862	0.0853007883097569
			-41.0394699671502	0.134940851270794
			-41.0151806551142	0.191116465922629
			-40.9908913430783	0.232647845768706
			-40.9666020310423	0.244041130930745
			-40.9423127190064	0.221122132409138
			-40.9180234069704	0.17242364032072
			-40.8937340949344	0.115871776274501
			-40.8694447828985	0.0720547490436929
			-40.8451554708625	0.0565994508554746
			-40.8208661588265	0.0744766968364029
			-40.7965768467906	0.118308255422531
			-40.7722875347546	0.171247232919196
			-40.7479982227187	0.213310835023329
			-40.7237089106827	0.228786991022224
			-40.6994195986467	0.211971394004787
			-40.6751302866108	0.169142082189841
			-40.6508409745748	0.116092018371167
			-40.6265516625388	0.0721857482061176
			-40.6022623505029	0.0531748813457995
			-40.5779730384669	0.0654362188332381
			-40.5536837264309	0.103738392561558
			-40.529394414395	0.153315930092591
			-40.505105102359	0.195432319361618
			-40.4808157903231	0.214337895684262
			-40.4565264782871	0.203040298905977
			-40.4322371662511	0.165774919573607
			-40.4079478542152	0.116305234492809
			-40.3836585421792	0.0727308111069039
			-40.3593692301432	0.050759839058395
			-40.3350799181073	0.0579452168820527
			-40.3107906060713	0.0909976443652646
			-40.2865012940354	0.137129222265729
			-40.2622119819994	0.178883637483496
			-40.2379226699634	0.200630111006904
			-40.2136333579275	0.194306684657475
			-40.1893440458915	0.162303971043743
			-40.1650547338555	0.116459871119027
			-40.1407654218196	0.0735819018534721
			-40.1164761097836	0.0491892346863851
			-40.0921867977476	0.051803138315404
			-40.0678974857117	0.0798850581157754
			-40.0436081736757	0.12252076825636
			-40.0193188616398	0.163554856132415
			-39.9950295496038	0.187610822279098
			-39.9707402375678	0.18575472379116
			-39.9464509255319	0.158717487864787
			-39.9221616134959	0.116515237292069
			-39.8978723014599	0.0746486512387164
			-39.873582989424	0.0483220519538522
			-39.849293677388	0.0468369954849155
			-39.8250043653521	0.0702264967546233
			-39.8007150533161	0.109346368098017
			-39.7764257412801	0.149351364094891
			-39.7521364292442	0.175236095732028
			-39.7278471172082	0.177373698213435
			-39.7035578051722	0.155008937137441
			-39.6792684931363	0.116439553413742
			-39.6549791811003	0.0758552619257757
			-39.6306898690643	0.0480371703889149
			-39.6064005570284	0.0428965932933598
			-39.5821112449924	0.0618699833380482
			-39.5578219329565	0.0974800858462476
			-39.5335326209205	0.13619113946065
			-39.5092433088845	0.16346923719829
			-39.4849539968486	0.169157014710209
			-39.4606646848126	0.15117603611689
			-39.4363753727766	0.116208408825054
			-39.4120860607407	0.0771380556007355
			-39.3877967487047	0.0482300425378454
			-39.3635074366688	0.0398507192452506
			-39.3392181246328	0.0546819710354866
			-39.3149288125968	0.0868111312402723
			-39.2906395005609	0.124002542237932
			-39.2663501885249	0.152279460606909
			-39.2420608764889	0.161101406897759
			-39.217771564453	0.147219978209943
			-39.193482252417	0.115803532028815
			-39.169192940381	0.0784435143459788
			-39.1449036283451	0.0488100327350383
			-39.1206143163091	0.0375840822786844
			-39.0963250042732	0.0485443361719569
			-39.0720356922372	0.0772413364914946
			-39.0477463802012	0.112722520340491
			-39.0234570681653	0.141640800426221
			-38.9991677561293	0.153206282608326
			-38.9748784440933	0.143144806392628
			-38.9505891320574	0.115211801781314
			-38.9262998200214	0.0797267052929048
			-38.9020105079854	0.049698271899565
			-38.8777211959495	0.035994838487141
			-38.8534318839135	0.0433519404197124
			-38.8291425718776	0.0686831034040506
			-38.8048532598416	0.102295143411121
			-38.7805639478056	0.13153121776766
			-38.7562746357697	0.145473185687589
			-38.7319853237337	0.138956900858424
			-38.7076960116977	0.114424445026451
			-38.6834066996618	0.0809500045432822
			-38.6591173876258	0.0508259176226421
			-38.6348280755899	0.0349925800643219
			-38.6105387635539	0.0390106441897994
			-38.5862494515179	0.0610577249066402
			-38.561960139482	0.0926703986036755
			-38.537670827446	0.12193186145645
			-38.51338151541	0.137905348552604
			-38.4890922033741	0.134664555819872
			-38.4648028913381	0.113436380688887
			-38.4405135793021	0.0820820562375098
			-38.4162242672662	0.0521327346092102
			-38.3919349552302	0.0344966922449428
			-38.3676456431943	0.0354356800988281
			-38.3433563311583	0.054294006680201
			-38.3190670191223	0.0838031971850316
			-38.2947777070864	0.112826454065791
			-38.2704883950504	0.130507317346759
			-38.2461990830144	0.13027762638564
			-38.2219097709785	0.112245678014485
			-38.1976204589425	0.0830969174649689
			-38.1733311469066	0.0535659298342655
			-38.1490418348706	0.0344350043576214
			-38.1247525228346	0.0325503155761819
			-38.1004632107987	0.0483271308700728
			-38.0761738987627	0.0756525519631164
			-38.0518845867267	0.104200779479803
			-38.0275952746908	0.123284635647614
			-38.0033059626548	0.12580723090717
			-37.9790166506188	0.110853105376653
			-37.9547273385829	0.083973350840219
			-37.9304380265469	0.0550791913258733
			-37.906148714511	0.0347426772538541
			-37.881859402475	0.0302847489955799
			-37.857570090439	0.0430977162728774
			-37.8332807784031	0.0681808940403743
			-37.8089914663671	0.0960422535537528
			-37.7847021543312	0.116243575799148
			-37.7604128422952	0.121265497548486
			-37.7361235302592	0.109261750914707
			-37.7118342182233	0.0846942349945824
			-37.6875449061873	0.0566318905471691
			-37.6632555941513	0.0353612816890069
			-37.6389662821154	0.0285751954271413
			-37.6146769700794	0.0385510388928352
			-37.5903876580434	0.0613535039125255
			-37.5660983460075	0.088339563279043
			-37.5418090339715	0.109390909313677
			-37.5175197219355	0.116665346374339
			-37.4932304098996	0.107476700503944
			-37.4689410978636	0.0852460696567782
			-37.4446517858277	0.0581884168161935
			-37.4203624737917	0.0362380316870353
			-37.3960731617557	0.027363127125358
			-37.3717838497198	0.0346363840984596
			-37.3474945376838	0.0551380369732313
			-37.3232052256478	0.0810823628262674
			-37.2989159136119	0.102733709609047
			-37.2746266015759	0.112020300188085
			-37.25033728954	0.105504761717005
			-37.226047977504	0.0856185569311607
			-37.201758665468	0.0597176187310398
			-37.1774693534321	0.0373251442337879
			-37.1531800413961	0.0265946408620045
			-37.1288907293601	0.0313065073117085
			-37.1046014173242	0.0495041274086329
			-37.0803121052882	0.074261017145204
			-37.0560227932522	0.0962791817517843
			-37.0317334812163	0.10734431883455
			-37.0074441691803	0.103354224866087
			-36.9831548571443	0.0858042441964881
			-36.9588655451084	0.0611923326343591
			-36.9345762330724	0.0385793023369787
			-36.9102869210365	0.0262199296715079
			-36.8859976090005	0.0285171846203697
			-36.8617082969645	0.0444230575382183
			-36.8374189849286	0.0678663856044726
			-36.8131296728926	0.0900345149672356
			-36.7888403608566	0.102651652827447
			-36.7645510488207	0.10103465409693
			-36.7402617367847	0.0857982170165377
			-36.7159724247488	0.0625889821094248
			-36.6916831127128	0.0399612029516958
			-36.6673938006768	0.0261928408631952
			-36.6431044886409	0.0262268382134601
			-36.6188151766049	0.0398674820786322
			-36.594525864569	0.0618896395724308
			-36.570236552533	0.0840067545289367
			-36.545947240497	0.0979567130478224
			-36.5216579284611	0.0985567029699955
			-36.4973686164251	0.0855978327772835
			-36.4730793043891	0.0638872356099709
			-36.4487899923532	0.041435174786028
			-36.4245006803172	0.0264705055418736
			-36.4002113682812	0.0243962243164658
			-36.3759220562453	0.0358111987247694
			-36.3516327442093	0.0563221089627247
			-36.3273434321734	0.0782026903066296
			-36.3030541201374	0.0932739539510978
			-36.2787648081014	0.0959319501111502
			-36.2544754960655	0.0852024875947219
			-36.2301861840295	0.0650697117852894
			-36.2058968719935	0.0429688537892244
			-36.1816075599576	0.0270130275696962
			-36.1573182479216	0.0229881735141052
			-36.1330289358856	0.032228957969942
			-36.1087396238497	0.0511551536599516
			-36.0844503118137	0.0726287597779875
			-36.0601609997778	0.0886177682610308
			-36.0358716877418	0.0931727514165037
			-36.0115823757058	0.0846134104858157
			-35.9872930636699	0.0661217240164628
			-35.9630037516339	0.0445329063470159
			-35.9387144395979	0.0277832220527141
			-35.914425127562	0.0219673751171373
			-35.890135815526	0.0290963063094602
			-35.8658465034901	0.0463800564527652
			-35.8415571914541	0.0672909637246908
			-35.8172678794181	0.0840023915537781
			-35.7929785673822	0.0902921060098713
			-35.7686892553462	0.0838334799477681
			-35.7443999433102	0.067031057242239
			-35.7201106312743	0.0461007919906183
			-35.6958213192383	0.0287463951631449
			-35.6715320072024	0.0213001986529963
			-35.6472426951664	0.0263894579559244
			-35.6229533831304	0.041987934672591
			-35.5986640710945	0.0621947931631499
			-35.5743747590585	0.079441815470306
			-35.5500854470225	0.0873035337182848
			-35.5257961349866	0.0828670590130621
			-35.5015068229506	0.0677877714081524
			-35.4772175109146	0.0476485588613476
			-35.4529281988787	0.0298701585032965
			-35.4286388868427	0.0209545467103399
			-35.4043495748068	0.0240851909894761
			-35.3800602627708	0.0379696681960079
			-35.3557709507348	0.057345166322241
			-35.3314816386989	0.0749497085600755
			-35.3071923266629	0.0842209622833568
			-35.2829030146269	0.0817198455890926
			-35.258613702591	0.0683840268865735
			-35.234324390555	0.0491546663358125
			-35.210035078519	0.0311242723491304
			-35.1857457664831	0.0208997343022936
			-35.1614564544471	0.0221607645119891
			-35.1371671424112	0.0343158418401091
			-35.1128778303752	0.0527463746897101
			-35.0885885183392	0.0705393439689051
			-35.0642992063033	0.0810586228885023
			-35.0400098942673	0.080398735489598
			-35.0157205822313	0.068813928037778
			-34.9914312701954	0.0505998301631209
			-34.9671419581594	0.0324805130347255
			-34.9428526461235	0.0211063906760437
			-34.9185633340875	0.0205938539004458
			-34.8942740220515	0.0310167004813353
			-34.8699847100156	0.0484020373156099
			-34.8456953979796	0.0662235333501006
			-34.8214060859436	0.0778309528730057
			-34.7971167739077	0.078911696050931
			-34.7728274618717	0.0690733817531439
			-34.7485381498357	0.0519668862397507
			-34.7242488377998	0.033912560495608
			-34.6999595257638	0.0215463801220485
			-34.6756702137279	0.0193625016860174
			-34.6513809016919	0.0280621154732267
			-34.6270915896559	0.04431506269433
			-34.60280227762	0.062014566510253
			-34.578512965584	0.0745525047384215
			-34.554223653548	0.0772676486213258
			-34.5299343415121	0.0691599683709669
			-34.5056450294761	0.0532406697841063
			-34.4813557174402	0.0353959026118128
			-34.4570664054042	0.0221927388516317
			-34.4327770933682	0.0184450819397849
			-34.4084877813323	0.0254415611384532
			-34.3841984692963	0.0404876176534711
			-34.3599091572603	0.0579241564053635
			-34.3356198452244	0.0712378607420599
			-34.3113305331884	0.075476358534753
			-34.2870412211525	0.0690728228074779
			-34.2627519091165	0.0544079071982982
			-34.2384625970805	0.0369077535072388
			-34.2141732850446	0.0230196254382863
			-34.1898839730086	0.0178202763388402
			-34.1655946609726	0.0231441002737383
			-34.1413053489367	0.0369211027625464
			-34.1170160369007	0.0539633891860935
			-34.0927267248647	0.0679015525254802
			-34.0684374128288	0.0735483314460214
			-34.0441481007928	0.0688125241192269
			-34.0198587887568	0.0554571183404032
			-33.9955694767209	0.038426983390159
			-33.9712801646849	0.0240022826728742
			-33.946990852649	0.0174670603292455
			-33.922701540613	0.021158377740462
			-33.898412228577	0.0336161338419751
			-33.8741229165411	0.0501426790557548
			-33.8498336045051	0.0645579853497692
			-33.8255442924691	0.0714947151220999
			-33.8012549804332	0.0683809920230593
			-33.7769656683972	0.0563785272939767
			-33.7526763563613	0.0399340578778443
			-33.7283870443253	0.0251170089791697
			-33.7040977322893	0.0173646980044305
			-33.6798084202534	0.0194726213238566
			-33.6555191082174	0.0305725292065277
			-33.6312297961814	0.0464717277557293
			-33.6069404841455	0.0612213666097849
			-33.5826511721095	0.0693272059647112
			-33.5583618600736	0.0677813891579423
			-33.5340725480376	0.0571639800254192
			-33.5097832360016	0.0414109850484528
			-33.4854939239657	0.0263411377850152
			-33.4612046119297	0.0174927444866593
			-33.4369152998937	0.0180746491343989
			-33.4126259878578	0.0277893023194276
			-33.3883366758218	0.0429594885324315
			-33.3640473637858	0.0579056383804632
			-33.3397580517499	0.067057959688274
			-33.3154687397139	0.0670180280890137
			-33.291179427678	0.0578068675757717
			-33.266890115642	0.0428412687168349
			-33.242600803606	0.0276530234542881
			-33.2183114915701	0.0178310547411723
			-33.1940221795341	0.0169518829000982
			-33.1697328674981	0.0252646595662821
			-33.1454435554622	0.0396141344699822
			-33.1211542434262	0.0546244138137573
			-33.0968649313902	0.0646995057007447
			-33.0725756193543	0.0660962822352801
			-33.0482863073183	0.0583020536492334
			-33.0239969952824	0.0442098666452356
			-32.9997076832464	0.0290320325626027
			-32.9754183712104	0.018359797872472
			-32.9511290591745	0.0160913665603114
			-32.9268397471385	0.0229960028835059
			-32.9025504351025	0.0364430310951511
			-32.8782611230666	0.051390917257092
			-32.8539718110306	0.0622646648373927
			-32.8296824989947	0.0650225000550299
			-32.8053931869587	0.0586458056441173
			-32.7811038749227	0.0455031525829117
			-32.7568145628868	0.0304585394514855
			-32.7325252508508	0.0190594760538626
			-32.7082359388148	0.0154797896233821
			-32.6839466267789	0.0209799369953839
			-32.6596573147429	0.033452713177506
			-32.6353680027069	0.0482179280060153
			-32.611078690671	0.0597664701826258
			-32.586789378635	0.0638039219518036
			-32.5625000665991	0.0588357283278084
			-32.5382107545631	0.0467088811848459
			-32.5139214425271	0.0319139251254643
			-32.4896321304912	0.0199109473281068
			-32.4653428184552	0.0151035147932028
			-32.4410535064192	0.0192122810282533
			-32.4167641943833	0.0306488656585994
			-32.3924748823473	0.0451177276366867
			-32.3681855703114	0.057218090785545
			-32.3438962582754	0.0624485994729076
			-32.3196069462394	0.0588706994909011
			-32.2953176342035	0.0478161549944141
			-32.2710283221675	0.0333805786686453
			-32.2467390101315	0.0208954515913844
			-32.2224496980956	0.014948609405818
			-32.1981603860596	0.0176880842809159
			-32.1738710740237	0.0280363086511969
			-32.1495817619877	0.0421020508894352
			-32.1252924499517	0.0546327581334975
			-32.1010031379158	0.0609653164650216
			-32.0767138258798	0.0587508070302574
			-32.0524245138438	0.0488153927909417
			-32.0281352018079	0.0348419004541821
			-32.0038458897719	0.0219946391370643
			-31.9795565777359	0.0150008802472744
			-31.9552672657	0.0164016459375546
			-31.930977953664	0.0256189864527991
			-31.9066886416281	0.0391820400939707
			-31.8823993295921	0.0520236952961522
			-31.8581100175561	0.0593635119301778
			-31.8338207055202	0.0584772870095349
			-31.8095313934842	0.0496982987043043
			-31.7852420814482	0.0362823065047677
			-31.7609527694123	0.0231906011915434
			-31.7366634573763	0.0152459113494733
			-31.7123741453403	0.0153465385142244
			-31.6880848333044	0.023399960518683
			-31.6637955212684	0.0363682031413655
			-31.6395062092325	0.0494040486925441
			-31.6152168971965	0.0576532043924338
			-31.5909275851605	0.0580524623312461
			-31.5666382731246	0.0504578315867191
			-31.5423489610886	0.0376872334364558
			-31.5180596490526	0.0244659019233885
			-31.4937703370167	0.0156691043824874
			-31.4694810249807	0.0145156348325188
			-31.4451917129448	0.0213814063377373
			-31.4209024009088	0.0336703750176879
			-31.3966130888728	0.0467868224659297
			-31.3723237768369	0.0558449176426233
			-31.3480344648009	0.0574796817286338
			-31.3237451527649	0.0510881742094747
			-31.299455840729	0.0390431434836433
			-31.275166528693	0.0258036114501662
			-31.250877216657	0.0162557212804663
			-31.2265879046211	0.0139011383151509
			-31.2022985925851	0.0195646141512433
			-31.1780092805492	0.0310976829207042
			-31.1537199685132	0.0441848154778008
			-31.1294306564772	0.0539496077772454
			-31.1051413444413	0.0567632588502151
			-31.0808520324053	0.0515847019204272
			-31.0565627203693	0.0403375291613128
			-31.0322734083334	0.0271873394057712
			-31.0079840962974	0.0169909287545146
			-30.9836947842614	0.0134946163979087
			-30.9594054722255	0.0179499934494882
			-30.9351161601895	0.0286585149841988
			-30.9108268481536	0.0416105609532974
			-30.8865375361176	0.0519785914888889
			-30.8622482240816	0.0559084112663191
			-30.8379589120457	0.0519439504587216
			-30.8136696000097	0.0415589171728403
			-30.7893802879737	0.0286012686655744
			-30.7650909759378	0.0178598443601571
			-30.7408016639018	0.0132870368513873
			-30.7165123518659	0.0165370811751128
			-30.6922230398299	0.0263604926352898
			-30.6679337277939	0.0390762688269302
			-30.643644415758	0.0499434756007169
			-30.619355103722	0.0549211992762477
			-30.595065791686	0.0521635826769286
			-30.5707764796501	0.0426968712184697
			-30.5464871676141	0.0300301888581258
			-30.5221978555782	0.0188475837998565
			-30.4979085435422	0.013268806804078
			-30.4736192315062	0.015324553554841
			-30.4493299194703	0.0242104466083988
			-30.4250406074343	0.0365937708499901
			-30.4007512953983	0.0478560878672617
			-30.3764619833624	0.0538084644379811
			-30.3521726713264	0.0522423539690303
			-30.3278833592904	0.0437419934021887
			-30.3035940472545	0.0314595293205128
			-30.2793047352185	0.0199393091525773
			-30.2550154231826	0.0134298142561935
			-30.2307261111466	0.0143102414735147
			-30.2064367991106	0.0222143966363136
			-30.1821474870747	0.0341744685302575
			-30.1578581750387	0.0457284090887561
			-30.1335688630027	0.0525777677803014
			-30.1092795509668	0.0521800762457846
			-30.0849902389308	0.0446859239735224
			-30.0607009268949	0.0328753911812283
			-30.0364116148589	0.0211202777331594
			-30.0121223028229	0.0137594718711607
			-29.987832990787	0.0134911492958846
			-29.963543678751	0.020377534833682
			-29.939254366715	0.0318292839808663
			-29.9149650546791	0.0435725066070431
			-29.8906757426431	0.0512373276905101
			-29.8663864306071	0.0519775803379856
			-29.8420971185712	0.0455213391763492
			-29.8178078065352	0.0342645782786999
			-29.7935184944993	0.0223758912943782
			-29.7692291824633	0.0142467628291435
			-29.7449398704273	0.0128634770329901
			-29.7206505583914	0.0187042127820429
			-29.6963612463554	0.0295686137588066
			-29.6720719343194	0.0414004692684104
			-29.6477826222835	0.0497959575001637
			-29.6234933102475	0.0516366767433027
			-29.5992039982116	0.0462419470096008
			-29.5749146861756	0.035614626646979
			-29.5506253741396	0.0236917452942378
			-29.5263360621037	0.014880288524502
			-29.5020467500677	0.0124226457409534
			-29.4777574380317	0.0171979323181082
			-29.4534681259958	0.0274022857749098
			-29.4291788139598	0.0392243439525648
			-29.4048895019238	0.0482630028168764
			-29.3806001898879	0.051160114664226
			-29.3563108778519	0.0468424807352709
			-29.332021565816	0.036913832321772
			-29.30773225378	0.025053677960456
			-29.283442941744	0.0156483178867593
			-29.2591536297081	0.0121633260310327
			-29.2348643176721	0.0158613400186993
			-29.2105750056361	0.0253395193566314
			-29.1862856936002	0.037056073778232
			-29.1619963815642	0.0466482786725805
			-29.1377070695283	0.0505515393136121
			-29.1134177574923	0.0473186899974128
			-29.0891284454563	0.0381512772411143
			-29.0648391334204	0.0264478188933955
			-29.0405498213844	0.0165388381026199
			-29.0162605093484	0.0120794695607792
			-28.9919711973125	0.0146962253666278
			-28.9676818852765	0.023388888542583
			-28.9433925732405	0.03490743810432
			-28.9191032612046	0.0449620065782101
			-28.8948139491686	0.0498154474906425
			-28.8705246371327	0.0476673294423487
			-28.8462353250967	0.039316853034737
			-28.8219460130607	0.027860636958096
			-28.7976567010248	0.0175396065149055
			-28.7733673889888	0.0121643433672886
			-28.7490780769528	0.0137035225722919
			-28.7247887649169	0.0215582886839359
			-28.7004994528809	0.0327899944519824
			-28.676210140845	0.0432147515915703
			-28.651920828809	0.0489571414539756
			-28.627631516773	0.0478861447552767
			-28.6033422047371	0.0404012825157705
			-28.5790528927011	0.0292789872252812
			-28.5547635806651	0.0186382034730258
			-28.5304742686292	0.0124105668948895
			-28.5061849565932	0.0128833160155203
			-28.4818956445572	0.0198549064226206
			-28.4576063325213	0.0307150224769773
			-28.4333170204853	0.0414173595197224
			-28.4090277084494	0.0479826811407049
			-28.3847383964134	0.0479738560517915
			-28.3604490843774	0.0413961387070414
			-28.3361597723415	0.0306901567309597
			-28.3118704603055	0.0198220859088701
			-28.2875811482695	0.0128101515612861
			-28.2632918362336	0.012234849261845
			-28.2390025241976	0.0182851931099529
			-28.2147132121616	0.02869347012426
			-28.1904239001257	0.0395808943895107
			-28.1661345880897	0.0468988347995934
			-28.1418452760538	0.047930138585071
			-28.1175559640178	0.0422938612525648
			-28.0932666519818	0.0320819088338883
			-28.0689773399459	0.0210786414117548
			-28.0446880279099	0.0133545426981785
			-28.0203987158739	0.0117565375966659
			-27.996109403838	0.016854841721848
			-27.971820091802	0.0267359020972091
			-27.9475307797661	0.0377165763302429
			-27.9232414677301	0.0457130281251184
			-27.8989521556941	0.047755600750324
			-27.8746628436582	0.0430877700826804
			-27.8503735316222	0.0334425259602765
			-27.8260842195862	0.0223952425765395
			-27.8017949075503	0.0140346636948755
			-27.7775055955143	0.0114459840099846
			-27.7532162834784	0.0155687673186509
			-27.7289269714424	0.0248524507731319
			-27.7046376594064	0.0358357200209769
			-27.6803483473705	0.0444332919952517
			-27.6560590353345	0.0474517593879272
			-27.6317697232985	0.043772076218782
			-27.6074804112626	0.034760850535439
			-27.5831910992266	0.0237593013999343
			-27.5589017871906	0.0148409621663517
			-27.5346124751547	0.0112999985535405
			-27.5103231631187	0.0144310910885462
			-27.4860338510828	0.023052769694357
			-27.4617445390468	0.0339496738617158
			-27.4374552270108	0.0430682089306523
			-27.4131659149749	0.0470210124054208
			-27.3888766029389	0.0443418896207753
			-27.3645872909029	0.0360263239127723
			-27.340297978867	0.0251583235017183
			-27.316008666831	0.0157634579607107
			-27.2917193547951	0.0113146209813942
			-27.2674300427591	0.0134451280038163
			-27.2431407307231	0.0213459897606813
			-27.2188514186872	0.0320697600329677
			-27.1945621066512	0.0416268584063431
			-27.1702727946152	0.0464666087562973
			-27.1459834825793	0.0447932239972384
			-27.1216941705433	0.0372290231214476
			-27.0974048585073	0.0265799619499929
			-27.0731155464714	0.0167917928151167
			-27.0488262344354	0.0114851465743365
			-27.0245369223995	0.0126133781091346
			-27.0002476103635	0.0197406782442338
			-26.9759582983275	0.0302072156119041
			-26.9516689862916	0.04011876115877
			-26.9273796742556	0.0457926158303203
			-26.9030903622196	0.0451229985149249
			-26.8788010501837	0.0383596952654968
			-26.8545117381477	0.0280120704724491
			-26.8302224261117	0.0179152814639414
			-26.8059331140758	0.0118061550380453
			-26.7816438020398	0.0119375214503261
			-26.7573544900039	0.0182448007420539
			-26.7330651779679	0.0283731349155484
			-26.7087758659319	0.038553822641765
			-26.684486553896	0.0450038843260094
			-26.66019724186	0.0453290363604565
			-26.635907929824	0.0394097894187454
			-26.6116186177881	0.0294427558395122
			-26.5873293057521	0.0191229639983343
			-26.5630399937161	0.0122715423546949
			-26.5387506816802	0.0114184166411194
			-26.5144613696442	0.0168656861749755
			-26.4901720576083	0.0265784132426106
			-26.4658827455723	0.0369422757941823
			-26.4415934335363	0.0441060106909171
			-26.4173041215004	0.0454100601231787
			-26.3930148094644	0.040371485871925
			-26.3687254974284	0.0308604292095099
			-26.3444361853925	0.0204036592724347
			-26.3201468733565	0.0128745554578845
			-26.2958575613206	0.0110561030541297
			-26.2715682492846	0.0156099949338358
			-26.2472789372486	0.0248336921851897
			-26.2229896252127	0.0352946232900259
			-26.1987003131767	0.0431052972294355
			-26.1744110011407	0.045365683983842
			-26.1501216891048	0.0412377226006698
			-26.1258323770688	0.0322538562311726
			-26.1015430650329	0.0217460191482784
			-26.0772537529969	0.0136078295912494
			-26.0529644409609	0.0108498066108853
			-26.028675128925	0.0144836902656737
			-26.004385816889	0.0231493066803033
			-25.980096504853	0.0336215794487289
			-25.9558071928171	0.0420087099911429
			-25.9315178807811	0.0451964027092087
			-25.9072285687452	0.0420022188357396
			-25.8829392567092	0.0336122057045518
			-25.8586499446732	0.0231385833690856
			-25.8343606326373	0.0144634282020976
			-25.8100713206013	0.0107979491341732
			-25.7857820085653	0.0134920129835878
			-25.7614926965294	0.0215352339686804
			-25.7372033844934	0.0319340119889135
			-25.7129140724574	0.0408238345650248
			-25.6886247604215	0.04490357746783
			-25.6643354483855	0.0426594956295639
			-25.6400461363496	0.0349250966079177
			-25.6157568243136	0.0245698348487958
			-25.5914675122776	0.0154328852128719
			-25.5671782002417	0.0108981612144085
			-25.5428888882057	0.0126394595741967
			-25.5185995761697	0.0200010446247657
			-25.4943102641338	0.0302428838135799
			-25.4700209520978	0.0395588299165094
			-25.4457316400618	0.0444894184969847
			-25.4214423280259	0.0432048933264321
			-25.3971530159899	0.0361826433053534
			-25.372863703954	0.0260282551649841
			-25.348574391918	0.0165072495052506
			-25.324285079882	0.0111472985302041
			-25.2999957678461	0.0119297637665812
			-25.2757064558101	0.0185558558174237
			-25.2514171437741	0.0285591950180366
			-25.2271278317382	0.0382223804148294
			-25.2028385197022	0.0439569646651899
			-25.1785492076663	0.0436345858568946
			-25.1542598956303	0.0373754987575174
			-25.1299705835943	0.0275023800420827
			-25.1056812715584	0.0176771314442549
			-25.0813919595224	0.0115414615518979
			-25.0571026474864	0.0113658816158349
			-25.0328133354505	0.0172082869554575
			-25.0085240234145	0.0268939253144322
			-24.9842347113785	0.0368236462080778
			-24.9599453993426	0.0433100599887009
			-24.9356560873066	0.0439455917904246
			-24.9113667752707	0.0384948955665204
			-24.8870774632347	0.0289808546125903
			-24.8627881511987	0.0189327512630189
			-24.8384988391628	0.0120760185455496
			-24.8142095271268	0.0109499801434016
			-24.7899202150908	0.0159664178658462
			-24.7656309030549	0.0252579770680312
			-24.7413415910189	0.0353722121122311
			-24.717052278983	0.0425533271740059
			-24.692762966947	0.0441357820940841
			-24.668473654911	0.0395326846948666
			-24.6441843428751	0.030452488245444
			-24.6198950308391	0.0202639891226805
			-24.5956057188031	0.012745631783892
			-24.5713164067672	0.0106834295649925
			-24.5470270947312	0.0148377496456015
			-24.5227377826952	0.023662119140797
			-24.4984484706593	0.0338780351884387
			-24.4741591586233	0.0416921382714554
			-24.4498698465874	0.0442038845585763
			-24.4255805345514	0.0404813717079706
			-24.4012912225154	0.031906308733047
			-24.3770019104795	0.0216604366564573
			-24.3527125984435	0.0135442868600451
			-24.3284232864075	0.0105667991252978
			-24.3041339743716	0.0138291683203999
			-24.2798446623356	0.0221169317373063
			-24.2555553502997	0.0323513911901383
			-24.2312660382637	0.04073258253782
			-24.2069767262277	0.0441494848669064
			-24.1826874141918	0.0413341504000071
			-24.1583981021558	0.0333316156315769
			-24.1341087901198	0.0231114498023465
			-24.1098194780839	0.0144653249893795
			-24.0855301660479	0.0105998565469241
			-24.0612408540119	0.0129469114347746
			-24.036951541976	0.0206327524463731
			-24.01266222994	0.0308028200677509
			-23.9883729179041	0.0396814316176939
			-23.9640836058681	0.0439730242946652
			-23.9397942938321	0.0420849336734417
			-23.9155049817962	0.0347180325530691
			-23.8912156697602	0.0246062027248113
			-23.8669263577242	0.0155014781750235
			-23.8426370456883	0.0107815710891037
			-23.8183477336523	0.0121965376895482
			-23.7940584216163	0.0192196236694959
			-23.7697691095804	0.0292430707242152
			-23.7454797975444	0.0385461021652923
			-23.7211904855085	0.0436757940447062
			-23.6969011734725	0.0427283815537871
			-23.6726118614365	0.0360555582125884
			-23.6483225494006	0.0261337426228163
			-23.6240332373646	0.016644907102971
			-23.5997439253286	0.0111101201997745
			-23.5754546132927	0.0115828997327135
			-23.5511653012567	0.0178872416237891
			-23.5268759892208	0.0276830452191149
			-23.5025866771848	0.0373346160391296
			-23.4782973651488	0.0432599262327198
[truncated: 2,000 more rows]
