# Supplementary material for: High-resolution spectroscopy of single nuclear spins via sequential weak measurements
Source: Nat Commun. 2019 Feb 5;10:594. doi: 10.1038/s41467-019-08544-z (PMC6363762; doi:10.1038/s41467-019-08544-z)
Supplement: Supplementary file 3 — Source Data [file 41467_2019_8544_MOESM3_ESM.zip › Main Text/Fig2/Fig2flabel.txt]

0.571	0
0.571	3.003003003003
0.571	6.00600600600601
0.571	9.00900900900901
0.571	12.012012012012
0.571	15.015015015015
0.571	18.018018018018
0.571	21.021021021021
0.571	24.024024024024
0.571	27.027027027027
0.571	30.03003003003
0.571	33.033033033033
0.571	36.036036036036
0.571	39.039039039039
0.571	42.042042042042
0.571	45.045045045045
0.571	48.048048048048
0.571	51.0510510510511
0.571	54.0540540540541
0.571	57.0570570570571
0.571	60.0600600600601
0.571	63.0630630630631
0.571	66.0660660660661
0.571	69.0690690690691
0.571	72.0720720720721
0.571	75.0750750750751
0.571	78.0780780780781
0.571	81.0810810810811
0.571	84.0840840840841
0.571	87.0870870870871
0.571	90.0900900900901
0.571	93.0930930930931
0.571	96.0960960960961
0.571	99.0990990990991
0.571	102.102102102102
0.571	105.105105105105
0.571	108.108108108108
0.571	111.111111111111
0.571	114.114114114114
0.571	117.117117117117
0.571	120.12012012012
0.571	123.123123123123
0.571	126.126126126126
0.571	129.129129129129
0.571	132.132132132132
0.571	135.135135135135
0.571	138.138138138138
0.571	141.141141141141
0.571	144.144144144144
0.571	147.147147147147
0.571	150.15015015015
0.571	153.153153153153
0.571	156.156156156156
0.571	159.159159159159
0.571	162.162162162162
0.571	165.165165165165
0.571	168.168168168168
0.571	171.171171171171
0.571	174.174174174174
0.571	177.177177177177
0.571	180.18018018018
0.571	183.183183183183
0.571	186.186186186186
0.571	189.189189189189
0.571	192.192192192192
0.571	195.195195195195
0.571	198.198198198198
0.571	201.201201201201
0.571	204.204204204204
0.571	207.207207207207
0.571	210.21021021021
0.571	213.213213213213
0.571	216.216216216216
0.571	219.219219219219
0.571	222.222222222222
0.571	225.225225225225
0.571	228.228228228228
0.571	231.231231231231
0.571	234.234234234234
0.571	237.237237237237
0.571	240.24024024024
0.571	243.243243243243
0.571	246.246246246246
0.571	249.249249249249
0.571	252.252252252252
0.571	255.255255255255
0.571	258.258258258258
0.571	261.261261261261
0.571	264.264264264264
0.571	267.267267267267
0.571	270.27027027027
0.571	273.273273273273
0.571	276.276276276276
0.571	279.279279279279
0.571	282.282282282282
0.571	285.285285285285
0.571	288.288288288288
0.571	291.291291291291
0.571	294.294294294294
0.571	297.297297297297
0.571	300.3003003003
0.571	303.303303303303
0.571	306.306306306306
0.571	309.309309309309
0.571	312.312312312312
0.571	315.315315315315
0.571	318.318318318318
0.571	321.321321321321
0.571	324.324324324324
0.571	327.327327327327
0.571	330.33033033033
0.571	333.333333333333
0.571	336.336336336336
0.571	339.339339339339
0.571	342.342342342342
0.571	345.345345345345
0.571	348.348348348348
0.571	351.351351351351
0.571	354.354354354354
0.571	357.357357357357
0.571	360.36036036036
0.571	363.363363363363
0.571	366.366366366366
0.571	369.369369369369
0.571	372.372372372372
0.571	375.375375375375
0.571	378.378378378378
0.571	381.381381381381
0.571	384.384384384384
0.571	387.387387387387
0.571	390.39039039039
0.571	393.393393393393
0.571	396.396396396396
0.571	399.399399399399
0.571	402.402402402402
0.571	405.405405405405
0.571	408.408408408408
0.571	411.411411411411
0.571	414.414414414414
0.571	417.417417417417
0.571	420.42042042042
0.571	423.423423423423
0.571	426.426426426426
0.571	429.429429429429
0.571	432.432432432432
0.571	435.435435435435
0.571	438.438438438438
0.571	441.441441441441
0.571	444.444444444444
0.571	447.447447447447
0.571	450.45045045045
0.571	453.453453453453
0.571	456.456456456457
0.571	459.459459459459
0.571	462.462462462462
0.571	465.465465465465
0.571	468.468468468468
0.571	471.471471471471
0.571	474.474474474474
0.571	477.477477477477
0.571	480.48048048048
0.571	483.483483483484
0.571	486.486486486487
0.571	489.489489489489
0.571	492.492492492492
0.571	495.495495495496
0.571	498.498498498499
0.571	501.501501501502
0.571	504.504504504505
0.571	507.507507507507
0.571	510.51051051051
0.571	513.513513513514
0.571	516.516516516517
0.571	519.51951951952
0.571	522.522522522523
0.571	525.525525525526
0.571	528.528528528529
0.571	531.531531531532
0.571	534.534534534535
0.571	537.537537537537
0.571	540.540540540541
0.571	543.543543543543
0.571	546.546546546547
0.571	549.54954954955
0.571	552.552552552553
0.571	555.555555555556
0.571	558.558558558559
0.571	561.561561561562
0.571	564.564564564565
0.571	567.567567567568
0.571	570.570570570571
0.571	573.573573573574
0.571	576.576576576577
0.571	579.57957957958
0.571	582.582582582583
0.571	585.585585585586
0.571	588.588588588589
0.571	591.591591591592
0.571	594.594594594595
0.571	597.597597597598
0.571	600.600600600601
0.571	603.603603603604
0.571	606.606606606607
0.571	609.60960960961
0.571	612.612612612613
0.571	615.615615615616
0.571	618.618618618619
0.571	621.621621621622
0.571	624.624624624625
0.571	627.627627627628
0.571	630.630630630631
0.571	633.633633633634
0.571	636.636636636637
0.571	639.63963963964
0.571	642.642642642643
0.571	645.645645645646
0.571	648.648648648649
0.571	651.651651651652
0.571	654.654654654655
0.571	657.657657657658
0.571	660.660660660661
0.571	663.663663663664
0.571	666.666666666667
0.571	669.66966966967
0.571	672.672672672673
0.571	675.675675675676
0.571	678.678678678679
0.571	681.681681681682
0.571	684.684684684685
0.571	687.687687687688
0.571	690.690690690691
0.571	693.693693693694
0.571	696.696696696697
0.571	699.6996996997
0.571	702.702702702703
0.571	705.705705705706
0.571	708.708708708709
0.571	711.711711711712
0.571	714.714714714715
0.571	717.717717717718
0.571	720.720720720721
0.571	723.723723723724
0.571	726.726726726727
0.571	729.72972972973
0.571	732.732732732733
0.571	735.735735735736
0.571	738.738738738739
0.571	741.741741741742
0.571	744.744744744745
0.571	747.747747747748
0.571	750.750750750751
0.571	753.753753753754
0.571	756.756756756757
0.571	759.75975975976
0.571	762.762762762763
0.571	765.765765765766
0.571	768.768768768769
0.571	771.771771771772
0.571	774.774774774775
0.571	777.777777777778
0.571	780.780780780781
0.571	783.783783783784
0.571	786.786786786787
0.571	789.78978978979
0.571	792.792792792793
0.571	795.795795795796
0.571	798.798798798799
0.571	801.801801801802
0.571	804.804804804805
0.571	807.807807807808
0.571	810.810810810811
0.571	813.813813813814
0.571	816.816816816817
0.571	819.81981981982
0.571	822.822822822823
0.571	825.825825825826
0.571	828.828828828829
0.571	831.831831831832
0.571	834.834834834835
0.571	837.837837837838
0.571	840.840840840841
0.571	843.843843843844
0.571	846.846846846847
0.571	849.84984984985
0.571	852.852852852853
0.571	855.855855855856
0.571	858.858858858859
0.571	861.861861861862
0.571	864.864864864865
0.571	867.867867867868
0.571	870.870870870871
0.571	873.873873873874
0.571	876.876876876877
0.571	879.87987987988
0.571	882.882882882883
0.571	885.885885885886
0.571	888.888888888889
0.571	891.891891891892
0.571	894.894894894895
0.571	897.897897897898
0.571	900.900900900901
0.571	903.903903903904
0.571	906.906906906907
0.571	909.90990990991
0.571	912.912912912913
0.571	915.915915915916
0.571	918.918918918919
0.571	921.921921921922
0.571	924.924924924925
0.571	927.927927927928
0.571	930.930930930931
0.571	933.933933933934
0.571	936.936936936937
0.571	939.93993993994
0.571	942.942942942943
0.571	945.945945945946
0.571	948.948948948949
0.571	951.951951951952
0.571	954.954954954955
0.571	957.957957957958
0.571	960.960960960961
0.571	963.963963963964
0.571	966.966966966967
0.571	969.96996996997
0.571	972.972972972973
0.571	975.975975975976
0.571	978.978978978979
0.571	981.981981981982
0.571	984.984984984985
0.571	987.987987987988
0.571	990.990990990991
0.571	993.993993993994
0.571	996.996996996997
0.571	1000
0.571	1003.003003003
0.571	1006.00600600601
0.571	1009.00900900901
0.571	1012.01201201201
0.571	1015.01501501501
0.571	1018.01801801802
0.571	1021.02102102102
0.571	1024.02402402402
0.571	1027.02702702703
0.571	1030.03003003003
0.571	1033.03303303303
0.571	1036.03603603604
0.571	1039.03903903904
0.571	1042.04204204204
0.571	1045.04504504505
0.571	1048.04804804805
0.571	1051.05105105105
0.571	1054.05405405405
0.571	1057.05705705706
0.571	1060.06006006006
0.571	1063.06306306306
0.571	1066.06606606607
0.571	1069.06906906907
0.571	1072.07207207207
0.571	1075.07507507507
0.571	1078.07807807808
0.571	1081.08108108108
0.571	1084.08408408408
0.571	1087.08708708709
0.571	1090.09009009009
0.571	1093.09309309309
0.571	1096.0960960961
0.571	1099.0990990991
0.571	1102.1021021021
0.571	1105.10510510511
0.571	1108.10810810811
0.571	1111.11111111111
0.571	1114.11411411411
0.571	1117.11711711712
0.571	1120.12012012012
0.571	1123.12312312312
0.571	1126.12612612613
0.571	1129.12912912913
0.571	1132.13213213213
0.571	1135.13513513514
0.571	1138.13813813814
0.571	1141.14114114114
0.571	1144.14414414414
0.571	1147.14714714715
0.571	1150.15015015015
0.571	1153.15315315315
0.571	1156.15615615616
0.571	1159.15915915916
0.571	1162.16216216216
0.571	1165.16516516517
0.571	1168.16816816817
0.571	1171.17117117117
0.571	1174.17417417417
0.571	1177.17717717718
0.571	1180.18018018018
0.571	1183.18318318318
0.571	1186.18618618619
0.571	1189.18918918919
0.571	1192.19219219219
0.571	1195.1951951952
0.571	1198.1981981982
0.571	1201.2012012012
0.571	1204.2042042042
0.571	1207.20720720721
0.571	1210.21021021021
0.571	1213.21321321321
0.571	1216.21621621622
0.571	1219.21921921922
0.571	1222.22222222222
0.571	1225.22522522523
0.571	1228.22822822823
0.571	1231.23123123123
0.571	1234.23423423423
0.571	1237.23723723724
0.571	1240.24024024024
0.571	1243.24324324324
0.571	1246.24624624625
0.571	1249.24924924925
0.571	1252.25225225225
0.571	1255.25525525526
0.571	1258.25825825826
0.571	1261.26126126126
0.571	1264.26426426426
0.571	1267.26726726727
0.571	1270.27027027027
0.571	1273.27327327327
0.571	1276.27627627628
0.571	1279.27927927928
0.571	1282.28228228228
0.571	1285.28528528529
0.571	1288.28828828829
0.571	1291.29129129129
0.571	1294.29429429429
0.571	1297.2972972973
0.571	1300.3003003003
0.571	1303.3033033033
0.571	1306.30630630631
0.571	1309.30930930931
0.571	1312.31231231231
0.571	1315.31531531532
0.571	1318.31831831832
0.571	1321.32132132132
0.571	1324.32432432432
0.571	1327.32732732733
0.571	1330.33033033033
0.571	1333.33333333333
0.571	1336.33633633634
0.571	1339.33933933934
0.571	1342.34234234234
0.571	1345.34534534535
0.571	1348.34834834835
0.571	1351.35135135135
0.571	1354.35435435435
0.571	1357.35735735736
0.571	1360.36036036036
0.571	1363.36336336336
0.571	1366.36636636637
0.571	1369.36936936937
0.571	1372.37237237237
0.571	1375.37537537538
0.571	1378.37837837838
0.571	1381.38138138138
0.571	1384.38438438438
0.571	1387.38738738739
0.571	1390.39039039039
0.571	1393.39339339339
0.571	1396.3963963964
0.571	1399.3993993994
0.571	1402.4024024024
0.571	1405.40540540541
0.571	1408.40840840841
0.571	1411.41141141141
0.571	1414.41441441441
0.571	1417.41741741742
0.571	1420.42042042042
0.571	1423.42342342342
0.571	1426.42642642643
0.571	1429.42942942943
0.571	1432.43243243243
0.571	1435.43543543544
0.571	1438.43843843844
0.571	1441.44144144144
0.571	1444.44444444444
0.571	1447.44744744745
0.571	1450.45045045045
0.571	1453.45345345345
0.571	1456.45645645646
0.571	1459.45945945946
0.571	1462.46246246246
0.571	1465.46546546547
0.571	1468.46846846847
0.571	1471.47147147147
0.571	1474.47447447447
0.571	1477.47747747748
0.571	1480.48048048048
0.571	1483.48348348348
0.571	1486.48648648649
0.571	1489.48948948949
0.571	1492.49249249249
0.571	1495.4954954955
0.571	1498.4984984985
0.571	1501.5015015015
0.571	1504.5045045045
0.571	1507.50750750751
0.571	1510.51051051051
0.571	1513.51351351351
0.571	1516.51651651652
0.571	1519.51951951952
0.571	1522.52252252252
0.571	1525.52552552553
0.571	1528.52852852853
0.571	1531.53153153153
0.571	1534.53453453453
0.571	1537.53753753754
0.571	1540.54054054054
0.571	1543.54354354354
0.571	1546.54654654655
0.571	1549.54954954955
0.571	1552.55255255255
0.571	1555.55555555556
0.571	1558.55855855856
0.571	1561.56156156156
0.571	1564.56456456456
0.571	1567.56756756757
0.571	1570.57057057057
0.571	1573.57357357357
0.571	1576.57657657658
0.571	1579.57957957958
0.571	1582.58258258258
0.571	1585.58558558559
0.571	1588.58858858859
0.571	1591.59159159159
0.571	1594.59459459459
0.571	1597.5975975976
0.571	1600.6006006006
0.571	1603.6036036036
0.571	1606.60660660661
0.571	1609.60960960961
0.571	1612.61261261261
0.571	1615.61561561562
0.571	1618.61861861862
0.571	1621.62162162162
0.571	1624.62462462462
0.571	1627.62762762763
0.571	1630.63063063063
0.571	1633.63363363363
0.571	1636.63663663664
0.571	1639.63963963964
0.571	1642.64264264264
0.571	1645.64564564565
0.571	1648.64864864865
0.571	1651.65165165165
0.571	1654.65465465465
0.571	1657.65765765766
0.571	1660.66066066066
0.571	1663.66366366366
0.571	1666.66666666667
0.571	1669.66966966967
0.571	1672.67267267267
0.571	1675.67567567568
0.571	1678.67867867868
0.571	1681.68168168168
0.571	1684.68468468468
0.571	1687.68768768769
0.571	1690.69069069069
0.571	1693.69369369369
0.571	1696.6966966967
0.571	1699.6996996997
0.571	1702.7027027027
0.571	1705.70570570571
0.571	1708.70870870871
0.571	1711.71171171171
0.571	1714.71471471471
0.571	1717.71771771772
0.571	1720.72072072072
0.571	1723.72372372372
0.571	1726.72672672673
0.571	1729.72972972973
0.571	1732.73273273273
0.571	1735.73573573574
0.571	1738.73873873874
0.571	1741.74174174174
0.571	1744.74474474474
0.571	1747.74774774775
0.571	1750.75075075075
0.571	1753.75375375375
0.571	1756.75675675676
0.571	1759.75975975976
0.571	1762.76276276276
0.571	1765.76576576577
0.571	1768.76876876877
0.571	1771.77177177177
0.571	1774.77477477477
0.571	1777.77777777778
0.571	1780.78078078078
0.571	1783.78378378378
0.571	1786.78678678679
0.571	1789.78978978979
0.571	1792.79279279279
0.571	1795.7957957958
0.571	1798.7987987988
0.571	1801.8018018018
0.571	1804.8048048048
0.571	1807.80780780781
0.571	1810.81081081081
0.571	1813.81381381381
0.571	1816.81681681682
0.571	1819.81981981982
0.571	1822.82282282282
0.571	1825.82582582583
0.571	1828.82882882883
0.571	1831.83183183183
0.571	1834.83483483483
0.571	1837.83783783784
0.571	1840.84084084084
0.571	1843.84384384384
0.571	1846.84684684685
0.571	1849.84984984985
0.571	1852.85285285285
0.571	1855.85585585586
0.571	1858.85885885886
0.571	1861.86186186186
0.571	1864.86486486486
0.571	1867.86786786787
0.571	1870.87087087087
0.571	1873.87387387387
0.571	1876.87687687688
0.571	1879.87987987988
0.571	1882.88288288288
0.571	1885.88588588589
0.571	1888.88888888889
0.571	1891.89189189189
0.571	1894.89489489489
0.571	1897.8978978979
0.571	1900.9009009009
0.571	1903.9039039039
0.571	1906.90690690691
0.571	1909.90990990991
0.571	1912.91291291291
0.571	1915.91591591592
0.571	1918.91891891892
0.571	1921.92192192192
0.571	1924.92492492492
0.571	1927.92792792793
0.571	1930.93093093093
0.571	1933.93393393393
0.571	1936.93693693694
0.571	1939.93993993994
0.571	1942.94294294294
0.571	1945.94594594595
0.571	1948.94894894895
0.571	1951.95195195195
0.571	1954.95495495495
0.571	1957.95795795796
0.571	1960.96096096096
0.571	1963.96396396396
0.571	1966.96696696697
0.571	1969.96996996997
0.571	1972.97297297297
0.571	1975.97597597598
0.571	1978.97897897898
0.571	1981.98198198198
0.571	1984.98498498499
0.571	1987.98798798799
0.571	1990.99099099099
0.571	1993.99399399399
0.571	1996.996996997
0.571	2000
0.571	2003.003003003
0.571	2006.00600600601
0.571	2009.00900900901
0.571	2012.01201201201
0.571	2015.01501501501
0.571	2018.01801801802
0.571	2021.02102102102
0.571	2024.02402402402
0.571	2027.02702702703
0.571	2030.03003003003
0.571	2033.03303303303
0.571	2036.03603603604
0.571	2039.03903903904
0.571	2042.04204204204
0.571	2045.04504504504
0.571	2048.04804804805
0.571	2051.05105105105
0.571	2054.05405405405
0.571	2057.05705705706
0.571	2060.06006006006
0.571	2063.06306306306
0.571	2066.06606606607
0.571	2069.06906906907
0.571	2072.07207207207
0.571	2075.07507507507
0.571	2078.07807807808
0.571	2081.08108108108
0.571	2084.08408408408
0.571	2087.08708708709
0.571	2090.09009009009
0.571	2093.09309309309
0.571	2096.0960960961
0.571	2099.0990990991
0.571	2102.1021021021
0.571	2105.1051051051
0.571	2108.10810810811
0.571	2111.11111111111
0.571	2114.11411411411
0.571	2117.11711711712
0.571	2120.12012012012
0.571	2123.12312312312
0.571	2126.12612612613
0.571	2129.12912912913
0.571	2132.13213213213
0.571	2135.13513513514
0.571	2138.13813813814
0.571	2141.14114114114
0.571	2144.14414414414
0.571	2147.14714714715
0.571	2150.15015015015
0.571	2153.15315315315
0.571	2156.15615615616
0.571	2159.15915915916
0.571	2162.16216216216
0.571	2165.16516516517
0.571	2168.16816816817
0.571	2171.17117117117
0.571	2174.17417417417
0.571	2177.17717717718
0.571	2180.18018018018
0.571	2183.18318318318
0.571	2186.18618618619
0.571	2189.18918918919
0.571	2192.19219219219
0.571	2195.1951951952
0.571	2198.1981981982
0.571	2201.2012012012
0.571	2204.2042042042
0.571	2207.20720720721
0.571	2210.21021021021
0.571	2213.21321321321
0.571	2216.21621621622
0.571	2219.21921921922
0.571	2222.22222222222
0.571	2225.22522522523
0.571	2228.22822822823
0.571	2231.23123123123
0.571	2234.23423423423
0.571	2237.23723723724
0.571	2240.24024024024
0.571	2243.24324324324
0.571	2246.24624624625
0.571	2249.24924924925
0.571	2252.25225225225
0.571	2255.25525525526
0.571	2258.25825825826
0.571	2261.26126126126
0.571	2264.26426426426
0.571	2267.26726726727
0.571	2270.27027027027
0.571	2273.27327327327
0.571	2276.27627627628
0.571	2279.27927927928
0.571	2282.28228228228
0.571	2285.28528528529
0.571	2288.28828828829
0.571	2291.29129129129
0.571	2294.29429429429
0.571	2297.2972972973
0.571	2300.3003003003
0.571	2303.3033033033
0.571	2306.30630630631
0.571	2309.30930930931
0.571	2312.31231231231
0.571	2315.31531531532
0.571	2318.31831831832
0.571	2321.32132132132
0.571	2324.32432432432
0.571	2327.32732732733
0.571	2330.33033033033
0.571	2333.33333333333
0.571	2336.33633633634
0.571	2339.33933933934
0.571	2342.34234234234
0.571	2345.34534534535
0.571	2348.34834834835
0.571	2351.35135135135
0.571	2354.35435435435
0.571	2357.35735735736
0.571	2360.36036036036
0.571	2363.36336336336
0.571	2366.36636636637
0.571	2369.36936936937
0.571	2372.37237237237
0.571	2375.37537537538
0.571	2378.37837837838
0.571	2381.38138138138
0.571	2384.38438438438
0.571	2387.38738738739
0.571	2390.39039039039
0.571	2393.39339339339
0.571	2396.3963963964
0.571	2399.3993993994
0.571	2402.4024024024
0.571	2405.40540540541
0.571	2408.40840840841
0.571	2411.41141141141
0.571	2414.41441441441
0.571	2417.41741741742
0.571	2420.42042042042
0.571	2423.42342342342
0.571	2426.42642642643
0.571	2429.42942942943
0.571	2432.43243243243
0.571	2435.43543543544
0.571	2438.43843843844
0.571	2441.44144144144
0.571	2444.44444444444
0.571	2447.44744744745
0.571	2450.45045045045
0.571	2453.45345345345
0.571	2456.45645645646
0.571	2459.45945945946
0.571	2462.46246246246
0.571	2465.46546546547
0.571	2468.46846846847
0.571	2471.47147147147
0.571	2474.47447447447
0.571	2477.47747747748
0.571	2480.48048048048
0.571	2483.48348348348
0.571	2486.48648648649
0.571	2489.48948948949
0.571	2492.49249249249
0.571	2495.4954954955
0.571	2498.4984984985
0.571	2501.5015015015
0.571	2504.5045045045
0.571	2507.50750750751
0.571	2510.51051051051
0.571	2513.51351351351
0.571	2516.51651651652
0.571	2519.51951951952
0.571	2522.52252252252
0.571	2525.52552552553
0.571	2528.52852852853
0.571	2531.53153153153
0.571	2534.53453453453
0.571	2537.53753753754
0.571	2540.54054054054
0.571	2543.54354354354
0.571	2546.54654654655
0.571	2549.54954954955
0.571	2552.55255255255
0.571	2555.55555555556
0.571	2558.55855855856
0.571	2561.56156156156
0.571	2564.56456456456
0.571	2567.56756756757
0.571	2570.57057057057
0.571	2573.57357357357
0.571	2576.57657657658
0.571	2579.57957957958
0.571	2582.58258258258
0.571	2585.58558558559
0.571	2588.58858858859
0.571	2591.59159159159
0.571	2594.59459459459
0.571	2597.5975975976
0.571	2600.6006006006
0.571	2603.6036036036
0.571	2606.60660660661
0.571	2609.60960960961
0.571	2612.61261261261
0.571	2615.61561561562
0.571	2618.61861861862
0.571	2621.62162162162
0.571	2624.62462462462
0.571	2627.62762762763
0.571	2630.63063063063
0.571	2633.63363363363
0.571	2636.63663663664
0.571	2639.63963963964
0.571	2642.64264264264
0.571	2645.64564564565
0.571	2648.64864864865
0.571	2651.65165165165
0.571	2654.65465465465
0.571	2657.65765765766
0.571	2660.66066066066
0.571	2663.66366366366
0.571	2666.66666666667
0.571	2669.66966966967
0.571	2672.67267267267
0.571	2675.67567567568
0.571	2678.67867867868
0.571	2681.68168168168
0.571	2684.68468468468
0.571	2687.68768768769
0.571	2690.69069069069
0.571	2693.69369369369
0.571	2696.6966966967
0.571	2699.6996996997
0.571	2702.7027027027
0.571	2705.70570570571
0.571	2708.70870870871
0.571	2711.71171171171
0.571	2714.71471471471
0.571	2717.71771771772
0.571	2720.72072072072
0.571	2723.72372372372
0.571	2726.72672672673
0.571	2729.72972972973
0.571	2732.73273273273
0.571	2735.73573573574
0.571	2738.73873873874
0.571	2741.74174174174
0.571	2744.74474474474
0.571	2747.74774774775
0.571	2750.75075075075
0.571	2753.75375375375
0.571	2756.75675675676
0.571	2759.75975975976
0.571	2762.76276276276
0.571	2765.76576576577
0.571	2768.76876876877
0.571	2771.77177177177
0.571	2774.77477477477
0.571	2777.77777777778
0.571	2780.78078078078
0.571	2783.78378378378
0.571	2786.78678678679
0.571	2789.78978978979
0.571	2792.79279279279
0.571	2795.7957957958
0.571	2798.7987987988
0.571	2801.8018018018
0.571	2804.8048048048
0.571	2807.80780780781
0.571	2810.81081081081
0.571	2813.81381381381
0.571	2816.81681681682
0.571	2819.81981981982
0.571	2822.82282282282
0.571	2825.82582582583
0.571	2828.82882882883
0.571	2831.83183183183
0.571	2834.83483483484
0.571	2837.83783783784
0.571	2840.84084084084
0.571	2843.84384384384
0.571	2846.84684684685
0.571	2849.84984984985
0.571	2852.85285285285
0.571	2855.85585585586
0.571	2858.85885885886
0.571	2861.86186186186
0.571	2864.86486486487
0.571	2867.86786786787
0.571	2870.87087087087
0.571	2873.87387387387
0.571	2876.87687687688
0.571	2879.87987987988
0.571	2882.88288288288
0.571	2885.88588588589
0.571	2888.88888888889
0.571	2891.89189189189
0.571	2894.8948948949
0.571	2897.8978978979
0.571	2900.9009009009
0.571	2903.9039039039
0.571	2906.90690690691
0.571	2909.90990990991
0.571	2912.91291291291
0.571	2915.91591591592
0.571	2918.91891891892
0.571	2921.92192192192
0.571	2924.92492492493
0.571	2927.92792792793
0.571	2930.93093093093
0.571	2933.93393393393
0.571	2936.93693693694
0.571	2939.93993993994
0.571	2942.94294294294
0.571	2945.94594594595
0.571	2948.94894894895
0.571	2951.95195195195
0.571	2954.95495495496
0.571	2957.95795795796
0.571	2960.96096096096
0.571	2963.96396396396
0.571	2966.96696696697
0.571	2969.96996996997
0.571	2972.97297297297
0.571	2975.97597597598
0.571	2978.97897897898
0.571	2981.98198198198
0.571	2984.98498498499
0.571	2987.98798798799
0.571	2990.99099099099
0.571	2993.99399399399
0.571	2996.996996997
0.571	3000
