# Supplementary material for: High-resolution spectroscopy of single nuclear spins via sequential weak measurements
Source: Nat Commun. 2019 Feb 5;10:594. doi: 10.1038/s41467-019-08544-z (PMC6363762; doi:10.1038/s41467-019-08544-z)
Supplement: Supplementary file 3 — Source Data [file 41467_2019_8544_MOESM3_ESM.zip › Main Text/Fig2/Fig2ftheory.txt]

-72.0326321250392	0.0440564679309694
-72.0083428130033	0.0409460040790495
-71.9840535009673	0.0327689892025439
-71.9597641889313	0.0225601631171809
-71.9354748768954	0.0141084264292943
-71.9111855648594	0.0105507434363992
-71.8868962528234	0.0132079411031639
-71.8626069407875	0.0210944455536959
-71.8383176287515	0.0312839229072584
-71.8140283167156	0.0399951808964193
-71.7897390046796	0.0439953952371239
-71.7654496926436	0.0417999389829603
-71.7411603806077	0.0342235321072361
-71.7168710685717	0.0240781136926692
-71.6925817565357	0.0151294712455513
-71.6682924444998	0.0106997513677921
-71.6440031324638	0.0124344370837399
-71.6197138204279	0.0196914090121596
-71.5954245083919	0.029778910179317
-71.5711351963559	0.03895423086795
-71.54684588432	0.0438126034187736
-71.522556572284	0.0425509222669215
-71.498267260248	0.0356372672058969
-71.4739779482121	0.0256376368160482
-71.4496886361761	0.0162640256979791
-71.4253993241402	0.0109969684507489
-71.4011100121042	0.011793675372906
-71.3768207000682	0.018361235778968
-71.3525313880323	0.028264766725291
-71.3282420759963	0.0378305793682082
-71.3039527639603	0.0435093695720854
-71.2796634519244	0.0431936201006793
-71.2553741398884	0.037000255411094
-71.2310848278524	0.027227913972431
-71.2067955158165	0.0175044475657594
-71.1825062037805	0.0114408007349086
-71.1582168917445	0.0112907263943814
-71.1339275797086	0.0171137904777275
-71.1096382676726	0.0267524923961711
-71.0853489556367	0.0366322789588282
-71.0610596436007	0.0430878165528292
-71.0367703315647	0.0437234567387187
-71.0124810195288	0.0383029545471366
-70.9881917074928	0.0288380239344883
-70.9639023954568	0.0188425406948052
-70.9396130834209	0.0120288663060011
-70.9153237713849	0.0109299433549153
-70.891034459349	0.0159585696526606
-70.866745147313	0.0252532159752687
-70.842455835277	0.0353679701659835
-70.8181665232411	0.04255090454342
-70.7938772112051	0.0441366401453716
-70.7695878991692	0.0395362695445476
-70.7452985871332	0.030456998834583
-70.7210092750972	0.0202695960557898
-70.6967199630613	0.0127580060658542
-70.6724306510253	0.0107149388307174
-70.6481413389893	0.0149046530625325
-70.6238520269534	0.0237781395637254
-70.5995627149174	0.034046839936955
-70.5752734028814	0.0419024192942458
-70.5509840908455	0.0444301845802435
-70.5266947788095	0.0406916010643328
-70.5024054667736	0.0320738807684547
-70.4781161547376	0.0217764352794912
-70.4538268427016	0.0136242980501456
-70.4295375306657	0.010648564668957
-70.4052482186297	0.0139606568678082
-70.3809589065937	0.022338482771678
-70.3566695945578	0.0326785779320951
-70.3323802825218	0.041146957086678
-70.3080909704859	0.0446019300655598
-70.2838016584499	0.0417608923783821
-70.2595123464139	0.0336777787277598
-70.235223034378	0.0233534565150329
-70.210933722342	0.0146230752365579
-70.186644410306	0.010732895283189
-70.1623550982701	0.0131346888877367
-70.1380657862341	0.0209454269246726
-70.1137764741981	0.0312733308176092
-70.0894871621622	0.0402899064782233
-70.0651978501262	0.0446505586699334
-70.0409085380903	0.0427366743404795
-70.0166192260543	0.0352579256595312
-69.9923299140183	0.0249906824496846
-69.9680406019824	0.0157489467846861
-69.9437512899464	0.0109692144102238
-69.9194619779104	0.012434306097307
-69.8951726658745	0.0196100594957724
-69.8708833538385	0.0298416547328389
-69.8465940418025	0.0393374269034786
-69.8223047297666	0.0445756075563512
-69.7980154177306	0.0436121082913453
-69.7737261056946	0.036803735451991
-69.7494367936587	0.0266778103228259
-69.7251474816227	0.0169958226380473
-69.7008581695868	0.0113580053844641
-69.6765688575508	0.011866474526775
-69.6522795455148	0.0183433189736227
-69.6279902334789	0.028394466113261
-69.6037009214429	0.0382964242173439
-69.5794116094069	0.0443774787557277
-69.555122297371	0.0443810267506838
-69.530832985335	0.0383048596487517
-69.5065436732991	0.0284042637614853
-69.4822543612631	0.0183569414078338
-69.4579650492271	0.0118989449740348
-69.4336757371912	0.011437531718412
-69.4093864251552	0.0171559403759621
-69.3850971131192	0.0269429910574314
-69.3608078010833	0.037174523279298
-69.3365184890473	0.04405744564125
-69.3122291770114	0.0450379717596271
-69.2879398649754	0.0397512436967516
-69.2636505529394	0.0301592462603089
-69.2393612409035	0.0198249014478882
-69.2150719288675	0.0125909008113023
-69.1907826168315	0.0111531518866774
-69.1664933047956	0.0160584016163722
-69.1422039927596	0.0254987134322072
-69.1179146807236	0.0359800376899824
-69.0936253686877	0.0436176560927117
-69.0693360566517	0.0455782307480072
-69.0450467446157	0.0411331825376504
-69.0207574325798	0.0319317961254402
-68.9964681205438	0.0213916950206494
-68.9721788085079	0.0134319324384985
-68.9478894964719	0.0110183139188958
-68.9236001844359	0.0150608709295089
-68.8993108724	0.0240733219161337
-68.875021560364	0.0347219368029856
-68.850732248328	0.0430611323543342
-68.8264429362921	0.0459978698126798
-68.8021536242561	0.0424413753578523
-68.7778643122202	0.0337108426990349
-68.7535750001842	0.0230487454447738
-68.7292856881482	0.0144192959774955
-68.7049963761123	0.0110372723440254
-68.6807070640763	0.0141731555568483
-68.6564177520403	0.0226786561856706
-68.6321284400044	0.0334098101462404
-68.6078391279684	0.0423917676039261
-68.5835498159325	0.0462937643055172
-68.5592605038965	0.043666979318562
-68.5349711918605	0.0354852636796726
-68.5106818798246	0.0247869471065425
-68.4863925677886	0.0155494524211064
-68.4621032557526	0.0112135313871238
-68.4378139437167	0.0134046518910004
-68.4135246316807	0.0213266524525692
-68.3892353196448	0.0320538293984612
-68.3649460076088	0.0416143192656769
-68.3406566955728	0.0464636266428109
-68.3163673835369	0.0448016620946787
-68.2920780715009	0.0372439433532204
-68.2677887594649	0.0265967082095164
-68.243499447429	0.0168180795316795
-68.219210135393	0.0115498222168112
-68.1949208233571	0.0127642972718179
-68.1706315113211	0.0200292885645043
-68.1463421992851	0.0306647080765243
-68.1220528872492	0.0407343991134996
-68.0977635752132	0.0465060312615411
-68.0734742631772	0.0458376530597224
-68.0491849511413	0.0389758315491861
-68.0248956391053	0.0284679961298723
-68.0006063270693	0.0182200873217894
-67.9763170150334	0.0120480834823451
-67.9520277029974	0.0122605236221337
-67.9277383909615	0.0187985288827672
-67.9034490789255	0.0292536590998971
-67.8791597668895	0.0397584602263981
-67.8548704548536	0.046420436662308
-67.8305811428176	0.0467677929633087
-67.8062918307816	0.0406700031393003
-67.7820025187457	0.0303903852386639
-67.7577132067097	0.0197496370806563
-67.7334238946737	0.012709445226072
-67.7091345826378	0.0119012131048296
-67.6848452706018	0.0176462691532113
-67.6605559585659	0.027832350407623
-67.6362666465299	0.0386937808719972
-67.6119773344939	0.0462072044937109
-67.587688022458	0.0475855819582236
-67.563398710422	0.0423157178976878
-67.539109398386	0.0323531070471698
-67.5148200863501	0.0214001638996249
-67.4905307743141	0.0135342162459069
-67.4662414622781	0.0116936559761511
-67.4419521502422	0.0165842815869721
-67.4176628382062	0.026412858812563
-67.3933735261703	0.0375484454089217
-67.3690842141343	0.045867615648497
-67.3447949020983	0.0482852258456111
-67.3205055900624	0.0439024805461316
-67.2962162780264	0.034345102527184
-67.2719269659904	0.0231644026399492
-67.2476376539545	0.014521874971248
-67.2233483419185	0.0116445108028767
-67.1990590298826	0.0156241603679474
-67.1747697178466	0.0250076222859259
-67.1504804058106	0.036331322313415
-67.1261910937747	0.0454038833579935
-67.1019017817387	0.0488616804194566
-67.0776124697027	0.0454201008130668
-67.0533231576668	0.0363550764549778
-67.0290338456308	0.0250344172767648
-67.0047445335948	0.0156710639045941
-66.9804552215589	0.0117597672029981
-66.9561659095229	0.0147772678032998
-66.9318765974869	0.0236293908731717
-66.907587285451	0.0350520394500404
-66.883297973415	0.044819163288113
-66.8590086613791	0.0493106938052457
-66.8347193493431	0.0468587533416903
-66.8104300373071	0.0383715536258371
-66.7861407252712	0.0270016335442357
-66.7618514132352	0.016979587669757
-66.7375621011992	0.0120447112611578
-66.7132727891633	0.0140546813318775
-66.6889834771273	0.0222911764497539
-66.6646941650914	0.0337209567208511
-66.6404048530554	0.0441175606575559
-66.6161155410194	0.049628846702671
-66.5918262289835	0.0482090372905537
-66.5675369169475	0.0403829367852325
-66.5432476049115	0.0290568747991956
-66.5189582928756	0.01844441469656
-66.4946689808396	0.0125038937612403
-66.4703796688037	0.0134671416034905
-66.4460903567677	0.0210062015318767
-66.4218010447317	0.0323491362419402
-66.3975117326958	0.0433041344169285
-66.3732224206598	0.0498135904583489
-66.3489331086238	0.0494620354795578
-66.3246437965879	0.0423775661235382
-66.3003544845519	0.0311904010130554
-66.276065172516	0.0200616825609158
-66.25177586048	0.0131411013692133
-66.227486548444	0.0130250018391334
-66.2031972364081	0.0197878473638787
-66.1789079243721	0.0309483102105722
-66.1546186123362	0.0423848985460805
-66.1303293003002	0.0498632829119521
-66.1060399882642	0.0506093729454741
-66.0817506762283	0.0443437801832166
-66.0574613641923	0.0333919507959409
-66.0331720521563	0.021826706988631
-66.0088827401204	0.0139593308897348
-65.9845934280844	0.0127381786789524
-65.9603041160484	0.0186496015094303
-65.9360148040125	0.0295308466405998
-65.9117254919765	0.0413668205463791
-65.8874361799405	0.0497772219779442
-65.8631468679046	0.0516432747838088
-65.8388575558686	0.0462699780313079
-65.8145682438327	0.0356507863519285
-65.7902789317967	0.0237339945209285
-65.7659896197607	0.0149607667101562
-65.7417003077248	0.012616104720668
-65.7174109956888	0.017605005179116
-65.6931216836528	0.0281097131582794
-65.6688323716169	0.0402578172247012
-65.6445430595809	0.0495556769452798
-65.6202537475449	0.0525566231686988
-65.595964435509	0.0481446825554738
-65.571675123473	0.0379557412604086
-65.5473858114371	0.0257772588300457
-65.5230964994011	0.0161467615354744
-65.4988071873651	0.0126676829466509
-65.4745178753292	0.0166676005315778
-65.4502285632932	0.0266984390649125
-65.4259392512572	0.0390667478869334
-65.4016499392213	0.0491999174992485
-65.3773606271853	0.0533430134589484
-65.3530713151494	0.0499566047493583
-65.3287820031134	0.0402952709761891
-65.3044926910774	0.0279494406641089
-65.2802033790415	0.0175178205076531
-65.2559140670055	0.0129012432327253
-65.2316247549695	0.0158508781897496
-65.2073354429336	0.0253110758874593
-65.1830461308976	0.0378034050804761
-65.1587568188616	0.0487122404930276
-65.1344675068257	0.0539968093171833
-65.1101781947897	0.0516947088624454
-65.0858888827538	0.0426575059402111
-65.0615995707178	0.0302427313920422
-65.0373102586818	0.0190735887924577
-65.0130209466459	0.0133245011262051
-64.9887316346099	0.0151682252176825
-64.9644423225739	0.0239621566527992
-64.940153010538	0.036478503048197
-64.915863698502	0.0480959945218537
-64.891574386466	0.0545131967901509
-64.8672850744301	0.0533482783013701
-64.8429957623941	0.0450303071935639
-64.8187064503582	0.0326486001119612
-64.7944171383222	0.0208128427068956
-64.7701278262862	0.0139445190747376
-64.7458385142503	0.0146328738068088
-64.7215492022143	0.0226666541364659
-64.6972598901783	0.0351036640803056
-64.6729705781424	0.0473556023799095
-64.6486812661064	0.0548882373218043
-64.6243919540704	0.0549069821841129
-64.6001026420345	0.0474013243903334
-64.5758133299985	0.0351578242798443
-64.5515240179626	0.0227334844503654
-64.5272347059266	0.0147676702812351
-64.5029453938906	0.014257850924182
-64.4786560818547	0.0214399383518751
-64.4543667698187	0.0336914029758796
-64.4300774577828	0.0464965815099258
-64.4057881457468	0.0551189196972973
-64.3814988337108	0.0563609424653789
-64.3572095216749	0.0497580561099332
-64.3329202096389	0.0377605238103271
-64.3086308976029	0.0248325404930306
-64.284341585567	0.0157996053536957
-64.260052273531	0.0140559291779967
-64.2357629614951	0.0202977335620462
-64.2114736494591	0.0322551098527207
-64.1871843374231	0.045525562587136
-64.1628950253872	0.055203210945626
-64.1386057133512	0.0577008015718599
-64.1143164013152	0.0520879123769507
-64.0900270892793	0.0404461985975404
-64.0657377772433	0.0271061636656603
-64.0414484652074	0.0170452219120516
-64.0171591531714	0.0140395791591292
-63.9928698411354	0.0192560751122746
-63.9685805290995	0.0308090315730121
-63.9442912170635	0.0444503064148378
-63.9200019050275	0.0551401062618403
-63.8957125929916	0.0589177905097847
-63.8714232809556	0.0543782793069053
-63.8471339689196	0.0432037694019055
-63.8228446568837	0.0295496389867167
-63.7985553448477	0.0185086373075693
-63.7742660328117	0.0142209235204814
-63.7499767207758	0.0183312663997722
-63.7256874087398	0.0293682520829603
-63.7013980967038	0.043279719346852
-63.6771087846679	0.0549296780468888
-63.6528194726319	0.0600037974348205
-63.628530160596	0.0566165858098073
-63.60424084856	0.0460216220487484
-63.579951536524	0.0321573932545581
-63.5556622244881	0.0201931646037539
-63.5313729124521	0.0146116930594619
-63.5070836004162	0.0175398363149422
-63.4827942883802	0.0279486719980567
-63.4585049763442	0.0420238674942909
-63.4342156643083	0.0545731242049627
-63.4099263522723	0.0609514367066038
-63.3856370402363	0.0587903723003899
-63.3613477282004	0.048887654886555
-63.3370584161644	0.0349230084257664
-63.3127691041284	0.0221012919615676
-63.2884797920925	0.015223185072851
-63.2641904800565	0.016898497508853
-63.2399011680206	0.0265669878019441
-63.2156118559846	0.0406939900209661
-63.1913225439486	0.0540728158851924
-63.1670332319127	0.0617541184874809
-63.1427439198767	0.0608873613850872
-63.1184546078407	0.0517893294576145
-63.0941652958048	0.0378392387950745
-63.0698759837688	0.0242346655657351
-63.0455866717329	0.0160662242578905
-63.0212973596969	0.0164241058637096
-62.9970080476609	0.0252406710666714
-62.972718735625	0.039302511883212
-62.948429423589	0.0534323449074467
-62.924140111553	0.0624061189882183
-62.8998507995171	0.0628955305218314
-62.8755614874811	0.0547137243415334
-62.8512721754451	0.0408980319881639
-62.8269828634092	0.0265940762240394
-62.8026935513732	0.0171511264390139
-62.7784042393373	0.0161336215672407
-62.7541149273013	0.0239879481463798
-62.7298256152653	0.0378630564278012
-62.7055363032294	0.0526565711723254
-62.6812469911934	0.0629026515134527
-62.6569576791574	0.0648031866800534
-62.6326683671215	0.0576475921433336
-62.6083790550855	0.0440905537761412
-62.5840897430495	0.0291794497671377
-62.5598004310136	0.0184876654064473
-62.5355111189776	0.0160440722189268
-62.5112218069417	0.0228277808455541
-62.4869324949057	0.0363904583264703
-62.4626431828697	0.0517516704230885
-62.4383538708338	0.0632399385175154
-62.4140645587978	0.0665990430660889
-62.3897752467619	0.0605774196137884
-62.3654859347259	0.0474072167204523
-62.3411966226899	0.03198984137318
-62.316907310654	0.0200850431614947
-62.292617998618	0.0161725184268067
-62.268328686582	0.0217798486181298
-62.2440393745461	0.0349007773986513
-62.2197500625101	0.0507251828056975
-62.1954607504741	0.0634152849483538
-62.1711714384382	0.0682722980243829
-62.1468821264022	0.0634894909092741
-62.1225928143663	0.0508377126592806
-62.0983035023303	0.0350234339403305
-62.0740141902943	0.0219518638737684
-62.0497248782584	0.0165360223883134
-62.0254355662224	0.0208645329162971
-62.0011462541864	0.0334113139573045
-61.9768569421505	0.0495860627615608
-61.9525676301145	0.0634271532352368
-61.9282783180785	0.0698127162787321
-61.9039890060426	0.0663699540256041
-61.8796996940066	0.0543710490520008
-61.8554103819707	0.0382775406303941
-61.8311210699347	0.0240961118692284
-61.8068317578987	0.0171516199888053
-61.7825424458628	0.0201029043789736
-61.7582531338268	0.0319406264073961
-61.7339638217908	0.0483447308903645
-61.7096745097549	0.0632752403665173
-61.6853851977189	0.0712107127419976
-61.6610958856829	0.0692048904721901
-61.636806573647	0.0579955892076476
-61.612517261611	0.0417486117095409
-61.5882279495751	0.026525133984336
-61.5639386375391	0.0180362969979615
-61.5396493255031	0.0195167136314371
-61.5153600134672	0.0305085519357458
-61.4910707014312	0.0470131285383183
-61.4667813893952	0.0629605576095816
-61.4424920773593	0.0724574391989842
-61.4182027653233	0.0719803882947373
-61.3939134532874	0.0616990964370088
-61.3696241412514	0.0454322458179886
-61.3453348292154	0.02924562664247
-61.3210455171795	0.019206969998541
-61.2967562051435	0.0191283865619577
-61.2724668931075	0.029136231256555
-61.2481775810716	0.0456047760045324
-61.2238882690356	0.0624855135489649
-61.1995989569997	0.0735448742579407
-61.1753096449637	0.0746826186048767
-61.1510203329277	0.0654687821873106
-61.1267310208918	0.0493232058097732
-61.1024417088558	0.032263628035008
-61.0781523968198	0.0206804727458243
-61.0538630847839	0.0189610250506539
-61.0295737727479	0.0278461385231573
-61.0052844607119	0.0441348354178738
-60.980995148676	0.0618540012638519
-60.95670583664	0.0744659170742103
-60.9324165246041	0.0772979158374657
-60.9081272125681	0.0692913582443876
-60.8838379005321	0.0534154393178282
-60.8595485884962	0.0355845158213825
-60.8352592764602	0.0224735487314155
-60.8109699644242	0.0190384142537348
-60.7866806523883	0.026662117687025
-60.7623913403523	0.0426201795239031
-60.7381020283163	0.0610714906376476
-60.7138127162804	0.0752144854783546
-60.6895234042444	0.0798128620324353
-60.6652340922085	0.0731530931209956
-60.6409447801725	0.0577021042189002
-60.6166554681365	0.0392130108028044
-60.5923661561006	0.0246028508146574
-60.5680768440646	0.0193850376965289
-60.5437875320286	0.02560942678503
-60.5194982199927	0.0410794678415109
-60.4952089079567	0.060145126994663
-60.4709195959208	0.0757856192950484
-60.4466302838848	0.0822143755309222
-60.4223409718488	0.0770398727934983
-60.3980516598129	0.0621755991992239
-60.3737623477769	0.0431531870738394
-60.3494730357409	0.0270849488914847
-60.325183723705	0.0200261016062635
-60.300894411669	0.0247147918719612
-60.276605099633	0.039533231909123
-60.2523157875971	0.0590838374996873
-60.2280264755611	0.0761755898233986
-60.2037371635252	0.0844898045887981
-60.1794478514892	0.0809372660049062
-60.1551585394532	0.0668275996567007
-60.1308692274173	0.047408489217424
-60.1065799153813	0.0299363466985321
-60.0822906033453	0.0209875701261416
-60.0580012913094	0.0240064725951451
-60.0337119792734	0.0380039716489038
-60.0094226672375	0.057898447042702
-59.9851333552015	0.076382016670828
-59.9608440431655	0.086627026548999
-59.9365547311296	0.0848305944219221
-59.9122654190936	0.071649099220224
-59.8879761070576	0.0519817571847145
-59.8636867950217	0.0331735090036569
-59.8393974829857	0.0222962133036132
-59.8151081709497	0.0235143417407667
-59.7908188589138	0.0365162652459403
-59.7665295468778	0.0566018056742846
-59.7422402348419	0.0764039933995662
-59.7179509228059	0.0886145533829739
-59.6936616107699	0.0887050080220869
-59.669372298734	0.076630457224825
-59.645082986698	0.056875259594757
-59.620793674662	0.036812900619543
-59.5965043626261	0.023979670046752
-59.5722150505901	0.0232699814805152
-59.5479257385542	0.0350968953806249
-59.5236364265182	0.0552089300697738
-59.4993471144822	0.0762422237675527
-59.4750578024463	0.090441644618155
-59.4507684904103	0.0925455661970898
-59.4264791783743	0.0817614525550593
-59.4021898663384	0.0620907363045507
-59.3779005543024	0.0408710389011252
-59.3536112422664	0.0260665286050556
-59.3293219302305	0.0233067995263639
-59.3050326181945	0.033774995183895
-59.2807433061586	0.0537371619983644
-59.2564539941226	0.0758991707373587
-59.2321646820866	0.0920984289217902
-59.2078753700507	0.0963373251963718
-59.1835860580147	0.0870313443625977
-59.1592967459787	0.0676294512428788
-59.1350074339428	0.0453645616605465
-59.1107181219068	0.0285864275690749
-59.0864288098709	0.0236601689804268
-59.0621394978349	0.0325822179277638
-59.0378501857989	0.0522063473777361
-59.013560873763	0.0753792209042167
-58.989271561727	0.0935760359229128
-58.964982249691	0.100065432707306
-58.9406929376551	0.092428940282284
-58.9164036256191	0.0734922566779111
-58.8921143135832	0.050310312765143
-58.8678250015472	0.0315701809153408
-58.8435356895112	0.0243675963699882
-58.8192463774753	0.0315529352448141
-58.7949570654393	0.0506390402305554
-58.7706677534033	0.0746888675786156
-58.7463784413674	0.0948667402384545
-58.7220891293314	0.103715230584118
-58.6977998172954	0.0979426729199632
-58.6735105052595	0.0796796703074161
-58.6492211932235	0.0557254480915714
-58.6249318811876	0.0350499312718949
-58.6006425691516	0.0254689232150589
-58.5763532571156	0.0307244696243289
-58.5520639450797	0.0490607367612482
-58.5277746330437	0.0738369164772529
-58.5034853210077	0.0959641201453677
-58.4791960089718	0.107272367007672
-58.4549066969358	0.103560685573925
-58.4306173848998	0.0861919668320797
-58.4063280728639	0.0616275650081787
-58.3820387608279	0.0390593363751206
-58.357749448792	0.0270065675265068
-58.333460136756	0.0301373681036575
-58.30917082472	0.0475001458794954
-58.2848815126841	0.0728347188632057
-58.2605922006481	0.0968632339315845
-58.2363028886121	0.110722919697773
-58.2120135765762	0.109270928389051
-58.1877242645402	0.0930292860105311
-58.1634349525043	0.0680348591753037
-58.1391456404683	0.0436337946670586
-58.1148563284323	0.0290258129266556
-58.0905670163964	0.0298357255170495
-58.0662777043604	0.0459895038682546
-58.0419883923244	0.071696438076874
-58.0176990802885	0.0975608176968066
-57.9934097682525	0.114053532227153
-57.9691204562166	0.115061266443445
-57.9448311441806	0.100191759616742
-57.9205418321446	0.0749663132160881
-57.8962525201086	0.0488107171932011
-57.8719632080727	0.0315751546852937
-57.8476738960367	0.0298675674543347
-57.8233845840008	0.0445649425969661
-57.7990952719648	0.0704393567718422
-57.7748059599288	0.0980555092993374
-57.7505166478929	0.11725156602674
-57.7262273358569	0.120919601648118
-57.701938023821	0.107679660249115
-57.677648711785	0.0824419227615903
-57.653359399749	0.0546298544648463
-57.6290700877131	0.0347067139557149
-57.6047807756771	0.0302853053118708
-57.5804914636411	0.0432669228088015
-57.5562021516052	0.0690842338902147
-57.5319128395692	0.0983481043111298
-57.5076235275332	0.120305271358061
-57.4833342154973	0.126834010824502
-57.4590449034613	0.115493575605299
-57.4347555914254	0.0904829665613409
-57.4104662793894	0.061133688829779
-57.3861769673534	0.0384767339857461
-57.3618876553175	0.0311462786121288
-57.3375983432815	0.0421407466824578
-57.3133090312455	0.0676557225805122
-57.2890197192096	0.0984418513198917
-57.2647304071736	0.123203981403097
-57.2404410951376	0.132792902942348
-57.2161517831017	0.123634612676185
-57.1918624710657	0.0991123288432361
-57.1675731590298	0.0683679052538406
-57.1432838469938	0.0429461752098763
-57.1189945349578	0.0325134032883057
-57.0947052229219	0.0412371672445503
-57.0704159108859	0.066182863008502
-57.0461265988499	0.0983427957974788
-57.021837286814	0.125938334742932
-56.997547974778	0.138785199292785
-56.9732586627421	0.132104637377206
-56.9489693507061	0.108354883990211
-56.9246800386701	0.0763819563960823
-56.9003907266342	0.0481814300877223
-56.8761014145982	0.0344559490901675
-56.8518121025622	0.0406131164961722
-56.8275227905263	0.0646996675147965
-56.8032334784903	0.0980601841619976
-56.7789441664544	0.128500532939736
-56.7546548544184	0.144800541390844
-56.7303655423824	0.140906556493235
-56.7060762303465	0.118237955994006
-56.6817869183105	0.085229741642494
-56.6574976062745	0.0542551835898542
-56.6332082942386	0.037050474952702
-56.6089189822026	0.0403325795980317
-56.5846296701666	0.0632458200652991
-56.5603403581307	0.0976069427637406
-56.5360510460947	0.130884641806806
-56.5117617340588	0.150829532722126
-56.4874724220228	0.15004465055374
-56.4631831099868	0.128791868200544
-56.4388937979509	0.0949704245971744
-56.4146044859149	0.0612474516769972
-56.3903151738789	0.0403819584623492
-56.366025861843	0.0404676495080847
-56.341736549807	0.0618675177389902
-56.317447237771	0.097000250547874
-56.2931579257351	0.133086947387448
-56.2688686136991	0.156864022167245
-56.2445793016632	0.159524968500255
-56.2202899896272	0.140050602786762
-56.1960006775912	0.10566941974333
-56.1717113655553	0.069246838420849
-56.1474220535193	0.0445451649728458
-56.1231327414833	0.0410998055950874
-56.0988434294474	0.0606184895330606
-56.0745541174114	0.09626222939732
-56.0502648053755	0.13510638086032
-56.0259754933395	0.162897439189585
-56.0016861813035	0.169355797922039
-55.9773968692676	0.152052594484859
-55.9531075572316	0.117399587029996
-55.9288182451956	0.0783520631825672
-55.9045289331597	0.0496463141675565
-55.8802396211237	0.0423214716553286
-55.8559503090877	0.0595612376248598
-55.8316609970518	0.0954207830601134
-55.8073716850158	0.13694503080825
-55.7830823729799	0.168925193842428
-55.7587930609439	0.179548228443191
-55.7345037489079	0.164841689680519
-55.710214436872	0.13024268362391
-55.685925124836	0.0886738233312312
-55.6616358128	0.0558051179021039
-55.6373465007641	0.0442379243973125
-55.6130571887281	0.0587685592277891
-55.5887678766922	0.0945106247032124
-55.5644785646562	0.13860876690292
-55.5401892526202	0.174945158596725
-55.5158999405843	0.190116830855546
-55.4916106285483	0.178468310683882
-55.4673213165123	0.144291135834976
-55.4430320044764	0.100337076499353
-55.4187426924404	0.0631572843266201
-55.3944533804045	0.0469696441597133
-55.3701640683685	0.0583254244466688
-55.3458747563325	0.0935745453268411
-55.3215854442966	0.140108006582499
-55.2972961322606	0.180958254272528
-55.2730068202246	0.201080481238165
-55.2487175081887	0.192990876437331
-55.2244281961527	0.159650212448048
-55.2001388841167	0.113483850938674
-55.1758495720808	0.0718576114478646
-55.1515602600448	0.0506552272560424
-55.1272709480089	0.0583313086685942
-55.1029816359729	0.0926649916790181
-55.0786923239369	0.141458666470956
-55.054403011901	0.186969169483905
-55.030113699865	0.2124633681917
-55.005824387829	0.208477546209509
-54.9815350757931	0.176440705022259
-54.9572457637571	0.12827672541252
-54.9329564517211	0.0820838310825007
-54.9086671396852	0.0554550165334018
-54.8843778276492	0.058903109280195
-54.8600885156133	0.0918460445742918
-54.8357992035773	0.142683354153283
-54.8115098915413	0.192987252709715
-54.7872205795054	0.224296233305443
-54.7629312674694	0.225008373380797
-54.7386419554334	0.194802253482074
-54.7143526433975	0.144903164447811
-54.6900633313615	0.0940414153302938
-54.6657740193256	0.0615556572657715
-54.6414847072896	0.0601788191247492
-54.6171953952536	0.0911959190192417
-54.5929060832177	0.143812874999273
-54.5686167711817	0.199027629431927
-54.5443274591457	0.236617911300009
-54.5200381471098	0.242677984332692
-54.4957488350738	0.214897499870036
-54.4714595230378	0.163580955279027
-54.4471702110019	0.107969627674736
-54.4228808989659	0.0691758548305708
-54.39859158693	0.062322187812828
-54.374302274894	0.0908101497402021
-54.350012962858	0.144888155238558
-54.3257236508221	0.205112615281709
-54.3014343387861	0.249477258740322
-54.2771450267501	0.261598935720093
-54.2528557147142	0.236917314309588
-54.2285664026782	0.184565076151735
-54.2042770906423	0.124149197496051
-54.1799877786063	0.0785737067238581
-54.1556984665703	0.0655286836889413
-54.1314091545344	0.0908056846920096
-54.1071198424984	0.145962719715522
-54.0828305304624	0.211273522071846
-54.0585412184265	0.262935591421705
-54.0342519063905	0.281905956441125
-54.0099625943545	0.261087422160754
-53.9856732823186	0.208156441679414
-53.9613839702826	0.142912131820395
-53.9370946582467	0.0900561161832632
-53.9128053462107	0.0700331842158343
-53.8885160341747	0.0913261925153992
-53.8642267221388	0.147105915616849
-53.8399374101028	0.217552990388312
-53.8156480980668	0.277069794409316
-53.7913587860309	0.303761354971862
-53.7670694739949	0.287676880633746
-53.742780161959	0.234713134387396
-53.718490849923	0.164654368983803
-53.694201537887	0.103990985770189
-53.6699122258511	0.0761199862613472
-53.6456229138151	0.0925490092272269
-53.6213336017791	0.148407149446943
-53.5970442897432	0.224008035235146
-53.5727549777072	0.291976331161393
-53.5484656656712	0.327361978258196
-53.5241763536353	0.317009022738792
-53.4998870415993	0.264664964698748
-53.4755977295634	0.189852252056363
-53.4513084175274	0.120823163775254
-53.4270191054914	0.0841359639562668
-53.4027297934555	0.0946943223682598
-53.3784404814195	0.149981515160781
-53.3541511693835	0.230714068064288
-53.3298618573476	0.307776468229247
-53.3055725453116	0.352948260115411
-53.2812832332757	0.349475730861394
-53.2569939212397	0.2985325386415
-53.2327046092037	0.219084196200658
-53.2084152971678	0.141095516117437
-53.1841259851318	0.0945080472416868
-53.1598366730958	0.098037445005114
-53.1355473610599	0.151977354719829
-53.1112580490239	0.237770271873874
-53.0869687369879	0.324623163768583
-53.062679424952	0.380816118466143
-53.038390112916	0.385556259549565
-53.0141008008801	0.336952506903019
-52.9898114888441	0.253059507638733
-52.9655221768081	0.165477087373354
-52.9412328647722	0.107766707079139
-52.9169435527362	0.102925411190463
-52.8926542407002	0.154586537202335
-52.8683649286643	0.245306875849053
-52.8440756166283	0.342710263783087
-52.8197863045923	0.411332788702873
-52.7954969925564	0.425842357599227
-52.7712076805204	0.38071140545406
-52.7469183684845	0.292657184707061
-52.7226290564485	0.194801202181668
-52.6983397444125	0.124577907071281
-52.6740504323766	0.109799699514572
-52.6497611203406	0.158058615709415
-52.6254718083046	0.253495134584011
-52.6011824962687	0.362284945575782
-52.5768931842327	0.444958174488157
-52.5526038721968	0.47107224059207
-52.5283145601608	0.430791614377568
-52.5040252481248	0.338978859692236
-52.4797359360889	0.230117714809145
-52.4554466240529	0.145787169336794
-52.4311573120169	0.119227778905989
-52.406867999981	0.162720600031784
-52.382578687945	0.262561217828026
-52.3582893759091	0.383664802420585
-52.3340000638731	0.482274055164899
-52.3097107518371	0.522177197089057
-52.2854214398012	0.488434685328002
-52.2611321277652	0.393422099665871
-52.2368428157292	0.272765727537356
-52.2125535036933	0.172481261990945
-52.1882641916573	0.131947567374757
-52.1639748796213	0.169004998324027
-52.1396855675854	0.272805850618854
-52.1153962555494	0.407261676489822
-52.0911069435135	0.524024674886187
-52.0668176314775	0.5803465450272
-52.0425283194415	0.555230004240649
-52.0182390074056	0.457783544257133
-51.9939496953696	0.324476458393757
-51.9696603833336	0.206075987538773
-51.9453710712977	0.148931138820335
-51.9210817592617	0.177490259785429
-51.8967924472257	0.284632567880359
-51.8725031351898	0.433615490098284
-51.8482138231538	0.571174135331726
-51.8239245111179	0.647119756313834
-51.7996351990819	0.633241132376876
-51.7753458870459	0.534406635331519
-51.75105657501	0.387521404814521
-51.726767262974	0.248443412153949
-51.702477950938	0.171477705071329
-51.6781886389021	0.188960196238234
-51.6538993268661	0.298589142096178
-51.6296100148301	0.463443202042156
-51.6053207027942	0.624989121382084
-51.5810313907582	0.724519665411758
-51.5567420787223	0.725189396078956
-51.5324527666863	0.626397451760707
-51.5081634546503	0.46493006929264
-51.4838741426144	0.302100030611921
-51.4595848305784	0.201352132052576
-51.4352955185425	0.204493112592931
-51.4110062065065	0.315429620906222
-51.3867168944705	0.497711179879103
-51.3624275824346	0.687160717844191
-51.3381382703986	0.815249286002664
-51.3138489583626	0.834726561273617
-51.2895596463267	0.737947105987579
-51.2652703342907	0.560817159694827
-51.2409810222547	0.370491436048985
-51.2166917102188	0.240996072954967
-51.1924023981828	0.225598631689445
-51.1681130861469	0.336209445480082
-51.1438237741109	0.537744773337184
-51.1195344620749	0.759988138869149
-51.095245150039	0.922989740295121
-51.070955838003	0.966849889897574
-51.046666525967	0.87482545624116
-51.0223772139311	0.680886875791769
-50.9980879018951	0.458434136640685
-50.9737985898592	0.293858214048412
-50.9495092778232	0.254433295224959
-50.9252199657872	0.362435218622649
-50.9009306537513	0.585398736091898
-50.8766413417153	0.846663436220924
-50.8523520296793	1.05286377211136
-50.8280627176434	1.1285517359332
-50.8037734056074	1.04515880228027
-50.7794840935714	0.8332326865244
-50.7551947815355	0.572821450659214
-50.7309054694995	0.364926226930608
-50.7066161574636	0.294150542038182
-50.6823268454276	0.396307755467665
-50.6580375333916	0.643330520343688
-50.6337482213557	0.9517264891936
-50.6094589093197	1.21217975391502
-50.5851695972837	1.32986899428825
-50.5608802852478	1.26069504445762
-50.5365909732118	1.02964794503489
-50.5123016611758	0.723789406716058
-50.4880123491399	0.461612961655126
-50.4637230371039	0.349488523484336
-50.439433725068	0.441130433225252
-50.415144413032	0.71545420708028
-50.390855100996	1.08181834316939
-50.3665657889601	1.41166966536528
-50.3422764769241	1.58564169633611
-50.3179871648881	1.53893985342568
-50.2936978528522	1.28785638943575
-50.2694085408162	0.926717823932459
-50.2451192287803	0.595291473209108
-50.2208299167443	0.42779720613374
-50.1965406047083	0.502023417188721
-50.1722512926724	0.807725842661108
-50.1479619806364	1.2469810088828
-50.1236726686004	1.66763714533056
-50.0993833565645	1.91858838574235
-50.0750940445285	1.90692361712626
-50.0508047324925	1.63547973333089
-50.0265154204566	1.20582279730499
-50.0022261084206	0.784078267854558
-49.9779367963847	0.54091832939921
-49.9536474843487	0.587233337317099
-49.9293581723127	0.92956891416544
-49.9050688602768	1.46301178964425
-49.8807795482408	2.00587369980189
-49.8564902362048	2.36496254076839
-49.8322009241689	2.40819474029184
-49.8079116121329	2.11747501334106
-49.783622300097	1.60095998023032
-49.759332988061	1.05816173812168
-49.735043676025	0.70882211259354
-49.7107543639891	0.710674176668985
-49.6864650519531	1.09661454334978
-49.6621757399171	1.7559834964091
-49.6378864278812	2.46923569515557
-49.6135971158452	2.98560723466454
-49.5893078038092	3.11663280268908
-49.5650184917733	2.81098675944905
-49.5407291797373	2.18136776634268
-49.5164398677014	1.47069785958877
-49.4921505556654	0.967131065852955
-49.4678612436294	0.897206882846366
-49.4435719315935	1.33635086737475
-49.4192826195575	2.17156440256576
-49.3949933075215	3.13341259587795
-49.3707039954856	3.88923302122488
-49.3464146834496	4.1658963520793
-49.3221253714137	3.85741532691926
-49.2978360593777	3.07573819395935
-49.2735467473417	2.12198607850239
-49.2492574353058	1.38404123168784
-49.2249681232698	1.19458916626412
-49.2006788112338	1.70083616026961
-49.1763894991979	2.79603436669479
-49.1521001871619	4.14289660125392
-49.1278108751259	5.28627565239462
-49.10352156309	5.81857205359296
-49.079232251054	5.53887644913135
-49.0549429390181	4.54506129515196
-49.0306536269821	3.21901431530011
-49.0063643149461	2.10268070821348
-48.9820750029102	1.70367027096863
-48.9577856908742	2.29873752043422
-48.9334963788382	3.80951928489948
-48.9092070668023	5.80346576191214
-48.8849177547663	7.62985095112708
-48.8606284427304	8.6505325572188
-48.8363391306944	8.48598010599353
-48.8120498186584	7.18455322871211
-48.7877605066225	5.24398325581593
-48.7634711945865	3.46348299600606
-48.7391818825505	2.66686088430419
-48.7148925705146	3.38942441658444
-48.6906032584786	5.64392642948948
-48.6663139464426	8.8622233190129
-48.6420246344067	12.0527498631707
-48.6177353223707	14.1367618773965
-48.5934460103348	14.3551801660823
-48.5691566982988	12.5997478174864
-48.5448673862628	9.53456436648944
-48.5205780742269	6.43759765021946
-48.4962887621909	4.78855185523722
-48.471999450155	5.72753705917982
-48.447710138119	9.57251600746299
-48.423420826083	15.5853036308091
-48.3991315140471	22.1080636819934
-48.3748422020111	27.0710580898607
-48.3505528899751	28.7351352439694
-48.3262635779392	26.4264942098715
-48.3019742659032	20.9886111982419
-48.2776849538672	14.7381351796306
-48.2533956418313	10.8588807861309
-48.2291063297953	12.3608287340554
-48.2048170177593	20.9086852977236
-48.1805277057234	35.9239300059733
-48.1562383936874	54.3406267574917
-48.1319490816515	71.2391211297377
-48.1076597696155	81.3260073900728
-48.0833704575795	80.9427131827678
-48.0590811455436	70.0560860348092
-48.0347918335076	53.5921134971707
-48.0105025214716	41.5645350031143
-47.9862132094357	47.7187259658323
-47.9619238973997	86.7986267738982
-47.9376345853638	170.950140519246
-47.9133452733278	306.083093812321
-47.8890559612918	489.128445650129
-47.8647666492559	706.998649570462
-47.8404773372199	937.702862211566
-47.8161880251839	1153.56558302203
-47.791898713148	1325.97309774821
-47.767609401112	1430.66464895104
-47.743320089076	1452.40661662377
-47.7190307770401	1387.99257199693
-47.6947414650041	1246.88019642783
-47.6704521529682	1049.31791507991
-47.6461628409322	822.393217492408
-47.6218735288962	594.9045212547
-47.5975842168603	392.201973085883
-47.5732949048243	232.103222612928
-47.5490055927883	122.686152802396
-47.5247162807524	62.278231362551
-47.5004269687164	41.431123642413
-47.4761376566805	46.2259998652715
-47.4518483446445	62.006199163927
-47.4275590326085	76.6291167047767
-47.4032697205726	82.550550858846
-47.3789804085366	77.4259607963642
-47.3546910965006	63.3238308185927
-47.3304017844647	44.9848188244409
-47.3061124724287	27.7441136489015
-47.2818231603927	15.7307664125628
-47.2575338483568	10.7887449822406
-47.2332445363208	12.2958778805362
-47.2089552242849	17.7756263717087
-47.1846659122489	23.9839909088885
-47.1603766002129	28.062508964237
-47.136087288177	28.3898585129491
-47.111797976141	24.9103104506557
-47.087508664105	18.9107062089901
-47.0632193520691	12.3943233392727
-47.0389300400331	7.30780008582507
-47.0146407279971	4.89103749538356
-46.9903514159612	5.34642707331802
-46.9660621039252	7.89616838980017
-46.9417727918893	11.1615891001574
-46.9174834798533	13.7003496939158
-46.8931941678173	14.5039016423452
-46.8689048557814	13.2926247654923
-46.8446155437454	10.5311000276152
-46.8203262317094	7.18791673454344
-46.7960369196735	4.34787321122561
-46.7717476076375	2.8234833282366
-46.7474582956016	2.89856119998636
-46.7231689835656	4.27904237011639
-46.6988796715296	6.24847903531191
-46.6745903594937	7.95586188967655
-46.6503010474577	8.72450731472237
-46.6260117354217	8.27325883053848
-46.6017224233858	6.78081978803926
-46.5774331113498	4.78405884373015
-46.5531437993139	2.95937780796124
-46.5288544872779	1.87284022251015
-46.5045651752419	1.7888269326814
-46.480275863206	2.59962039490912
-46.45598655117	3.89136682169213
-46.431697239134	5.11304963885757
-46.4074079270981	5.78150896166525
-46.3831186150621	5.64774779997815
-46.3588293030261	4.76866559556338
-46.3345399909902	3.46550231344509
-46.3102506789542	2.19143436056219
-46.2859613669183	1.3612633598226
-46.2616720548823	1.20599787826276
-46.2373827428463	1.70223308721411
-46.2130934308104	2.59657642397317
-46.1888041187744	3.5104427010207
-46.1645148067384	4.08298003889558
-46.1402254947025	4.09895662667406
-46.1159361826665	3.55699145489121
-46.0916468706305	2.65736606233845
-46.0673575585946	1.71847135316213
-46.0430682465586	1.05581937256559
-46.0187789345227	0.868949114626996
-45.9944896224867	1.1761925056577
-45.9702003104507	1.81797697632805
-45.9459109984148	2.52374313467646
-45.9216216863788	3.01509593409199
-45.8973323743428	3.10631311857958
-45.8730430623069	2.76632301348048
-45.8487537502709	2.1219166457595
-45.824464438235	1.40404234673768
-45.800175126199	0.859334684863157
-45.775885814163	0.660389507063715
-45.7515965021271	0.847094366304834
-45.7273071900911	1.31860243285588
-45.7030178780551	1.87640713853953
-45.6787285660192	2.30059122675225
-45.6544392539832	2.43023977555912
-45.6301499419473	2.21885608770257
-45.6058606299113	1.74595268895821
-45.5815713178753	1.1826210084967
-45.5572820058394	0.72555693695741
-45.5329926938034	0.524743140437305
-45.5087033817674	0.63117012184012
-45.4844140697315	0.982607324413825
-45.4601247576955	1.43093604484155
-45.4358354456595	1.7994075950115
-45.4115461336236	1.94787512285765
-45.3872568215876	1.82208002412687
-45.3629675095517	1.46981837521118
-45.3386781975157	1.0194817193853
-45.3143888854797	0.630250935623892
-45.2900995734438	0.433103638707492
-45.2658102614078	0.484362569765596
-45.2415209493718	0.748124910037887
-45.2172316373359	1.11282543597196
-45.1929423252999	1.43462521630219
-45.168653013264	1.59087847035066
-45.144363701228	1.52390822880174
-45.120074389192	1.25956964131488
-45.0957850771561	0.894791964480451
-45.0714957651201	0.559751131273004
-45.0472064530841	0.369321856406696
-45.0229171410482	0.381822247911855
-44.9986278290122	0.579777404206501
-44.9743385169762	0.878917444242531
-44.9500492049403	1.16115752050241
-44.9257598929043	1.31874535056665
-44.9014705808683	1.2931447145021
-44.8771812688324	1.09469433987979
-44.8528919567964	0.79653816741255
-44.8286026447605	0.505892036537788
-44.8043133327245	0.323849802638499
-44.7800240206885	0.308731450224998
-44.7557347086526	0.456199011318116
-44.7314453966166	0.702839242571242
-44.7071560845807	0.951159070340182
-44.6828667725447	1.10621246410485
-44.6585774605087	1.11015178548891
-44.6342881484728	0.962180575732979
-44.6099988364368	0.717088632092284
-44.5857095244008	0.46356006533037
-44.5614202123649	0.290776528657175
-44.5371309003289	0.255844173502893
-44.5128415882929	0.363896501720026
-44.488552276257	0.567752475856521
-44.464262964221	0.786677885593899
-44.4399736521851	0.936846907973859
-44.4156843401491	0.962050250251424
-44.3913950281131	0.853437358883522
-44.3671057160772	0.651401445972693
-44.3428164040412	0.429426384700152
-44.3185270920052	0.266300724522377
-44.2942377799693	0.217169181769648
-44.2699484679333	0.294024630663487
-44.2456591558973	0.462504679963094
-44.2213698438614	0.65571649216982
-44.1970805318254	0.799576738068945
-44.1727912197895	0.840097994506965
-44.1485019077535	0.762599147127826
-44.1242125957175	0.59603449552658
-44.0999232836816	0.401252618018578
-44.0756339716456	0.247898455841331
-44.0513446596096	0.188698536321171
-44.0270553475737	0.240598733691199
-44.0027660355377	0.379475461141358
-43.9784767235018	0.550007772478457
-43.9541874114658	0.686715215461168
-43.9298980994298	0.738184926149601
-43.9056087873939	0.685545447151357
-43.8813194753579	0.548571548503901
-43.8570301633219	0.377491847585687
-43.832740851286	0.23384793831815
-43.80845153925	0.167676957578519
-43.784162227214	0.199458005615682
-43.7598729151781	0.313316174127838
-43.7355836031421	0.463702832276412
-43.7112942911062	0.592786174085153
-43.6870049790702	0.651931555021491
-43.6627156670342	0.619309856154139
-43.6384263549983	0.507275629820526
-43.6141370429623	0.357049828022741
-43.5898477309263	0.222947148911021
-43.5655584188904	0.152165158172555
-43.5412691068544	0.16764045806874
-43.5169797948185	0.26018378616655
-43.4926904827825	0.392567325694254
-43.4684011707465	0.513799430912129
-43.4441118587106	0.578129164449589
-43.4198225466746	0.561710908332459
-43.3955332346386	0.470872164496986
-43.3712439226027	0.339136996221727
-43.3469546105667	0.214340159228352
-43.3226652985307	0.140769875050247
-43.2983759864948	0.142993264014561
-43.2740866744588	0.21725953908977
-43.2497973624229	0.333472955787863
-43.2255080503869	0.446789284193595
-43.2012187383509	0.514381008670252
-43.176929426315	0.511114213958552
-43.152640114279	0.438409080425792
-43.128350802243	0.323173915568095
-43.1040614902071	0.207407086861753
-43.0797721781711	0.132471959082631
-43.0554828661352	0.123922648457142
-43.0311935540992	0.182437700268012
-43.0069042420632	0.284066464395632
-42.9826149300273	0.389512227707166
-42.9583256179913	0.458865916597892
-42.9340363059553	0.466274968384307
-42.9097469939194	0.409164092995572
-42.8854576818834	0.308729219038606
-42.8611683698474	0.201692500150939
-42.8368790578115	0.126514024321955
-42.8125897457755	0.109229170019225
-42.7883004337396	0.154119121622084
-42.7640111217036	0.242548689430361
-42.7397218096676	0.340243994406962
-42.7154324976317	0.410178697114595
-42.6911431855957	0.426231133896285
-42.6668538735597	0.382581773112319
-42.6425645615238	0.295477900019143
-42.6182752494878	0.196857740199691
-42.5939859374519	0.122325311215976
-42.5696966254159	0.0979967372960095
-42.5454073133799	0.131071191108777
-42.521118001344	0.207523767310431
-42.496828689308	0.297640259545856
-42.472539377272	0.367220028836748
-42.4482500652361	0.390229418606303
-42.4239607532001	0.358229909807199
-42.3996714411641	0.283172675415689
-42.3753821291282	0.192648501489933
-42.3510928170922	0.119470393569826
-42.3268035050563	0.0895162917087296
-42.3025141930203	0.112330889925267
-42.2782248809843	0.177894139093426
-42.2539355689484	0.260639134501951
-42.2296462569124	0.329118998407548
-42.2053569448764	0.357672985222275
-42.1810676328405	0.33576866560273
-42.1567783208045	0.271623942707546
-42.1324890087686	0.188872370489169
-42.1081996967326	0.117613509980947
-42.0839103846966	0.0832323592563816
-42.0596210726607	0.0971364608288626
-42.0353317606247	0.152786125588405
-42.0110424485887	0.228391693078814
-41.9867531365528	0.29517764309166
-41.9624638245168	0.328083863197536
-41.9381745124808	0.314928392506679
-41.9138852004449	0.260685505105935
-41.8895958884089	0.18538299686575
-41.865306576373	0.116493342879481
-41.841017264337	0.0787049943976717
-41.816727952301	0.0848784484559456
-41.7924386402651	0.131496309592817
-41.7681493282291	0.200211671201919
-41.7438600161931	0.264830611877365
-41.7195707041572	0.30107550088992
-41.6952813921212	0.295493422874168
-41.6709920800853	0.250244241427373
-41.6467027680493	0.182068764522881
-41.6224134560133	0.115904912404272
-41.5981241439774	0.0755822737086618
-41.5738348319414	0.0750640945926385
-41.5495455199054	0.113452335881007
-41.5252562078695	0.175538514446842
-41.5009668958335	0.237615397196582
-41.4766775837975	0.276332432610837
-41.4523882717616	0.277290053602848
-41.4280989597256	0.240212520067087
-41.4038096476897	0.17884456692151
-41.3795203356537	0.115686396550181
-41.3552310236177	0.0735801407993452
-41.3309417115818	0.0672910925675718
-41.3066523995458	0.09818386542552
-41.2823630875098	0.153909868765676
-41.2580737754739	0.213150076258228
-41.2337844634379	0.253595017391423
-41.209495151402	0.260177519846161
-41.185205839366	0.230522551833164
-41.16091652733	0.175645756803943
-41.1366272152941	0.115709414202962
-41.1123379032581	0.0724674515250099
-41.0880485912221	0.0612279995677385
-41.0637592791862	0.0853007883097569
-41.0394699671502	0.134940851270794
-41.0151806551142	0.191116465922629
-40.9908913430783	0.232647845768706
-40.9666020310423	0.244041130930745
-40.9423127190064	0.221122132409138
-40.9180234069704	0.17242364032072
-40.8937340949344	0.115871776274501
-40.8694447828985	0.0720547490436929
-40.8451554708625	0.0565994508554746
-40.8208661588265	0.0744766968364029
-40.7965768467906	0.118308255422531
-40.7722875347546	0.171247232919196
-40.7479982227187	0.213310835023329
-40.7237089106827	0.228786991022224
-40.6994195986467	0.211971394004787
-40.6751302866108	0.169142082189841
-40.6508409745748	0.116092018371167
-40.6265516625388	0.0721857482061176
-40.6022623505029	0.0531748813457995
-40.5779730384669	0.0654362188332381
-40.5536837264309	0.103738392561558
-40.529394414395	0.153315930092591
-40.505105102359	0.195432319361618
-40.4808157903231	0.214337895684262
-40.4565264782871	0.203040298905977
-40.4322371662511	0.165774919573607
-40.4079478542152	0.116305234492809
-40.3836585421792	0.0727308111069039
-40.3593692301432	0.050759839058395
-40.3350799181073	0.0579452168820527
-40.3107906060713	0.0909976443652646
-40.2865012940354	0.137129222265729
-40.2622119819994	0.178883637483496
-40.2379226699634	0.200630111006904
-40.2136333579275	0.194306684657475
-40.1893440458915	0.162303971043743
-40.1650547338555	0.116459871119027
-40.1407654218196	0.0735819018534721
-40.1164761097836	0.0491892346863851
-40.0921867977476	0.051803138315404
-40.0678974857117	0.0798850581157754
-40.0436081736757	0.12252076825636
-40.0193188616398	0.163554856132415
-39.9950295496038	0.187610822279098
-39.9707402375678	0.18575472379116
-39.9464509255319	0.158717487864787
-39.9221616134959	0.116515237292069
-39.8978723014599	0.0746486512387164
-39.873582989424	0.0483220519538522
-39.849293677388	0.0468369954849155
-39.8250043653521	0.0702264967546233
-39.8007150533161	0.109346368098017
-39.7764257412801	0.149351364094891
-39.7521364292442	0.175236095732028
-39.7278471172082	0.177373698213435
-39.7035578051722	0.155008937137441
-39.6792684931363	0.116439553413742
-39.6549791811003	0.0758552619257757
-39.6306898690643	0.0480371703889149
-39.6064005570284	0.0428965932933598
-39.5821112449924	0.0618699833380482
-39.5578219329565	0.0974800858462476
-39.5335326209205	0.13619113946065
-39.5092433088845	0.16346923719829
-39.4849539968486	0.169157014710209
-39.4606646848126	0.15117603611689
-39.4363753727766	0.116208408825054
-39.4120860607407	0.0771380556007355
-39.3877967487047	0.0482300425378454
-39.3635074366688	0.0398507192452506
-39.3392181246328	0.0546819710354866
-39.3149288125968	0.0868111312402723
-39.2906395005609	0.124002542237932
-39.2663501885249	0.152279460606909
-39.2420608764889	0.161101406897759
-39.217771564453	0.147219978209943
-39.193482252417	0.115803532028815
-39.169192940381	0.0784435143459788
-39.1449036283451	0.0488100327350383
-39.1206143163091	0.0375840822786844
-39.0963250042732	0.0485443361719569
-39.0720356922372	0.0772413364914946
-39.0477463802012	0.112722520340491
-39.0234570681653	0.141640800426221
-38.9991677561293	0.153206282608326
-38.9748784440933	0.143144806392628
-38.9505891320574	0.115211801781314
-38.9262998200214	0.0797267052929048
-38.9020105079854	0.049698271899565
-38.8777211959495	0.035994838487141
-38.8534318839135	0.0433519404197124
-38.8291425718776	0.0686831034040506
-38.8048532598416	0.102295143411121
-38.7805639478056	0.13153121776766
-38.7562746357697	0.145473185687589
-38.7319853237337	0.138956900858424
-38.7076960116977	0.114424445026451
-38.6834066996618	0.0809500045432822
-38.6591173876258	0.0508259176226421
-38.6348280755899	0.0349925800643219
-38.6105387635539	0.0390106441897994
-38.5862494515179	0.0610577249066402
-38.561960139482	0.0926703986036755
-38.537670827446	0.12193186145645
-38.51338151541	0.137905348552604
-38.4890922033741	0.134664555819872
-38.4648028913381	0.113436380688887
-38.4405135793021	0.0820820562375098
-38.4162242672662	0.0521327346092102
-38.3919349552302	0.0344966922449428
-38.3676456431943	0.0354356800988281
-38.3433563311583	0.054294006680201
-38.3190670191223	0.0838031971850316
-38.2947777070864	0.112826454065791
-38.2704883950504	0.130507317346759
-38.2461990830144	0.13027762638564
-38.2219097709785	0.112245678014485
-38.1976204589425	0.0830969174649689
-38.1733311469066	0.0535659298342655
-38.1490418348706	0.0344350043576214
-38.1247525228346	0.0325503155761819
-38.1004632107987	0.0483271308700728
-38.0761738987627	0.0756525519631164
-38.0518845867267	0.104200779479803
-38.0275952746908	0.123284635647614
-38.0033059626548	0.12580723090717
-37.9790166506188	0.110853105376653
-37.9547273385829	0.083973350840219
-37.9304380265469	0.0550791913258733
-37.906148714511	0.0347426772538541
-37.881859402475	0.0302847489955799
-37.857570090439	0.0430977162728774
-37.8332807784031	0.0681808940403743
-37.8089914663671	0.0960422535537528
-37.7847021543312	0.116243575799148
-37.7604128422952	0.121265497548486
-37.7361235302592	0.109261750914707
-37.7118342182233	0.0846942349945824
-37.6875449061873	0.0566318905471691
-37.6632555941513	0.0353612816890069
-37.6389662821154	0.0285751954271413
-37.6146769700794	0.0385510388928352
-37.5903876580434	0.0613535039125255
-37.5660983460075	0.088339563279043
-37.5418090339715	0.109390909313677
-37.5175197219355	0.116665346374339
-37.4932304098996	0.107476700503944
-37.4689410978636	0.0852460696567782
-37.4446517858277	0.0581884168161935
-37.4203624737917	0.0362380316870353
-37.3960731617557	0.027363127125358
-37.3717838497198	0.0346363840984596
-37.3474945376838	0.0551380369732313
-37.3232052256478	0.0810823628262674
-37.2989159136119	0.102733709609047
-37.2746266015759	0.112020300188085
-37.25033728954	0.105504761717005
-37.226047977504	0.0856185569311607
-37.201758665468	0.0597176187310398
-37.1774693534321	0.0373251442337879
-37.1531800413961	0.0265946408620045
-37.1288907293601	0.0313065073117085
-37.1046014173242	0.0495041274086329
-37.0803121052882	0.074261017145204
-37.0560227932522	0.0962791817517843
-37.0317334812163	0.10734431883455
-37.0074441691803	0.103354224866087
-36.9831548571443	0.0858042441964881
-36.9588655451084	0.0611923326343591
-36.9345762330724	0.0385793023369787
-36.9102869210365	0.0262199296715079
-36.8859976090005	0.0285171846203697
-36.8617082969645	0.0444230575382183
-36.8374189849286	0.0678663856044726
-36.8131296728926	0.0900345149672356
-36.7888403608566	0.102651652827447
-36.7645510488207	0.10103465409693
-36.7402617367847	0.0857982170165377
-36.7159724247488	0.0625889821094248
-36.6916831127128	0.0399612029516958
-36.6673938006768	0.0261928408631952
-36.6431044886409	0.0262268382134601
-36.6188151766049	0.0398674820786322
-36.594525864569	0.0618896395724308
-36.570236552533	0.0840067545289367
-36.545947240497	0.0979567130478224
-36.5216579284611	0.0985567029699955
-36.4973686164251	0.0855978327772835
-36.4730793043891	0.0638872356099709
-36.4487899923532	0.041435174786028
-36.4245006803172	0.0264705055418736
-36.4002113682812	0.0243962243164658
-36.3759220562453	0.0358111987247694
-36.3516327442093	0.0563221089627247
-36.3273434321734	0.0782026903066296
-36.3030541201374	0.0932739539510978
-36.2787648081014	0.0959319501111502
-36.2544754960655	0.0852024875947219
-36.2301861840295	0.0650697117852894
-36.2058968719935	0.0429688537892244
-36.1816075599576	0.0270130275696962
-36.1573182479216	0.0229881735141052
-36.1330289358856	0.032228957969942
-36.1087396238497	0.0511551536599516
-36.0844503118137	0.0726287597779875
-36.0601609997778	0.0886177682610308
-36.0358716877418	0.0931727514165037
-36.0115823757058	0.0846134104858157
-35.9872930636699	0.0661217240164628
-35.9630037516339	0.0445329063470159
-35.9387144395979	0.0277832220527141
-35.914425127562	0.0219673751171373
-35.890135815526	0.0290963063094602
-35.8658465034901	0.0463800564527652
-35.8415571914541	0.0672909637246908
-35.8172678794181	0.0840023915537781
-35.7929785673822	0.0902921060098713
-35.7686892553462	0.0838334799477681
-35.7443999433102	0.067031057242239
-35.7201106312743	0.0461007919906183
-35.6958213192383	0.0287463951631449
-35.6715320072024	0.0213001986529963
-35.6472426951664	0.0263894579559244
-35.6229533831304	0.041987934672591
-35.5986640710945	0.0621947931631499
-35.5743747590585	0.079441815470306
-35.5500854470225	0.0873035337182848
-35.5257961349866	0.0828670590130621
-35.5015068229506	0.0677877714081524
-35.4772175109146	0.0476485588613476
-35.4529281988787	0.0298701585032965
-35.4286388868427	0.0209545467103399
-35.4043495748068	0.0240851909894761
-35.3800602627708	0.0379696681960079
-35.3557709507348	0.057345166322241
-35.3314816386989	0.0749497085600755
-35.3071923266629	0.0842209622833568
-35.2829030146269	0.0817198455890926
-35.258613702591	0.0683840268865735
-35.234324390555	0.0491546663358125
-35.210035078519	0.0311242723491304
-35.1857457664831	0.0208997343022936
-35.1614564544471	0.0221607645119891
-35.1371671424112	0.0343158418401091
-35.1128778303752	0.0527463746897101
-35.0885885183392	0.0705393439689051
-35.0642992063033	0.0810586228885023
-35.0400098942673	0.080398735489598
-35.0157205822313	0.068813928037778
-34.9914312701954	0.0505998301631209
-34.9671419581594	0.0324805130347255
-34.9428526461235	0.0211063906760437
-34.9185633340875	0.0205938539004458
-34.8942740220515	0.0310167004813353
-34.8699847100156	0.0484020373156099
-34.8456953979796	0.0662235333501006
-34.8214060859436	0.0778309528730057
-34.7971167739077	0.078911696050931
-34.7728274618717	0.0690733817531439
-34.7485381498357	0.0519668862397507
-34.7242488377998	0.033912560495608
-34.6999595257638	0.0215463801220485
-34.6756702137279	0.0193625016860174
-34.6513809016919	0.0280621154732267
-34.6270915896559	0.04431506269433
-34.60280227762	0.062014566510253
-34.578512965584	0.0745525047384215
-34.554223653548	0.0772676486213258
-34.5299343415121	0.0691599683709669
-34.5056450294761	0.0532406697841063
-34.4813557174402	0.0353959026118128
-34.4570664054042	0.0221927388516317
-34.4327770933682	0.0184450819397849
-34.4084877813323	0.0254415611384532
-34.3841984692963	0.0404876176534711
-34.3599091572603	0.0579241564053635
-34.3356198452244	0.0712378607420599
-34.3113305331884	0.075476358534753
-34.2870412211525	0.0690728228074779
-34.2627519091165	0.0544079071982982
-34.2384625970805	0.0369077535072388
-34.2141732850446	0.0230196254382863
-34.1898839730086	0.0178202763388402
-34.1655946609726	0.0231441002737383
-34.1413053489367	0.0369211027625464
-34.1170160369007	0.0539633891860935
-34.0927267248647	0.0679015525254802
-34.0684374128288	0.0735483314460214
-34.0441481007928	0.0688125241192269
-34.0198587887568	0.0554571183404032
-33.9955694767209	0.038426983390159
-33.9712801646849	0.0240022826728742
-33.946990852649	0.0174670603292455
-33.922701540613	0.021158377740462
-33.898412228577	0.0336161338419751
-33.8741229165411	0.0501426790557548
-33.8498336045051	0.0645579853497692
-33.8255442924691	0.0714947151220999
-33.8012549804332	0.0683809920230593
-33.7769656683972	0.0563785272939767
-33.7526763563613	0.0399340578778443
-33.7283870443253	0.0251170089791697
-33.7040977322893	0.0173646980044305
-33.6798084202534	0.0194726213238566
-33.6555191082174	0.0305725292065277
-33.6312297961814	0.0464717277557293
-33.6069404841455	0.0612213666097849
-33.5826511721095	0.0693272059647112
-33.5583618600736	0.0677813891579423
-33.5340725480376	0.0571639800254192
-33.5097832360016	0.0414109850484528
-33.4854939239657	0.0263411377850152
-33.4612046119297	0.0174927444866593
-33.4369152998937	0.0180746491343989
-33.4126259878578	0.0277893023194276
-33.3883366758218	0.0429594885324315
-33.3640473637858	0.0579056383804632
-33.3397580517499	0.067057959688274
-33.3154687397139	0.0670180280890137
-33.291179427678	0.0578068675757717
-33.266890115642	0.0428412687168349
-33.242600803606	0.0276530234542881
-33.2183114915701	0.0178310547411723
-33.1940221795341	0.0169518829000982
-33.1697328674981	0.0252646595662821
-33.1454435554622	0.0396141344699822
-33.1211542434262	0.0546244138137573
-33.0968649313902	0.0646995057007447
-33.0725756193543	0.0660962822352801
-33.0482863073183	0.0583020536492334
-33.0239969952824	0.0442098666452356
-32.9997076832464	0.0290320325626027
-32.9754183712104	0.018359797872472
-32.9511290591745	0.0160913665603114
-32.9268397471385	0.0229960028835059
-32.9025504351025	0.0364430310951511
-32.8782611230666	0.051390917257092
-32.8539718110306	0.0622646648373927
-32.8296824989947	0.0650225000550299
-32.8053931869587	0.0586458056441173
-32.7811038749227	0.0455031525829117
-32.7568145628868	0.0304585394514855
-32.7325252508508	0.0190594760538626
-32.7082359388148	0.0154797896233821
-32.6839466267789	0.0209799369953839
-32.6596573147429	0.033452713177506
-32.6353680027069	0.0482179280060153
-32.611078690671	0.0597664701826258
-32.586789378635	0.0638039219518036
-32.5625000665991	0.0588357283278084
-32.5382107545631	0.0467088811848459
-32.5139214425271	0.0319139251254643
-32.4896321304912	0.0199109473281068
-32.4653428184552	0.0151035147932028
-32.4410535064192	0.0192122810282533
-32.4167641943833	0.0306488656585994
-32.3924748823473	0.0451177276366867
-32.3681855703114	0.057218090785545
-32.3438962582754	0.0624485994729076
-32.3196069462394	0.0588706994909011
-32.2953176342035	0.0478161549944141
-32.2710283221675	0.0333805786686453
-32.2467390101315	0.0208954515913844
-32.2224496980956	0.014948609405818
-32.1981603860596	0.0176880842809159
-32.1738710740237	0.0280363086511969
-32.1495817619877	0.0421020508894352
-32.1252924499517	0.0546327581334975
-32.1010031379158	0.0609653164650216
-32.0767138258798	0.0587508070302574
-32.0524245138438	0.0488153927909417
-32.0281352018079	0.0348419004541821
-32.0038458897719	0.0219946391370643
-31.9795565777359	0.0150008802472744
-31.9552672657	0.0164016459375546
-31.930977953664	0.0256189864527991
-31.9066886416281	0.0391820400939707
-31.8823993295921	0.0520236952961522
-31.8581100175561	0.0593635119301778
-31.8338207055202	0.0584772870095349
-31.8095313934842	0.0496982987043043
-31.7852420814482	0.0362823065047677
-31.7609527694123	0.0231906011915434
-31.7366634573763	0.0152459113494733
-31.7123741453403	0.0153465385142244
-31.6880848333044	0.023399960518683
-31.6637955212684	0.0363682031413655
-31.6395062092325	0.0494040486925441
-31.6152168971965	0.0576532043924338
-31.5909275851605	0.0580524623312461
-31.5666382731246	0.0504578315867191
-31.5423489610886	0.0376872334364558
-31.5180596490526	0.0244659019233885
-31.4937703370167	0.0156691043824874
-31.4694810249807	0.0145156348325188
-31.4451917129448	0.0213814063377373
-31.4209024009088	0.0336703750176879
-31.3966130888728	0.0467868224659297
-31.3723237768369	0.0558449176426233
-31.3480344648009	0.0574796817286338
-31.3237451527649	0.0510881742094747
-31.299455840729	0.0390431434836433
-31.275166528693	0.0258036114501662
-31.250877216657	0.0162557212804663
-31.2265879046211	0.0139011383151509
-31.2022985925851	0.0195646141512433
-31.1780092805492	0.0310976829207042
-31.1537199685132	0.0441848154778008
-31.1294306564772	0.0539496077772454
-31.1051413444413	0.0567632588502151
-31.0808520324053	0.0515847019204272
-31.0565627203693	0.0403375291613128
-31.0322734083334	0.0271873394057712
-31.0079840962974	0.0169909287545146
-30.9836947842614	0.0134946163979087
-30.9594054722255	0.0179499934494882
-30.9351161601895	0.0286585149841988
-30.9108268481536	0.0416105609532974
-30.8865375361176	0.0519785914888889
-30.8622482240816	0.0559084112663191
-30.8379589120457	0.0519439504587216
-30.8136696000097	0.0415589171728403
-30.7893802879737	0.0286012686655744
-30.7650909759378	0.0178598443601571
-30.7408016639018	0.0132870368513873
-30.7165123518659	0.0165370811751128
-30.6922230398299	0.0263604926352898
-30.6679337277939	0.0390762688269302
-30.643644415758	0.0499434756007169
-30.619355103722	0.0549211992762477
-30.595065791686	0.0521635826769286
-30.5707764796501	0.0426968712184697
-30.5464871676141	0.0300301888581258
-30.5221978555782	0.0188475837998565
-30.4979085435422	0.013268806804078
-30.4736192315062	0.015324553554841
-30.4493299194703	0.0242104466083988
-30.4250406074343	0.0365937708499901
-30.4007512953983	0.0478560878672617
-30.3764619833624	0.0538084644379811
-30.3521726713264	0.0522423539690303
-30.3278833592904	0.0437419934021887
-30.3035940472545	0.0314595293205128
-30.2793047352185	0.0199393091525773
-30.2550154231826	0.0134298142561935
-30.2307261111466	0.0143102414735147
-30.2064367991106	0.0222143966363136
-30.1821474870747	0.0341744685302575
-30.1578581750387	0.0457284090887561
-30.1335688630027	0.0525777677803014
-30.1092795509668	0.0521800762457846
-30.0849902389308	0.0446859239735224
-30.0607009268949	0.0328753911812283
-30.0364116148589	0.0211202777331594
-30.0121223028229	0.0137594718711607
-29.987832990787	0.0134911492958846
-29.963543678751	0.020377534833682
-29.939254366715	0.0318292839808663
-29.9149650546791	0.0435725066070431
-29.8906757426431	0.0512373276905101
-29.8663864306071	0.0519775803379856
-29.8420971185712	0.0455213391763492
-29.8178078065352	0.0342645782786999
-29.7935184944993	0.0223758912943782
-29.7692291824633	0.0142467628291435
-29.7449398704273	0.0128634770329901
-29.7206505583914	0.0187042127820429
-29.6963612463554	0.0295686137588066
-29.6720719343194	0.0414004692684104
-29.6477826222835	0.0497959575001637
-29.6234933102475	0.0516366767433027
-29.5992039982116	0.0462419470096008
-29.5749146861756	0.035614626646979
-29.5506253741396	0.0236917452942378
-29.5263360621037	0.014880288524502
-29.5020467500677	0.0124226457409534
-29.4777574380317	0.0171979323181082
-29.4534681259958	0.0274022857749098
-29.4291788139598	0.0392243439525648
-29.4048895019238	0.0482630028168764
-29.3806001898879	0.051160114664226
-29.3563108778519	0.0468424807352709
-29.332021565816	0.036913832321772
-29.30773225378	0.025053677960456
-29.283442941744	0.0156483178867593
-29.2591536297081	0.0121633260310327
-29.2348643176721	0.0158613400186993
-29.2105750056361	0.0253395193566314
-29.1862856936002	0.037056073778232
-29.1619963815642	0.0466482786725805
-29.1377070695283	0.0505515393136121
-29.1134177574923	0.0473186899974128
-29.0891284454563	0.0381512772411143
-29.0648391334204	0.0264478188933955
-29.0405498213844	0.0165388381026199
-29.0162605093484	0.0120794695607792
-28.9919711973125	0.0146962253666278
-28.9676818852765	0.023388888542583
-28.9433925732405	0.03490743810432
-28.9191032612046	0.0449620065782101
-28.8948139491686	0.0498154474906425
-28.8705246371327	0.0476673294423487
-28.8462353250967	0.039316853034737
-28.8219460130607	0.027860636958096
-28.7976567010248	0.0175396065149055
-28.7733673889888	0.0121643433672886
-28.7490780769528	0.0137035225722919
-28.7247887649169	0.0215582886839359
-28.7004994528809	0.0327899944519824
-28.676210140845	0.0432147515915703
-28.651920828809	0.0489571414539756
-28.627631516773	0.0478861447552767
-28.6033422047371	0.0404012825157705
-28.5790528927011	0.0292789872252812
-28.5547635806651	0.0186382034730258
-28.5304742686292	0.0124105668948895
-28.5061849565932	0.0128833160155203
-28.4818956445572	0.0198549064226206
-28.4576063325213	0.0307150224769773
-28.4333170204853	0.0414173595197224
-28.4090277084494	0.0479826811407049
-28.3847383964134	0.0479738560517915
-28.3604490843774	0.0413961387070414
-28.3361597723415	0.0306901567309597
-28.3118704603055	0.0198220859088701
-28.2875811482695	0.0128101515612861
-28.2632918362336	0.012234849261845
-28.2390025241976	0.0182851931099529
-28.2147132121616	0.02869347012426
-28.1904239001257	0.0395808943895107
-28.1661345880897	0.0468988347995934
-28.1418452760538	0.047930138585071
-28.1175559640178	0.0422938612525648
-28.0932666519818	0.0320819088338883
-28.0689773399459	0.0210786414117548
-28.0446880279099	0.0133545426981785
-28.0203987158739	0.0117565375966659
-27.996109403838	0.016854841721848
-27.971820091802	0.0267359020972091
-27.9475307797661	0.0377165763302429
-27.9232414677301	0.0457130281251184
-27.8989521556941	0.047755600750324
-27.8746628436582	0.0430877700826804
-27.8503735316222	0.0334425259602765
-27.8260842195862	0.0223952425765395
-27.8017949075503	0.0140346636948755
-27.7775055955143	0.0114459840099846
-27.7532162834784	0.0155687673186509
-27.7289269714424	0.0248524507731319
-27.7046376594064	0.0358357200209769
-27.6803483473705	0.0444332919952517
-27.6560590353345	0.0474517593879272
-27.6317697232985	0.043772076218782
-27.6074804112626	0.034760850535439
-27.5831910992266	0.0237593013999343
-27.5589017871906	0.0148409621663517
-27.5346124751547	0.0112999985535405
-27.5103231631187	0.0144310910885462
-27.4860338510828	0.023052769694357
-27.4617445390468	0.0339496738617158
-27.4374552270108	0.0430682089306523
-27.4131659149749	0.0470210124054208
-27.3888766029389	0.0443418896207753
-27.3645872909029	0.0360263239127723
-27.340297978867	0.0251583235017183
-27.316008666831	0.0157634579607107
-27.2917193547951	0.0113146209813942
-27.2674300427591	0.0134451280038163
-27.2431407307231	0.0213459897606813
-27.2188514186872	0.0320697600329677
-27.1945621066512	0.0416268584063431
-27.1702727946152	0.0464666087562973
-27.1459834825793	0.0447932239972384
-27.1216941705433	0.0372290231214476
-27.0974048585073	0.0265799619499929
-27.0731155464714	0.0167917928151167
-27.0488262344354	0.0114851465743365
-27.0245369223995	0.0126133781091346
-27.0002476103635	0.0197406782442338
-26.9759582983275	0.0302072156119041
-26.9516689862916	0.04011876115877
-26.9273796742556	0.0457926158303203
-26.9030903622196	0.0451229985149249
-26.8788010501837	0.0383596952654968
-26.8545117381477	0.0280120704724491
-26.8302224261117	0.0179152814639414
-26.8059331140758	0.0118061550380453
-26.7816438020398	0.0119375214503261
-26.7573544900039	0.0182448007420539
-26.7330651779679	0.0283731349155484
-26.7087758659319	0.038553822641765
-26.684486553896	0.0450038843260094
-26.66019724186	0.0453290363604565
-26.635907929824	0.0394097894187454
-26.6116186177881	0.0294427558395122
-26.5873293057521	0.0191229639983343
-26.5630399937161	0.0122715423546949
-26.5387506816802	0.0114184166411194
-26.5144613696442	0.0168656861749755
-26.4901720576083	0.0265784132426106
-26.4658827455723	0.0369422757941823
-26.4415934335363	0.0441060106909171
-26.4173041215004	0.0454100601231787
-26.3930148094644	0.040371485871925
-26.3687254974284	0.0308604292095099
-26.3444361853925	0.0204036592724347
-26.3201468733565	0.0128745554578845
-26.2958575613206	0.0110561030541297
-26.2715682492846	0.0156099949338358
-26.2472789372486	0.0248336921851897
-26.2229896252127	0.0352946232900259
-26.1987003131767	0.0431052972294355
-26.1744110011407	0.045365683983842
-26.1501216891048	0.0412377226006698
-26.1258323770688	0.0322538562311726
-26.1015430650329	0.0217460191482784
-26.0772537529969	0.0136078295912494
-26.0529644409609	0.0108498066108853
-26.028675128925	0.0144836902656737
-26.004385816889	0.0231493066803033
-25.980096504853	0.0336215794487289
-25.9558071928171	0.0420087099911429
-25.9315178807811	0.0451964027092087
-25.9072285687452	0.0420022188357396
-25.8829392567092	0.0336122057045518
-25.8586499446732	0.0231385833690856
-25.8343606326373	0.0144634282020976
-25.8100713206013	0.0107979491341732
-25.7857820085653	0.0134920129835878
-25.7614926965294	0.0215352339686804
-25.7372033844934	0.0319340119889135
-25.7129140724574	0.0408238345650248
-25.6886247604215	0.04490357746783
-25.6643354483855	0.0426594956295639
-25.6400461363496	0.0349250966079177
-25.6157568243136	0.0245698348487958
-25.5914675122776	0.0154328852128719
-25.5671782002417	0.0108981612144085
-25.5428888882057	0.0126394595741967
-25.5185995761697	0.0200010446247657
-25.4943102641338	0.0302428838135799
-25.4700209520978	0.0395588299165094
-25.4457316400618	0.0444894184969847
-25.4214423280259	0.0432048933264321
-25.3971530159899	0.0361826433053534
-25.372863703954	0.0260282551649841
-25.348574391918	0.0165072495052506
-25.324285079882	0.0111472985302041
-25.2999957678461	0.0119297637665812
-25.2757064558101	0.0185558558174237
-25.2514171437741	0.0285591950180366
-25.2271278317382	0.0382223804148294
-25.2028385197022	0.0439569646651899
-25.1785492076663	0.0436345858568946
-25.1542598956303	0.0373754987575174
-25.1299705835943	0.0275023800420827
-25.1056812715584	0.0176771314442549
-25.0813919595224	0.0115414615518979
-25.0571026474864	0.0113658816158349
-25.0328133354505	0.0172082869554575
-25.0085240234145	0.0268939253144322
-24.9842347113785	0.0368236462080778
-24.9599453993426	0.0433100599887009
-24.9356560873066	0.0439455917904246
-24.9113667752707	0.0384948955665204
-24.8870774632347	0.0289808546125903
-24.8627881511987	0.0189327512630189
-24.8384988391628	0.0120760185455496
-24.8142095271268	0.0109499801434016
-24.7899202150908	0.0159664178658462
-24.7656309030549	0.0252579770680312
-24.7413415910189	0.0353722121122311
-24.717052278983	0.0425533271740059
-24.692762966947	0.0441357820940841
-24.668473654911	0.0395326846948666
-24.6441843428751	0.030452488245444
-24.6198950308391	0.0202639891226805
-24.5956057188031	0.012745631783892
-24.5713164067672	0.0106834295649925
-24.5470270947312	0.0148377496456015
-24.5227377826952	0.023662119140797
-24.4984484706593	0.0338780351884387
-24.4741591586233	0.0416921382714554
-24.4498698465874	0.0442038845585763
-24.4255805345514	0.0404813717079706
-24.4012912225154	0.031906308733047
-24.3770019104795	0.0216604366564573
-24.3527125984435	0.0135442868600451
-24.3284232864075	0.0105667991252978
-24.3041339743716	0.0138291683203999
-24.2798446623356	0.0221169317373063
-24.2555553502997	0.0323513911901383
-24.2312660382637	0.04073258253782
-24.2069767262277	0.0441494848669064
-24.1826874141918	0.0413341504000071
-24.1583981021558	0.0333316156315769
-24.1341087901198	0.0231114498023465
-24.1098194780839	0.0144653249893795
-24.0855301660479	0.0105998565469241
-24.0612408540119	0.0129469114347746
-24.036951541976	0.0206327524463731
-24.01266222994	0.0308028200677509
-23.9883729179041	0.0396814316176939
-23.9640836058681	0.0439730242946652
-23.9397942938321	0.0420849336734417
-23.9155049817962	0.0347180325530691
-23.8912156697602	0.0246062027248113
-23.8669263577242	0.0155014781750235
-23.8426370456883	0.0107815710891037
-23.8183477336523	0.0121965376895482
-23.7940584216163	0.0192196236694959
-23.7697691095804	0.0292430707242152
-23.7454797975444	0.0385461021652923
-23.7211904855085	0.0436757940447062
-23.6969011734725	0.0427283815537871
-23.6726118614365	0.0360555582125884
-23.6483225494006	0.0261337426228163
-23.6240332373646	0.016644907102971
-23.5997439253286	0.0111101201997745
-23.5754546132927	0.0115828997327135
-23.5511653012567	0.0178872416237891
-23.5268759892208	0.0276830452191149
-23.5025866771848	0.0373346160391296
-23.4782973651488	0.0432599262327198
[truncated: 2,000 more rows]
