# Supplementary material for: High-resolution spectroscopy of single nuclear spins via sequential weak measurements
Source: Nat Commun. 2019 Feb 5;10:594. doi: 10.1038/s41467-019-08544-z (PMC6363762; doi:10.1038/s41467-019-08544-z)
Supplement: Supplementary file 3 — Source Data [file 41467_2019_8544_MOESM3_ESM.zip › Main Text/Fig3/Fig3a_2D.txt]

0	0.031733	0.063467	0.0952	0.126933	0.158666	0.1904	0.222133	0.253866	0.285599	0.317333	0.349066	0.380799	0.412532	0.444266	0.475999	0.507732	0.539465	0.571199	0.602932	0.634665	0.666398	0.698132	0.729865	0.761598	0.793331	0.825065	0.856798	0.888531	0.920265	0.951998	0.983731	1.015464	1.047198	1.078931	1.110664	1.142397	1.174131	1.205864	1.237597	1.26933	1.301064	1.332797	1.36453	1.396263	1.427997	1.45973	1.491463	1.523196	1.55493
0	0.031732	0.063466	0.095199	0.126933	0.158666	0.190399	0.222133	0.253866	0.285599	0.317332	0.349066	0.380799	0.412532	0.444266	0.475999	0.507732	0.539465	0.571199	0.602932	0.634665	0.666398	0.698132	0.729865	0.761598	0.793331	0.825065	0.856798	0.888531	0.920264	0.951998	0.983731	1.015464	1.047198	1.078931	1.110664	1.142397	1.174131	1.205864	1.237597	1.26933	1.301064	1.332797	1.36453	1.396263	1.427997	1.45973	1.491463	1.523196	1.55493
0	0.031717	0.063459	0.095194	0.126929	0.158663	0.190397	0.222131	0.253864	0.285598	0.317331	0.349064	0.380798	0.412531	0.444265	0.475998	0.507731	0.539465	0.571198	0.602931	0.634664	0.666398	0.698131	0.729864	0.761598	0.793331	0.825064	0.856798	0.888531	0.920264	0.951997	0.983731	1.015464	1.047197	1.078931	1.110664	1.142397	1.17413	1.205864	1.237597	1.26933	1.301063	1.332797	1.36453	1.396263	1.427997	1.45973	1.491463	1.523196	1.55493
0	0.031652	0.063426	0.095173	0.126913	0.15865	0.190386	0.222121	0.253856	0.285591	0.317325	0.349059	0.380793	0.412526	0.44426	0.475994	0.507728	0.539461	0.571195	0.602928	0.634662	0.666395	0.698129	0.729862	0.761596	0.793329	0.825062	0.856796	0.888529	0.920263	0.951996	0.983729	1.015463	1.047196	1.078929	1.110663	1.142396	1.17413	1.205863	1.237596	1.26933	1.301063	1.332796	1.36453	1.396263	1.427996	1.45973	1.491463	1.523196	1.55493
0	0.031475	0.063338	0.095114	0.126869	0.158615	0.190357	0.222097	0.253835	0.285572	0.317308	0.349043	0.380779	0.412514	0.444248	0.475983	0.507717	0.539452	0.571186	0.60292	0.634654	0.666388	0.698122	0.729856	0.76159	0.793323	0.825057	0.856791	0.888525	0.920258	0.951992	0.983726	1.015459	1.047193	1.078926	1.11066	1.142394	1.174127	1.205861	1.237594	1.269328	1.301061	1.332795	1.364528	1.396262	1.427995	1.459729	1.491463	1.523196	1.55493
0	0.031098	0.063151	0.09499	0.126776	0.158541	0.190296	0.222044	0.253789	0.285531	0.317272	0.349011	0.380749	0.412487	0.444224	0.47596	0.507696	0.539432	0.571168	0.602903	0.634638	0.666373	0.698108	0.729843	0.761577	0.793312	0.825046	0.856781	0.888515	0.920249	0.951984	0.983718	1.015452	1.047186	1.07892	1.110654	1.142388	1.174122	1.205856	1.23759	1.269324	1.301058	1.332792	1.364526	1.39626	1.427994	1.459728	1.491462	1.523195	1.554929
0	0.030395	0.062809	0.094763	0.126607	0.158406	0.190184	0.221949	0.253706	0.285458	0.317206	0.348952	0.380695	0.412437	0.444178	0.475918	0.507657	0.539396	0.571134	0.602872	0.634609	0.666346	0.698082	0.729818	0.761555	0.793291	0.825026	0.856762	0.888497	0.920233	0.951968	0.983703	1.015438	1.047174	1.078909	1.110643	1.142378	1.174113	1.205848	1.237583	1.269317	1.301052	1.332787	1.364521	1.396256	1.427991	1.459725	1.49146	1.523194	1.554929
0	0.029195	0.062237	0.094386	0.126325	0.158182	0.189998	0.22179	0.253568	0.285336	0.317097	0.348853	0.380606	0.412356	0.444103	0.475849	0.507593	0.539336	0.571078	0.60282	0.63456	0.6663	0.698039	0.729778	0.761517	0.793255	0.824993	0.856731	0.888468	0.920206	0.951943	0.98368	1.015416	1.047153	1.078889	1.110626	1.142362	1.174098	1.205834	1.23757	1.269306	1.301042	1.332778	1.364514	1.39625	1.427986	1.459721	1.491457	1.523193	1.554928
0	0.027236	0.061344	0.0938	0.125889	0.157835	0.18971	0.221545	0.253354	0.285147	0.316928	0.348701	0.380468	0.412229	0.443987	0.475742	0.507494	0.539244	0.570992	0.602739	0.634485	0.66623	0.697974	0.729717	0.761459	0.793201	0.824942	0.856683	0.888423	0.920164	0.951903	0.983643	1.015382	1.047121	1.07886	1.110598	1.142337	1.174075	1.205813	1.237551	1.269289	1.301027	1.332765	1.364502	1.39624	1.427978	1.459715	1.491453	1.52319	1.554928
0	0.024077	0.060009	0.092935	0.125247	0.157325	0.189287	0.221184	0.253041	0.28487	0.316681	0.348478	0.380265	0.412044	0.443816	0.475584	0.507348	0.539108	0.570866	0.602621	0.634375	0.666127	0.697877	0.729626	0.761374	0.793121	0.824867	0.856613	0.888358	0.920102	0.951846	0.983589	1.015332	1.047074	1.078816	1.110558	1.1423	1.174041	1.205782	1.237523	1.269264	1.301005	1.332745	1.364485	1.396226	1.427966	1.459706	1.491446	1.523186	1.554926
0	0.018745	0.058078	0.091701	0.124337	0.156604	0.18869	0.220676	0.252599	0.28448	0.316333	0.348164	0.379979	0.411782	0.443576	0.475362	0.507142	0.538917	0.570688	0.602455	0.63422	0.665981	0.697741	0.729498	0.761254	0.793009	0.824762	0.856514	0.888265	0.920015	0.951764	0.983513	1.015261	1.047008	1.078755	1.110502	1.142248	1.173993	1.205739	1.237484	1.269228	1.300973	1.332717	1.364462	1.396206	1.42795	1.459693	1.491437	1.523181	1.554924
0	0.006328	0.055335	0.089992	0.123085	0.155614	0.187873	0.219981	0.251995	0.283947	0.315857	0.347735	0.379589	0.411426	0.443248	0.47506	0.506862	0.538657	0.570446	0.602229	0.634008	0.665783	0.697555	0.729324	0.761091	0.792855	0.824618	0.856379	0.888138	0.919896	0.951653	0.983409	1.015164	1.046918	1.078672	1.110424	1.142176	1.173928	1.205679	1.23743	1.26918	1.30093	1.33268	1.364429	1.396178	1.427927	1.459676	1.491425	1.523173	1.554922
0	0	0.051466	0.08767	0.121401	0.15429	0.186782	0.219054	0.25119	0.283238	0.315223	0.347163	0.37907	0.410951	0.442812	0.474657	0.506489	0.538311	0.570123	0.601928	0.633727	0.66552	0.697308	0.729093	0.760874	0.792651	0.824427	0.856199	0.88797	0.919739	0.951506	0.983271	1.015036	1.046799	1.078561	1.110322	1.142082	1.173841	1.2056	1.237358	1.269116	1.300873	1.332629	1.364386	1.396142	1.427897	1.459653	1.491408	1.523164	1.554919
0	0	0.045948	0.084554	0.119176	0.152551	0.185353	0.217842	0.25014	0.282312	0.314397	0.346419	0.378394	0.410334	0.442245	0.474134	0.506004	0.53786	0.569703	0.601536	0.63336	0.665177	0.696987	0.728791	0.760591	0.792386	0.824178	0.855966	0.887751	0.919534	0.951314	0.983092	1.014869	1.046643	1.078416	1.110188	1.141959	1.173729	1.205497	1.237265	1.269032	1.300798	1.332564	1.364329	1.396094	1.427859	1.459623	1.491387	1.523151	1.554914
0	0	0.037745	0.080399	0.116272	0.1503	0.183512	0.216285	0.248792	0.281125	0.313339	0.345466	0.377529	0.409543	0.441519	0.473464	0.505384	0.537284	0.569167	0.601036	0.632892	0.664739	0.696577	0.728407	0.76023	0.792047	0.82386	0.855668	0.887472	0.919272	0.951069	0.982863	1.014655	1.046445	1.078232	1.110018	1.141802	1.173584	1.205366	1.237146	1.268925	1.300703	1.332481	1.364257	1.396034	1.427809	1.459585	1.49136	1.523134	1.554909
0	0	0.023683	0.074845	0.112512	0.147419	0.181169	0.214309	0.247085	0.279625	0.312002	0.344263	0.376438	0.408547	0.440604	0.47262	0.504603	0.536558	0.568491	0.600405	0.632303	0.664187	0.69606	0.727922	0.759775	0.791621	0.82346	0.855292	0.88712	0.918942	0.950761	0.982575	1.014387	1.046195	1.078	1.109803	1.141604	1.173403	1.2052	1.236996	1.26879	1.300584	1.332376	1.364167	1.395957	1.427747	1.459536	1.491325	1.523114	1.554902
0	0	0	0.067311	0.107659	0.143761	0.178216	0.21183	0.244949	0.27775	0.310335	0.342764	0.375078	0.407306	0.439464	0.471569	0.50363	0.535655	0.567651	0.599621	0.63157	0.663502	0.695417	0.72732	0.75921	0.791091	0.822962	0.854826	0.886683	0.918533	0.950378	0.982217	1.014053	1.045884	1.077712	1.109537	1.141359	1.173178	1.204995	1.23681	1.268623	1.300435	1.332245	1.364054	1.395862	1.42767	1.459476	1.491282	1.523088	1.554894
0	0	0	0.056705	0.101382	0.139137	0.174521	0.208745	0.2423	0.27543	0.308274	0.340913	0.373402	0.405776	0.438061	0.470276	0.502433	0.534544	0.566617	0.598657	0.630669	0.662659	0.694628	0.726579	0.758516	0.790439	0.822351	0.854253	0.886145	0.91803	0.949907	0.981778	1.013643	1.045503	1.077358	1.109209	1.141057	1.172901	1.204743	1.236581	1.268418	1.300252	1.332085	1.363916	1.395746	1.427575	1.459403	1.49123	1.523057	1.554883
0	0	0	0.04019	0.093176	0.133294	0.169918	0.204929	0.239037	0.272582	0.305748	0.338648	0.371352	0.403907	0.436348	0.468697	0.500974	0.53319	0.565356	0.597481	0.629571	0.661631	0.693666	0.725678	0.75767	0.789646	0.821607	0.853555	0.885491	0.917417	0.949334	0.981242	1.013144	1.045038	1.076927	1.108811	1.14069	1.172565	1.204436	1.236303	1.268168	1.30003	1.33189	1.363748	1.395604	1.427459	1.459313	1.491166	1.523018	1.55487
0	0	0	0	0.082193	0.125886	0.164192	0.200228	0.23504	0.269104	0.302673	0.335895	0.368863	0.401641	0.434272	0.466786	0.499207	0.531551	0.563832	0.59606	0.628244	0.66039	0.692503	0.724588	0.756649	0.788688	0.820708	0.852712	0.884701	0.916677	0.948642	0.980596	1.012541	1.044478	1.076407	1.10833	1.140247	1.172158	1.204065	1.235968	1.267866	1.299762	1.331655	1.363545	1.395433	1.42732	1.459205	1.491089	1.522972	1.554855
0	0	0	0	0.066698	0.116392	0.157059	0.194448	0.230162	0.264879	0.298947	0.332566	0.36586	0.39891	0.431772	0.464486	0.497082	0.529581	0.562	0.594353	0.62665	0.6589	0.691108	0.723281	0.755423	0.787538	0.81963	0.851701	0.883754	0.91579	0.947812	0.979821	1.011819	1.043806	1.075784	1.107753	1.139715	1.171671	1.203621	1.235565	1.267505	1.299441	1.331373	1.363302	1.395228	1.427153	1.459075	1.490997	1.522917	1.554837
0	0	0	0	0.041255	0.103965	0.14812	0.187334	0.224215	0.259759	0.294451	0.32856	0.362252	0.395633	0.428776	0.461733	0.49454	0.527226	0.559812	0.592315	0.624748	0.657121	0.689443	0.721721	0.753961	0.786168	0.818345	0.850496	0.882625	0.914733	0.946824	0.978898	1.010958	1.043005	1.075041	1.107066	1.139083	1.171091	1.203092	1.235086	1.267074	1.299058	1.331037	1.363012	1.394984	1.426954	1.458921	1.490887	1.522851	1.554815
0	0	0	0	0	0.086986	0.136782	0.178544	0.216963	0.253563	0.289036	0.323753	0.357933	0.391718	0.425202	0.458451	0.491513	0.524424	0.55721	0.589892	0.622487	0.655009	0.687467	0.71987	0.752226	0.784541	0.81682	0.849067	0.881286	0.91348	0.945651	0.977803	1.009938	1.042056	1.074161	1.106252	1.138333	1.170403	1.202465	1.234518	1.266564	1.298604	1.330639	1.362669	1.394695	1.426718	1.458738	1.490756	1.522773	1.554789
0	0	0	0	0	0.061197	0.122074	0.167594	0.208092	0.24606	0.282521	0.317993	0.352775	0.387053	0.420951	0.454553	0.487922	0.521102	0.554127	0.587023	0.619812	0.65251	0.68513	0.717682	0.750176	0.78262	0.815019	0.847379	0.879705	0.912	0.944268	0.976512	1.008734	1.040936	1.073122	1.105292	1.137448	1.169592	1.201725	1.233848	1.265963	1.29807	1.33017	1.362265	1.394354	1.42644	1.458523	1.490603	1.522681	1.554758
0	0	0	0	0	0	0.102138	0.153746	0.197168	0.236948	0.274674	0.311094	0.34662	0.381503	0.415904	0.449934	0.483671	0.517174	0.550485	0.583637	0.616657	0.649564	0.682375	0.715105	0.747762	0.780358	0.8129	0.845393	0.877845	0.910259	0.942641	0.974992	1.007318	1.03962	1.071901	1.104163	1.136408	1.168639	1.200856	1.233061	1.265256	1.297441	1.329619	1.361789	1.393954	1.426113	1.458269	1.490422	1.522573	1.554722
0	0	0	0	0	0	0.072124	0.135759	0.183561	0.22582	0.265198	0.302822	0.339277	0.374904	0.409919	0.444467	0.478649	0.512539	0.546192	0.57965	0.612943	0.646099	0.679138	0.712076	0.744927	0.777702	0.810412	0.843063	0.875663	0.908218	0.940732	0.973211	1.005658	1.038077	1.07047	1.10284	1.13519	1.167522	1.199837	1.232139	1.264427	1.296705	1.328973	1.361232	1.393484	1.425731	1.457973	1.49021	1.522446	1.55468
0	0	0	0	0	0	0	0.111148	0.16628	0.212095	0.253692	0.292874	0.330501	0.367053	0.402822	0.438	0.47272	0.507077	0.54114	0.574961	0.608581	0.642032	0.67534	0.708525	0.741604	0.774591	0.807498	0.840335	0.873109	0.905829	0.9385	0.971128	1.003717	1.036272	1.068796	1.101293	1.133766	1.166216	1.198647	1.231061	1.26346	1.295845	1.328218	1.360582	1.392936	1.425284	1.457626	1.489963	1.522298	1.55463
0	0	0	0	0	0	0	0.072646	0.143559	0.194899	0.239598	0.280845	0.319978	0.357692	0.394396	0.430347	0.465721	0.500641	0.535195	0.569451	0.60346	0.637263	0.670889	0.704367	0.737715	0.770952	0.804092	0.837146	0.870125	0.903039	0.935893	0.968696	1.001452	1.034166	1.066844	1.099489	1.132104	1.164693	1.197259	1.229804	1.262331	1.294842	1.327338	1.359823	1.392297	1.424763	1.457222	1.489675	1.522125	1.554573
0	0	0	0	0	0	0	0	0.111464	0.172768	0.222089	0.266176	0.30729	0.346492	0.384367	0.421274	0.457448	0.493051	0.528199	0.562977	0.597451	0.631671	0.665677	0.6995	0.733167	0.766698	0.800112	0.833422	0.866642	0.899783	0.932852	0.965859	0.99881	1.031712	1.064569	1.097386	1.130169	1.16292	1.195643	1.228341	1.261017	1.293674	1.326314	1.35894	1.391553	1.424157	1.456752	1.48934	1.521924	1.554506
0	0	0	0	0	0	0	0	0.054024	0.142823	0.19984	0.248054	0.291864	0.333011	0.372381	0.410485	0.447648	0.484087	0.519955	0.555363	0.590395	0.625114	0.65957	0.693804	0.727848	0.761727	0.795463	0.829075	0.862578	0.895985	0.929306	0.962553	0.995732	1.028852	1.061919	1.094938	1.127915	1.160855	1.193761	1.226637	1.259488	1.292315	1.325122	1.357912	1.390688	1.423451	1.456204	1.48895	1.521691	1.554428
0	0	0	0	0	0	0	0	0	0.097105	0.170408	0.225198	0.272865	0.316643	0.357964	0.397593	0.435995	0.473468	0.510217	0.54639	0.582095	0.617413	0.652409	0.687132	0.721623	0.755914	0.790032	0.823999	0.857835	0.891554	0.925172	0.958699	0.992146	1.025521	1.058832	1.092087	1.125292	1.158452	1.191571	1.224656	1.257709	1.290734	1.323736	1.356717	1.389681	1.422631	1.455568	1.488497	1.521419	1.554338
0	0	0	0	0	0	0	0	0	0	0.128022	0.19534	0.248999	0.296512	0.340463	0.382083	0.422064	0.460833	0.498674	0.535785	0.572308	0.608351	0.643995	0.679303	0.714327	0.749107	0.783677	0.818065	0.852293	0.886382	0.920347	0.954203	0.987964	1.021638	1.055236	1.088767	1.122237	1.155653	1.189022	1.222349	1.255638	1.288895	1.322123	1.355327	1.38851	1.421676	1.454828	1.48797	1.521103	1.554232
0	0	0	0	0	0	0	0	0	0	0.041212	0.153537	0.218025	0.271261	0.318932	0.363236	0.405281	0.445707	0.484921	0.523196	0.560725	0.597651	0.634079	0.670093	0.705756	0.741121	0.776229	0.811115	0.845808	0.880332	0.914708	0.948952	0.983081	1.017106	1.051041	1.084894	1.118675	1.152392	1.186051	1.219661	1.253226	1.286753	1.320245	1.353708	1.387147	1.420565	1.453967	1.487356	1.520735	1.55411
0	0	0	0	0	0	0	0	0	0	0	0.08133	0.175251	0.238558	0.291902	0.340007	0.384843	0.427443	0.468417	0.508161	0.546944	0.584958	0.622346	0.659217	0.695652	0.73172	0.767472	0.802954	0.8382	0.873241	0.908102	0.942804	0.977367	1.011806	1.046136	1.080368	1.114514	1.148582	1.182583	1.216524	1.250412	1.284253	1.318054	1.35182	1.385557	1.419269	1.452962	1.48664	1.520307	1.553967
0	0	0	0	0	0	0	0	0	0	0	0	0.105421	0.193609	0.256846	0.310758	0.359567	0.405123	0.44842	0.490059	0.530432	0.56981	0.608387	0.64631	0.683687	0.720607	0.757137	0.793334	0.829242	0.8649	0.900338	0.935585	0.970662	1.005591	1.040386	1.075065	1.10964	1.144123	1.178524	1.212853	1.247119	1.28133	1.315492	1.349613	1.383698	1.417755	1.451788	1.485803	1.519805	1.5538
0	0	0	0	0	0	0	0	0	0	0	0	0	0.121621	0.208558	0.272643	0.327576	0.377378	0.423863	0.468022	0.510462	0.551581	0.591658	0.630892	0.669433	0.707398	0.744876	0.781939	0.818646	0.855045	0.891176	0.927072	0.962763	0.998272	1.033622	1.068829	1.103912	1.138883	1.173757	1.208544	1.243255	1.277899	1.312486	1.347023	1.381519	1.415979	1.450411	1.484822	1.519218	1.553605
0	0	0	0	0	0	0	0	0	0	0	0	0	0	0.13096	0.219692	0.285541	0.341993	0.39312	0.440782	0.486001	0.529407	0.571414	0.612315	0.652318	0.691582	0.73023	0.768356	0.806037	0.843336	0.880303	0.916982	0.953408	0.989613	1.025623	1.061461	1.097147	1.132699	1.168133	1.203462	1.238699	1.273857	1.308945	1.343973	1.378951	1.413888	1.448791	1.483668	1.518526	1.553374
0	0	0	0	0	0	0	0	0	0	0	0	0	0	0	0.132526	0.226231	0.294921	0.353497	0.406359	0.455504	0.502029	0.546604	0.589677	0.631556	0.672468	0.712584	0.752032	0.790917	0.82932	0.867309	0.90494	0.942258	0.979303	1.016109	1.052704	1.089113	1.125359	1.16146	1.197435	1.233299	1.269067	1.30475	1.340362	1.375912	1.411413	1.446872	1.482301	1.517708	1.553102
0	0	0	0	0	0	0	0	0	0	0	0	0	0	0	0	0.123397	0.226858	0.299858	0.36136	0.416492	0.467518	0.515662	0.561669	0.606029	0.649085	0.691083	0.732209	0.772606	0.812388	0.851643	0.890446	0.928858	0.966929	1.004702	1.042215	1.079499	1.116581	1.153488	1.190239	1.226854	1.263352	1.299747	1.336056	1.37229	1.408463	1.444587	1.480673	1.516733	1.552777
0	0	0	0	0	0	0	0	0	0	0	0	0	0	0	0	0	0.095343	0.21931	0.298922	0.364509	0.422656	0.476103	0.526287	0.574069	0.620011	0.664497	0.707808	0.750151	0.791686	0.83254	0.872812	0.912585	0.951926	0.990893	1.029533	1.067887	1.10599	1.143875	1.181568	1.219094	1.256475	1.29373	1.330878	1.367936	1.404919	1.441841	1.478718	1.515562	1.552387
0	0	0	0	0	0	0	0	0	0	0	0	0	0	0	0	0	0	0	0.199266	0.289777	0.361299	0.42357	0.48021	0.533021	0.583051	0.630968	0.677227	0.722151	0.765981	0.808901	0.851056	0.892558	0.933503	0.973966	1.014012	1.053695	1.093062	1.132154	1.171006	1.209648	1.24811	1.286415	1.324587	1.362647	1.400615	1.438508	1.476345	1.514141	1.551914
0	0	0	0	0	0	0	0	0	0	0	0	0	0	0	0	0	0	0	0	0.156195	0.268188	0.349021	0.417225	0.478241	0.534545	0.587501	0.637949	0.686451	0.7334	0.779085	0.823723	0.867483	0.9105	0.952883	0.994721	1.036088	1.077048	1.117654	1.157954	1.197988	1.237792	1.277399	1.316839	1.356137	1.395319	1.434408	1.473426	1.512394	1.551332
0	0	0	0	0	0	0	0	0	0	0	0	0	0	0	0	0	0	0	0	0	0	0.224892	0.322724	0.400216	0.467603	0.528773	0.585686	0.63949	0.690921	0.740483	0.788539	0.835357	0.881146	0.926068	0.970254	1.01381	1.056827	1.099378	1.141528	1.183332	1.224839	1.266092	1.307128	1.347984	1.388691	1.429279	1.469776	1.51021	1.550605
0	0	0	0	0	0	0	0	0	0	0	0	0	0	0	0	0	0	0	0	0	0	0	0.126321	0.271489	0.366065	0.443691	0.512147	0.574733	0.633204	0.688623	0.741686	0.792879	0.842556	0.890984	0.93837	0.984878	1.030641	1.075768	1.120353	1.164473	1.208196	1.251581	1.29468	1.337541	1.380207	1.422717	1.465109	1.507417	1.549675
0	0	0	0	0	0	0	0	0	0	0	0	0	0	0	0	0	0	0	0	0	0	0	0	0	0.156131	0.299461	0.397083	0.477902	0.549403	0.614864	0.676058	0.734071	0.789622	0.843215	0.89522	0.945918	0.995526	1.044219	1.092141	1.139409	1.186124	1.232371	1.278226	1.323755	1.369018	1.41407	1.458961	1.50374	1.548452
0	0	0	0	0	0	0	0	0	0	0	0	0	0	0	0	0	0	0	0	0	0	0	0	0	0	0	0.130705	0.302256	0.410545	0.498677	0.576007	0.646448	0.712074	0.774134	0.833452	0.8906	0.945999	0.999965	1.052747	1.104543	1.155517	1.205803	1.255518	1.304763	1.353626	1.402188	1.450521	1.498694	1.546773
0	0	0	0	0	0	0	0	0	0	0	0	0	0	0	0	0	0	0	0	0	0	0	0	0	0	0	0	0	0	0.254802	0.392099	0.49583	0.5842	0.663416	0.736477	0.805099	0.870372	0.933038	0.993632	1.052553	1.110113	1.166558	1.222092	1.276884	1.331082	1.384814	1.438195	1.491331	1.544324
0	0	0	0	0	0	0	0	0	0	0	0	0	0	0	0	0	0	0	0	0	0	0	0	0	0	0	0	0	0	0	0	0	0.289332	0.438753	0.552495	0.649649	0.736873	0.817421	0.893169	0.965315	1.034686	1.101881	1.167353	1.23146	1.294495	1.356702	1.418294	1.479461	1.540379
0	0	0	0	0	0	0	0	0	0	0	0	0	0	0	0	0	0	0	0	0	0	0	0	0	0	0	0	0	0	0	0	0	0	0	0	0.07052	0.382564	0.54143	0.667501	0.777058	0.876468	0.96901	1.05665	1.140685	1.222036	1.3014	1.37933	1.45629	1.532689
0	0	0	0	0	0	0	0	0	0	0	0	0	0	0	0	0	0	0	0	0	0	0	0	0	0	0	0	0	0	0	0	0	0	0	0	0	0	0	0	0	0	0.315326	0.599034	0.795071	0.959557	1.107439	1.245516	1.377726	1.506773
0	0	0	0	0	0	0	0	0	0	0	0	0	0	0	0	0	0	0	0	0	0	0	0	0	0	0	0	0	0	0	0	0	0	0	0	0	0	0	0	0	0	0	0	0	0	0	0	0	0
0	0	0	0	0	0	0	0	0	0	0	0	0	0	0	0	0	0	0	0	0	0	0	0	0	0	0	0	0	0	0	0	0	0	0	0	0	0	0	0	0	0	0	0	0	0	0	0	0	0
0	0	0	0	0	0	0	0	0	0	0	0	0	0	0	0	0	0	0	0	0	0	0	0	0	0	0	0	0	0	0	0	0	0	0	0	0	0	0	0	0	0	0	0	0	0	0	0	0	0
0	0	0	0	0	0	0	0	0	0	0	0	0	0	0	0	0	0	0	0	0	0	0	0	0	0	0	0	0	0	0	0	0	0	0	0	0	0	0	0	0	0	0	0	0	0	0	0	0	0
0	0	0	0	0	0	0	0	0	0	0	0	0	0	0	0	0	0	0	0	0	0	0	0	0	0	0	0	0	0	0	0	0	0	0	0	0	0	0	0	0	0	0	0	0	0	0	0	0	0
0	0	0	0	0	0	0	0	0	0	0	0	0	0	0	0	0	0	0	0	0	0	0	0	0	0	0	0	0	0	0	0	0	0	0	0	0	0	0	0	0	0	0	0	0	0	0	0	0	0
0	0	0	0	0	0	0	0	0	0	0	0	0	0	0	0	0	0	0	0	0	0	0	0	0	0	0	0	0	0	0	0	0	0	0	0	0	0	0	0	0	0	0	0	0	0	0	0	0	0
0	0	0	0	0	0	0	0	0	0	0	0	0	0	0	0	0	0	0	0	0	0	0	0	0	0	0	0	0	0	0	0	0	0	0	0	0	0	0	0	0	0	0	0	0	0	0	0	0	0
0	0	0	0	0	0	0	0	0	0	0	0	0	0	0	0	0	0	0	0	0	0	0	0	0	0	0	0	0	0	0	0	0	0	0	0	0	0	0	0	0	0	0	0	0	0	0	0	0	0
0	0	0	0	0	0	0	0	0	0	0	0	0	0	0	0	0	0	0	0	0	0	0	0	0	0	0	0	0	0	0	0	0	0	0	0	0	0	0	0	0	0	0	0	0	0	0	0	0	0
0	0	0	0	0	0	0	0	0	0	0	0	0	0	0	0	0	0	0	0	0	0	0	0	0	0	0	0	0	0	0	0	0	0	0	0	0	0	0	0	0	0	0	0	0	0	0	0	0	0
0	0	0	0	0	0	0	0	0	0	0	0	0	0	0	0	0	0	0	0	0	0	0	0	0	0	0	0	0	0	0	0	0	0	0	0	0	0	0	0	0	0	0	0	0	0	0	0	0	0
0	0	0	0	0	0	0	0	0	0	0	0	0	0	0	0	0	0	0	0	0	0	0	0	0	0	0	0	0	0	0	0	0	0	0	0	0	0	0	0	0	0	0	0	0	0	0	0	0	0
0	0	0	0	0	0	0	0	0	0	0	0	0	0	0	0	0	0	0	0	0	0	0	0	0	0	0	0	0	0	0	0	0	0	0	0	0	0	0	0	0	0	0	0	0	0	0	0	0	0
0	0	0	0	0	0	0	0	0	0	0	0	0	0	0	0	0	0	0	0	0	0	0	0	0	0	0	0	0	0	0	0	0	0	0	0	0	0	0	0	0	0	0	0	0	0	0	0	0	0
0	0	0	0	0	0	0	0	0	0	0	0	0	0	0	0	0	0	0	0	0	0	0	0	0	0	0	0	0	0	0	0	0	0	0	0	0	0	0	0	0	0	0	0	0	0	0	0	0	0
0	0	0	0	0	0	0	0	0	0	0	0	0	0	0	0	0	0	0	0	0	0	0	0	0	0	0	0	0	0	0	0	0	0	0	0	0	0	0	0	0	0	0	0	0	0	0	0	0	0
0	0	0	0	0	0	0	0	0	0	0	0	0	0	0	0	0	0	0	0	0	0	0	0	0	0	0	0	0	0	0	0	0	0	0	0	0	0	0	0	0	0	0	0	0	0	0	0	0	0
0	0	0	0	0	0	0	0	0	0	0	0	0	0	0	0	0	0	0	0	0	0	0	0	0	0	0	0	0	0	0	0	0	0	0	0	0	0	0	0	0	0	0	0	0	0	0	0	0	0
0	0	0	0	0	0	0	0	0	0	0	0	0	0	0	0	0	0	0	0	0	0	0	0	0	0	0	0	0	0	0	0	0	0	0	0	0	0	0	0	0	0	0	0	0	0	0	0	0	0
0	0	0	0	0	0	0	0	0	0	0	0	0	0	0	0	0	0	0	0	0	0	0	0	0	0	0	0	0	0	0	0	0	0	0	0	0	0	0	0	0	0	0	0	0	0	0	0	0	0
0	0	0	0	0	0	0	0	0	0	0	0	0	0	0	0	0	0	0	0	0	0	0	0	0	0	0	0	0	0	0	0	0	0	0	0	0	0	0	0	0	0	0	0	0	0	0	0	0	0
0	0	0	0	0	0	0	0	0	0	0	0	0	0	0	0	0	0	0	0	0	0	0	0	0	0	0	0	0	0	0	0	0	0	0	0	0	0	0	0	0	0	0	0	0	0	0	0	0	0
0	0	0	0	0	0	0	0	0	0	0	0	0	0	0	0	0	0	0	0	0	0	0	0	0	0	0	0	0	0	0	0	0	0	0	0	0	0	0	0	0	0	0	0	0	0	0	0	0	0
0	0	0	0	0	0	0	0	0	0	0	0	0	0	0	0	0	0	0	0	0	0	0	0	0	0	0	0	0	0	0	0	0	0	0	0	0	0	0	0	0	0	0	0	0	0	0	0	0	0
0	0	0	0	0	0	0	0	0	0	0	0	0	0	0	0	0	0	0	0	0	0	0	0	0	0	0	0	0	0	0	0	0	0	0	0	0	0	0	0	0	0	0	0	0	0	0	0	0	0
0	0	0	0	0	0	0	0	0	0	0	0	0	0	0	0	0	0	0	0	0	0	0	0	0	0	0	0	0	0	0	0	0	0	0	0	0	0	0	0	0	0	0	0	0	0	0	0	0	0
0	0	0	0	0	0	0	0	0	0	0	0	0	0	0	0	0	0	0	0	0	0	0	0	0	0	0	0	0	0	0	0	0	0	0	0	0	0	0	0	0	0	0	0	0	0	0	0	0	0
0	0	0	0	0	0	0	0	0	0	0	0	0	0	0	0	0	0	0	0	0	0	0	0	0	0	0	0	0	0	0	0	0	0	0	0	0	0	0	0	0	0	0	0	0	0	0	0	0	0
0	0	0	0	0	0	0	0	0	0	0	0	0	0	0	0	0	0	0	0	0	0	0	0	0	0	0	0	0	0	0	0	0	0	0	0	0	0	0	0	0	0	0	0	0	0	0	0	0	0
0	0	0	0	0	0	0	0	0	0	0	0	0	0	0	0	0	0	0	0	0	0	0	0	0	0	0	0	0	0	0	0	0	0	0	0	0	0	0	0	0	0	0	0	0	0	0	0	0	0
0	0	0	0	0	0	0	0	0	0	0	0	0	0	0	0	0	0	0	0	0	0	0	0	0	0	0	0	0	0	0	0	0	0	0	0	0	0	0	0	0	0	0	0	0	0	0	0	0	0
0	0	0	0	0	0	0	0	0	0	0	0	0	0	0	0	0	0	0	0	0	0	0	0	0	0	0	0	0	0	0	0	0	0	0	0	0	0	0	0	0	0	0	0	0	0	0	0	0	0
0	0	0	0	0	0	0	0	0	0	0	0	0	0	0	0	0	0	0	0	0	0	0	0	0	0	0	0	0	0	0	0	0	0	0	0	0	0	0	0	0	0	0	0	0	0	0	0	0	0
0	0	0	0	0	0	0	0	0	0	0	0	0	0	0	0	0	0	0	0	0	0	0	0	0	0	0	0	0	0	0	0	0	0	0	0	0	0	0	0	0	0	0	0	0	0	0	0	0	0
0	0	0	0	0	0	0	0	0	0	0	0	0	0	0	0	0	0	0	0	0	0	0	0	0	0	0	0	0	0	0	0	0	0	0	0	0	0	0	0	0	0	0	0	0	0	0	0	0	0
0	0	0	0	0	0	0	0	0	0	0	0	0	0	0	0	0	0	0	0	0	0	0	0	0	0	0	0	0	0	0	0	0	0	0	0	0	0	0	0	0	0	0	0	0	0	0	0	0	0
0	0	0	0	0	0	0	0	0	0	0	0	0	0	0	0	0	0	0	0	0	0	0	0	0	0	0	0	0	0	0	0	0	0	0	0	0	0	0	0	0	0	0	0	0	0	0	0	0	0
0	0	0	0	0	0	0	0	0	0	0	0	0	0	0	0	0	0	0	0	0	0	0	0	0	0	0	0	0	0	0	0	0	0	0	0	0	0	0	0	0	0	0	0	0	0	0	0	0	0
0	0	0	0	0	0	0	0	0	0	0	0	0	0	0	0	0	0	0	0	0	0	0	0	0	0	0	0	0	0	0	0	0	0	0	0	0	0	0	0	0	0	0	0	0	0	0	0	0	0
0	0	0	0	0	0	0	0	0	0	0	0	0	0	0	0	0	0	0	0	0	0	0	0	0	0	0	0	0	0	0	0	0	0	0	0	0	0	0	0	0	0	0	0	0	0	0	0	0	0
0	0	0	0	0	0	0	0	0	0	0	0	0	0	0	0	0	0	0	0	0	0	0	0	0	0	0	0	0	0	0	0	0	0	0	0	0	0	0	0	0	0	0	0	0	0	0	0	0	0
0	0	0	0	0	0	0	0	0	0	0	0	0	0	0	0	0	0	0	0	0	0	0	0	0	0	0	0	0	0	0	0	0	0	0	0	0	0	0	0	0	0	0	0	0	0	0	0	0	0
0	0	0	0	0	0	0	0	0	0	0	0	0	0	0	0	0	0	0	0	0	0	0	0	0	0	0	0	0	0	0	0	0	0	0	0	0	0	0	0	0	0	0	0	0	0	0	0	0	0
0	0	0	0	0	0	0	0	0	0	0	0	0	0	0	0	0	0	0	0	0	0	0	0	0	0	0	0	0	0	0	0	0	0	0	0	0	0	0	0	0	0	0	0	0	0	0	0	0	0
0	0	0	0	0	0	0	0	0	0	0	0	0	0	0	0	0	0	0	0	0	0	0	0	0	0	0	0	0	0	0	0	0	0	0	0	0	0	0	0	0	0	0	0	0	0	0	0	0	0
0	0	0	0	0	0	0	0	0	0	0	0	0	0	0	0	0	0	0	0	0	0	0	0	0	0	0	0	0	0	0	0	0	0	0	0	0	0	0	0	0	0	0	0	0	0	0	0	0	0
0	0	0	0	0	0	0	0	0	0	0	0	0	0	0	0	0	0	0	0	0	0	0	0	0	0	0	0	0	0	0	0	0	0	0	0	0	0	0	0	0	0	0	0	0	0	0	0	0	0
0	0	0	0	0	0	0	0	0	0	0	0	0	0	0	0	0	0	0	0	0	0	0	0	0	0	0	0	0	0	0	0	0	0	0	0	0	0	0	0	0	0	0	0	0	0	0	0	0	0
0	0	0	0	0	0	0	0	0	0	0	0	0	0	0	0	0	0	0	0	0	0	0	0	0	0	0	0	0	0	0	0	0	0	0	0	0	0	0	0	0	0	0	0	0	0	0	0	0	0
[truncated: 50 more columns]
