# Supplementary material for: High-resolution spectroscopy of single nuclear spins via sequential weak measurements
Source: Nat Commun. 2019 Feb 5;10:594. doi: 10.1038/s41467-019-08544-z (PMC6363762; doi:10.1038/s41467-019-08544-z)
Supplement: Supplementary file 3 — Source Data [file 41467_2019_8544_MOESM3_ESM.zip › Main Text/Fig3/Fig3a_label.txt]

0	0	0.862461197260382	0.185628139706029	0.917158928415188	0.0742512558824115
0.001001001001001	0.0356629553517833	0.863850478096136	0.185628139706029	0.917995706916045	0.0742512558824115
0.002002002002002	0.0503822855037518	0.865239758931889	0.185628139706029	0.918832485416901	0.0742512558824115
0.003003003003003	0.0616409822620871	0.866629039767643	0.185628139706029	0.919669263917758	0.0742512558824115
0.004004004004004	0.0711026017468188	0.868018320603397	0.185628139706029	0.920506042418615	0.0742512558824115
0.00500500500500501	0.0794122656696575	0.86940760143915	0.185628139706029	0.921342820919472	0.0742512558824115
0.00600600600600601	0.0869012071707112	0.870796882274904	0.185628139706029	0.922179599420328	0.0742512558824115
0.00700700700700701	0.0937664152316623	0.872186163110658	0.185628139706029	0.923016377921185	0.0742512558824115
0.00800800800800801	0.100136383285757	0.873575443946412	0.185628139706029	0.923853156422042	0.0742512558824115
0.00900900900900901	0.10610046368337	0.874964724782165	0.185628139706029	0.924689934922898	0.0742512558824115
0.01001001001001	0.111723786855135	0.876354005617919	0.185628139706029	0.925526713423755	0.0742512558824115
0.011011011011011	0.117055576824706	0.877743286453673	0.185628139706029	0.926363491924611	0.0742512558824115
0.012012012012012	0.122134119367585	0.879132567289426	0.185628139706029	0.927200270425468	0.0742512558824115
0.013013013013013	0.126989896028152	0.88052184812518	0.185628139706029	0.928037048926325	0.0742512558824115
0.014014014014014	0.131647649564743	0.881911128960934	0.185628139706029	0.928873827427182	0.0742512558824115
0.015015015015015	0.136127795126584	0.883300409796687	0.185628139706029	0.929710605928038	0.0742512558824115
0.016016016016016	0.140447414009778	0.884689690632441	0.185628139706029	0.930547384428895	0.0742512558824115
0.017017017017017	0.144620971708929	0.886078971468195	0.185628139706029	0.931384162929752	0.0742512558824115
0.018018018018018	0.148660848393649	0.887468252303949	0.185628139706029	0.932220941430608	0.0742512558824115
0.019019019019019	0.152577738457369	0.888857533139703	0.185628139706029	0.933057719931465	0.0742512558824115
0.02002002002002	0.156380956609826	0.890246813975456	0.185628139706029	0.933894498432322	0.0742512558824115
0.021021021021021	0.16007867593086	0.89163609481121	0.185628139706029	0.934731276933179	0.0742512558824115
0.022022022022022	0.163678115514181	0.893025375646963	0.185628139706029	0.935568055434035	0.0742512558824115
0.023023023023023	0.167185690171909	0.894414656482717	0.185628139706029	0.936404833934892	0.0742512558824115
0.024024024024024	0.170607131179737	0.895803937318471	0.185628139706029	0.937241612435749	0.0742512558824115
0.025025025025025	0.173947584633067	0.897193218154225	0.185628139706029	0.938078390936605	0.0742512558824115
0.026026026026026	0.177211692291619	0.898582498989978	0.185628139706029	0.938915169437462	0.0742512558824115
0.027027027027027	0.180403658581458	0.899971779825732	0.185628139706029	0.939751947938319	0.0742512558824115
0.028028028028028	0.18352730654777	0.901361060661486	0.185628139706029	0.940588726439175	0.0742512558824115
0.029029029029029	0.186586124908772	0.90275034149724	0.185628139706029	0.941425504940032	0.0742512558824115
0.03003003003003	0.189583307883199	0.904139622332993	0.185628139706029	0.942262283440889	0.0742512558824115
0.031031031031031	0.192521789104392	0.905528903168747	0.185628139706029	0.943099061941745	0.0742512558824115
0.032032032032032	0.195404270660921	0.906918184004501	0.185628139706029	0.943935840442602	0.0742512558824115
0.033033033033033	0.198233248094126	0.908307464840254	0.185628139706029	0.944772618943459	0.0742512558824115
0.034034034034034	0.201011032020656	0.909696745676008	0.185628139706029	0.945609397444316	0.0742512558824115
0.035035035035035	0.20373976692134	0.911086026511762	0.185628139706029	0.946446175945172	0.0742512558824115
0.036036036036036	0.206421447537987	0.912475307347516	0.185628139706029	0.947282954446029	0.0742512558824115
0.037037037037037	0.209057933240517	0.913864588183269	0.185628139706029	0.948119732946886	0.0742512558824115
0.038038038038038	0.211650960663691	0.915253869019023	0.185628139706029	0.948956511447742	0.0742512558824115
0.039039039039039	0.214202154861834	0.916643149854777	0.185628139706029	0.949793289948599	0.0742512558824115
0.04004004004004	0.216713039188886	0.918032430690531	0.185628139706029	0.950630068449456	0.0742512558824115
0.0410410410410411	0.219185044077644	0.919421711526284	0.185628139706029	0.951466846950312	0.0742512558824115
0.042042042042042	0.221619514864686	0.920810992362038	0.185628139706029	0.952303625451169	0.0742512558824115
0.0430430430430431	0.22401771878497	0.922200273197792	0.185628139706029	0.953140403952026	0.0742512558824115
0.044044044044044	0.226380851241466	0.923589554033545	0.185628139706029	0.953977182452882	0.0742512558824115
0.045045045045045	0.228710041439758	0.924978834869299	0.185628139706029	0.954813960953739	0.0742512558824115
0.046046046046046	0.231006357464592	0.926368115705053	0.185628139706029	0.955650739454596	0.0742512558824115
0.0470470470470471	0.233270810864612	0.927757396540807	0.185628139706029	0.956487517955452	0.0742512558824115
0.0480480480480481	0.23550436080237	0.92914667737656	0.185628139706029	0.957324296456309	0.0742512558824115
0.0490490490490491	0.237707917819041	0.930535958212314	0.185628139706029	0.958161074957166	0.0742512558824115
0.0500500500500501	0.239882347256773	0.931925239048068	0.185628139706029	0.958997853458023	0.0742512558824115
0.0510510510510511	0.242028472376016	0.933314519883821	0.185628139706029	0.959834631958879	0.0742512558824115
0.0520520520520521	0.244147077200506	0.934703800719575	0.185628139706029	0.960671410459736	0.0742512558824115
0.0530530530530531	0.246238909118459	0.936093081555329	0.185628139706029	0.961508188960592	0.0742512558824115
0.0540540540540541	0.248304681265094	0.937482362391083	0.185628139706029	0.962344967461449	0.0742512558824115
0.0550550550550551	0.250345074708595	0.938871643226837	0.185628139706029	0.963181745962306	0.0742512558824115
0.0560560560560561	0.252360740458997	0.94026092406259	0.185628139706029	0.964018524463163	0.0742512558824115
0.0570570570570571	0.25435230131727	0.941650204898344	0.185628139706029	0.964855302964019	0.0742512558824115
0.0580580580580581	0.256320353579901	0.943039485734098	0.185628139706029	0.965692081464876	0.0742512558824115
0.0590590590590591	0.258265468612562	0.944428766569851	0.185628139706029	0.966528859965732	0.0742512558824115
0.0600600600600601	0.260188194304987	0.945818047405605	0.185628139706029	0.967365638466589	0.0742512558824115
0.0610610610610611	0.26208905641785	0.947207328241359	0.185628139706029	0.968202416967446	0.0742512558824115
0.0620620620620621	0.26396855983132	0.948596609077112	0.185628139706029	0.969039195468303	0.0742512558824115
0.0630630630630631	0.265827189703933	0.949985889912866	0.185628139706029	0.969875973969159	0.0742512558824115
0.0640640640640641	0.267665412549568	0.95137517074862	0.185628139706029	0.970712752470016	0.0742512558824115
0.0650650650650651	0.26948367723949	0.952764451584374	0.185628139706029	0.971549530970873	0.0742512558824115
0.0660660660660661	0.271282415935764	0.954153732420127	0.185628139706029	0.972386309471729	0.0742512558824115
0.0670670670670671	0.273062044961718	0.955543013255881	0.185628139706029	0.973223087972586	0.0742512558824115
0.068068068068068	0.274822965614564	0.956932294091635	0.185628139706029	0.974059866473443	0.0742512558824115
0.0690690690690691	0.276565564924835	0.958321574927389	0.185628139706029	0.974896644974299	0.0742512558824115
0.0700700700700701	0.278290216366842	0.959710855763142	0.185628139706029	0.975733423475156	0.0742512558824115
0.0710710710710711	0.279997280523957	0.961100136598896	0.185628139706029	0.976570201976013	0.0742512558824115
0.0720720720720721	0.281687105712212	0.96248941743465	0.185628139706029	0.977406980476869	0.0742512558824115
0.0730730730730731	0.283360028565351	0.963878698270403	0.185628139706029	0.978243758977726	0.0742512558824115
0.0740740740740741	0.285016374584237	0.965267979106157	0.185628139706029	0.979080537478583	0.0742512558824115
0.0750750750750751	0.286656458653223	0.966657259941911	0.185628139706029	0.979917315979439	0.0742512558824115
0.0760760760760761	0.28828058552591	0.968046540777664	0.185628139706029	0.980754094480296	0.0742512558824115
0.0770770770770771	0.289889050282466	0.969435821613418	0.185628139706029	0.981590872981153	0.0742512558824115
0.0780780780780781	0.291482138760543	0.970825102449172	0.185628139706029	0.98242765148201	0.0742512558824115
0.0790790790790791	0.29306012796162	0.972214383284925	0.185628139706029	0.983264429982866	0.0742512558824115
0.0800800800800801	0.294623286434482	0.973603664120679	0.185628139706029	0.984101208483723	0.0742512558824115
0.0810810810810811	0.29617187463739	0.974992944956433	0.185628139706029	0.98493798698458	0.0742512558824115
0.0820820820820821	0.297706145280368	0.976382225792187	0.185628139706029	0.985774765485436	0.0742512558824115
0.0830830830830831	0.299226343648942	0.97777150662794	0.185628139706029	0.986611543986293	0.0742512558824115
0.0840840840840841	0.300732707910543	0.979160787463694	0.185628139706029	0.98744832248715	0.0742512558824115
0.0850850850850851	0.302225469404704	0.980550068299448	0.185628139706029	0.988285100988006	0.0742512558824115
0.0860860860860861	0.303704852918078	0.981939349135201	0.185628139706029	0.989121879488863	0.0742512558824115
0.0870870870870871	0.305171076945259	0.983328629970955	0.185628139706029	0.98995865798972	0.0742512558824115
0.0880880880880881	0.306624353936277	0.984717910806709	0.185628139706029	0.990795436490577	0.0742512558824115
0.0890890890890891	0.308064890531607	0.986107191642463	0.185628139706029	0.991632214991433	0.0742512558824115
0.0900900900900901	0.309492887785448	0.987496472478217	0.185628139706029	0.99246899349229	0.0742512558824115
0.0910910910910911	0.310908541377983	0.98888575331397	0.185628139706029	0.993305771993147	0.0742512558824115
0.0920920920920921	0.312312041817282	0.990275034149724	0.185628139706029	0.994142550494003	0.0742512558824115
0.0930930930930931	0.31370357463147	0.991664314985478	0.185628139706029	0.99497932899486	0.0742512558824115
0.0940940940940941	0.31508332055171	0.993053595821231	0.185628139706029	0.995816107495716	0.0742512558824115
0.0950950950950951	0.316451455686554	0.994442876656985	0.185628139706029	0.996652885996573	0.0742512558824115
0.0960960960960961	0.317808151688143	0.995832157492739	0.185628139706029	0.99748966449743	0.0742512558824115
0.0970970970970971	0.319153575910732	0.997221438328493	0.185628139706029	0.998326442998287	0.0742512558824115
0.0980980980980981	0.320487891561958	0.998610719164246	0.185628139706029	0.999163221499143	0.0742512558824115
0.0990990990990991	0.321811257847257	1	0.185628139706029	1	0.0742512558824115
0.1001001001001	0.32312383010782	--	--	--	--
0.101101101101101	0.324425759952423	--	--	--	--
0.102102102102102	0.325717195383467	--	--	--	--
0.103103103103103	0.326998280917544	--	--	--	--
0.104104104104104	0.32826915770081	--	--	--	--
0.105105105105105	0.329529963619441	--	--	--	--
0.106106106106106	0.330780833405425	--	--	--	--
0.107107107107107	0.332021898737933	--	--	--	--
0.108108108108108	0.333253288340486	--	--	--	--
0.109109109109109	0.334475128074146	--	--	--	--
0.11011011011011	0.335687541026906	--	--	--	--
0.111111111111111	0.336890647599492	--	--	--	--
0.112112112112112	0.338084565587733	--	--	--	--
0.113113113113113	0.33926941026168	--	--	--	--
0.114114114114114	0.34044529444162	--	--	--	--
0.115115115115115	0.34161232857114	--	--	--	--
0.116116116116116	0.342770620787379	--	--	--	--
0.117117117117117	0.343920276988598	--	--	--	--
0.118118118118118	0.345061400899193	--	--	--	--
0.119119119119119	0.346194094132276	--	--	--	--
0.12012012012012	0.347318456249919	--	--	--	--
0.121121121121121	0.348434584821184	--	--	--	--
0.122122122122122	0.349542575478036	--	--	--	--
0.123123123123123	0.350642521969213	--	--	--	--
0.124124124124124	0.35173451621218	--	--	--	--
0.125125125125125	0.352818648343211	--	--	--	--
0.126126126126126	0.353895006765714	--	--	--	--
0.127127127127127	0.354963678196855	--	--	--	--
0.128128128128128	0.356024747712555	--	--	--	--
0.129129129129129	0.357078298790941	--	--	--	--
0.13013013013013	0.358124413354307	--	--	--	--
0.131131131131131	0.359163171809645	--	--	--	--
0.132132132132132	0.360194653087812	--	--	--	--
0.133133133133133	0.361218934681385	--	--	--	--
0.134134134134134	0.362236092681263	--	--	--	--
0.135135135135135	0.363246201812058	--	--	--	--
0.136136136136136	0.364249335466328	--	--	--	--
0.137137137137137	0.365245565737706	--	--	--	--
0.138138138138138	0.366234963452952	--	--	--	--
0.139139139139139	0.367217598202987	--	--	--	--
0.14014014014014	0.368193538372937	--	--	--	--
0.141141141141141	0.369162851171235	--	--	--	--
0.142142142142142	0.37012560265781	--	--	--	--
0.143143143143143	0.371081857771395	--	--	--	--
0.144144144144144	0.372031680356003	--	--	--	--
0.145145145145145	0.372975133186584	--	--	--	--
0.146146146146146	0.373912277993906	--	--	--	--
0.147147147147147	0.37484317548868	--	--	--	--
0.148148148148148	0.37576788538497	--	--	--	--
0.149149149149149	0.376686466422895	--	--	--	--
0.15015015015015	0.377598976390667	--	--	--	--
0.151151151151151	0.37850547214598	--	--	--	--
0.152152152152152	0.379406009636773	--	--	--	--
0.153153153153153	0.380300643921392	--	--	--	--
0.154154154154154	0.381189429188172	--	--	--	--
0.155155155155155	0.382072418774461	--	--	--	--
0.156156156156156	0.382949665185097	--	--	--	--
0.157157157157157	0.38382122011037	--	--	--	--
0.158158158158158	0.384687134443476	--	--	--	--
0.159159159159159	0.385547458297491	--	--	--	--
0.16016016016016	0.386402241021862	--	--	--	--
0.161161161161161	0.387251531218462	--	--	--	--
0.162162162162162	0.388095376757188	--	--	--	--
0.163163163163163	0.38893382479115	--	--	--	--
0.164164164164164	0.389766921771444	--	--	--	--
0.165165165165165	0.390594713461523	--	--	--	--
0.166166166166166	0.391417244951197	--	--	--	--
0.167167167167167	0.392234560670252	--	--	--	--
0.168168168168168	0.393046704401713	--	--	--	--
0.169169169169169	0.393853719294765	--	--	--	--
0.17017017017017	0.394655647877326	--	--	--	--
0.171171171171171	0.39545253206831	--	--	--	--
0.172172172172172	0.396244413189562	--	--	--	--
0.173173173173173	0.397031331977492	--	--	--	--
0.174174174174174	0.39781332859442	--	--	--	--
0.175175175175175	0.398590442639621	--	--	--	--
0.176176176176176	0.399362713160105	--	--	--	--
0.177177177177177	0.400130178661122	--	--	--	--
0.178178178178178	0.400892877116406	--	--	--	--
0.179179179179179	0.401650845978171	--	--	--	--
0.18018018018018	0.402404122186851	--	--	--	--
0.181181181181181	0.403152742180617	--	--	--	--
0.182182182182182	0.403896741904649	--	--	--	--
0.183183183183183	0.404636156820196	--	--	--	--
0.184184184184184	0.405371021913409	--	--	--	--
0.185185185185185	0.406101371703967	--	--	--	--
0.186186186186186	0.406827240253505	--	--	--	--
0.187187187187187	0.407548661173825	--	--	--	--
0.188188188188188	0.408265667634939	--	--	--	--
0.189189189189189	0.408978292372899	--	--	--	--
0.19019019019019	0.409686567697467	--	--	--	--
0.191191191191191	0.410390525499589	--	--	--	--
0.192192192192192	0.411090197258714	--	--	--	--
0.193193193193193	0.411785614049931	--	--	--	--
0.194194194194194	0.412476806550956	--	--	--	--
0.195195195195195	0.413163805048952	--	--	--	--
0.196196196196196	0.413846639447201	--	--	--	--
0.197197197197197	0.41452533927162	--	--	--	--
0.198198198198198	0.415199933677143	--	--	--	--
0.199199199199199	0.415870451453952	--	--	--	--
0.2002002002002	0.416536921033572	--	--	--	--
0.201201201201201	0.417199370494835	--	--	--	--
0.202202202202202	0.417857827569714	--	--	--	--
0.203203203203203	0.418512319649027	--	--	--	--
0.204204204204204	0.419162873788022	--	--	--	--
0.205205205205205	0.419809516711838	--	--	--	--
0.206206206206206	0.42045227482085	--	--	--	--
0.207207207207207	0.421091174195902	--	--	--	--
0.208208208208208	0.42172624060343	--	--	--	--
0.209209209209209	0.422357499500473	--	--	--	--
0.21021021021021	0.422984976039578	--	--	--	--
0.211211211211211	0.423608695073613	--	--	--	--
0.212212212212212	0.424228681160463	--	--	--	--
0.213213213213213	0.424844958567648	--	--	--	--
0.214214214214214	0.425457551276827	--	--	--	--
0.215215215215215	0.426066482988225	--	--	--	--
0.216216216216216	0.426671777124962	--	--	--	--
0.217217217217217	0.427273456837294	--	--	--	--
0.218218218218218	0.42787154500677	--	--	--	--
0.219219219219219	0.428466064250308	--	--	--	--
0.22022022022022	0.429057036924184	--	--	--	--
0.221221221221221	0.429644485127945	--	--	--	--
0.222222222222222	0.430228430708242	--	--	--	--
0.223223223223223	0.430808895262591	--	--	--	--
0.224224224224224	0.431385900143056	--	--	--	--
0.225225225225225	0.431959466459861	--	--	--	--
0.226226226226226	0.432529615084934	--	--	--	--
0.227227227227227	0.43309636665538	--	--	--	--
0.228228228228228	0.433659741576885	--	--	--	--
0.229229229229229	0.434219760027059	--	--	--	--
0.23023023023023	0.43477644195871	--	--	--	--
0.231231231231231	0.435329807103063	--	--	--	--
0.232232232232232	0.435879874972907	--	--	--	--
0.233233233233233	0.436426664865691	--	--	--	--
0.234234234234234	0.436970195866563	--	--	--	--
0.235235235235235	0.43751048685134	--	--	--	--
0.236236236236236	0.438047556489438	--	--	--	--
0.237237237237237	0.438581423246734	--	--	--	--
0.238238238238238	0.439112105388389	--	--	--	--
0.239239239239239	0.439639620981601	--	--	--	--
0.24024024024024	0.440163987898326	--	--	--	--
0.241241241241241	0.440685223817937	--	--	--	--
0.242242242242242	0.441203346229836	--	--	--	--
0.243243243243243	0.441718372436025	--	--	--	--
0.244244244244244	0.442230319553625	--	--	--	--
0.245245245245245	0.442739204517347	--	--	--	--
0.246246246246246	0.443245044081929	--	--	--	--
0.247247247247247	0.443747854824519	--	--	--	--
0.248248248248248	0.444247653147017	--	--	--	--
0.249249249249249	0.444744455278385	--	--	--	--
0.25025025025025	0.445238277276905	--	--	--	--
0.251251251251251	0.445729135032399	--	--	--	--
0.252252252252252	0.44621704426842	--	--	--	--
0.253253253253253	0.446702020544389	--	--	--	--
0.254254254254254	0.447184079257708	--	--	--	--
0.255255255255255	0.447663235645833	--	--	--	--
0.256256256256256	0.448139504788303	--	--	--	--
0.257257257257257	0.44861290160875	--	--	--	--
0.258258258258258	0.449083440876857	--	--	--	--
0.259259259259259	0.449551137210295	--	--	--	--
0.26026026026026	0.450016005076623	--	--	--	--
0.261261261261261	0.450478058795155	--	--	--	--
0.262262262262262	0.450937312538798	--	--	--	--
0.263263263263263	0.451393780335852	--	--	--	--
0.264264264264264	0.451847476071793	--	--	--	--
0.265265265265265	0.452298413491011	--	--	--	--
0.266266266266266	0.452746606198531	--	--	--	--
0.267267267267267	0.453192067661699	--	--	--	--
0.268268268268268	0.45363481121184	--	--	--	--
0.269269269269269	0.454074850045897	--	--	--	--
0.27027027027027	0.454512197228027	--	--	--	--
0.271271271271271	0.45494686569119	--	--	--	--
0.272272272272272	0.455378868238696	--	--	--	--
0.273273273273273	0.455808217545736	--	--	--	--
0.274274274274274	0.456234926160884	--	--	--	--
0.275275275275275	0.456659006507581	--	--	--	--
0.276276276276276	0.457080470885583	--	--	--	--
0.277277277277277	0.457499331472398	--	--	--	--
0.278278278278278	0.457915600324695	--	--	--	--
0.279279279279279	0.45832928937969	--	--	--	--
0.28028028028028	0.458740410456509	--	--	--	--
0.281281281281281	0.459148975257534	--	--	--	--
0.282282282282282	0.459554995369721	--	--	--	--
0.283283283283283	0.459958482265905	--	--	--	--
0.284284284284284	0.460359447306078	--	--	--	--
0.285285285285285	0.460757901738651	--	--	--	--
0.286286286286286	0.461153856701691	--	--	--	--
0.287287287287287	0.461547323224149	--	--	--	--
0.288288288288288	0.461938312227056	--	--	--	--
0.289289289289289	0.462326834524713	--	--	--	--
0.29029029029029	0.462712900825849	--	--	--	--
0.291291291291291	0.463096521734778	--	--	--	--
0.292292292292292	0.46347770775252	--	--	--	--
0.293293293293293	0.463856469277921	--	--	--	--
0.294294294294294	0.464232816608744	--	--	--	--
0.295295295295295	0.464606759942752	--	--	--	--
0.296296296296296	0.464978309378767	--	--	--	--
0.297297297297297	0.46534747491772	--	--	--	--
0.298298298298298	0.465714266463681	--	--	--	--
0.299299299299299	0.466078693824872	--	--	--	--
0.3003003003003	0.46644076671467	--	--	--	--
0.301301301301301	0.466800494752593	--	--	--	--
0.302302302302302	0.467157887465267	--	--	--	--
0.303303303303303	0.467512954287385	--	--	--	--
0.304304304304304	0.467865704562648	--	--	--	--
0.305305305305305	0.468216147544692	--	--	--	--
0.306306306306306	0.468564292398002	--	--	--	--
0.307307307307307	0.468910148198817	--	--	--	--
0.308308308308308	0.469253723936011	--	--	--	--
0.309309309309309	0.469595028511972	--	--	--	--
0.31031031031031	0.469934070743461	--	--	--	--
0.311311311311311	0.470270859362465	--	--	--	--
0.312312312312312	0.470605403017027	--	--	--	--
0.313313313313313	0.470937710272078	--	--	--	--
0.314314314314314	0.471267789610243	--	--	--	--
0.315315315315315	0.471595649432649	--	--	--	--
0.316316316316316	0.471921298059705	--	--	--	--
0.317317317317317	0.47224474373189	--	--	--	--
0.318318318318318	0.47256599461051	--	--	--	--
0.319319319319319	0.472885058778462	--	--	--	--
0.32032032032032	0.473201944240974	--	--	--	--
0.321321321321321	0.473516658926339	--	--	--	--
0.322322322322322	0.473829210686642	--	--	--	--
0.323323323323323	0.474139607298471	--	--	--	--
0.324324324324324	0.474447856463621	--	--	--	--
0.325325325325325	0.474753965809786	--	--	--	--
0.326326326326326	0.475057942891245	--	--	--	--
0.327327327327327	0.475359795189535	--	--	--	--
0.328328328328328	0.475659530114114	--	--	--	--
0.329329329329329	0.475957155003017	--	--	--	--
0.33033033033033	0.476252677123501	--	--	--	--
0.331331331331331	0.476546103672683	--	--	--	--
0.332332332332332	0.476837441778168	--	--	--	--
0.333333333333333	0.477126698498666	--	--	--	--
0.334334334334334	0.477413880824603	--	--	--	--
0.335335335335335	0.477698995678726	--	--	--	--
0.336336336336336	0.477982049916691	--	--	--	--
0.337337337337337	0.478263050327651	--	--	--	--
0.338338338338338	0.478542003634836	--	--	--	--
0.339339339339339	0.478818916496117	--	--	--	--
0.34034034034034	0.479093795504568	--	--	--	--
0.341341341341341	0.479366647189024	--	--	--	--
0.342342342342342	0.479637478014621	--	--	--	--
0.343343343343343	0.479906294383338	--	--	--	--
0.344344344344344	0.480173102634526	--	--	--	--
0.345345345345345	0.480437909045432	--	--	--	--
0.346346346346346	0.480700719831717	--	--	--	--
0.347347347347347	0.480961541147961	--	--	--	--
0.348348348348348	0.481220379088169	--	--	--	--
0.349349349349349	0.481477239686265	--	--	--	--
0.35035035035035	0.481732128916581	--	--	--	--
0.351351351351351	0.481985052694337	--	--	--	--
0.352352352352352	0.48223601687612	--	--	--	--
0.353353353353353	0.482485027260347	--	--	--	--
0.354354354354354	0.482732089587734	--	--	--	--
0.355355355355355	0.482977209541746	--	--	--	--
0.356356356356356	0.483220392749051	--	--	--	--
0.357357357357357	0.48346164477996	--	--	--	--
0.358358358358358	0.48370097114887	--	--	--	--
0.359359359359359	0.483938377314688	--	--	--	--
0.36036036036036	0.484173868681264	--	--	--	--
0.361361361361361	0.484407450597806	--	--	--	--
0.362362362362362	0.484639128359295	--	--	--	--
0.363363363363363	0.484868907206898	--	--	--	--
0.364364364364364	0.485096792328363	--	--	--	--
0.365365365365365	0.485322788858423	--	--	--	--
0.366366366366366	0.485546901879185	--	--	--	--
0.367367367367367	0.485769136420518	--	--	--	--
0.368368368368368	0.485989497460434	--	--	--	--
0.369369369369369	0.486207989925463	--	--	--	--
0.37037037037037	0.486424618691025	--	--	--	--
0.371371371371371	0.486639388581797	--	--	--	--
0.372372372372372	0.486852304372073	--	--	--	--
0.373373373373373	0.487063370786119	--	--	--	--
0.374374374374375	0.487272592498526	--	--	--	--
0.375375375375375	0.487479974134556	--	--	--	--
0.376376376376376	0.487685520270481	--	--	--	--
0.377377377377377	0.487889235433924	--	--	--	--
0.378378378378378	0.48809112410419	--	--	--	--
0.379379379379379	0.488291190712591	--	--	--	--
0.38038038038038	0.488489439642773	--	--	--	--
0.381381381381381	0.488685875231033	--	--	--	--
0.382382382382382	0.488880501766631	--	--	--	--
0.383383383383384	0.489073323492106	--	--	--	--
0.384384384384384	0.489264344603576	--	--	--	--
0.385385385385385	0.489453569251042	--	--	--	--
0.386386386386387	0.489641001538685	--	--	--	--
0.387387387387387	0.489826645525161	--	--	--	--
0.388388388388388	0.490010505223884	--	--	--	--
0.38938938938939	0.490192584603318	--	--	--	--
0.39039039039039	0.490372887587257	--	--	--	--
0.391391391391391	0.490551418055097	--	--	--	--
0.392392392392392	0.490728179842113	--	--	--	--
0.393393393393393	0.490903176739732	--	--	--	--
0.394394394394394	0.491076412495789	--	--	--	--
0.395395395395395	0.491247890814797	--	--	--	--
0.396396396396396	0.491417615358204	--	--	--	--
0.397397397397397	0.491585589744644	--	--	--	--
0.398398398398398	0.491751817550189	--	--	--	--
0.399399399399399	0.491916302308598	--	--	--	--
0.4004004004004	0.49207904751156	--	--	--	--
0.401401401401401	0.492240056608933	--	--	--	--
0.402402402402402	0.492399333008981	--	--	--	--
0.403403403403403	0.492556880078606	--	--	--	--
0.404404404404404	0.492712701143584	--	--	--	--
0.405405405405405	0.492866799488781	--	--	--	--
0.406406406406406	0.493019178358386	--	--	--	--
0.407407407407407	0.493169840956126	--	--	--	--
0.408408408408408	0.493318790445482	--	--	--	--
0.409409409409409	0.493466029949904	--	--	--	--
0.410410410410411	0.493611562553023	--	--	--	--
0.411411411411411	0.493755391298852	--	--	--	--
0.412412412412412	0.493897519191999	--	--	--	--
0.413413413413413	0.494037949197858	--	--	--	--
0.414414414414415	0.494176684242814	--	--	--	--
0.415415415415415	0.494313727214435	--	--	--	--
0.416416416416416	0.494449080961663	--	--	--	--
0.417417417417418	0.494582748295004	--	--	--	--
0.418418418418418	0.494714731986715	--	--	--	--
0.419419419419419	0.494845034770983	--	--	--	--
0.42042042042042	0.494973659344108	--	--	--	--
0.421421421421421	0.495100608364683	--	--	--	--
0.422422422422422	0.49522588445376	--	--	--	--
0.423423423423424	0.495349490195031	--	--	--	--
0.424424424424424	0.495471428134989	--	--	--	--
0.425425425425426	0.4955917007831	--	--	--	--
0.426426426426427	0.495710310611962	--	--	--	--
0.427427427427427	0.495827260057468	--	--	--	--
0.428428428428428	0.495942551518963	--	--	--	--
0.42942942942943	0.496056187359401	--	--	--	--
0.43043043043043	0.496168169905493	--	--	--	--
0.431431431431431	0.496278501447864	--	--	--	--
0.432432432432433	0.496387184241192	--	--	--	--
0.433433433433433	0.496494220504363	--	--	--	--
0.434434434434434	0.496599612420604	--	--	--	--
0.435435435435436	0.496703362137629	--	--	--	--
0.436436436436436	0.49680547176777	--	--	--	--
0.437437437437437	0.496905943388121	--	--	--	--
0.438438438438438	0.497004779040662	--	--	--	--
0.439439439439439	0.497101980732393	--	--	--	--
0.44044044044044	0.497197550435461	--	--	--	--
0.441441441441441	0.497291490087284	--	--	--	--
0.442442442442442	0.497383801590674	--	--	--	--
0.443443443443443	0.49747448681396	--	--	--	--
0.444444444444444	0.497563547591102	--	--	--	--
0.445445445445445	0.497650985721808	--	--	--	--
0.446446446446446	0.497736802971649	--	--	--	--
0.447447447447448	0.497821001072169	--	--	--	--
0.448448448448448	0.497903581720993	--	--	--	--
0.449449449449449	0.497984546581933	--	--	--	--
0.450450450450451	0.498063897285094	--	--	--	--
0.451451451451451	0.498141635426976	--	--	--	--
0.452452452452452	0.498217762570573	--	--	--	--
0.453453453453454	0.498292280245469	--	--	--	--
0.454454454454455	0.498365189947936	--	--	--	--
0.455455455455455	0.498436493141026	--	--	--	--
0.456456456456456	0.498506191254661	--	--	--	--
0.457457457457458	0.498574285685724	--	--	--	--
0.458458458458458	0.498640777798144	--	--	--	--
0.459459459459459	0.49870566892298	--	--	--	--
0.460460460460461	0.498768960358506	--	--	--	--
0.461461461461462	0.498830653370288	--	--	--	--
0.462462462462463	0.498890749191266	--	--	--	--
0.463463463463464	0.498949249021826	--	--	--	--
0.464464464464465	0.499006154029878	--	--	--	--
0.465465465465466	0.499061465350923	--	--	--	--
0.466466466466467	0.499115184088128	--	--	--	--
0.467467467467468	0.499167311312392	--	--	--	--
0.468468468468469	0.49921784806241	--	--	--	--
0.46946946946947	0.49926679534474	--	--	--	--
0.470470470470471	0.499314154133861	--	--	--	--
0.471471471471472	0.499359925372236	--	--	--	--
0.472472472472473	0.499404109970368	--	--	--	--
0.473473473473474	0.499446708806858	--	--	--	--
0.474474474474475	0.499487722728453	--	--	--	--
0.475475475475476	0.499527152550107	--	--	--	--
0.476476476476477	0.49956499905502	--	--	--	--
0.477477477477478	0.499601262994696	--	--	--	--
0.478478478478479	0.49963594508898	--	--	--	--
0.47947947947948	0.49966904602611	--	--	--	--
0.480480480480481	0.499700566462752	--	--	--	--
0.481481481481482	0.499730507024044	--	--	--	--
0.482482482482483	0.499758868303634	--	--	--	--
0.483483483483484	0.499785650863712	--	--	--	--
0.484484484484485	0.499810855235052	--	--	--	--
0.485485485485486	0.499834481917036	--	--	--	--
0.486486486486487	0.499856531377688	--	--	--	--
0.487487487487488	0.499877004053705	--	--	--	--
0.488488488488489	0.499895900350479	--	--	--	--
0.48948948948949	0.499913220642123	--	--	--	--
0.490490490490491	0.499928965271496	--	--	--	--
0.491491491491491	0.49994313455022	--	--	--	--
0.492492492492493	0.499955728758703	--	--	--	--
0.493493493493494	0.499966748146152	--	--	--	--
0.494494494494495	0.49997619293059	--	--	--	--
0.495495495495495	0.499984063298872	--	--	--	--
0.496496496496497	0.499990359406689	--	--	--	--
0.497497497497498	0.499995081378587	--	--	--	--
0.498498498498498	0.499998229307966	--	--	--	--
0.4994994994995	0.499999803257089	--	--	--	--
0.500500500500501	0.499999803257089	--	--	--	--
0.501501501501502	0.499998229307966	--	--	--	--
0.502502502502503	0.499995081378587	--	--	--	--
0.503503503503504	0.499990359406689	--	--	--	--
0.504504504504505	0.499984063298872	--	--	--	--
0.505505505505506	0.49997619293059	--	--	--	--
0.506506506506507	0.499966748146152	--	--	--	--
0.507507507507508	0.499955728758703	--	--	--	--
0.508508508508509	0.49994313455022	--	--	--	--
0.50950950950951	0.499928965271496	--	--	--	--
0.510510510510511	0.499913220642123	--	--	--	--
0.511511511511512	0.499895900350479	--	--	--	--
0.512512512512513	0.499877004053705	--	--	--	--
0.513513513513514	0.499856531377688	--	--	--	--
0.514514514514515	0.499834481917036	--	--	--	--
0.515515515515516	0.499810855235052	--	--	--	--
0.516516516516517	0.499785650863712	--	--	--	--
0.517517517517518	0.499758868303634	--	--	--	--
0.518518518518519	0.499730507024044	--	--	--	--
0.51951951951952	0.499700566462752	--	--	--	--
0.520520520520521	0.49966904602611	--	--	--	--
0.521521521521522	0.49963594508898	--	--	--	--
0.522522522522523	0.499601262994696	--	--	--	--
0.523523523523524	0.49956499905502	--	--	--	--
0.524524524524525	0.499527152550107	--	--	--	--
0.525525525525526	0.499487722728453	--	--	--	--
0.526526526526527	0.499446708806858	--	--	--	--
0.527527527527528	0.499404109970368	--	--	--	--
0.528528528528529	0.499359925372236	--	--	--	--
0.52952952952953	0.499314154133861	--	--	--	--
0.530530530530531	0.49926679534474	--	--	--	--
0.531531531531532	0.49921784806241	--	--	--	--
0.532532532532533	0.499167311312392	--	--	--	--
0.533533533533534	0.499115184088128	--	--	--	--
0.534534534534535	0.499061465350923	--	--	--	--
0.535535535535536	0.499006154029878	--	--	--	--
0.536536536536537	0.498949249021826	--	--	--	--
0.537537537537538	0.498890749191266	--	--	--	--
0.538538538538539	0.498830653370288	--	--	--	--
0.53953953953954	0.498768960358506	--	--	--	--
0.540540540540541	0.49870566892298	--	--	--	--
0.541541541541542	0.498640777798144	--	--	--	--
0.542542542542543	0.498574285685724	--	--	--	--
0.543543543543544	0.498506191254661	--	--	--	--
0.544544544544545	0.498436493141026	--	--	--	--
0.545545545545546	0.498365189947936	--	--	--	--
0.546546546546547	0.498292280245469	--	--	--	--
0.547547547547548	0.498217762570573	--	--	--	--
0.548548548548549	0.498141635426976	--	--	--	--
0.54954954954955	0.498063897285094	--	--	--	--
0.550550550550551	0.497984546581933	--	--	--	--
0.551551551551552	0.497903581720993	--	--	--	--
0.552552552552553	0.497821001072169	--	--	--	--
0.553553553553554	0.49773680297165	--	--	--	--
0.554554554554555	0.497650985721808	--	--	--	--
0.555555555555556	0.497563547591102	--	--	--	--
0.556556556556557	0.49747448681396	--	--	--	--
0.557557557557558	0.497383801590674	--	--	--	--
0.558558558558559	0.497291490087284	--	--	--	--
0.55955955955956	0.497197550435461	--	--	--	--
0.56056056056056	0.497101980732393	--	--	--	--
0.561561561561561	0.497004779040662	--	--	--	--
0.562562562562562	0.496905943388121	--	--	--	--
0.563563563563564	0.49680547176777	--	--	--	--
0.564564564564565	0.496703362137629	--	--	--	--
0.565565565565565	0.496599612420604	--	--	--	--
0.566566566566566	0.496494220504363	--	--	--	--
0.567567567567567	0.496387184241192	--	--	--	--
0.568568568568569	0.496278501447864	--	--	--	--
0.56956956956957	0.496168169905493	--	--	--	--
0.570570570570571	0.496056187359401	--	--	--	--
0.571571571571572	0.495942551518964	--	--	--	--
0.572572572572573	0.495827260057468	--	--	--	--
0.573573573573574	0.495710310611962	--	--	--	--
0.574574574574575	0.4955917007831	--	--	--	--
0.575575575575576	0.495471428134989	--	--	--	--
0.576576576576577	0.495349490195031	--	--	--	--
0.577577577577578	0.49522588445376	--	--	--	--
0.578578578578579	0.495100608364683	--	--	--	--
0.57957957957958	0.494973659344108	--	--	--	--
0.58058058058058	0.494845034770983	--	--	--	--
0.581581581581581	0.494714731986715	--	--	--	--
0.582582582582582	0.494582748295004	--	--	--	--
0.583583583583584	0.494449080961663	--	--	--	--
0.584584584584585	0.494313727214435	--	--	--	--
0.585585585585585	0.494176684242814	--	--	--	--
0.586586586586586	0.494037949197858	--	--	--	--
0.587587587587587	0.493897519191999	--	--	--	--
0.588588588588589	0.493755391298852	--	--	--	--
0.58958958958959	0.493611562553023	--	--	--	--
0.590590590590591	0.493466029949904	--	--	--	--
0.591591591591592	0.493318790445482	--	--	--	--
0.592592592592593	0.493169840956126	--	--	--	--
0.593593593593594	0.493019178358386	--	--	--	--
0.594594594594595	0.492866799488781	--	--	--	--
0.595595595595596	0.492712701143584	--	--	--	--
0.596596596596597	0.492556880078606	--	--	--	--
0.597597597597598	0.492399333008981	--	--	--	--
0.598598598598599	0.492240056608933	--	--	--	--
0.5995995995996	0.49207904751156	--	--	--	--
0.600600600600601	0.491916302308598	--	--	--	--
0.601601601601602	0.491751817550189	--	--	--	--
0.602602602602603	0.491585589744644	--	--	--	--
0.603603603603604	0.491417615358204	--	--	--	--
0.604604604604605	0.491247890814797	--	--	--	--
0.605605605605606	0.491076412495789	--	--	--	--
0.606606606606607	0.490903176739732	--	--	--	--
0.607607607607608	0.490728179842114	--	--	--	--
0.608608608608609	0.490551418055097	--	--	--	--
0.60960960960961	0.490372887587257	--	--	--	--
0.610610610610611	0.490192584603318	--	--	--	--
0.611611611611612	0.490010505223884	--	--	--	--
0.612612612612613	0.489826645525161	--	--	--	--
0.613613613613614	0.489641001538685	--	--	--	--
0.614614614614615	0.489453569251042	--	--	--	--
0.615615615615616	0.489264344603576	--	--	--	--
0.616616616616617	0.489073323492106	--	--	--	--
0.617617617617618	0.488880501766631	--	--	--	--
0.618618618618619	0.488685875231033	--	--	--	--
0.61961961961962	0.488489439642773	--	--	--	--
0.620620620620621	0.488291190712591	--	--	--	--
0.621621621621622	0.48809112410419	--	--	--	--
0.622622622622623	0.487889235433924	--	--	--	--
0.623623623623624	0.487685520270481	--	--	--	--
0.624624624624625	0.487479974134556	--	--	--	--
0.625625625625626	0.487272592498526	--	--	--	--
0.626626626626627	0.487063370786119	--	--	--	--
0.627627627627628	0.486852304372073	--	--	--	--
0.628628628628629	0.486639388581797	--	--	--	--
0.62962962962963	0.486424618691025	--	--	--	--
0.630630630630631	0.486207989925463	--	--	--	--
0.631631631631632	0.485989497460434	--	--	--	--
0.632632632632633	0.485769136420518	--	--	--	--
0.633633633633634	0.485546901879185	--	--	--	--
0.634634634634635	0.485322788858423	--	--	--	--
0.635635635635636	0.485096792328363	--	--	--	--
0.636636636636637	0.484868907206898	--	--	--	--
0.637637637637638	0.484639128359295	--	--	--	--
0.638638638638639	0.484407450597806	--	--	--	--
0.63963963963964	0.484173868681264	--	--	--	--
0.640640640640641	0.483938377314688	--	--	--	--
0.641641641641642	0.48370097114887	--	--	--	--
0.642642642642643	0.48346164477996	--	--	--	--
0.643643643643644	0.483220392749051	--	--	--	--
0.644644644644645	0.482977209541746	--	--	--	--
0.645645645645646	0.482732089587734	--	--	--	--
0.646646646646647	0.482485027260347	--	--	--	--
0.647647647647648	0.48223601687612	--	--	--	--
0.648648648648649	0.481985052694337	--	--	--	--
0.64964964964965	0.481732128916581	--	--	--	--
0.650650650650651	0.481477239686265	--	--	--	--
0.651651651651652	0.481220379088169	--	--	--	--
0.652652652652653	0.480961541147961	--	--	--	--
0.653653653653654	0.480700719831717	--	--	--	--
0.654654654654655	0.480437909045432	--	--	--	--
0.655655655655656	0.480173102634526	--	--	--	--
0.656656656656657	0.479906294383338	--	--	--	--
0.657657657657658	0.479637478014621	--	--	--	--
0.658658658658659	0.479366647189024	--	--	--	--
0.65965965965966	0.479093795504568	--	--	--	--
0.66066066066066	0.478818916496117	--	--	--	--
0.661661661661661	0.478542003634836	--	--	--	--
0.662662662662662	0.478263050327651	--	--	--	--
0.663663663663664	0.477982049916691	--	--	--	--
0.664664664664665	0.477698995678726	--	--	--	--
0.665665665665666	0.477413880824603	--	--	--	--
0.666666666666666	0.477126698498666	--	--	--	--
0.667667667667667	0.476837441778168	--	--	--	--
0.668668668668669	0.476546103672683	--	--	--	--
0.66966966966967	0.476252677123501	--	--	--	--
0.670670670670671	0.475957155003017	--	--	--	--
0.671671671671672	0.475659530114114	--	--	--	--
0.672672672672673	0.475359795189535	--	--	--	--
0.673673673673674	0.475057942891245	--	--	--	--
0.674674674674675	0.474753965809786	--	--	--	--
0.675675675675676	0.474447856463621	--	--	--	--
0.676676676676677	0.474139607298471	--	--	--	--
0.677677677677678	0.473829210686642	--	--	--	--
0.678678678678679	0.473516658926339	--	--	--	--
0.67967967967968	0.473201944240974	--	--	--	--
0.680680680680681	0.472885058778462	--	--	--	--
0.681681681681682	0.47256599461051	--	--	--	--
0.682682682682683	0.47224474373189	--	--	--	--
0.683683683683684	0.471921298059705	--	--	--	--
0.684684684684685	0.471595649432649	--	--	--	--
0.685685685685686	0.471267789610243	--	--	--	--
0.686686686686687	0.470937710272078	--	--	--	--
0.687687687687688	0.470605403017027	--	--	--	--
0.688688688688689	0.470270859362465	--	--	--	--
0.68968968968969	0.469934070743461	--	--	--	--
0.690690690690691	0.469595028511972	--	--	--	--
0.691691691691692	0.469253723936011	--	--	--	--
0.692692692692693	0.468910148198817	--	--	--	--
0.693693693693694	0.468564292398002	--	--	--	--
0.694694694694695	0.468216147544692	--	--	--	--
0.695695695695696	0.467865704562648	--	--	--	--
0.696696696696697	0.467512954287385	--	--	--	--
0.697697697697698	0.467157887465267	--	--	--	--
0.698698698698699	0.466800494752593	--	--	--	--
0.6996996996997	0.46644076671467	--	--	--	--
0.700700700700701	0.466078693824872	--	--	--	--
0.701701701701702	0.465714266463681	--	--	--	--
0.702702702702703	0.46534747491772	--	--	--	--
0.703703703703704	0.464978309378767	--	--	--	--
0.704704704704705	0.464606759942752	--	--	--	--
0.705705705705706	0.464232816608744	--	--	--	--
0.706706706706707	0.463856469277921	--	--	--	--
0.707707707707708	0.46347770775252	--	--	--	--
0.708708708708709	0.463096521734778	--	--	--	--
0.70970970970971	0.462712900825849	--	--	--	--
0.710710710710711	0.462326834524713	--	--	--	--
0.711711711711712	0.461938312227056	--	--	--	--
0.712712712712713	0.461547323224149	--	--	--	--
0.713713713713714	0.461153856701691	--	--	--	--
0.714714714714715	0.460757901738651	--	--	--	--
0.715715715715716	0.460359447306078	--	--	--	--
0.716716716716717	0.459958482265905	--	--	--	--
0.717717717717718	0.459554995369721	--	--	--	--
0.718718718718719	0.459148975257534	--	--	--	--
0.71971971971972	0.458740410456509	--	--	--	--
0.720720720720721	0.45832928937969	--	--	--	--
0.721721721721722	0.457915600324695	--	--	--	--
0.722722722722723	0.457499331472398	--	--	--	--
0.723723723723724	0.457080470885583	--	--	--	--
0.724724724724725	0.456659006507581	--	--	--	--
0.725725725725726	0.456234926160884	--	--	--	--
0.726726726726727	0.455808217545736	--	--	--	--
0.727727727727728	0.455378868238696	--	--	--	--
0.728728728728729	0.45494686569119	--	--	--	--
0.72972972972973	0.454512197228027	--	--	--	--
0.730730730730731	0.454074850045897	--	--	--	--
0.731731731731732	0.45363481121184	--	--	--	--
0.732732732732733	0.453192067661699	--	--	--	--
0.733733733733734	0.452746606198531	--	--	--	--
0.734734734734735	0.452298413491011	--	--	--	--
0.735735735735736	0.451847476071793	--	--	--	--
0.736736736736737	0.451393780335852	--	--	--	--
0.737737737737738	0.450937312538798	--	--	--	--
0.738738738738739	0.450478058795155	--	--	--	--
0.73973973973974	0.450016005076623	--	--	--	--
0.740740740740741	0.449551137210295	--	--	--	--
0.741741741741742	0.449083440876857	--	--	--	--
0.742742742742743	0.44861290160875	--	--	--	--
0.743743743743744	0.448139504788303	--	--	--	--
0.744744744744745	0.447663235645833	--	--	--	--
0.745745745745746	0.447184079257708	--	--	--	--
0.746746746746747	0.446702020544389	--	--	--	--
0.747747747747748	0.44621704426842	--	--	--	--
0.748748748748749	0.445729135032399	--	--	--	--
0.74974974974975	0.445238277276905	--	--	--	--
0.750750750750751	0.444744455278385	--	--	--	--
0.751751751751752	0.444247653147017	--	--	--	--
0.752752752752753	0.443747854824519	--	--	--	--
0.753753753753754	0.443245044081929	--	--	--	--
0.754754754754755	0.442739204517347	--	--	--	--
0.755755755755756	0.442230319553625	--	--	--	--
0.756756756756757	0.441718372436025	--	--	--	--
0.757757757757758	0.441203346229836	--	--	--	--
0.758758758758759	0.440685223817937	--	--	--	--
0.75975975975976	0.440163987898327	--	--	--	--
0.760760760760761	0.439639620981601	--	--	--	--
0.761761761761762	0.439112105388389	--	--	--	--
0.762762762762763	0.438581423246734	--	--	--	--
0.763763763763764	0.438047556489438	--	--	--	--
0.764764764764765	0.43751048685134	--	--	--	--
0.765765765765765	0.436970195866563	--	--	--	--
0.766766766766767	0.436426664865691	--	--	--	--
0.767767767767768	0.435879874972907	--	--	--	--
0.768768768768769	0.435329807103063	--	--	--	--
0.76976976976977	0.43477644195871	--	--	--	--
0.770770770770771	0.434219760027059	--	--	--	--
0.771771771771772	0.433659741576885	--	--	--	--
0.772772772772773	0.43309636665538	--	--	--	--
0.773773773773774	0.432529615084934	--	--	--	--
0.774774774774775	0.431959466459861	--	--	--	--
0.775775775775776	0.431385900143056	--	--	--	--
0.776776776776777	0.430808895262591	--	--	--	--
0.777777777777778	0.430228430708242	--	--	--	--
0.778778778778779	0.429644485127945	--	--	--	--
0.77977977977978	0.429057036924185	--	--	--	--
0.780780780780781	0.428466064250308	--	--	--	--
0.781781781781782	0.42787154500677	--	--	--	--
0.782782782782783	0.427273456837294	--	--	--	--
0.783783783783784	0.426671777124962	--	--	--	--
0.784784784784785	0.426066482988225	--	--	--	--
0.785785785785786	0.425457551276827	--	--	--	--
0.786786786786787	0.424844958567648	--	--	--	--
0.787787787787788	0.424228681160463	--	--	--	--
0.788788788788789	0.423608695073613	--	--	--	--
0.78978978978979	0.422984976039578	--	--	--	--
0.790790790790791	0.422357499500473	--	--	--	--
0.791791791791792	0.42172624060343	--	--	--	--
0.792792792792793	0.421091174195902	--	--	--	--
0.793793793793794	0.42045227482085	--	--	--	--
0.794794794794795	0.419809516711838	--	--	--	--
0.795795795795796	0.419162873788022	--	--	--	--
0.796796796796797	0.418512319649027	--	--	--	--
0.797797797797798	0.417857827569714	--	--	--	--
0.798798798798799	0.417199370494835	--	--	--	--
0.7997997997998	0.416536921033572	--	--	--	--
0.800800800800801	0.415870451453952	--	--	--	--
0.801801801801802	0.415199933677143	--	--	--	--
0.802802802802803	0.41452533927162	--	--	--	--
0.803803803803804	0.413846639447201	--	--	--	--
0.804804804804805	0.413163805048953	--	--	--	--
0.805805805805806	0.412476806550956	--	--	--	--
0.806806806806807	0.411785614049931	--	--	--	--
0.807807807807808	0.411090197258714	--	--	--	--
0.808808808808809	0.410390525499589	--	--	--	--
0.80980980980981	0.409686567697467	--	--	--	--
0.810810810810811	0.408978292372899	--	--	--	--
0.811811811811812	0.408265667634939	--	--	--	--
0.812812812812813	0.407548661173825	--	--	--	--
0.813813813813814	0.406827240253505	--	--	--	--
0.814814814814815	0.406101371703968	--	--	--	--
0.815815815815816	0.405371021913409	--	--	--	--
0.816816816816817	0.404636156820196	--	--	--	--
0.817817817817818	0.403896741904649	--	--	--	--
0.818818818818819	0.403152742180617	--	--	--	--
0.81981981981982	0.402404122186851	--	--	--	--
0.820820820820821	0.401650845978171	--	--	--	--
0.821821821821822	0.400892877116407	--	--	--	--
0.822822822822823	0.400130178661122	--	--	--	--
0.823823823823824	0.399362713160105	--	--	--	--
0.824824824824825	0.398590442639621	--	--	--	--
0.825825825825826	0.39781332859442	--	--	--	--
0.826826826826827	0.397031331977492	--	--	--	--
0.827827827827828	0.396244413189562	--	--	--	--
0.828828828828829	0.39545253206831	--	--	--	--
0.82982982982983	0.394655647877326	--	--	--	--
0.830830830830831	0.393853719294765	--	--	--	--
0.831831831831832	0.393046704401713	--	--	--	--
0.832832832832833	0.392234560670252	--	--	--	--
0.833833833833834	0.391417244951197	--	--	--	--
0.834834834834835	0.390594713461523	--	--	--	--
0.835835835835836	0.389766921771444	--	--	--	--
0.836836836836837	0.38893382479115	--	--	--	--
0.837837837837838	0.388095376757188	--	--	--	--
0.838838838838839	0.387251531218462	--	--	--	--
0.83983983983984	0.386402241021863	--	--	--	--
0.840840840840841	0.385547458297491	--	--	--	--
0.841841841841842	0.384687134443477	--	--	--	--
0.842842842842843	0.38382122011037	--	--	--	--
0.843843843843844	0.382949665185097	--	--	--	--
0.844844844844845	0.382072418774461	--	--	--	--
0.845845845845846	0.381189429188173	--	--	--	--
0.846846846846847	0.380300643921392	--	--	--	--
0.847847847847848	0.379406009636773	--	--	--	--
0.848848848848849	0.378505472145981	--	--	--	--
0.84984984984985	0.377598976390668	--	--	--	--
0.850850850850851	0.376686466422895	--	--	--	--
0.851851851851852	0.37576788538497	--	--	--	--
0.852852852852853	0.37484317548868	--	--	--	--
0.853853853853854	0.373912277993906	--	--	--	--
0.854854854854855	0.372975133186584	--	--	--	--
0.855855855855856	0.372031680356003	--	--	--	--
0.856856856856857	0.371081857771395	--	--	--	--
0.857857857857858	0.37012560265781	--	--	--	--
0.858858858858859	0.369162851171235	--	--	--	--
0.85985985985986	0.368193538372937	--	--	--	--
0.860860860860861	0.367217598202987	--	--	--	--
0.861861861861862	0.366234963452952	--	--	--	--
0.862862862862863	0.365245565737706	--	--	--	--
0.863863863863864	0.364249335466329	--	--	--	--
0.864864864864865	0.363246201812058	--	--	--	--
0.865865865865866	0.362236092681263	--	--	--	--
0.866866866866867	0.361218934681385	--	--	--	--
0.867867867867868	0.360194653087812	--	--	--	--
0.868868868868869	0.359163171809645	--	--	--	--
0.86986986986987	0.358124413354307	--	--	--	--
0.870870870870871	0.357078298790941	--	--	--	--
0.871871871871872	0.356024747712555	--	--	--	--
0.872872872872873	0.354963678196855	--	--	--	--
0.873873873873874	0.353895006765715	--	--	--	--
0.874874874874875	0.352818648343211	--	--	--	--
0.875875875875876	0.35173451621218	--	--	--	--
0.876876876876877	0.350642521969213	--	--	--	--
0.877877877877878	0.349542575478036	--	--	--	--
0.878878878878879	0.348434584821184	--	--	--	--
0.87987987987988	0.347318456249918	--	--	--	--
0.880880880880881	0.346194094132276	--	--	--	--
0.881881881881882	0.345061400899193	--	--	--	--
0.882882882882883	0.343920276988598	--	--	--	--
0.883883883883884	0.342770620787379	--	--	--	--
0.884884884884885	0.34161232857114	--	--	--	--
0.885885885885886	0.34044529444162	--	--	--	--
0.886886886886887	0.33926941026168	--	--	--	--
0.887887887887888	0.338084565587733	--	--	--	--
0.888888888888889	0.336890647599492	--	--	--	--
0.88988988988989	0.335687541026906	--	--	--	--
0.890890890890891	0.334475128074146	--	--	--	--
0.891891891891892	0.333253288340486	--	--	--	--
0.892892892892893	0.332021898737933	--	--	--	--
0.893893893893894	0.330780833405425	--	--	--	--
0.894894894894895	0.329529963619441	--	--	--	--
0.895895895895896	0.32826915770081	--	--	--	--
0.896896896896897	0.326998280917544	--	--	--	--
0.897897897897898	0.325717195383467	--	--	--	--
0.898898898898899	0.324425759952423	--	--	--	--
0.8998998998999	0.323123830107821	--	--	--	--
0.900900900900901	0.321811257847257	--	--	--	--
0.901901901901902	0.320487891561958	--	--	--	--
0.902902902902903	0.319153575910733	--	--	--	--
0.903903903903904	0.317808151688143	--	--	--	--
0.904904904904905	0.316451455686554	--	--	--	--
0.905905905905906	0.31508332055171	--	--	--	--
0.906906906906907	0.31370357463147	--	--	--	--
0.907907907907908	0.312312041817282	--	--	--	--
0.908908908908909	0.310908541377983	--	--	--	--
0.90990990990991	0.309492887785448	--	--	--	--
0.910910910910911	0.308064890531607	--	--	--	--
0.911911911911912	0.306624353936277	--	--	--	--
0.912912912912913	0.305171076945259	--	--	--	--
0.913913913913914	0.303704852918078	--	--	--	--
0.914914914914915	0.302225469404704	--	--	--	--
0.915915915915916	0.300732707910543	--	--	--	--
0.916916916916917	0.299226343648942	--	--	--	--
0.917917917917918	0.297706145280368	--	--	--	--
0.918918918918919	0.296171874637391	--	--	--	--
0.91991991991992	0.294623286434482	--	--	--	--
0.920920920920921	0.29306012796162	--	--	--	--
0.921921921921922	0.291482138760543	--	--	--	--
0.922922922922923	0.289889050282467	--	--	--	--
0.923923923923924	0.28828058552591	--	--	--	--
0.924924924924925	0.286656458653223	--	--	--	--
0.925925925925926	0.285016374584237	--	--	--	--
0.926926926926927	0.283360028565352	--	--	--	--
0.927927927927928	0.281687105712212	--	--	--	--
0.928928928928929	0.279997280523957	--	--	--	--
0.92992992992993	0.278290216366842	--	--	--	--
0.930930930930931	0.276565564924835	--	--	--	--
0.931931931931932	0.274822965614564	--	--	--	--
0.932932932932933	0.273062044961718	--	--	--	--
0.933933933933934	0.271282415935764	--	--	--	--
0.934934934934935	0.26948367723949	--	--	--	--
0.935935935935936	0.267665412549568	--	--	--	--
0.936936936936937	0.265827189703933	--	--	--	--
0.937937937937938	0.26396855983132	--	--	--	--
0.938938938938939	0.26208905641785	--	--	--	--
0.93993993993994	0.260188194304987	--	--	--	--
0.940940940940941	0.258265468612562	--	--	--	--
0.941941941941942	0.256320353579901	--	--	--	--
0.942942942942943	0.25435230131727	--	--	--	--
0.943943943943944	0.252360740458997	--	--	--	--
0.944944944944945	0.250345074708595	--	--	--	--
0.945945945945946	0.248304681265094	--	--	--	--
0.946946946946947	0.246238909118459	--	--	--	--
0.947947947947948	0.244147077200507	--	--	--	--
0.948948948948949	0.242028472376016	--	--	--	--
0.94994994994995	0.239882347256773	--	--	--	--
0.950950950950951	0.237707917819041	--	--	--	--
0.951951951951952	0.23550436080237	--	--	--	--
0.952952952952953	0.233270810864613	--	--	--	--
0.953953953953954	0.231006357464592	--	--	--	--
0.954954954954955	0.228710041439758	--	--	--	--
0.955955955955956	0.226380851241467	--	--	--	--
0.956956956956957	0.22401771878497	--	--	--	--
0.957957957957958	0.221619514864687	--	--	--	--
0.958958958958959	0.219185044077644	--	--	--	--
0.95995995995996	0.216713039188886	--	--	--	--
0.960960960960961	0.214202154861834	--	--	--	--
0.961961961961962	0.211650960663692	--	--	--	--
0.962962962962963	0.209057933240518	--	--	--	--
0.963963963963964	0.206421447537987	--	--	--	--
0.964964964964965	0.203739766921341	--	--	--	--
0.965965965965966	0.201011032020656	--	--	--	--
0.966966966966967	0.198233248094127	--	--	--	--
0.967967967967968	0.195404270660921	--	--	--	--
0.968968968968969	0.192521789104392	--	--	--	--
0.96996996996997	0.189583307883199	--	--	--	--
0.970970970970971	0.186586124908772	--	--	--	--
0.971971971971972	0.18352730654777	--	--	--	--
0.972972972972973	0.180403658581459	--	--	--	--
0.973973973973974	0.177211692291619	--	--	--	--
0.974974974974975	0.173947584633067	--	--	--	--
0.975975975975976	0.170607131179737	--	--	--	--
0.976976976976977	0.167185690171909	--	--	--	--
0.977977977977978	0.163678115514181	--	--	--	--
0.978978978978979	0.16007867593086	--	--	--	--
0.97997997997998	0.156380956609827	--	--	--	--
0.980980980980981	0.152577738457369	--	--	--	--
0.981981981981982	0.14866084839365	--	--	--	--
0.982982982982983	0.14462097170893	--	--	--	--
0.983983983983984	0.140447414009777	--	--	--	--
0.984984984984985	0.136127795126584	--	--	--	--
0.985985985985986	0.131647649564744	--	--	--	--
0.986986986986987	0.126989896028152	--	--	--	--
0.987987987987988	0.122134119367586	--	--	--	--
0.988988988988989	0.117055576824706	--	--	--	--
0.98998998998999	0.111723786855134	--	--	--	--
0.990990990990991	0.106100463683371	--	--	--	--
0.991991991991992	0.100136383285758	--	--	--	--
0.992992992992993	0.0937664152316618	--	--	--	--
0.993993993993994	0.0869012071707112	--	--	--	--
0.994994994994995	0.0794122656696581	--	--	--	--
0.995995995995996	0.071102601746819	--	--	--	--
0.996996996996997	0.0616409822620881	--	--	--	--
0.997997997997998	0.0503822855037521	--	--	--	--
0.998998998998999	0.0356629553517826	--	--	--	--
1	7.04507383164748E-9	--	--	--	--
