# Supplementary material for: High-resolution spectroscopy of single nuclear spins via sequential weak measurements
Source: Nat Commun. 2019 Feb 5;10:594. doi: 10.1038/s41467-019-08544-z (PMC6363762; doi:10.1038/s41467-019-08544-z)
Supplement: Supplementary file 3 — Source Data [file 41467_2019_8544_MOESM3_ESM.zip › Main Text/Fig3/Fig3c_decay100_exp.txt]

155	20.5671111111103	0.0914	0.029	20.55	0.0903280828472977
156	20.5681403508769	0.096	0.021	20.5500300150075	0.0903280828472976
157	20.5690980392153	0.0874	0.0175	20.550060030015	0.0903280828472977
158	20.5701052631576	0.0857	0.02	20.5500900450225	0.0903280828472977
159	20.5711111111104	0.111	0.025	20.55012006003	0.0903280828472977
161	20.57318	0.096	0.027	20.5501500750375	0.0903280828472976
163	20.57518	0.1046	0.026	20.550180090045	0.0903280828472976
164	20.5762666666665	0.077	0.02	20.5502101050525	0.0903280828472976
165	20.57718	0.126	0.05	20.55024012006	0.0903280828472976
166	20.5781960784311	0.105	0.026	20.5502701350675	0.0903280828472977
167	20.5792	0.096	0.025	20.550300150075	0.0903280828472977
168	20.5802666666663	0.105	0.026	20.5503301650825	0.0903280828472977
169	20.58133	0.10353	0.023	20.55036018009	0.0903280828472976
170	20.5822745098037	0.116981	0.023	20.5503901950975	0.0903280828472976
171	20.58327	0.105	0.02	20.5504202101051	0.0903280828472977
172	20.5842666666666	0.119	0.024	20.5504502251126	0.0903280828472976
173	20.58526	0.068	0.01	20.5504802401201	0.0903280828472977
173.5	20.5857777777797	0.079	0.012	20.5505102551276	0.0903280828472976
174	20.5863333333331	0.074	0.007	20.5505402701351	0.0903280828472977
174.5	20.5868333333347	0.0627	0.0047	20.5505702851426	0.0903280828472976
175	20.587333333333	0.03869	0.0031	20.5506003001501	0.0903280828472976
175.5	20.5878333333347	0.035032	0.002	20.5506303151576	0.0903280828472976
176	20.5883333333331	0.02557	0.0017	20.5506603301651	0.0903280828472976
176.5	20.5888333333347	0.01928	8E-4	20.5506903451726	0.0903280828472977
177	20.5893333333328	0.012769	5E-4	20.5507203601801	0.0903280828472976
177.5	20.5898378378399	0.00956	1E-4	20.5507503751876	0.0903280828472976
178	20.5903333333331	0.00585907	1.5E-4	20.5507803901951	0.0903280828472976
178.5	20.5908468468489	0.00378	6.8E-5	20.5508104052026	0.0903280828472976
179	20.5913725490194	0.0019792	5.9E-5	20.5508404202101	0.0903280828472977
179.5	20.5919999999992	0.00122365	3E-5	20.5508704352176	0.0903280828472976
180	20.5923555555552	0.001658	5.9E-5	20.5509004502251	0.0903280828472976
				20.5509304652326	0.0903280828472977
				20.5509604802401	0.0903280828472976
				20.5509904952476	0.0903280828472977
				20.5510205102551	0.0903280828472976
				20.5510505252626	0.0903280828472977
				20.5510805402701	0.0903280828472976
				20.5511105552776	0.0903280828472977
				20.5511405702851	0.0903280828472976
				20.5511705852926	0.0903280828472977
				20.5512006003002	0.0903280828472976
				20.5512306153077	0.0903280828472977
				20.5512606303152	0.0903280828472977
				20.5512906453227	0.0903280828472976
				20.5513206603302	0.0903280828472976
				20.5513506753377	0.0903280828472976
				20.5513806903452	0.0903280828472977
				20.5514107053527	0.0903280828472976
				20.5514407203602	0.0903280828472977
				20.5514707353677	0.0903280828472976
				20.5515007503752	0.0903280828472976
				20.5515307653827	0.0903280828472976
				20.5515607803902	0.0903280828472976
				20.5515907953977	0.0903280828472976
				20.5516208104052	0.0903280828472976
				20.5516508254127	0.0903280828472976
				20.5516808404202	0.0903280828472976
				20.5517108554277	0.0903280828472976
				20.5517408704352	0.0903280828472976
				20.5517708854427	0.0903280828472977
				20.5518009004502	0.0903280828472976
				20.5518309154577	0.0903280828472976
				20.5518609304652	0.0903280828472976
				20.5518909454727	0.0903280828472977
				20.5519209604802	0.0903280828472977
				20.5519509754877	0.0903280828472976
				20.5519809904952	0.0903280828472977
				20.5520110055028	0.0903280828472977
				20.5520410205103	0.0903280828472976
				20.5520710355178	0.0903280828472976
				20.5521010505253	0.0903280828472977
				20.5521310655328	0.0903280828472977
				20.5521610805403	0.0903280828472976
				20.5521910955478	0.0903280828472977
				20.5522211105553	0.0903280828472977
				20.5522511255628	0.0903280828472976
				20.5522811405703	0.0903280828472976
				20.5523111555778	0.0903280828472976
				20.5523411705853	0.0903280828472976
				20.5523711855928	0.0903280828472977
				20.5524012006003	0.0903280828472976
				20.5524312156078	0.0903280828472976
				20.5524612306153	0.0903280828472977
				20.5524912456228	0.0903280828472976
				20.5525212606303	0.0903280828472976
				20.5525512756378	0.0903280828472976
				20.5525812906453	0.0903280828472976
				20.5526113056528	0.0903280828472977
				20.5526413206603	0.0903280828472977
				20.5526713356678	0.0903280828472976
				20.5527013506753	0.0903280828472977
				20.5527313656828	0.0903280828472977
				20.5527613806903	0.0903280828472976
				20.5527913956978	0.0903280828472977
				20.5528214107054	0.0903280828472977
				20.5528514257129	0.0903280828472977
				20.5528814407204	0.0903280828472974
				20.5529114557279	0.0903280828472977
				20.5529414707354	0.0903280828472976
				20.5529714857429	0.0903280828472976
				20.5530015007504	0.0903280828472976
				20.5530315157579	0.0903280828472976
				20.5530615307654	0.0903280828472976
				20.5530915457729	0.0903280828472977
				20.5531215607804	0.0903280828472977
				20.5531515757879	0.0903280828472976
				20.5531815907954	0.0903280828472976
				20.5532116058029	0.0903280828472977
				20.5532416208104	0.0903280828472977
				20.5532716358179	0.0903280828472976
				20.5533016508254	0.0903280828472977
				20.5533316658329	0.0903280828472977
				20.5533616808404	0.0903280828472977
				20.5533916958479	0.0903280828472976
				20.5534217108554	0.0903280828472976
				20.5534517258629	0.0903280828472976
				20.5534817408704	0.0903280828472976
				20.5535117558779	0.0903280828472976
				20.5535417708854	0.0903280828472977
				20.5535717858929	0.0903280828472976
				20.5536018009005	0.0903280828472976
				20.553631815908	0.0903280828472976
				20.5536618309155	0.0903280828472976
				20.553691845923	0.0903280828472976
				20.5537218609305	0.0903280828472976
				20.553751875938	0.0903280828472977
				20.5537818909455	0.0903280828472976
				20.553811905953	0.0903280828472976
				20.5538419209605	0.0903280828472974
				20.553871935968	0.0903280828472976
				20.5539019509755	0.0903280828472976
				20.553931965983	0.0903280828472977
				20.5539619809905	0.0903280828472977
				20.553991995998	0.0903280828472976
				20.5540220110055	0.0903280828472976
				20.554052026013	0.0903280828472977
				20.5540820410205	0.0903280828472976
				20.554112056028	0.0903280828472976
				20.5541420710355	0.0903280828472977
				20.554172086043	0.0903280828472976
				20.5542021010505	0.0903280828472977
				20.554232116058	0.0903280828472977
				20.5542621310655	0.0903280828472977
				20.554292146073	0.0903280828472977
				20.5543221610805	0.0903280828472976
				20.554352176088	0.0903280828472976
				20.5543821910955	0.0903280828472977
				20.5544122061031	0.0903280828472977
				20.5544422211106	0.0903280828472976
				20.5544722361181	0.0903280828472976
				20.5545022511256	0.0903280828472976
				20.5545322661331	0.0903280828472976
				20.5545622811406	0.0903280828472976
				20.5545922961481	0.0903280828472976
				20.5546223111556	0.0903280828472977
				20.5546523261631	0.0903280828472976
				20.5546823411706	0.0903280828472976
				20.5547123561781	0.0903280828472976
				20.5547423711856	0.0903280828472976
				20.5547723861931	0.0903280828472977
				20.5548024012006	0.0903280828472977
				20.5548324162081	0.0903280828472977
				20.5548624312156	0.0903280828472976
				20.5548924462231	0.0903280828472977
				20.5549224612306	0.0903280828472976
				20.5549524762381	0.0903280828472977
				20.5549824912456	0.0903280828472976
				20.5550125062531	0.0903280828472976
				20.5550425212606	0.0903280828472976
				20.5550725362681	0.0903280828472976
				20.5551025512756	0.0903280828472974
				20.5551325662831	0.0903280828472977
				20.5551625812906	0.0903280828472977
				20.5551925962981	0.0903280828472976
				20.5552226113057	0.0903280828472977
				20.5552526263132	0.0903280828472977
				20.5552826413207	0.0903280828472976
				20.5553126563282	0.0903280828472977
				20.5553426713357	0.0903280828472976
				20.5553726863432	0.0903280828472976
				20.5554027013507	0.0903280828472977
				20.5554327163582	0.0903280828472976
				20.5554627313657	0.0903280828472977
				20.5554927463732	0.0903280828472977
				20.5555227613807	0.0903280828472977
				20.5555527763882	0.0903280828472977
				20.5555827913957	0.0903280828472977
				20.5556128064032	0.0903280828472976
				20.5556428214107	0.0903280828472977
				20.5556728364182	0.0903280828472976
				20.5557028514257	0.0903280828472976
				20.5557328664332	0.0903280828472976
				20.5557628814407	0.0903280828472976
				20.5557928964482	0.0903280828472976
				20.5558229114557	0.0903280828472977
				20.5558529264632	0.0903280828472976
				20.5558829414707	0.0903280828472976
				20.5559129564782	0.0903280828472976
				20.5559429714857	0.0903280828472977
				20.5559729864932	0.0903280828472976
				20.5560030015008	0.0903280828472976
				20.5560330165083	0.0903280828472977
				20.5560630315158	0.0903280828472977
				20.5560930465233	0.0903280828472976
				20.5561230615308	0.0903280828472976
				20.5561530765383	0.0903280828472976
				20.5561830915458	0.0903280828472977
				20.5562131065533	0.0903280828472976
				20.5562431215608	0.0903280828472976
				20.5562731365683	0.0903280828472977
				20.5563031515758	0.0903280828472976
				20.5563331665833	0.0903280828472977
				20.5563631815908	0.0903280828472976
				20.5563931965983	0.0903280828472976
				20.5564232116058	0.0903280828472976
				20.5564532266133	0.0903280828472977
				20.5564832416208	0.0903280828472977
				20.5565132566283	0.0903280828472977
				20.5565432716358	0.0903280828472976
				20.5565732866433	0.0903280828472977
				20.5566033016508	0.0903280828472976
				20.5566333166583	0.0903280828472977
				20.5566633316658	0.0903280828472977
				20.5566933466733	0.0903280828472976
				20.5567233616808	0.0903280828472977
				20.5567533766883	0.0903280828472977
				20.5567833916958	0.0903280828472977
				20.5568134067034	0.0903280828472977
				20.5568434217109	0.0903280828472977
				20.5568734367184	0.0903280828472977
				20.5569034517259	0.0903280828472977
				20.5569334667334	0.0903280828472977
				20.5569634817409	0.0903280828472977
				20.5569934967484	0.0903280828472976
				20.5570235117559	0.0903280828472976
				20.5570535267634	0.0903280828472977
				20.5570835417709	0.0903280828472977
				20.5571135567784	0.0903280828472977
				20.5571435717859	0.0903280828472977
				20.5571735867934	0.0903280828472977
				20.5572036018009	0.0903280828472977
				20.5572336168084	0.0903280828472976
				20.5572636318159	0.0903280828472977
				20.5572936468234	0.0903280828472976
				20.5573236618309	0.0903280828472976
				20.5573536768384	0.0903280828472977
				20.5573836918459	0.0903280828472977
				20.5574137068534	0.0903280828472977
				20.5574437218609	0.0903280828472976
				20.5574737368684	0.0903280828472977
				20.5575037518759	0.0903280828472976
				20.5575337668834	0.0903280828472976
				20.5575637818909	0.0903280828472977
				20.5575937968984	0.0903280828472977
				20.557623811906	0.0903280828472977
				20.5576538269135	0.0903280828472977
				20.557683841921	0.0903280828472977
				20.5577138569285	0.0903280828472977
				20.557743871936	0.0903280828472977
				20.5577738869435	0.0903280828472977
				20.557803901951	0.0903280828472977
				20.5578339169585	0.0903280828472976
				20.557863931966	0.0903280828472976
				20.5578939469735	0.0903280828472977
				20.557923961981	0.0903280828472977
				20.5579539769885	0.0903280828472977
				20.557983991996	0.0903280828472977
				20.5580140070035	0.0903280828472976
				20.558044022011	0.0903280828472976
				20.5580740370185	0.0903280828472976
				20.558104052026	0.0903280828472977
				20.5581340670335	0.0903280828472976
				20.558164082041	0.0903280828472977
				20.5581940970485	0.0903280828472977
				20.558224112056	0.0903280828472976
				20.5582541270635	0.0903280828472977
				20.558284142071	0.0903280828472977
				20.5583141570785	0.0903280828472977
				20.558344172086	0.0903280828472976
				20.5583741870935	0.0903280828472977
				20.5584042021011	0.0903280828472977
				20.5584342171086	0.0903280828472976
				20.5584642321161	0.0903280828472976
				20.5584942471236	0.0903280828472977
				20.5585242621311	0.0903280828472977
				20.5585542771386	0.0903280828472977
				20.5585842921461	0.0903280828472977
				20.5586143071536	0.0903280828472977
				20.5586443221611	0.0903280828472976
				20.5586743371686	0.0903280828472976
				20.5587043521761	0.0903280828472977
				20.5587343671836	0.0903280828472976
				20.5587643821911	0.0903280828472978
				20.5587943971986	0.0903280828472977
				20.5588244122061	0.0903280828472977
				20.5588544272136	0.0903280828472976
				20.5588844422211	0.0903280828472976
				20.5589144572286	0.0903280828472977
				20.5589444722361	0.0903280828472976
				20.5589744872436	0.0903280828472977
				20.5590045022511	0.0903280828472976
				20.5590345172586	0.0903280828472976
				20.5590645322661	0.0903280828472977
				20.5590945472736	0.0903280828472977
				20.5591245622811	0.0903280828472977
				20.5591545772886	0.0903280828472976
				20.5591845922961	0.0903280828472977
				20.5592146073037	0.0903280828472977
				20.5592446223112	0.0903280828472976
				20.5592746373187	0.0903280828472977
				20.5593046523262	0.0903280828472976
				20.5593346673337	0.0903280828472976
				20.5593646823412	0.0903280828472976
				20.5593946973487	0.0903280828472976
				20.5594247123562	0.0903280828472976
				20.5594547273637	0.0903280828472976
				20.5594847423712	0.0903280828472976
				20.5595147573787	0.0903280828472977
				20.5595447723862	0.0903280828472977
				20.5595747873937	0.0903280828472977
				20.5596048024012	0.0903280828472976
				20.5596348174087	0.0903280828472977
				20.5596648324162	0.0903280828472977
				20.5596948474237	0.0903280828472977
				20.5597248624312	0.0903280828472977
				20.5597548774387	0.0903280828472977
				20.5597848924462	0.0903280828472976
				20.5598149074537	0.0903280828472976
				20.5598449224612	0.0903280828472974
				20.5598749374687	0.0903280828472977
				20.5599049524762	0.0903280828472977
				20.5599349674837	0.0903280828472977
				20.5599649824912	0.0903280828472977
				20.5599949974987	0.0903280828472977
				20.5600250125063	0.0903280828472977
				20.5600550275138	0.0903280828472977
				20.5600850425213	0.0903280828472976
				20.5601150575288	0.0903280828472977
				20.5601450725363	0.0903280828472976
				20.5601750875438	0.0903280828472977
				20.5602051025513	0.0903280828472976
				20.5602351175588	0.0903280828472977
				20.5602651325663	0.0903280828472976
				20.5602951475738	0.0903280828472977
				20.5603251625813	0.0903280828472977
				20.5603551775888	0.0903280828472976
				20.5603851925963	0.0903280828472977
				20.5604152076038	0.0903280828472977
				20.5604452226113	0.0903280828472977
				20.5604752376188	0.0903280828472977
				20.5605052526263	0.0903280828472977
				20.5605352676338	0.0903280828472977
				20.5605652826413	0.0903280828472977
				20.5605952976488	0.0903280828472977
				20.5606253126563	0.0903280828472977
				20.5606553276638	0.0903280828472976
				20.5606853426713	0.0903280828472977
				20.5607153576788	0.0903280828472977
				20.5607453726863	0.0903280828472977
				20.5607753876938	0.0903280828472976
				20.5608054027014	0.0903280828472977
				20.5608354177089	0.0903280828472976
				20.5608654327164	0.0903280828472977
				20.5608954477239	0.0903280828472977
				20.5609254627314	0.0903280828472977
				20.5609554777389	0.0903280828472977
				20.5609854927464	0.0903280828472977
				20.5610155077539	0.0903280828472977
				20.5610455227614	0.0903280828472977
				20.5610755377689	0.0903280828472976
				20.5611055527764	0.0903280828472977
				20.5611355677839	0.0903280828472977
				20.5611655827914	0.0903280828472976
				20.5611955977989	0.0903280828472977
				20.5612256128064	0.0903280828472976
				20.5612556278139	0.0903280828472976
				20.5612856428214	0.0903280828472977
				20.5613156578289	0.0903280828472976
				20.5613456728364	0.0903280828472977
				20.5613756878439	0.0903280828472977
				20.5614057028514	0.0903280828472977
				20.5614357178589	0.0903280828472977
				20.5614657328664	0.0903280828472976
				20.5614957478739	0.0903280828472977
				20.5615257628814	0.0903280828472977
				20.5615557778889	0.0903280828472976
				20.5615857928964	0.0903280828472977
				20.561615807904	0.0903280828472977
				20.5616458229115	0.0903280828472977
				20.561675837919	0.0903280828472977
				20.5617058529265	0.0903280828472977
				20.561735867934	0.0903280828472977
				20.5617658829415	0.0903280828472976
				20.561795897949	0.0903280828472977
				20.5618259129565	0.0903280828472976
				20.561855927964	0.0903280828472976
				20.5618859429715	0.0903280828472977
				20.561915957979	0.0903280828472977
				20.5619459729865	0.0903280828472976
				20.561975987994	0.0903280828472977
				20.5620060030015	0.0903280828472976
				20.562036018009	0.0903280828472977
				20.5620660330165	0.0903280828472976
				20.562096048024	0.0903280828472976
				20.5621260630315	0.0903280828472977
				20.562156078039	0.0903280828472977
				20.5621860930465	0.0903280828472977
				20.562216108054	0.0903280828472977
				20.5622461230615	0.0903280828472977
				20.562276138069	0.0903280828472977
				20.5623061530765	0.0903280828472977
				20.562336168084	0.0903280828472977
				20.5623661830915	0.0903280828472977
				20.5623961980991	0.0903280828472976
				20.5624262131066	0.0903280828472977
				20.5624562281141	0.0903280828472976
				20.5624862431216	0.0903280828472976
				20.5625162581291	0.0903280828472976
				20.5625462731366	0.0903280828472976
				20.5625762881441	0.0903280828472976
				20.5626063031516	0.0903280828472977
				20.5626363181591	0.0903280828472977
				20.5626663331666	0.0903280828472976
				20.5626963481741	0.0903280828472976
				20.5627263631816	0.0903280828472977
				20.5627563781891	0.0903280828472977
				20.5627863931966	0.0903280828472977
				20.5628164082041	0.0903280828472977
				20.5628464232116	0.0903280828472977
				20.5628764382191	0.0903280828472977
				20.5629064532266	0.0903280828472977
				20.5629364682341	0.0903280828472977
				20.5629664832416	0.0903280828472977
				20.5629964982491	0.0903280828472977
				20.5630265132566	0.0903280828472977
				20.5630565282641	0.0903280828472977
				20.5630865432716	0.0903280828472977
				20.5631165582791	0.0903280828472977
				20.5631465732866	0.0903280828472977
				20.5631765882941	0.0903280828472977
				20.5632066033017	0.0903280828472977
				20.5632366183092	0.0903280828472977
				20.5632666333167	0.0903280828472977
				20.5632966483242	0.0903280828472976
				20.5633266633317	0.0903280828472976
				20.5633566783392	0.0903280828472977
				20.5633866933467	0.0903280828472977
				20.5634167083542	0.0903280828472978
				20.5634467233617	0.0903280828472977
				20.5634767383692	0.0903280828472977
				20.5635067533767	0.0903280828472977
				20.5635367683842	0.0903280828472977
				20.5635667833917	0.0903280828472977
				20.5635967983992	0.0903280828472977
				20.5636268134067	0.0903280828472977
				20.5636568284142	0.0903280828472977
				20.5636868434217	0.0903280828472977
				20.5637168584292	0.0903280828472977
				20.5637468734367	0.0903280828472977
				20.5637768884442	0.0903280828472977
				20.5638069034517	0.0903280828472977
				20.5638369184592	0.0903280828472976
				20.5638669334667	0.0903280828472977
				20.5638969484742	0.0903280828472976
				20.5639269634817	0.0903280828472976
				20.5639569784892	0.0903280828472977
				20.5639869934967	0.0903280828472977
				20.5640170085043	0.0903280828472977
				20.5640470235118	0.0903280828472977
				20.5640770385193	0.0903280828472976
				20.5641070535268	0.0903280828472976
				20.5641370685343	0.0903280828472977
				20.5641670835418	0.0903280828472976
				20.5641970985493	0.0903280828472977
				20.5642271135568	0.0903280828472976
				20.5642571285643	0.0903280828472977
				20.5642871435718	0.0903280828472977
				20.5643171585793	0.0903280828472977
				20.5643471735868	0.0903280828472977
				20.5643771885943	0.0903280828472976
				20.5644072036018	0.0903280828472977
				20.5644372186093	0.0903280828472976
				20.5644672336168	0.0903280828472977
				20.5644972486243	0.0903280828472976
				20.5645272636318	0.0903280828472977
				20.5645572786393	0.0903280828472977
				20.5645872936468	0.0903280828472977
				20.5646173086543	0.0903280828472977
				20.5646473236618	0.0903280828472977
				20.5646773386693	0.0903280828472977
				20.5647073536768	0.0903280828472977
				20.5647373686843	0.0903280828472977
				20.5647673836918	0.0903280828472977
				20.5647973986994	0.0903280828472977
				20.5648274137069	0.0903280828472977
				20.5648574287144	0.0903280828472977
				20.5648874437219	0.0903280828472976
				20.5649174587294	0.0903280828472976
				20.5649474737369	0.0903280828472977
				20.5649774887444	0.0903280828472977
				20.5650075037519	0.0903280828472977
				20.5650375187594	0.0903280828472977
				20.5650675337669	0.0903280828472976
				20.5650975487744	0.0903280828472977
				20.5651275637819	0.0903280828472977
				20.5651575787894	0.0903280828472977
				20.5651875937969	0.0903280828472977
				20.5652176088044	0.0903280828472977
				20.5652476238119	0.0903280828472977
				20.5652776388194	0.0903280828472976
				20.5653076538269	0.0903280828472977
				20.5653376688344	0.0903280828472977
				20.5653676838419	0.0903280828472977
				20.5653976988494	0.0903280828472977
				20.5654277138569	0.0903280828472977
				20.5654577288644	0.0903280828472977
				20.5654877438719	0.0903280828472977
				20.5655177588794	0.0903280828472977
				20.5655477738869	0.0903280828472976
				20.5655777888944	0.0903280828472977
				20.565607803902	0.0903280828472977
				20.5656378189095	0.0903280828472976
				20.565667833917	0.0903280828472977
				20.5656978489245	0.0903280828472978
				20.565727863932	0.0903280828472976
				20.5657578789395	0.0903280828472976
				20.565787893947	0.0903280828472977
				20.5658179089545	0.0903280828472976
				20.565847923962	0.0903280828472976
				20.5658779389695	0.0903280828472977
				20.565907953977	0.0903280828472977
				20.5659379689845	0.0903280828472976
				20.565967983992	0.0903280828472976
				20.5659979989995	0.0903280828472977
				20.566028014007	0.0903280828472977
				20.5660580290145	0.0903280828472976
				20.566088044022	0.0903280828472977
				20.5661180590295	0.0903280828472977
				20.566148074037	0.0903280828472977
				20.5661780890445	0.0903280828472976
				20.566208104052	0.0903280828472976
				20.5662381190595	0.0903280828472976
				20.566268134067	0.0903280828472977
				20.5662981490745	0.0903280828472978
				20.566328164082	0.0903280828472977
				20.5663581790895	0.0903280828472977
				20.566388194097	0.0903280828472977
				20.5664182091046	0.0903280828472977
				20.5664482241121	0.0903280828472977
				20.5664782391196	0.0903280828472977
				20.5665082541271	0.0903280828472977
				20.5665382691346	0.0903280828472978
				20.5665682841421	0.0903280828472977
				20.5665982991496	0.0903280828472977
				20.5666283141571	0.0903280828472977
				20.5666583291646	0.0903280828472978
				20.5666883441721	0.0903280828472977
				20.5667183591796	0.0903280828472977
				20.5667483741871	0.0903280828472978
				20.5667783891946	0.0903280828472977
				20.5668084042021	0.0903280828472977
				20.5668384192096	0.0903280828472977
				20.5668684342171	0.0903280828472977
				20.5668984492246	0.0903280828472977
				20.5669284642321	0.0903280828472977
				20.5669584792396	0.0903280828472977
				20.5669884942471	0.0903280828472977
				20.5670185092546	0.0903280828472977
				20.5670485242621	0.0903280828472977
				20.5670785392696	0.0903280828472977
				20.5671085542771	0.0903280828472977
				20.5671385692846	0.0903280828472977
				20.5671685842921	0.0903280828472977
				20.5671985992997	0.0903280828472977
				20.5672286143072	0.0903280828472977
				20.5672586293147	0.0903280828472977
				20.5672886443222	0.0903280828472977
				20.5673186593297	0.0903280828472977
				20.5673486743372	0.0903280828472977
				20.5673786893447	0.0903280828472977
				20.5674087043522	0.0903280828472976
				20.5674387193597	0.0903280828472978
				20.5674687343672	0.0903280828472977
				20.5674987493747	0.0903280828472977
				20.5675287643822	0.0903280828472977
				20.5675587793897	0.0903280828472977
				20.5675887943972	0.0903280828472977
				20.5676188094047	0.0903280828472977
				20.5676488244122	0.0903280828472977
				20.5676788394197	0.0903280828472977
				20.5677088544272	0.0903280828472976
				20.5677388694347	0.0903280828472977
				20.5677688844422	0.0903280828472978
				20.5677988994497	0.0903280828472976
				20.5678289144572	0.0903280828472978
				20.5678589294647	0.0903280828472977
				20.5678889444722	0.0903280828472977
				20.5679189594797	0.0903280828472977
				20.5679489744872	0.0903280828472977
				20.5679789894947	0.0903280828472977
				20.5680090045023	0.0903280828472977
				20.5680390195098	0.0903280828472977
				20.5680690345173	0.0903280828472977
				20.5680990495248	0.0903280828472977
				20.5681290645323	0.0903280828472976
				20.5681590795398	0.0903280828472977
				20.5681890945473	0.0903280828472976
				20.5682191095548	0.0903280828472977
				20.5682491245623	0.0903280828472977
				20.5682791395698	0.0903280828472977
				20.5683091545773	0.0903280828472977
				20.5683391695848	0.0903280828472978
				20.5683691845923	0.0903280828472977
				20.5683991995998	0.0903280828472977
				20.5684292146073	0.0903280828472977
				20.5684592296148	0.0903280828472976
				20.5684892446223	0.0903280828472978
				20.5685192596298	0.0903280828472977
				20.5685492746373	0.0903280828472977
				20.5685792896448	0.0903280828472977
				20.5686093046523	0.0903280828472977
				20.5686393196598	0.0903280828472977
				20.5686693346673	0.0903280828472977
				20.5686993496748	0.0903280828472977
				20.5687293646823	0.0903280828472977
				20.5687593796898	0.0903280828472977
				20.5687893946973	0.0903280828472976
				20.5688194097049	0.0903280828472977
				20.5688494247124	0.0903280828472978
				20.5688794397199	0.0903280828472976
				20.5689094547274	0.0903280828472977
				20.5689394697349	0.0903280828472977
				20.5689694847424	0.0903280828472977
				20.5689994997499	0.0903280828472977
				20.5690295147574	0.0903280828472977
				20.5690595297649	0.0903280828472977
				20.5690895447724	0.0903280828472977
				20.5691195597799	0.0903280828472977
				20.5691495747874	0.0903280828472977
				20.5691795897949	0.0903280828472977
				20.5692096048024	0.0903280828472976
				20.5692396198099	0.0903280828472977
				20.5692696348174	0.0903280828472977
				20.5692996498249	0.0903280828472976
				20.5693296648324	0.0903280828472977
				20.5693596798399	0.0903280828472977
				20.5693896948474	0.0903280828472977
				20.5694197098549	0.0903280828472977
				20.5694497248624	0.0903280828472977
				20.5694797398699	0.0903280828472977
				20.5695097548774	0.0903280828472977
				20.5695397698849	0.0903280828472976
				20.5695697848924	0.0903280828472977
				20.5695997999	0.0903280828472977
				20.5696298149075	0.0903280828472977
				20.569659829915	0.0903280828472977
				20.5696898449225	0.0903280828472978
				20.56971985993	0.0903280828472977
				20.5697498749375	0.0903280828472977
				20.569779889945	0.0903280828472977
				20.5698099049525	0.0903280828472977
				20.56983991996	0.0903280828472977
				20.5698699349675	0.0903280828472977
				20.569899949975	0.0903280828472977
				20.5699299649825	0.0903280828472977
				20.56995997999	0.0903280828472977
				20.5699899949975	0.0903280828472977
				20.570020010005	0.0903280828472977
				20.5700500250125	0.0903280828472977
				20.57008004002	0.0903280828472978
				20.5701100550275	0.0903280828472977
				20.570140070035	0.0903280828472977
				20.5701700850425	0.0903280828472976
				20.57020010005	0.0903280828472977
				20.5702301150575	0.0903280828472978
				20.570260130065	0.0903280828472977
				20.5702901450725	0.0903280828472977
				20.57032016008	0.0903280828472977
				20.5703501750875	0.0903280828472977
				20.570380190095	0.0903280828472977
				20.5704102051026	0.0903280828472976
				20.5704402201101	0.0903280828472977
				20.5704702351176	0.0903280828472976
				20.5705002501251	0.0903280828472977
				20.5705302651326	0.0903280828472976
				20.5705602801401	0.0903280828472977
				20.5705902951476	0.0903280828472977
				20.5706203101551	0.0903280828472977
				20.5706503251626	0.0903280828472977
				20.5706803401701	0.0903280828472977
				20.5707103551776	0.0903280828472978
				20.5707403701851	0.0903280828472977
				20.5707703851926	0.0903280828472977
				20.5708004002001	0.0903280828472977
				20.5708304152076	0.0903280828472977
				20.5708604302151	0.0903280828472977
				20.5708904452226	0.0903280828472977
				20.5709204602301	0.0903280828472977
				20.5709504752376	0.0903280828472977
				20.5709804902451	0.0903280828472978
				20.5710105052526	0.0903280828472977
				20.5710405202601	0.0903280828472977
				20.5710705352676	0.0903280828472977
				20.5711005502751	0.0903280828472977
				20.5711305652826	0.0903280828472977
				20.5711605802901	0.0903280828472977
				20.5711905952977	0.0903280828472977
				20.5712206103052	0.0903280828472977
				20.5712506253127	0.0903280828472978
				20.5712806403202	0.0903280828472977
				20.5713106553277	0.0903280828472977
				20.5713406703352	0.0903280828472976
				20.5713706853427	0.0903280828472977
				20.5714007003502	0.0903280828472977
				20.5714307153577	0.0903280828472977
				20.5714607303652	0.0903280828472976
				20.5714907453727	0.0903280828472977
				20.5715207603802	0.0903280828472977
				20.5715507753877	0.0903280828472977
				20.5715807903952	0.0903280828472977
				20.5716108054027	0.0903280828472977
				20.5716408204102	0.0903280828472977
				20.5716708354177	0.0903280828472978
				20.5717008504252	0.0903280828472977
				20.5717308654327	0.0903280828472977
				20.5717608804402	0.0903280828472977
				20.5717908954477	0.0903280828472977
				20.5718209104552	0.0903280828472976
				20.5718509254627	0.0903280828472977
				20.5718809404702	0.0903280828472977
				20.5719109554777	0.0903280828472978
				20.5719409704852	0.0903280828472977
				20.5719709854927	0.0903280828472976
				20.5720010005003	0.0903280828472977
				20.5720310155078	0.0903280828472977
				20.5720610305153	0.0903280828472977
				20.5720910455228	0.0903280828472977
				20.5721210605303	0.0903280828472977
				20.5721510755378	0.0903280828472977
				20.5721810905453	0.0903280828472978
				20.5722111055528	0.0903280828472977
				20.5722411205603	0.0903280828472977
				20.5722711355678	0.0903280828472976
				20.5723011505753	0.0903280828472976
				20.5723311655828	0.0903280828472977
				20.5723611805903	0.0903280828472977
				20.5723911955978	0.0903280828472978
				20.5724212106053	0.0903280828472977
				20.5724512256128	0.0903280828472977
				20.5724812406203	0.0903280828472977
				20.5725112556278	0.0903280828472976
				20.5725412706353	0.0903280828472977
				20.5725712856428	0.0903280828472977
				20.5726013006503	0.0903280828472978
				20.5726313156578	0.0903280828472977
				20.5726613306653	0.0903280828472977
				20.5726913456728	0.0903280828472977
				20.5727213606803	0.0903280828472977
				20.5727513756878	0.0903280828472977
				20.5727813906953	0.0903280828472977
				20.5728114057029	0.0903280828472977
				20.5728414207104	0.0903280828472977
				20.5728714357179	0.0903280828472977
				20.5729014507254	0.0903280828472977
				20.5729314657329	0.0903280828472977
				20.5729614807404	0.0903280828472977
				20.5729914957479	0.0903280828472977
				20.5730215107554	0.0903280828472977
				20.5730515257629	0.0903280828472977
				20.5730815407704	0.0903280828472977
				20.5731115557779	0.0903280828472978
				20.5731415707854	0.0903280828472977
				20.5731715857929	0.0903280828472977
				20.5732016008004	0.0903280828472976
				20.5732316158079	0.0903280828472977
				20.5732616308154	0.0903280828472977
				20.5732916458229	0.0903280828472977
				20.5733216608304	0.0903280828472977
				20.5733516758379	0.0903280828472977
				20.5733816908454	0.0903280828472977
				20.5734117058529	0.0903280828472977
				20.5734417208604	0.0903280828472977
				20.5734717358679	0.0903280828472977
				20.5735017508754	0.0903280828472977
				20.5735317658829	0.0903280828472976
				20.5735617808904	0.0903280828472977
				20.573591795898	0.0903280828472977
				20.5736218109055	0.0903280828472976
				20.573651825913	0.0903280828472977
				20.5736818409205	0.0903280828472977
				20.573711855928	0.0903280828472978
				20.5737418709355	0.0903280828472977
				20.573771885943	0.0903280828472977
				20.5738019009505	0.0903280828472977
				20.573831915958	0.0903280828472977
				20.5738619309655	0.0903280828472977
				20.573891945973	0.0903280828472978
				20.5739219609805	0.0903280828472977
				20.573951975988	0.0903280828472977
				20.5739819909955	0.0903280828472977
				20.574012006003	0.0903280828472977
				20.5740420210105	0.0903280828472977
				20.574072036018	0.0903280828472976
				20.5741020510255	0.0903280828472977
				20.574132066033	0.0903280828472977
				20.5741620810405	0.0903280828472977
				20.574192096048	0.0903280828472977
				20.5742221110555	0.0903280828472978
				20.574252126063	0.0903280828472977
				20.5742821410705	0.0903280828472977
				20.574312156078	0.0903280828472977
				20.5743421710855	0.0903280828472977
				20.574372186093	0.0903280828472977
				20.5744022011006	0.0903280828472977
				20.5744322161081	0.0903280828472977
				20.5744622311156	0.0903280828472977
				20.5744922461231	0.0903280828472977
				20.5745222611306	0.0903280828472977
				20.5745522761381	0.0903280828472977
				20.5745822911456	0.0903280828472977
				20.5746123061531	0.0903280828472977
				20.5746423211606	0.0903280828472977
				20.5746723361681	0.0903280828472977
				20.5747023511756	0.0903280828472977
				20.5747323661831	0.0903280828472977
				20.5747623811906	0.0903280828472977
				20.5747923961981	0.0903280828472977
				20.5748224112056	0.0903280828472978
				20.5748524262131	0.0903280828472977
				20.5748824412206	0.0903280828472977
				20.5749124562281	0.0903280828472977
				20.5749424712356	0.0903280828472977
				20.5749724862431	0.0903280828472977
				20.5750025012506	0.0903280828472977
				20.5750325162581	0.0903280828472977
				20.5750625312656	0.0903280828472977
				20.5750925462731	0.0903280828472977
				20.5751225612806	0.0903280828472977
				20.5751525762881	0.0903280828472977
				20.5751825912956	0.0903280828472977
				20.5752126063032	0.0903280828472977
				20.5752426213107	0.0903280828472977
				20.5752726363182	0.0903280828472977
				20.5753026513257	0.0903280828472977
				20.5753326663332	0.0903280828472977
				20.5753626813407	0.0903280828472977
				20.5753926963482	0.0903280828472977
				20.5754227113557	0.0903280828472977
				20.5754527263632	0.0903280828472978
				20.5754827413707	0.0903280828472977
				20.5755127563782	0.0903280828472977
				20.5755427713857	0.0903280828472977
				20.5755727863932	0.0903280828472977
				20.5756028014007	0.0903280828472977
				20.5756328164082	0.0903280828472977
				20.5756628314157	0.0903280828472977
				20.5756928464232	0.0903280828472977
				20.5757228614307	0.0903280828472978
				20.5757528764382	0.0903280828472977
				20.5757828914457	0.0903280828472977
				20.5758129064532	0.0903280828472977
				20.5758429214607	0.0903280828472977
				20.5758729364682	0.0903280828472977
				20.5759029514757	0.0903280828472977
				20.5759329664832	0.0903280828472977
				20.5759629814907	0.0903280828472977
				20.5759929964983	0.0903280828472976
				20.5760230115058	0.0903280828472977
				20.5760530265133	0.0903280828472977
				20.5760830415208	0.0903280828472976
				20.5761130565283	0.0903280828472977
				20.5761430715358	0.0903280828472977
				20.5761730865433	0.0903280828472978
				20.5762031015508	0.0903280828472977
				20.5762331165583	0.0903280828472977
				20.5762631315658	0.0903280828472977
				20.5762931465733	0.0903280828472977
				20.5763231615808	0.0903280828472977
				20.5763531765883	0.0903280828472978
				20.5763831915958	0.0903280828472977
				20.5764132066033	0.0903280828472977
				20.5764432216108	0.0903280828472977
				20.5764732366183	0.0903280828472977
				20.5765032516258	0.0903280828472977
				20.5765332666333	0.0903280828472978
				20.5765632816408	0.0903280828472977
				20.5765932966483	0.0903280828472977
				20.5766233116558	0.0903280828472977
				20.5766533266633	0.0903280828472977
				20.5766833416708	0.0903280828472977
				20.5767133566783	0.0903280828472977
				20.5767433716858	0.0903280828472977
				20.5767733866933	0.0903280828472977
				20.5768034017009	0.0903280828472977
				20.5768334167084	0.0903280828472977
				20.5768634317159	0.0903280828472977
				20.5768934467234	0.0903280828472977
				20.5769234617309	0.0903280828472976
				20.5769534767384	0.0903280828472977
				20.5769834917459	0.0903280828472977
				20.5770135067534	0.0903280828472977
				20.5770435217609	0.0903280828472977
				20.5770735367684	0.0903280828472977
				20.5771035517759	0.0903280828472977
				20.5771335667834	0.0903280828472977
				20.5771635817909	0.0903280828472978
				20.5771935967984	0.0903280828472977
				20.5772236118059	0.0903280828472977
				20.5772536268134	0.0903280828472977
				20.5772836418209	0.0903280828472976
				20.5773136568284	0.0903280828472978
				20.5773436718359	0.0903280828472978
				20.5773736868434	0.0903280828472977
				20.5774037018509	0.0903280828472977
				20.5774337168584	0.0903280828472977
				20.5774637318659	0.0903280828472978
				20.5774937468734	0.0903280828472977
				20.5775237618809	0.0903280828472978
				20.5775537768884	0.0903280828472977
				20.5775837918959	0.0903280828472976
				20.5776138069035	0.0903280828472977
				20.577643821911	0.0903280828472977
				20.5776738369185	0.0903280828472978
				20.577703851926	0.0903280828472978
				20.5777338669335	0.0903280828472978
				20.577763881941	0.0903280828472977
				20.5777938969485	0.0903280828472977
				20.577823911956	0.0903280828472977
				20.5778539269635	0.0903280828472977
				20.577883941971	0.0903280828472977
				20.5779139569785	0.0903280828472978
				20.577943971986	0.0903280828472978
				20.5779739869935	0.0903280828472977
				20.578004002001	0.0903280828472976
				20.5780340170085	0.0903280828472977
				20.578064032016	0.0903280828472977
				20.5780940470235	0.0903280828472977
				20.578124062031	0.0903280828472977
				20.5781540770385	0.0903280828472977
				20.578184092046	0.0903280828472977
				20.5782141070535	0.0903280828472977
				20.578244122061	0.0903280828472977
				20.5782741370685	0.0903280828472978
				20.578304152076	0.0903280828472977
				20.5783341670835	0.0903280828472977
				20.578364182091	0.0903280828472977
				20.5783941970986	0.0903280828472977
				20.5784242121061	0.0903280828472977
				20.5784542271136	0.0903280828472977
				20.5784842421211	0.0903280828472977
				20.5785142571286	0.0903280828472976
				20.5785442721361	0.0903280828472978
				20.5785742871436	0.0903280828472977
				20.5786043021511	0.0903280828472978
				20.5786343171586	0.0903280828472977
				20.5786643321661	0.0903280828472977
				20.5786943471736	0.0903280828472977
				20.5787243621811	0.0903280828472977
				20.5787543771886	0.0903280828472977
				20.5787843921961	0.0903280828472978
				20.5788144072036	0.0903280828472977
				20.5788444222111	0.0903280828472977
				20.5788744372186	0.0903280828472977
				20.5789044522261	0.0903280828472977
				20.5789344672336	0.0903280828472977
				20.5789644822411	0.0903280828472977
				20.5789944972486	0.0903280828472977
				20.5790245122561	0.0903280828472978
				20.5790545272636	0.0903280828472978
				20.5790845422711	0.0903280828472977
				20.5791145572786	0.0903280828472977
				20.5791445722861	0.0903280828472977
				20.5791745872936	0.0903280828472977
				20.5792046023012	0.0903280828472977
				20.5792346173087	0.0903280828472977
				20.5792646323162	0.0903280828472977
				20.5792946473237	0.0903280828472977
				20.5793246623312	0.0903280828472977
				20.5793546773387	0.0903280828472978
				20.5793846923462	0.0903280828472977
				20.5794147073537	0.0903280828472977
				20.5794447223612	0.0903280828472978
				20.5794747373687	0.0903280828472977
				20.5795047523762	0.0903280828472977
				20.5795347673837	0.0903280828472977
				20.5795647823912	0.0903280828472977
				20.5795947973987	0.0903280828472977
				20.5796248124062	0.0903280828472978
				20.5796548274137	0.0903280828472977
				20.5796848424212	0.0903280828472977
				20.5797148574287	0.0903280828472978
				20.5797448724362	0.0903280828472978
				20.5797748874437	0.0903280828472976
				20.5798049024512	0.0903280828472977
				20.5798349174587	0.0903280828472977
				20.5798649324662	0.0903280828472977
				20.5798949474737	0.0903280828472977
				20.5799249624812	0.0903280828472978
				20.5799549774887	0.0903280828472977
				20.5799849924962	0.0903280828472977
				20.5800150075038	0.0903280828472977
				20.5800450225113	0.0903280828472977
				20.5800750375188	0.0903280828472977
				20.5801050525263	0.0903280828472977
				20.5801350675338	0.0903280828472977
				20.5801650825413	0.0903280828472978
				20.5801950975488	0.0903280828472976
				20.5802251125563	0.0903280828472977
				20.5802551275638	0.0903280828472977
				20.5802851425713	0.0903280828472978
				20.5803151575788	0.0903280828472977
				20.5803451725863	0.0903280828472977
				20.5803751875938	0.0903280828472978
				20.5804052026013	0.0903280828472977
				20.5804352176088	0.0903280828472977
				20.5804652326163	0.0903280828472977
				20.5804952476238	0.0903280828472977
				20.5805252626313	0.0903280828472977
				20.5805552776388	0.0903280828472977
				20.5805852926463	0.0903280828472977
				20.5806153076538	0.0903280828472977
				20.5806453226613	0.0903280828472976
				20.5806753376688	0.0903280828472977
				20.5807053526763	0.0903280828472977
				20.5807353676838	0.0903280828472977
				20.5807653826913	0.0903280828472978
				20.5807953976989	0.0903280828472977
				20.5808254127064	0.0903280828472977
				20.5808554277139	0.0903280828472977
				20.5808854427214	0.0903280828472978
				20.5809154577289	0.0903280828472977
				20.5809454727364	0.0903280828472977
				20.5809754877439	0.0903280828472977
				20.5810055027514	0.0903280828472977
				20.5810355177589	0.0903280828472978
				20.5810655327664	0.0903280828472977
				20.5810955477739	0.0903280828472977
				20.5811255627814	0.0903280828472977
				20.5811555777889	0.0903280828472978
				20.5811855927964	0.0903280828472977
				20.5812156078039	0.0903280828472977
				20.5812456228114	0.0903280828472977
				20.5812756378189	0.0903280828472977
				20.5813056528264	0.0903280828472977
				20.5813356678339	0.0903280828472977
				20.5813656828414	0.0903280828472977
				20.5813956978489	0.0903280828472977
				20.5814257128564	0.0903280828472977
				20.5814557278639	0.0903280828472977
				20.5814857428714	0.0903280828472977
				20.5815157578789	0.0903280828472977
				20.5815457728864	0.0903280828472977
				20.5815757878939	0.0903280828472977
				20.5816058029015	0.0903280828472978
				20.581635817909	0.0903280828472978
				20.5816658329165	0.0903280828472977
				20.581695847924	0.0903280828472977
				20.5817258629315	0.0903280828472977
				20.581755877939	0.0903280828472977
				20.5817858929465	0.0903280828472977
				20.581815907954	0.0903280828472976
				20.5818459229615	0.0903280828472977
				20.581875937969	0.0903280828472977
				20.5819059529765	0.0903280828472978
				20.581935967984	0.0903280828472978
				20.5819659829915	0.0903280828472977
				20.581995997999	0.0903280828472978
				20.5820260130065	0.0903280828472977
				20.582056028014	0.0903280828472978
				20.5820860430215	0.0903280828472977
				20.582116058029	0.0903280828472977
				20.5821460730365	0.0903280828472977
				20.582176088044	0.0903280828472977
				20.5822061030515	0.0903280828472977
				20.582236118059	0.0903280828472977
				20.5822661330665	0.0903280828472977
				20.582296148074	0.0903280828472977
				20.5823261630815	0.0903280828472977
				20.582356178089	0.0903280828472978
				20.5823861930966	0.0903280828472977
				20.5824162081041	0.0903280828472977
				20.5824462231116	0.0903280828472977
				20.5824762381191	0.0903280828472977
				20.5825062531266	0.0903280828472977
				20.5825362681341	0.0903280828472977
				20.5825662831416	0.0903280828472977
				20.5825962981491	0.0903280828472977
				20.5826263131566	0.0903280828472977
				20.5826563281641	0.0903280828472977
				20.5826863431716	0.0903280828472978
				20.5827163581791	0.0903280828472977
				20.5827463731866	0.0903280828472978
				20.5827763881941	0.0903280828472978
				20.5828064032016	0.0903280828472977
				20.5828364182091	0.0903280828472977
				20.5828664332166	0.0903280828472977
				20.5828964482241	0.0903280828472977
				20.5829264632316	0.0903280828472978
				20.5829564782391	0.0903280828472976
				20.5829864932466	0.0903280828472977
				20.5830165082541	0.0903280828472977
				20.5830465232616	0.0903280828472977
				20.5830765382691	0.0903280828472977
				20.5831065532766	0.0903280828472977
				20.5831365682841	0.0903280828472977
				20.5831665832916	0.0903280828472977
				20.5831965982992	0.0903280828472978
				20.5832266133067	0.0903280828472976
				20.5832566283142	0.0903280828472976
				20.5832866433217	0.0903280828472977
				20.5833166583292	0.0903280828472977
				20.5833466733367	0.0903280828472977
				20.5833766883442	0.0903280828472977
				20.5834067033517	0.0903280828472978
				20.5834367183592	0.0903280828472978
				20.5834667333667	0.0903280828472978
				20.5834967483742	0.0903280828472977
				20.5835267633817	0.0903280828472978
				20.5835567783892	0.0903280828472977
				20.5835867933967	0.0903280828472977
				20.5836168084042	0.0903280828472978
				20.5836468234117	0.0903280828472977
				20.5836768384192	0.0903280828472978
				20.5837068534267	0.0903280828472977
				20.5837368684342	0.0903280828472977
				20.5837668834417	0.0903280828472977
				20.5837968984492	0.0903280828472977
				20.5838269134567	0.0903280828472977
				20.5838569284642	0.0903280828472977
				20.5838869434717	0.0903280828472978
				20.5839169584792	0.0903280828472977
				20.5839469734867	0.0903280828472977
				20.5839769884942	0.0903280828472977
				20.5840070035018	0.0903280828472977
				20.5840370185093	0.0903280828472977
				20.5840670335168	0.0903280828472977
				20.5840970485243	0.0903280828472977
				20.5841270635318	0.0903280828472977
				20.5841570785393	0.0903280828472978
				20.5841870935468	0.0903280828472976
				20.5842171085543	0.0903280828472978
				20.5842471235618	0.0903280828472977
				20.5842771385693	0.0903280828472976
				20.5843071535768	0.0903280828472978
				20.5843371685843	0.0903280828472977
				20.5843671835918	0.0903280828472977
				20.5843971985993	0.0903280828472977
				20.5844272136068	0.0903280828472977
				20.5844572286143	0.0903280828472977
				20.5844872436218	0.0903280828472977
				20.5845172586293	0.0903280828472977
				20.5845472736368	0.0903280828472977
				20.5845772886443	0.0903280828472977
				20.5846073036518	0.0903280828472977
				20.5846373186593	0.0903280828472978
				20.5846673336668	0.0903280828472978
				20.5846973486743	0.0903280828472977
				20.5847273636818	0.0903280828472977
				20.5847573786893	0.0903280828472978
				20.5847873936969	0.0903280828472977
				20.5848174087044	0.0903280828472977
				20.5848474237119	0.0903280828472978
				20.5848774387194	0.0903280828472978
				20.5849074537269	0.0903280828472977
				20.5849374687344	0.0903280828472978
				20.5849674837419	0.0903280828472978
				20.5849974987494	0.0903280828472978
				20.5850275137569	0.0903280828472977
				20.5850575287644	0.0903280828472978
				20.5850875437719	0.0903280828472978
				20.5851175587794	0.0903280828472977
				20.5851475737869	0.0903280828472977
				20.5851775887944	0.0903280828472977
				20.5852076038019	0.0903280828472977
				20.5852376188094	0.0903280828472977
				20.5852676338169	0.0903280828472978
				20.5852976488244	0.0903280828472977
				20.5853276638319	0.0903280828472977
				20.5853576788394	0.0903280828472977
				20.5853876938469	0.0903280828472977
				20.5854177088544	0.0903280828472978
				20.5854477238619	0.0903280828472977
				20.5854777388694	0.0903280828472977
				20.5855077538769	0.0903280828472977
				20.5855377688844	0.0903280828472978
				20.5855677838919	0.0903280828472977
				20.5855977988995	0.0903280828472978
				20.585627813907	0.0903280828472977
				20.5856578289145	0.0903280828472977
				20.585687843922	0.0903280828472977
				20.5857178589295	0.0903280828472977
				20.585747873937	0.0903280828472977
				20.5857778889445	0.0903280828472977
				20.585807903952	0.0903280828472977
				20.5858379189595	0.0903280828472977
				20.585867933967	0.0903280828472977
				20.5858979489745	0.0903280828472977
				20.585927963982	0.0903280828472977
				20.5859579789895	0.0903280828472978
				20.585987993997	0.0903280828472977
				20.5860180090045	0.0903280828472978
				20.586048024012	0.0903280828472977
				20.5860780390195	0.0903280828472978
				20.586108054027	0.0903280828472978
				20.5861380690345	0.0903280828472977
				20.586168084042	0.0903280828472978
				20.5861980990495	0.0903280828472977
				20.586228114057	0.0903280828472977
				20.5862581290645	0.0903280828472977
				20.586288144072	0.0903280828472977
				20.5863181590795	0.0903280828472977
				20.586348174087	0.0903280828472977
				20.5863781890945	0.0903280828472978
				20.5864082041021	0.0903280828472978
				20.5864382191096	0.0903280828472977
				20.5864682341171	0.0903280828472978
				20.5864982491246	0.0903280828472977
				20.5865282641321	0.0903280828472977
				20.5865582791396	0.0903280828472978
				20.5865882941471	0.0903280828472978
				20.5866183091546	0.0903280828472978
				20.5866483241621	0.0903280828472977
				20.5866783391696	0.0903280828472977
				20.5867083541771	0.0903280828472977
				20.5867383691846	0.0903280828472978
				20.5867683841921	0.0903280828472978
				20.5867983991996	0.0903280828472978
				20.5868284142071	0.0903280828472978
				20.5868584292146	0.0903280828472977
				20.5868884442221	0.0903280828472977
				20.5869184592296	0.0903280828472977
				20.5869484742371	0.0852189430828575
				20.5869784892446	0.0794060015064655
				20.5870085042521	0.0757698050466842
				20.5870385192596	0.0728908214708887
				20.5870685342671	0.070437488179272
				20.5870985492746	0.068267337883252
				20.5871285642821	0.0663035074971437
				20.5871585792896	0.0644988936726364
				20.5871885942972	0.0628221408267672
				20.5872186093047	0.0612511208349718
				20.5872486243122	0.0597695221197181
				20.5872786393197	0.0583649073459091
				20.5873086543272	0.0570275335564461
				20.5873386693347	0.0557495979380162
				20.5873686843422	0.0545247353105162
				20.5873986993497	0.0533476716576116
				20.5874287143572	0.0522139782474728
				20.5874587293647	0.0511198927852179
				20.5874887443722	0.0500621865168818
				20.5875187593797	0.0490380636228313
				20.5875487743872	0.0480450837960289
				20.5875787893947	0.0470811017850684
				20.5876088044022	0.0461442195681716
				20.5876388194097	0.0452327480703883
				20.5876688344172	0.0443451761952358
				20.5876988494247	0.0434801455299509
				20.5877288644322	0.0426364295014611
				20.5877588794397	0.0418129160629868
				20.5877888944472	0.0410085932037991
				20.5878189094547	0.0402225367403095
				20.5878489244622	0.0394538999636994
				20.5878789394697	0.0387019048079641
				20.5879089544772	0.0379658342770438
				20.5879389694847	0.0372450259149844
				20.5879689844922	0.0365388661506398
				20.5879989994997	0.0358467853770376
				20.5880290145073	0.0351682536512237
				20.5880590295148	0.0345027769226297
				20.5880890445223	0.03384989371204
				20.5881190595298	0.0332091721762731
				20.5881490745373	0.0325802075066693
				20.5881790895448	0.031962619614586
				20.5882091045523	0.0313560510666401
				20.5882391195598	0.0307601652381333
				20.5882691345673	0.0301746446555725
				20.5882991495748	0.0295991895069377
				20.5883291645823	0.0290335162975789
				20.5883591795898	0.0284773566360989
				20.5883891945973	0.0279304561346253
				20.5884192096048	0.027392573409966
				20.5884492246123	0.0268634791759239
				20.5884792396198	0.0263429554151206
				20.5885092546273	0.025830794623606
				20.5885392696348	0.0253267991192835
				20.5885692846423	0.0248307804081603
				20.5885992996498	0.0243425586031453
				20.5886293146573	0.0238619618889499
				20.5886593296648	0.0233888260298659
				20.5886893446723	0.0229229939158252
				20.5887193596798	0.0224643151426617
				20.5887493746873	0.022012645624662
				20.5887793896948	0.0215678472350222
				20.5888094047023	0.0211297874729299
				20.5888394197099	0.0206983391544177
				20.5888694347174	0.0202733801247513
				20.5888994497249	0.0198547929909916
				20.5889294647324	0.0194424648725863
				20.5889594797399	0.0190362871689585
				20.5889894947474	0.0186361553425371
				20.5890195097549	0.0182419687155175
				20.5890495247624	0.017853630280347
				20.5890795397699	0.0174710465215983
				20.5891095547774	0.0170941272494078
				20.5891395697849	0.0167227854431878
				20.5891695847924	0.016356937104412
				20.5891995997999	0.0159965011190398
				20.5892296148074	0.0156413991271126
				20.5892596298149	0.0152915554007631
				20.5892896448224	0.0149468967290726
				20.5893196598299	0.0146073523092028
				20.5893496748374	0.0142728536439958
				20.5893796898449	0.0139433344452704
				20.5894097048524	0.0136187305420817
				20.5894397198599	0.0132989797944971
				20.5894697348674	0.0129840220114788
				20.5894997498749	0.0126737988734422
				20.5895297648824	0.0123682538590432
				20.5895597798899	0.0120673321751032
				20.5895897948974	0.011770980690957
				20.589619809905	0.0114791478754847
				20.5896498249125	0.0111917837376633
				20.58967983992	0.0109088397700743
				20.5897098549275	0.0106302688948815
				20.589739869935	0.0103560254129028
				20.5897698849425	0.0100860649546864
				20.58979989995	0.00982034443422511
				20.5898299149575	0.0095588220048558
				20.589859929965	0.00930145701691667
				20.5898899449725	0.00904820997793279
				20.58991995998	0.00879904251394002
				20.5899499749875	0.00855391733312708
				20.589979989995	0.00831279819098074
				20.5900100050025	0.00807564985675795
				20.59004002001	0.00784243808184405
				20.5900700350175	0.00761312956911763
				20.590100050025	0.0073876919439139
				20.5901300650325	0.00716609372624601
				20.59016008004	0.00694830430398145
				20.5901900950475	0.00673429390750403
				20.590220110055	0.00652403358521342
				20.5902501250625	0.0063174951800646
				20.59028014007	0.00611465130731442
				20.5903101550775	0.00591547533286354
				20.590340170085	0.0057199413528443
				20.5903701850925	0.00552802417372705
				20.5904002001	0.00533969929345533
				20.5904302151076	0.00515494288334506
				20.5904602301151	0.00497373177053657
				20.5904902451226	0.00479604342133716
				20.5905202601301	0.00462185592520889
				20.5905502751376	0.00445114797930271
				20.5905802901451	0.00428389887370274
				20.5906103051526	0.00412008847714884
				20.5906403201601	0.00395969722352129
				20.5906703351676	0.00380270609861026
				20.5907003501751	0.00364909662758476
				20.5907303651826	0.00349885086295016
				20.5907603801901	0.00335195137283067
				20.5907903951976	0.00320838122986122
				20.5908204102051	0.0030681240005111
				20.5908504252126	0.00293116373465908
				20.5908804402201	0.00279748495587869
				20.5909104552276	0.0026670726517363
				20.5909404702351	0.00253991226476452
				20.5909704852426	0.00241598968371626
				20.5910005002501	0.00229529123504317
				20.5910305152576	0.00217780367491578
				20.5910605302651	0.0020635141813641
				20.5910905452726	0.00195241034686432
				20.5911205602801	0.00184448017122232
				20.5911505752876	0.00173971205462663
				20.5911805902951	0.00163809479116348
				20.5912106053027	0.00153961756241767
				20.5912406203102	0.00144426993150699
				20.5912706353177	0.001352041837259
				20.5913006503252	0.00126292358864021
				20.5913306653327	0.00117690585952754
				20.5913606803402	0.00109397968356938
				20.5913906953477	0.00101413644937634
				20.5914207103552	9.37367895925777E-4
				20.5914507253627	8.63666108094225E-4
				20.5914807403702	7.93023512526889E-4
				20.5915107553777	7.25432873586586E-4
				20.5915407703852	6.60887289575358E-4
				20.5915707853927	5.99380189180306E-4
				20.5916008004002	5.40905327968169E-4
				20.5916308154077	4.85456785239141E-4
				20.5916608304152	4.33028960925846E-4
				20.5916908454227	3.83616572743225E-4
				20.5917208604302	3.37214653505823E-4
				20.5917508754377	2.9381854856411E-4
				20.5917808904452	2.53423913484738E-4
				20.5918109054527	2.1602671182245E-4
				20.5918409204602	1.81623213101579E-4
				20.5918709354677	1.50209990949511E-4
				20.5919009504752	1.21783921368145E-4
				20.5919309654827	9.63421811793904E-5
				20.5919609804902	7.38822466085479E-5
				20.5919909954977	5.44018920367587E-5
				20.5920210105053	3.7899188899286E-5
				20.5920510255128	2.43725047163136E-5
				20.5920810405203	1.38205022925791E-5
				20.5921110555278	6.24213905767078E-6
				20.5921410705353	1.63666654292392E-6
				20.5921710855428	3.63001873663827E-9
				20.5922011005503	1.34286826550987E-6
				20.5922311155578	5.65451349795181E-6
				20.5922611305653	1.29389914247529E-5
				20.5922911455728	2.31970214660648E-5
				20.5923211605803	3.6429617100826E-5
				20.5923511755878	5.26380863755012E-5
				20.5923811905953	7.18240325485273E-5
				20.5924112056028	9.39893548770798E-5
				20.5924412206103	1.19136249574666E-4
				20.5924712356178	1.47267210882343E-4
				20.5925012506253	1.78385032327852E-4
				20.5925312656328	2.12492808111817E-4
				20.5925612806403	2.4959393464538E-4
				20.5925912956478	2.89692112261058E-4
				20.5926213106553	3.32791347062928E-4
				20.5926513256628	3.78895952958177E-4
				20.5926813406703	4.28010553827928E-4
				20.5927113556778	4.80140085853103E-4
				20.5927413706853	5.3528980006299E-4
				20.5927713856928	5.93465264970044E-4
				20.5928014007003	6.54672369464816E-4
				20.5928314157079	7.18917325830129E-4
				20.5928614307154	7.86206672928902E-4
				20.5928914457229	8.56547279657316E-4
				20.5929214607304	9.29946348439E-4
				20.5929514757379	0.00100641141910064
				20.5929814907454	0.0010859503727954
				20.5930115057529	0.00116857143615927
				20.5930415207604	0.00125428318575925
				20.5930715357679	0.0013430945526198
				20.5931015507754	0.00143501482710662
				20.5931315657829	0.00153005366394485
				20.5931615807904	0.00162822108746433
				20.5931915957979	0.00172952749717739
				20.5932216108054	0.0018339836735262
				20.5932516258129	0.00194160078381771
				20.5932816408204	0.00205239038865559
				20.5933116558279	0.00216636444835286
				20.5933416708354	0.00228353532985994
				20.5933716858429	0.00240391581385419
				20.5934017008504	0.00252751910212154
				20.5934317158579	0.00265435882538468
				20.5934617308654	0.00278444905125153
				20.5934917458729	0.00291780429270141
				20.5935217608804	0.00305443951678277
				20.5935517758879	0.00319437015366181
				20.5935817908954	0.00333761210621463
				20.593611805903	0.00348418175969825
				20.5936418209105	0.00363409599221371
				20.593671835918	0.00378737218527881
				20.5937018509255	0.00394402823490703
				20.593731865933	0.00410408256329608
				20.5937618809405	0.00426755413073558
				20.593791895948	0.00443446244826421
				20.5938219109555	0.00460482759067156
				20.593851925963	0.00477867021002774
				20.5938819409705	0.00495601154996417
				20.593911955978	0.00513687346027453
				20.5939419709855	0.0053212784123158
				20.593971985993	0.00550924951505507
				20.5940020010005	0.00570081053158048
				20.594032016008	0.00589598589662013
				20.5940620310155	0.0060948007344595
				20.594092046023	0.00629728087794527
				20.5941220610305	0.00650345288808122
				20.594152076038	0.00671334407446167
				20.5941820910455	0.00692698251681999
				20.594212106053	0.00714439708716143
				20.5942421210605	0.00736561747324681
				20.594272136068	0.00759067420274652
				20.5943021510755	0.0078195986687108
				20.594332166083	0.00805242315618189
				20.5943621810905	0.00828918086974761
				20.594392196098	0.00852990596270811
				20.5944222111056	0.00877463356731648
				20.5944522261131	0.00902339982640872
				20.5944822411206	0.0092762419267555
				20.5945122561281	0.0095331981337284
				20.5945422711356	0.00979430782760583
				20.5945722861431	0.010059611541901
				20.5946023011506	0.0103291510031315
				20.5946323161581	0.010602969172848
				20.5946623311656	0.010881110291549
				20.5946923461731	0.0111636199249305
				20.5947223611806	0.0114505450122987
				20.5947523761881	0.0117419339174004
				20.5947823911956	0.0120378364821465
				20.5948124062031	0.0123383040828231
				20.5948424212106	0.0126433896892383
				20.5948724362181	0.0129531479273354
				20.5949024512256	0.0132676351446407
				20.5949324662331	0.0135869094798053
				20.5949624812406	0.0139110309354249
				20.5949924962481	0.0142400614552447
				20.5950225112556	0.0145740650056922
				20.5950525262631	0.0149131076616639
				20.5950825412706	0.0152572576977595
				20.5951125562781	0.0156065856844419
				20.5951425712856	0.0159611645898551
				20.5951725862931	0.0163210698881087
				20.5952026013006	0.0166863796735079
				20.5952326163082	0.0170571747823848
				20.5952626313157	0.0174335389221271
				20.5952926463232	0.0178155588081091
				20.5953226613307	0.0182033243102175
				20.5953526763382	0.0185969286077835
				20.5953826913457	0.0189964683555643
				20.5954127063532	0.0194020438602983
				20.5954427213607	0.0198137592692026
				20.5954727363682	0.0202317227718745
				20.5955027513757	0.0206560468155783
				20.5955327663832	0.0210868483364886
				20.5955627813907	0.0215242490071058
				20.5955927963982	0.0219683755018136
				20.5956228114057	0.0224193597824378
				20.5956528264132	0.0228773394051493
				20.5956828414207	0.0233424578512322
				20.5957128564282	0.0238148648834875
				20.5957428714357	0.0242947169309739
				20.5957728864432	0.0247821775055008
				20.5958029014507	0.0252774176517128
				20.5958329164582	0.0257806164358943
				20.5958629314657	0.0262919614761525
				20.5958929464732	0.0268116495189807
				20.5959229614807	0.0273398870677952
				20.5959529764882	0.0278768910682341
				20.5959829914957	0.0284228896568535
				20.5960130065033	0.0289781229821309
				20.5960430215108	0.0295428441035485
				20.5960730365183	0.0301173199810998
				20.5961030515258	0.0307018325644388
				20.5961330665333	0.0312966799950618
				20.5961630815408	0.0319021779368955
				20.5961930965483	0.0325186610506959
				20.5962231115558	0.0331464846339946
				20.5962531265633	0.0337860264480135
				20.5962831415708	0.03443768875923
				20.5963131565783	0.0351019006275937
				20.5963431715858	0.0357791204780806
				20.5963731865933	0.0364698390005935
				20.5964032016008	0.0371745824302013
				20.5964332166083	0.037893916271023
				20.5964632316158	0.0386284495404279
				20.5964932466233	0.0393788396231701
				20.5965232616308	0.0401457978491559
				20.5965532766383	0.0409300959289913
				20.5965832916458	0.0417325734156407
				20.5966133066533	0.042554146400883
				20.5966433216608	0.0433958177031432
				20.5966733366683	0.0442586888770719
				20.5967033516758	0.0451439744550956
				20.5967333666833	0.0460530189537806
				20.5967633816908	0.0469873173320371
				20.5967933966983	0.0479485397965541
				20.5968234117059	0.0489385621453006
				20.5968534267134	0.0499595032383389
				20.5968834417209	0.0510137717599742
				20.5969134567284	0.0521041252584823
				20.5969434717359	0.0532337456506824
				20.5969734867434	0.0544063371893202
				20.5970035017509	0.0556262556491291
				20.5970335167584	0.0568986818454722
				20.5970635317659	0.05822985965045
				20.5970935467734	0.0596274305086063
				20.5971235617809	0.0611009171249823
				20.5971535767884	0.0626624467846881
				20.5971835917959	0.0643278778143351
				20.5972136068034	0.0661186436732952
				20.5972436218109	0.0680649683127765
				20.5972736368184	0.0702119541766119
				20.5973036518259	0.0726324891361038
				20.5973336668334	0.0754595764982343
				20.5973636818409	0.0789934471935476
				20.5973936968484	0.0843834642909348
				20.5974237118559	0.0903280828472977
				20.5974537268634	0.0903280828472977
				20.5974837418709	0.0903280828472978
				20.5975137568784	0.0903280828472978
				20.5975437718859	0.0903280828472978
				20.5975737868934	0.0903280828472977
				20.5976038019009	0.0903280828472977
				20.5976338169085	0.0903280828472978
				20.597663831916	0.0903280828472977
				20.5976938469235	0.0903280828472978
				20.597723861931	0.0903280828472978
				20.5977538769385	0.0903280828472977
				20.597783891946	0.0903280828472977
				20.5978139069535	0.0903280828472978
				20.597843921961	0.0903280828472977
				20.5978739369685	0.0903280828472977
				20.597903951976	0.0903280828472977
				20.5979339669835	0.0903280828472977
				20.597963981991	0.0903280828472977
				20.5979939969985	0.0903280828472977
				20.598024012006	0.0903280828472977
				20.5980540270135	0.0903280828472978
				20.598084042021	0.0903280828472977
				20.5981140570285	0.0903280828472977
				20.598144072036	0.0903280828472978
				20.5981740870435	0.0903280828472976
				20.598204102051	0.0903280828472978
				20.5982341170585	0.0903280828472978
				20.598264132066	0.0903280828472976
				20.5982941470735	0.0903280828472976
				20.598324162081	0.0903280828472977
				20.5983541770885	0.0903280828472977
				20.598384192096	0.0903280828472976
				20.5984142071036	0.0903280828472977
				20.5984442221111	0.0903280828472977
				20.5984742371186	0.0903280828472978
				20.5985042521261	0.0903280828472977
				20.5985342671336	0.0903280828472977
				20.5985642821411	0.0903280828472977
				20.5985942971486	0.0903280828472977
				20.5986243121561	0.0903280828472978
				20.5986543271636	0.0903280828472976
				20.5986843421711	0.0903280828472977
				20.5987143571786	0.0903280828472977
				20.5987443721861	0.0903280828472977
				20.5987743871936	0.0903280828472977
				20.5988044022011	0.0903280828472978
				20.5988344172086	0.0903280828472977
				20.5988644322161	0.0903280828472976
				20.5988944472236	0.0903280828472978
				20.5989244622311	0.0903280828472977
				20.5989544772386	0.0903280828472978
				20.5989844922461	0.0903280828472977
				20.5990145072536	0.0903280828472977
				20.5990445222611	0.0903280828472977
				20.5990745372686	0.0903280828472977
				20.5991045522761	0.0903280828472977
				20.5991345672836	0.0903280828472978
				20.5991645822911	0.0903280828472977
				20.5991945972986	0.0903280828472977
				20.5992246123062	0.0903280828472977
				20.5992546273137	0.0903280828472978
				20.5992846423212	0.0903280828472977
				20.5993146573287	0.0903280828472977
				20.5993446723362	0.0903280828472977
				20.5993746873437	0.0903280828472977
				20.5994047023512	0.0903280828472978
				20.5994347173587	0.0903280828472977
				20.5994647323662	0.0903280828472977
				20.5994947473737	0.0903280828472977
				20.5995247623812	0.0903280828472977
				20.5995547773887	0.0903280828472977
				20.5995847923962	0.0903280828472977
				20.5996148074037	0.0903280828472977
				20.5996448224112	0.0903280828472977
				20.5996748374187	0.0903280828472978
				20.5997048524262	0.0903280828472978
				20.5997348674337	0.0903280828472977
				20.5997648824412	0.0903280828472977
				20.5997948974487	0.0903280828472978
				20.5998249124562	0.0903280828472977
				20.5998549274637	0.0903280828472978
				20.5998849424712	0.0903280828472978
				20.5999149574787	0.0903280828472977
				20.5999449724862	0.0903280828472977
				20.5999749874937	0.0903280828472976
				20.6000050025013	0.0903280828472977
				20.6000350175088	0.0903280828472978
				20.6000650325163	0.0903280828472977
				20.6000950475238	0.0903280828472977
				20.6001250625313	0.0903280828472977
				20.6001550775388	0.0903280828472977
				20.6001850925463	0.0903280828472977
				20.6002151075538	0.0903280828472977
				20.6002451225613	0.0903280828472977
				20.6002751375688	0.0903280828472977
				20.6003051525763	0.0903280828472977
				20.6003351675838	0.0903280828472977
				20.6003651825913	0.0903280828472978
				20.6003951975988	0.0903280828472977
				20.6004252126063	0.0903280828472977
				20.6004552276138	0.0903280828472977
				20.6004852426213	0.0903280828472977
				20.6005152576288	0.0903280828472978
				20.6005452726363	0.0903280828472976
				20.6005752876438	0.0903280828472977
				20.6006053026513	0.0903280828472978
				20.6006353176588	0.0903280828472977
				20.6006653326663	0.0903280828472977
				20.6006953476738	0.0903280828472977
				20.6007253626813	0.0903280828472977
				20.6007553776888	0.0903280828472977
				20.6007853926963	0.0903280828472977
				20.6008154077039	0.0903280828472977
				20.6008454227114	0.0903280828472978
				20.6008754377189	0.0903280828472978
				20.6009054527264	0.0903280828472977
				20.6009354677339	0.0903280828472977
				20.6009654827414	0.0903280828472977
				20.6009954977489	0.0903280828472977
				20.6010255127564	0.0903280828472977
				20.6010555277639	0.0903280828472978
				20.6010855427714	0.0903280828472977
				20.6011155577789	0.0903280828472977
				20.6011455727864	0.0903280828472978
				20.6011755877939	0.0903280828472977
				20.6012056028014	0.0903280828472977
				20.6012356178089	0.0903280828472977
				20.6012656328164	0.0903280828472978
				20.6012956478239	0.0903280828472977
				20.6013256628314	0.0903280828472977
				20.6013556778389	0.0903280828472977
				20.6013856928464	0.0903280828472977
				20.6014157078539	0.0903280828472977
				20.6014457228614	0.0903280828472978
				20.6014757378689	0.0903280828472977
				20.6015057528764	0.0903280828472977
				20.6015357678839	0.0903280828472977
				20.6015657828914	0.0903280828472977
				20.6015957978989	0.0903280828472977
				20.6016258129065	0.0903280828472977
				20.601655827914	0.0903280828472978
				20.6016858429215	0.0903280828472977
				20.601715857929	0.0903280828472977
				20.6017458729365	0.0903280828472977
				20.601775887944	0.0903280828472977
				20.6018059029515	0.0903280828472977
				20.601835917959	0.0903280828472977
				20.6018659329665	0.0903280828472977
				20.601895947974	0.0903280828472977
				20.6019259629815	0.0903280828472977
				20.601955977989	0.0903280828472977
				20.6019859929965	0.0903280828472977
				20.602016008004	0.0903280828472977
				20.6020460230115	0.0903280828472977
				20.602076038019	0.0903280828472977
				20.6021060530265	0.0903280828472977
				20.602136068034	0.0903280828472977
				20.6021660830415	0.0903280828472978
				20.602196098049	0.0903280828472978
				20.6022261130565	0.0903280828472977
				20.602256128064	0.0903280828472977
				20.6022861430715	0.0903280828472977
				20.602316158079	0.0903280828472977
				20.6023461730865	0.0903280828472978
				20.602376188094	0.0903280828472977
				20.6024062031016	0.0903280828472977
				20.6024362181091	0.0903280828472977
				20.6024662331166	0.0903280828472977
				20.6024962481241	0.0903280828472977
				20.6025262631316	0.0903280828472977
				20.6025562781391	0.0903280828472976
				20.6025862931466	0.0903280828472977
				20.6026163081541	0.0903280828472977
				20.6026463231616	0.0903280828472978
				20.6026763381691	0.0903280828472978
				20.6027063531766	0.0903280828472977
				20.6027363681841	0.0903280828472977
				20.6027663831916	0.0903280828472977
				20.6027963981991	0.0903280828472978
				20.6028264132066	0.0903280828472977
				20.6028564282141	0.0903280828472977
				20.6028864432216	0.0903280828472977
				20.6029164582291	0.0903280828472977
				20.6029464732366	0.0903280828472977
				20.6029764882441	0.0903280828472977
				20.6030065032516	0.0903280828472977
				20.6030365182591	0.0903280828472977
				20.6030665332666	0.0903280828472977
				20.6030965482741	0.0903280828472977
				20.6031265632816	0.0903280828472977
				20.6031565782891	0.0903280828472977
				20.6031865932966	0.0903280828472977
				20.6032166083042	0.0903280828472977
				20.6032466233117	0.0903280828472977
				20.6032766383192	0.0903280828472976
				20.6033066533267	0.0903280828472977
				20.6033366683342	0.0903280828472977
				20.6033666833417	0.0903280828472977
				20.6033966983492	0.0903280828472977
				20.6034267133567	0.0903280828472977
				20.6034567283642	0.0903280828472978
				20.6034867433717	0.0903280828472978
				20.6035167583792	0.0903280828472977
				20.6035467733867	0.0903280828472977
				20.6035767883942	0.0903280828472977
				20.6036068034017	0.0903280828472978
				20.6036368184092	0.0903280828472977
				20.6036668334167	0.0903280828472977
				20.6036968484242	0.0903280828472977
				20.6037268634317	0.0903280828472977
				20.6037568784392	0.0903280828472978
				20.6037868934467	0.0903280828472977
				20.6038169084542	0.0903280828472977
				20.6038469234617	0.0903280828472977
				20.6038769384692	0.0903280828472976
				20.6039069534767	0.0903280828472977
				20.6039369684842	0.0903280828472977
				20.6039669834917	0.0903280828472977
				20.6039969984992	0.0903280828472978
				20.6040270135068	0.0903280828472978
				20.6040570285143	0.0903280828472977
				20.6040870435218	0.0903280828472977
				20.6041170585293	0.0903280828472978
				20.6041470735368	0.0903280828472977
				20.6041770885443	0.0903280828472977
				20.6042071035518	0.0903280828472978
				20.6042371185593	0.0903280828472977
				20.6042671335668	0.0903280828472977
				20.6042971485743	0.0903280828472977
				20.6043271635818	0.0903280828472977
				20.6043571785893	0.0903280828472977
				20.6043871935968	0.0903280828472978
				20.6044172086043	0.0903280828472978
				20.6044472236118	0.0903280828472977
				20.6044772386193	0.0903280828472977
				20.6045072536268	0.0903280828472977
				20.6045372686343	0.0903280828472977
				20.6045672836418	0.0903280828472977
				20.6045972986493	0.0903280828472977
				20.6046273136568	0.0903280828472977
				20.6046573286643	0.0903280828472977
				20.6046873436718	0.0903280828472977
				20.6047173586793	0.0903280828472977
				20.6047473736868	0.0903280828472977
				20.6047773886943	0.0903280828472977
				20.6048074037019	0.0903280828472977
				20.6048374187094	0.0903280828472977
				20.6048674337169	0.0903280828472978
				20.6048974487244	0.0903280828472977
				20.6049274637319	0.0903280828472976
				20.6049574787394	0.0903280828472977
				20.6049874937469	0.0903280828472977
				20.6050175087544	0.0903280828472977
				20.6050475237619	0.0903280828472977
				20.6050775387694	0.0903280828472978
				20.6051075537769	0.0903280828472977
				20.6051375687844	0.0903280828472978
				20.6051675837919	0.0903280828472977
				20.6051975987994	0.0903280828472977
				20.6052276138069	0.0903280828472978
				20.6052576288144	0.0903280828472977
				20.6052876438219	0.0903280828472978
				20.6053176588294	0.0903280828472977
				20.6053476738369	0.0903280828472977
				20.6053776888444	0.0903280828472978
				20.6054077038519	0.0903280828472977
				20.6054377188594	0.0903280828472978
				20.6054677338669	0.0903280828472977
				20.6054977488744	0.0903280828472977
				20.6055277638819	0.0903280828472977
				20.6055577788894	0.0903280828472978
				20.6055877938969	0.0903280828472978
				20.6056178089045	0.0903280828472978
				20.605647823912	0.0903280828472977
				20.6056778389195	0.0903280828472977
				20.605707853927	0.0903280828472977
				20.6057378689345	0.0903280828472977
				20.605767883942	0.0903280828472977
				20.6057978989495	0.0903280828472976
				20.605827913957	0.0903280828472977
				20.6058579289645	0.0903280828472977
				20.605887943972	0.0903280828472977
				20.6059179589795	0.0903280828472977
				20.605947973987	0.0903280828472977
				20.6059779889945	0.0903280828472977
				20.606008004002	0.0903280828472977
				20.6060380190095	0.0903280828472978
				20.606068034017	0.0903280828472978
				20.6060980490245	0.0903280828472977
				20.606128064032	0.0903280828472978
				20.6061580790395	0.0903280828472977
				20.606188094047	0.0903280828472977
				20.6062181090545	0.0903280828472978
				20.606248124062	0.0903280828472977
				20.6062781390695	0.0903280828472977
				20.606308154077	0.0903280828472977
				20.6063381690845	0.0903280828472978
				20.606368184092	0.0903280828472977
				20.6063981990995	0.0903280828472976
				20.6064282141071	0.0903280828472977
				20.6064582291146	0.0903280828472977
				20.6064882441221	0.0903280828472977
				20.6065182591296	0.0903280828472977
				20.6065482741371	0.0903280828472977
				20.6065782891446	0.0903280828472977
				20.6066083041521	0.0903280828472977
				20.6066383191596	0.0903280828472978
				20.6066683341671	0.0903280828472978
				20.6066983491746	0.0903280828472977
				20.6067283641821	0.0903280828472977
				20.6067583791896	0.0903280828472977
				20.6067883941971	0.0903280828472977
				20.6068184092046	0.0903280828472977
				20.6068484242121	0.0903280828472978
				20.6068784392196	0.0903280828472977
				20.6069084542271	0.0903280828472978
				20.6069384692346	0.0903280828472977
				20.6069684842421	0.0903280828472977
				20.6069984992496	0.0903280828472977
				20.6070285142571	0.0903280828472977
				20.6070585292646	0.0903280828472977
				20.6070885442721	0.0903280828472977
				20.6071185592796	0.0903280828472978
				20.6071485742871	0.0903280828472976
				20.6071785892946	0.0903280828472978
				20.6072086043022	0.0903280828472977
				20.6072386193097	0.0903280828472977
				20.6072686343172	0.0903280828472976
				20.6072986493247	0.0903280828472977
				20.6073286643322	0.0903280828472977
				20.6073586793397	0.0903280828472977
				20.6073886943472	0.0903280828472977
				20.6074187093547	0.0903280828472978
				20.6074487243622	0.0903280828472977
				20.6074787393697	0.0903280828472977
				20.6075087543772	0.0903280828472978
				20.6075387693847	0.0903280828472977
				20.6075687843922	0.0903280828472977
				20.6075987993997	0.0903280828472977
				20.6076288144072	0.0903280828472977
				20.6076588294147	0.0903280828472977
				20.6076888444222	0.0903280828472977
				20.6077188594297	0.0903280828472977
				20.6077488744372	0.0903280828472977
				20.6077788894447	0.0903280828472977
				20.6078089044522	0.0903280828472977
				20.6078389194597	0.0903280828472977
				20.6078689344672	0.0903280828472977
				20.6078989494747	0.0903280828472977
				20.6079289644822	0.0903280828472977
				20.6079589794897	0.0903280828472978
				20.6079889944972	0.0903280828472977
				20.6080190095048	0.0903280828472977
				20.6080490245123	0.0903280828472977
				20.6080790395198	0.0903280828472977
				20.6081090545273	0.0903280828472977
				20.6081390695348	0.0903280828472977
				20.6081690845423	0.0903280828472977
				20.6081990995498	0.0903280828472977
				20.6082291145573	0.0903280828472977
				20.6082591295648	0.0903280828472977
				20.6082891445723	0.0903280828472978
				20.6083191595798	0.0903280828472977
				20.6083491745873	0.0903280828472977
				20.6083791895948	0.0903280828472977
				20.6084092046023	0.0903280828472977
				20.6084392196098	0.0903280828472977
				20.6084692346173	0.0903280828472978
				20.6084992496248	0.0903280828472976
				20.6085292646323	0.0903280828472977
				20.6085592796398	0.0903280828472977
				20.6085892946473	0.0903280828472977
				20.6086193096548	0.0903280828472977
				20.6086493246623	0.0903280828472977
				20.6086793396698	0.0903280828472977
				20.6087093546773	0.0903280828472977
				20.6087393696848	0.0903280828472977
				20.6087693846923	0.0903280828472977
				20.6087993996998	0.0903280828472978
				20.6088294147074	0.0903280828472977
				20.6088594297149	0.0903280828472977
				20.6088894447224	0.0903280828472977
				20.6089194597299	0.0903280828472977
				20.6089494747374	0.0903280828472977
				20.6089794897449	0.0903280828472977
				20.6090095047524	0.0903280828472978
				20.6090395197599	0.0903280828472977
				20.6090695347674	0.0903280828472977
				20.6090995497749	0.0903280828472977
				20.6091295647824	0.0903280828472977
				20.6091595797899	0.0903280828472977
				20.6091895947974	0.0903280828472977
				20.6092196098049	0.0903280828472977
				20.6092496248124	0.0903280828472977
				20.6092796398199	0.0903280828472977
				20.6093096548274	0.0903280828472977
				20.6093396698349	0.0903280828472977
				20.6093696848424	0.0903280828472977
				20.6093996998499	0.0903280828472977
				20.6094297148574	0.0903280828472977
				20.6094597298649	0.0903280828472977
				20.6094897448724	0.0903280828472977
				20.6095197598799	0.0903280828472977
				20.6095497748874	0.0903280828472977
				20.6095797898949	0.0903280828472977
				20.6096098049025	0.0903280828472977
				20.60963981991	0.0903280828472976
				20.6096698349175	0.0903280828472977
				20.609699849925	0.0903280828472977
				20.6097298649325	0.0903280828472977
				20.60975987994	0.0903280828472977
				20.6097898949475	0.0903280828472977
				20.609819909955	0.0903280828472977
				20.6098499249625	0.0903280828472978
				20.60987993997	0.0903280828472977
				20.6099099549775	0.0903280828472977
				20.609939969985	0.0903280828472976
				20.6099699849925	0.0903280828472977
				20.61	0.0903280828472977
