# Supplementary material for: High-resolution spectroscopy of single nuclear spins via sequential weak measurements
Source: Nat Commun. 2019 Feb 5;10:594. doi: 10.1038/s41467-019-08544-z (PMC6363762; doi:10.1038/s41467-019-08544-z)
Supplement: Supplementary file 3 — Source Data [file 41467_2019_8544_MOESM3_ESM.zip › Main Text/Fig3/Fig3c_decay100_theory.txt]

20.55	0.0903280828472977
20.5500300150075	0.0903280828472976
20.550060030015	0.0903280828472977
20.5500900450225	0.0903280828472977
20.55012006003	0.0903280828472977
20.5501500750375	0.0903280828472976
20.550180090045	0.0903280828472976
20.5502101050525	0.0903280828472976
20.55024012006	0.0903280828472976
20.5502701350675	0.0903280828472977
20.550300150075	0.0903280828472977
20.5503301650825	0.0903280828472977
20.55036018009	0.0903280828472976
20.5503901950975	0.0903280828472976
20.5504202101051	0.0903280828472977
20.5504502251126	0.0903280828472976
20.5504802401201	0.0903280828472977
20.5505102551276	0.0903280828472976
20.5505402701351	0.0903280828472977
20.5505702851426	0.0903280828472976
20.5506003001501	0.0903280828472976
20.5506303151576	0.0903280828472976
20.5506603301651	0.0903280828472976
20.5506903451726	0.0903280828472977
20.5507203601801	0.0903280828472976
20.5507503751876	0.0903280828472976
20.5507803901951	0.0903280828472976
20.5508104052026	0.0903280828472976
20.5508404202101	0.0903280828472977
20.5508704352176	0.0903280828472976
20.5509004502251	0.0903280828472976
20.5509304652326	0.0903280828472977
20.5509604802401	0.0903280828472976
20.5509904952476	0.0903280828472977
20.5510205102551	0.0903280828472976
20.5510505252626	0.0903280828472977
20.5510805402701	0.0903280828472976
20.5511105552776	0.0903280828472977
20.5511405702851	0.0903280828472976
20.5511705852926	0.0903280828472977
20.5512006003002	0.0903280828472976
20.5512306153077	0.0903280828472977
20.5512606303152	0.0903280828472977
20.5512906453227	0.0903280828472976
20.5513206603302	0.0903280828472976
20.5513506753377	0.0903280828472976
20.5513806903452	0.0903280828472977
20.5514107053527	0.0903280828472976
20.5514407203602	0.0903280828472977
20.5514707353677	0.0903280828472976
20.5515007503752	0.0903280828472976
20.5515307653827	0.0903280828472976
20.5515607803902	0.0903280828472976
20.5515907953977	0.0903280828472976
20.5516208104052	0.0903280828472976
20.5516508254127	0.0903280828472976
20.5516808404202	0.0903280828472976
20.5517108554277	0.0903280828472976
20.5517408704352	0.0903280828472976
20.5517708854427	0.0903280828472977
20.5518009004502	0.0903280828472976
20.5518309154577	0.0903280828472976
20.5518609304652	0.0903280828472976
20.5518909454727	0.0903280828472977
20.5519209604802	0.0903280828472977
20.5519509754877	0.0903280828472976
20.5519809904952	0.0903280828472977
20.5520110055028	0.0903280828472977
20.5520410205103	0.0903280828472976
20.5520710355178	0.0903280828472976
20.5521010505253	0.0903280828472977
20.5521310655328	0.0903280828472977
20.5521610805403	0.0903280828472976
20.5521910955478	0.0903280828472977
20.5522211105553	0.0903280828472977
20.5522511255628	0.0903280828472976
20.5522811405703	0.0903280828472976
20.5523111555778	0.0903280828472976
20.5523411705853	0.0903280828472976
20.5523711855928	0.0903280828472977
20.5524012006003	0.0903280828472976
20.5524312156078	0.0903280828472976
20.5524612306153	0.0903280828472977
20.5524912456228	0.0903280828472976
20.5525212606303	0.0903280828472976
20.5525512756378	0.0903280828472976
20.5525812906453	0.0903280828472976
20.5526113056528	0.0903280828472977
20.5526413206603	0.0903280828472977
20.5526713356678	0.0903280828472976
20.5527013506753	0.0903280828472977
20.5527313656828	0.0903280828472977
20.5527613806903	0.0903280828472976
20.5527913956978	0.0903280828472977
20.5528214107054	0.0903280828472977
20.5528514257129	0.0903280828472977
20.5528814407204	0.0903280828472974
20.5529114557279	0.0903280828472977
20.5529414707354	0.0903280828472976
20.5529714857429	0.0903280828472976
20.5530015007504	0.0903280828472976
20.5530315157579	0.0903280828472976
20.5530615307654	0.0903280828472976
20.5530915457729	0.0903280828472977
20.5531215607804	0.0903280828472977
20.5531515757879	0.0903280828472976
20.5531815907954	0.0903280828472976
20.5532116058029	0.0903280828472977
20.5532416208104	0.0903280828472977
20.5532716358179	0.0903280828472976
20.5533016508254	0.0903280828472977
20.5533316658329	0.0903280828472977
20.5533616808404	0.0903280828472977
20.5533916958479	0.0903280828472976
20.5534217108554	0.0903280828472976
20.5534517258629	0.0903280828472976
20.5534817408704	0.0903280828472976
20.5535117558779	0.0903280828472976
20.5535417708854	0.0903280828472977
20.5535717858929	0.0903280828472976
20.5536018009005	0.0903280828472976
20.553631815908	0.0903280828472976
20.5536618309155	0.0903280828472976
20.553691845923	0.0903280828472976
20.5537218609305	0.0903280828472976
20.553751875938	0.0903280828472977
20.5537818909455	0.0903280828472976
20.553811905953	0.0903280828472976
20.5538419209605	0.0903280828472974
20.553871935968	0.0903280828472976
20.5539019509755	0.0903280828472976
20.553931965983	0.0903280828472977
20.5539619809905	0.0903280828472977
20.553991995998	0.0903280828472976
20.5540220110055	0.0903280828472976
20.554052026013	0.0903280828472977
20.5540820410205	0.0903280828472976
20.554112056028	0.0903280828472976
20.5541420710355	0.0903280828472977
20.554172086043	0.0903280828472976
20.5542021010505	0.0903280828472977
20.554232116058	0.0903280828472977
20.5542621310655	0.0903280828472977
20.554292146073	0.0903280828472977
20.5543221610805	0.0903280828472976
20.554352176088	0.0903280828472976
20.5543821910955	0.0903280828472977
20.5544122061031	0.0903280828472977
20.5544422211106	0.0903280828472976
20.5544722361181	0.0903280828472976
20.5545022511256	0.0903280828472976
20.5545322661331	0.0903280828472976
20.5545622811406	0.0903280828472976
20.5545922961481	0.0903280828472976
20.5546223111556	0.0903280828472977
20.5546523261631	0.0903280828472976
20.5546823411706	0.0903280828472976
20.5547123561781	0.0903280828472976
20.5547423711856	0.0903280828472976
20.5547723861931	0.0903280828472977
20.5548024012006	0.0903280828472977
20.5548324162081	0.0903280828472977
20.5548624312156	0.0903280828472976
20.5548924462231	0.0903280828472977
20.5549224612306	0.0903280828472976
20.5549524762381	0.0903280828472977
20.5549824912456	0.0903280828472976
20.5550125062531	0.0903280828472976
20.5550425212606	0.0903280828472976
20.5550725362681	0.0903280828472976
20.5551025512756	0.0903280828472974
20.5551325662831	0.0903280828472977
20.5551625812906	0.0903280828472977
20.5551925962981	0.0903280828472976
20.5552226113057	0.0903280828472977
20.5552526263132	0.0903280828472977
20.5552826413207	0.0903280828472976
20.5553126563282	0.0903280828472977
20.5553426713357	0.0903280828472976
20.5553726863432	0.0903280828472976
20.5554027013507	0.0903280828472977
20.5554327163582	0.0903280828472976
20.5554627313657	0.0903280828472977
20.5554927463732	0.0903280828472977
20.5555227613807	0.0903280828472977
20.5555527763882	0.0903280828472977
20.5555827913957	0.0903280828472977
20.5556128064032	0.0903280828472976
20.5556428214107	0.0903280828472977
20.5556728364182	0.0903280828472976
20.5557028514257	0.0903280828472976
20.5557328664332	0.0903280828472976
20.5557628814407	0.0903280828472976
20.5557928964482	0.0903280828472976
20.5558229114557	0.0903280828472977
20.5558529264632	0.0903280828472976
20.5558829414707	0.0903280828472976
20.5559129564782	0.0903280828472976
20.5559429714857	0.0903280828472977
20.5559729864932	0.0903280828472976
20.5560030015008	0.0903280828472976
20.5560330165083	0.0903280828472977
20.5560630315158	0.0903280828472977
20.5560930465233	0.0903280828472976
20.5561230615308	0.0903280828472976
20.5561530765383	0.0903280828472976
20.5561830915458	0.0903280828472977
20.5562131065533	0.0903280828472976
20.5562431215608	0.0903280828472976
20.5562731365683	0.0903280828472977
20.5563031515758	0.0903280828472976
20.5563331665833	0.0903280828472977
20.5563631815908	0.0903280828472976
20.5563931965983	0.0903280828472976
20.5564232116058	0.0903280828472976
20.5564532266133	0.0903280828472977
20.5564832416208	0.0903280828472977
20.5565132566283	0.0903280828472977
20.5565432716358	0.0903280828472976
20.5565732866433	0.0903280828472977
20.5566033016508	0.0903280828472976
20.5566333166583	0.0903280828472977
20.5566633316658	0.0903280828472977
20.5566933466733	0.0903280828472976
20.5567233616808	0.0903280828472977
20.5567533766883	0.0903280828472977
20.5567833916958	0.0903280828472977
20.5568134067034	0.0903280828472977
20.5568434217109	0.0903280828472977
20.5568734367184	0.0903280828472977
20.5569034517259	0.0903280828472977
20.5569334667334	0.0903280828472977
20.5569634817409	0.0903280828472977
20.5569934967484	0.0903280828472976
20.5570235117559	0.0903280828472976
20.5570535267634	0.0903280828472977
20.5570835417709	0.0903280828472977
20.5571135567784	0.0903280828472977
20.5571435717859	0.0903280828472977
20.5571735867934	0.0903280828472977
20.5572036018009	0.0903280828472977
20.5572336168084	0.0903280828472976
20.5572636318159	0.0903280828472977
20.5572936468234	0.0903280828472976
20.5573236618309	0.0903280828472976
20.5573536768384	0.0903280828472977
20.5573836918459	0.0903280828472977
20.5574137068534	0.0903280828472977
20.5574437218609	0.0903280828472976
20.5574737368684	0.0903280828472977
20.5575037518759	0.0903280828472976
20.5575337668834	0.0903280828472976
20.5575637818909	0.0903280828472977
20.5575937968984	0.0903280828472977
20.557623811906	0.0903280828472977
20.5576538269135	0.0903280828472977
20.557683841921	0.0903280828472977
20.5577138569285	0.0903280828472977
20.557743871936	0.0903280828472977
20.5577738869435	0.0903280828472977
20.557803901951	0.0903280828472977
20.5578339169585	0.0903280828472976
20.557863931966	0.0903280828472976
20.5578939469735	0.0903280828472977
20.557923961981	0.0903280828472977
20.5579539769885	0.0903280828472977
20.557983991996	0.0903280828472977
20.5580140070035	0.0903280828472976
20.558044022011	0.0903280828472976
20.5580740370185	0.0903280828472976
20.558104052026	0.0903280828472977
20.5581340670335	0.0903280828472976
20.558164082041	0.0903280828472977
20.5581940970485	0.0903280828472977
20.558224112056	0.0903280828472976
20.5582541270635	0.0903280828472977
20.558284142071	0.0903280828472977
20.5583141570785	0.0903280828472977
20.558344172086	0.0903280828472976
20.5583741870935	0.0903280828472977
20.5584042021011	0.0903280828472977
20.5584342171086	0.0903280828472976
20.5584642321161	0.0903280828472976
20.5584942471236	0.0903280828472977
20.5585242621311	0.0903280828472977
20.5585542771386	0.0903280828472977
20.5585842921461	0.0903280828472977
20.5586143071536	0.0903280828472977
20.5586443221611	0.0903280828472976
20.5586743371686	0.0903280828472976
20.5587043521761	0.0903280828472977
20.5587343671836	0.0903280828472976
20.5587643821911	0.0903280828472978
20.5587943971986	0.0903280828472977
20.5588244122061	0.0903280828472977
20.5588544272136	0.0903280828472976
20.5588844422211	0.0903280828472976
20.5589144572286	0.0903280828472977
20.5589444722361	0.0903280828472976
20.5589744872436	0.0903280828472977
20.5590045022511	0.0903280828472976
20.5590345172586	0.0903280828472976
20.5590645322661	0.0903280828472977
20.5590945472736	0.0903280828472977
20.5591245622811	0.0903280828472977
20.5591545772886	0.0903280828472976
20.5591845922961	0.0903280828472977
20.5592146073037	0.0903280828472977
20.5592446223112	0.0903280828472976
20.5592746373187	0.0903280828472977
20.5593046523262	0.0903280828472976
20.5593346673337	0.0903280828472976
20.5593646823412	0.0903280828472976
20.5593946973487	0.0903280828472976
20.5594247123562	0.0903280828472976
20.5594547273637	0.0903280828472976
20.5594847423712	0.0903280828472976
20.5595147573787	0.0903280828472977
20.5595447723862	0.0903280828472977
20.5595747873937	0.0903280828472977
20.5596048024012	0.0903280828472976
20.5596348174087	0.0903280828472977
20.5596648324162	0.0903280828472977
20.5596948474237	0.0903280828472977
20.5597248624312	0.0903280828472977
20.5597548774387	0.0903280828472977
20.5597848924462	0.0903280828472976
20.5598149074537	0.0903280828472976
20.5598449224612	0.0903280828472974
20.5598749374687	0.0903280828472977
20.5599049524762	0.0903280828472977
20.5599349674837	0.0903280828472977
20.5599649824912	0.0903280828472977
20.5599949974987	0.0903280828472977
20.5600250125063	0.0903280828472977
20.5600550275138	0.0903280828472977
20.5600850425213	0.0903280828472976
20.5601150575288	0.0903280828472977
20.5601450725363	0.0903280828472976
20.5601750875438	0.0903280828472977
20.5602051025513	0.0903280828472976
20.5602351175588	0.0903280828472977
20.5602651325663	0.0903280828472976
20.5602951475738	0.0903280828472977
20.5603251625813	0.0903280828472977
20.5603551775888	0.0903280828472976
20.5603851925963	0.0903280828472977
20.5604152076038	0.0903280828472977
20.5604452226113	0.0903280828472977
20.5604752376188	0.0903280828472977
20.5605052526263	0.0903280828472977
20.5605352676338	0.0903280828472977
20.5605652826413	0.0903280828472977
20.5605952976488	0.0903280828472977
20.5606253126563	0.0903280828472977
20.5606553276638	0.0903280828472976
20.5606853426713	0.0903280828472977
20.5607153576788	0.0903280828472977
20.5607453726863	0.0903280828472977
20.5607753876938	0.0903280828472976
20.5608054027014	0.0903280828472977
20.5608354177089	0.0903280828472976
20.5608654327164	0.0903280828472977
20.5608954477239	0.0903280828472977
20.5609254627314	0.0903280828472977
20.5609554777389	0.0903280828472977
20.5609854927464	0.0903280828472977
20.5610155077539	0.0903280828472977
20.5610455227614	0.0903280828472977
20.5610755377689	0.0903280828472976
20.5611055527764	0.0903280828472977
20.5611355677839	0.0903280828472977
20.5611655827914	0.0903280828472976
20.5611955977989	0.0903280828472977
20.5612256128064	0.0903280828472976
20.5612556278139	0.0903280828472976
20.5612856428214	0.0903280828472977
20.5613156578289	0.0903280828472976
20.5613456728364	0.0903280828472977
20.5613756878439	0.0903280828472977
20.5614057028514	0.0903280828472977
20.5614357178589	0.0903280828472977
20.5614657328664	0.0903280828472976
20.5614957478739	0.0903280828472977
20.5615257628814	0.0903280828472977
20.5615557778889	0.0903280828472976
20.5615857928964	0.0903280828472977
20.561615807904	0.0903280828472977
20.5616458229115	0.0903280828472977
20.561675837919	0.0903280828472977
20.5617058529265	0.0903280828472977
20.561735867934	0.0903280828472977
20.5617658829415	0.0903280828472976
20.561795897949	0.0903280828472977
20.5618259129565	0.0903280828472976
20.561855927964	0.0903280828472976
20.5618859429715	0.0903280828472977
20.561915957979	0.0903280828472977
20.5619459729865	0.0903280828472976
20.561975987994	0.0903280828472977
20.5620060030015	0.0903280828472976
20.562036018009	0.0903280828472977
20.5620660330165	0.0903280828472976
20.562096048024	0.0903280828472976
20.5621260630315	0.0903280828472977
20.562156078039	0.0903280828472977
20.5621860930465	0.0903280828472977
20.562216108054	0.0903280828472977
20.5622461230615	0.0903280828472977
20.562276138069	0.0903280828472977
20.5623061530765	0.0903280828472977
20.562336168084	0.0903280828472977
20.5623661830915	0.0903280828472977
20.5623961980991	0.0903280828472976
20.5624262131066	0.0903280828472977
20.5624562281141	0.0903280828472976
20.5624862431216	0.0903280828472976
20.5625162581291	0.0903280828472976
20.5625462731366	0.0903280828472976
20.5625762881441	0.0903280828472976
20.5626063031516	0.0903280828472977
20.5626363181591	0.0903280828472977
20.5626663331666	0.0903280828472976
20.5626963481741	0.0903280828472976
20.5627263631816	0.0903280828472977
20.5627563781891	0.0903280828472977
20.5627863931966	0.0903280828472977
20.5628164082041	0.0903280828472977
20.5628464232116	0.0903280828472977
20.5628764382191	0.0903280828472977
20.5629064532266	0.0903280828472977
20.5629364682341	0.0903280828472977
20.5629664832416	0.0903280828472977
20.5629964982491	0.0903280828472977
20.5630265132566	0.0903280828472977
20.5630565282641	0.0903280828472977
20.5630865432716	0.0903280828472977
20.5631165582791	0.0903280828472977
20.5631465732866	0.0903280828472977
20.5631765882941	0.0903280828472977
20.5632066033017	0.0903280828472977
20.5632366183092	0.0903280828472977
20.5632666333167	0.0903280828472977
20.5632966483242	0.0903280828472976
20.5633266633317	0.0903280828472976
20.5633566783392	0.0903280828472977
20.5633866933467	0.0903280828472977
20.5634167083542	0.0903280828472978
20.5634467233617	0.0903280828472977
20.5634767383692	0.0903280828472977
20.5635067533767	0.0903280828472977
20.5635367683842	0.0903280828472977
20.5635667833917	0.0903280828472977
20.5635967983992	0.0903280828472977
20.5636268134067	0.0903280828472977
20.5636568284142	0.0903280828472977
20.5636868434217	0.0903280828472977
20.5637168584292	0.0903280828472977
20.5637468734367	0.0903280828472977
20.5637768884442	0.0903280828472977
20.5638069034517	0.0903280828472977
20.5638369184592	0.0903280828472976
20.5638669334667	0.0903280828472977
20.5638969484742	0.0903280828472976
20.5639269634817	0.0903280828472976
20.5639569784892	0.0903280828472977
20.5639869934967	0.0903280828472977
20.5640170085043	0.0903280828472977
20.5640470235118	0.0903280828472977
20.5640770385193	0.0903280828472976
20.5641070535268	0.0903280828472976
20.5641370685343	0.0903280828472977
20.5641670835418	0.0903280828472976
20.5641970985493	0.0903280828472977
20.5642271135568	0.0903280828472976
20.5642571285643	0.0903280828472977
20.5642871435718	0.0903280828472977
20.5643171585793	0.0903280828472977
20.5643471735868	0.0903280828472977
20.5643771885943	0.0903280828472976
20.5644072036018	0.0903280828472977
20.5644372186093	0.0903280828472976
20.5644672336168	0.0903280828472977
20.5644972486243	0.0903280828472976
20.5645272636318	0.0903280828472977
20.5645572786393	0.0903280828472977
20.5645872936468	0.0903280828472977
20.5646173086543	0.0903280828472977
20.5646473236618	0.0903280828472977
20.5646773386693	0.0903280828472977
20.5647073536768	0.0903280828472977
20.5647373686843	0.0903280828472977
20.5647673836918	0.0903280828472977
20.5647973986994	0.0903280828472977
20.5648274137069	0.0903280828472977
20.5648574287144	0.0903280828472977
20.5648874437219	0.0903280828472976
20.5649174587294	0.0903280828472976
20.5649474737369	0.0903280828472977
20.5649774887444	0.0903280828472977
20.5650075037519	0.0903280828472977
20.5650375187594	0.0903280828472977
20.5650675337669	0.0903280828472976
20.5650975487744	0.0903280828472977
20.5651275637819	0.0903280828472977
20.5651575787894	0.0903280828472977
20.5651875937969	0.0903280828472977
20.5652176088044	0.0903280828472977
20.5652476238119	0.0903280828472977
20.5652776388194	0.0903280828472976
20.5653076538269	0.0903280828472977
20.5653376688344	0.0903280828472977
20.5653676838419	0.0903280828472977
20.5653976988494	0.0903280828472977
20.5654277138569	0.0903280828472977
20.5654577288644	0.0903280828472977
20.5654877438719	0.0903280828472977
20.5655177588794	0.0903280828472977
20.5655477738869	0.0903280828472976
20.5655777888944	0.0903280828472977
20.565607803902	0.0903280828472977
20.5656378189095	0.0903280828472976
20.565667833917	0.0903280828472977
20.5656978489245	0.0903280828472978
20.565727863932	0.0903280828472976
20.5657578789395	0.0903280828472976
20.565787893947	0.0903280828472977
20.5658179089545	0.0903280828472976
20.565847923962	0.0903280828472976
20.5658779389695	0.0903280828472977
20.565907953977	0.0903280828472977
20.5659379689845	0.0903280828472976
20.565967983992	0.0903280828472976
20.5659979989995	0.0903280828472977
20.566028014007	0.0903280828472977
20.5660580290145	0.0903280828472976
20.566088044022	0.0903280828472977
20.5661180590295	0.0903280828472977
20.566148074037	0.0903280828472977
20.5661780890445	0.0903280828472976
20.566208104052	0.0903280828472976
20.5662381190595	0.0903280828472976
20.566268134067	0.0903280828472977
20.5662981490745	0.0903280828472978
20.566328164082	0.0903280828472977
20.5663581790895	0.0903280828472977
20.566388194097	0.0903280828472977
20.5664182091046	0.0903280828472977
20.5664482241121	0.0903280828472977
20.5664782391196	0.0903280828472977
20.5665082541271	0.0903280828472977
20.5665382691346	0.0903280828472978
20.5665682841421	0.0903280828472977
20.5665982991496	0.0903280828472977
20.5666283141571	0.0903280828472977
20.5666583291646	0.0903280828472978
20.5666883441721	0.0903280828472977
20.5667183591796	0.0903280828472977
20.5667483741871	0.0903280828472978
20.5667783891946	0.0903280828472977
20.5668084042021	0.0903280828472977
20.5668384192096	0.0903280828472977
20.5668684342171	0.0903280828472977
20.5668984492246	0.0903280828472977
20.5669284642321	0.0903280828472977
20.5669584792396	0.0903280828472977
20.5669884942471	0.0903280828472977
20.5670185092546	0.0903280828472977
20.5670485242621	0.0903280828472977
20.5670785392696	0.0903280828472977
20.5671085542771	0.0903280828472977
20.5671385692846	0.0903280828472977
20.5671685842921	0.0903280828472977
20.5671985992997	0.0903280828472977
20.5672286143072	0.0903280828472977
20.5672586293147	0.0903280828472977
20.5672886443222	0.0903280828472977
20.5673186593297	0.0903280828472977
20.5673486743372	0.0903280828472977
20.5673786893447	0.0903280828472977
20.5674087043522	0.0903280828472976
20.5674387193597	0.0903280828472978
20.5674687343672	0.0903280828472977
20.5674987493747	0.0903280828472977
20.5675287643822	0.0903280828472977
20.5675587793897	0.0903280828472977
20.5675887943972	0.0903280828472977
20.5676188094047	0.0903280828472977
20.5676488244122	0.0903280828472977
20.5676788394197	0.0903280828472977
20.5677088544272	0.0903280828472976
20.5677388694347	0.0903280828472977
20.5677688844422	0.0903280828472978
20.5677988994497	0.0903280828472976
20.5678289144572	0.0903280828472978
20.5678589294647	0.0903280828472977
20.5678889444722	0.0903280828472977
20.5679189594797	0.0903280828472977
20.5679489744872	0.0903280828472977
20.5679789894947	0.0903280828472977
20.5680090045023	0.0903280828472977
20.5680390195098	0.0903280828472977
20.5680690345173	0.0903280828472977
20.5680990495248	0.0903280828472977
20.5681290645323	0.0903280828472976
20.5681590795398	0.0903280828472977
20.5681890945473	0.0903280828472976
20.5682191095548	0.0903280828472977
20.5682491245623	0.0903280828472977
20.5682791395698	0.0903280828472977
20.5683091545773	0.0903280828472977
20.5683391695848	0.0903280828472978
20.5683691845923	0.0903280828472977
20.5683991995998	0.0903280828472977
20.5684292146073	0.0903280828472977
20.5684592296148	0.0903280828472976
20.5684892446223	0.0903280828472978
20.5685192596298	0.0903280828472977
20.5685492746373	0.0903280828472977
20.5685792896448	0.0903280828472977
20.5686093046523	0.0903280828472977
20.5686393196598	0.0903280828472977
20.5686693346673	0.0903280828472977
20.5686993496748	0.0903280828472977
20.5687293646823	0.0903280828472977
20.5687593796898	0.0903280828472977
20.5687893946973	0.0903280828472976
20.5688194097049	0.0903280828472977
20.5688494247124	0.0903280828472978
20.5688794397199	0.0903280828472976
20.5689094547274	0.0903280828472977
20.5689394697349	0.0903280828472977
20.5689694847424	0.0903280828472977
20.5689994997499	0.0903280828472977
20.5690295147574	0.0903280828472977
20.5690595297649	0.0903280828472977
20.5690895447724	0.0903280828472977
20.5691195597799	0.0903280828472977
20.5691495747874	0.0903280828472977
20.5691795897949	0.0903280828472977
20.5692096048024	0.0903280828472976
20.5692396198099	0.0903280828472977
20.5692696348174	0.0903280828472977
20.5692996498249	0.0903280828472976
20.5693296648324	0.0903280828472977
20.5693596798399	0.0903280828472977
20.5693896948474	0.0903280828472977
20.5694197098549	0.0903280828472977
20.5694497248624	0.0903280828472977
20.5694797398699	0.0903280828472977
20.5695097548774	0.0903280828472977
20.5695397698849	0.0903280828472976
20.5695697848924	0.0903280828472977
20.5695997999	0.0903280828472977
20.5696298149075	0.0903280828472977
20.569659829915	0.0903280828472977
20.5696898449225	0.0903280828472978
20.56971985993	0.0903280828472977
20.5697498749375	0.0903280828472977
20.569779889945	0.0903280828472977
20.5698099049525	0.0903280828472977
20.56983991996	0.0903280828472977
20.5698699349675	0.0903280828472977
20.569899949975	0.0903280828472977
20.5699299649825	0.0903280828472977
20.56995997999	0.0903280828472977
20.5699899949975	0.0903280828472977
20.570020010005	0.0903280828472977
20.5700500250125	0.0903280828472977
20.57008004002	0.0903280828472978
20.5701100550275	0.0903280828472977
20.570140070035	0.0903280828472977
20.5701700850425	0.0903280828472976
20.57020010005	0.0903280828472977
20.5702301150575	0.0903280828472978
20.570260130065	0.0903280828472977
20.5702901450725	0.0903280828472977
20.57032016008	0.0903280828472977
20.5703501750875	0.0903280828472977
20.570380190095	0.0903280828472977
20.5704102051026	0.0903280828472976
20.5704402201101	0.0903280828472977
20.5704702351176	0.0903280828472976
20.5705002501251	0.0903280828472977
20.5705302651326	0.0903280828472976
20.5705602801401	0.0903280828472977
20.5705902951476	0.0903280828472977
20.5706203101551	0.0903280828472977
20.5706503251626	0.0903280828472977
20.5706803401701	0.0903280828472977
20.5707103551776	0.0903280828472978
20.5707403701851	0.0903280828472977
20.5707703851926	0.0903280828472977
20.5708004002001	0.0903280828472977
20.5708304152076	0.0903280828472977
20.5708604302151	0.0903280828472977
20.5708904452226	0.0903280828472977
20.5709204602301	0.0903280828472977
20.5709504752376	0.0903280828472977
20.5709804902451	0.0903280828472978
20.5710105052526	0.0903280828472977
20.5710405202601	0.0903280828472977
20.5710705352676	0.0903280828472977
20.5711005502751	0.0903280828472977
20.5711305652826	0.0903280828472977
20.5711605802901	0.0903280828472977
20.5711905952977	0.0903280828472977
20.5712206103052	0.0903280828472977
20.5712506253127	0.0903280828472978
20.5712806403202	0.0903280828472977
20.5713106553277	0.0903280828472977
20.5713406703352	0.0903280828472976
20.5713706853427	0.0903280828472977
20.5714007003502	0.0903280828472977
20.5714307153577	0.0903280828472977
20.5714607303652	0.0903280828472976
20.5714907453727	0.0903280828472977
20.5715207603802	0.0903280828472977
20.5715507753877	0.0903280828472977
20.5715807903952	0.0903280828472977
20.5716108054027	0.0903280828472977
20.5716408204102	0.0903280828472977
20.5716708354177	0.0903280828472978
20.5717008504252	0.0903280828472977
20.5717308654327	0.0903280828472977
20.5717608804402	0.0903280828472977
20.5717908954477	0.0903280828472977
20.5718209104552	0.0903280828472976
20.5718509254627	0.0903280828472977
20.5718809404702	0.0903280828472977
20.5719109554777	0.0903280828472978
20.5719409704852	0.0903280828472977
20.5719709854927	0.0903280828472976
20.5720010005003	0.0903280828472977
20.5720310155078	0.0903280828472977
20.5720610305153	0.0903280828472977
20.5720910455228	0.0903280828472977
20.5721210605303	0.0903280828472977
20.5721510755378	0.0903280828472977
20.5721810905453	0.0903280828472978
20.5722111055528	0.0903280828472977
20.5722411205603	0.0903280828472977
20.5722711355678	0.0903280828472976
20.5723011505753	0.0903280828472976
20.5723311655828	0.0903280828472977
20.5723611805903	0.0903280828472977
20.5723911955978	0.0903280828472978
20.5724212106053	0.0903280828472977
20.5724512256128	0.0903280828472977
20.5724812406203	0.0903280828472977
20.5725112556278	0.0903280828472976
20.5725412706353	0.0903280828472977
20.5725712856428	0.0903280828472977
20.5726013006503	0.0903280828472978
20.5726313156578	0.0903280828472977
20.5726613306653	0.0903280828472977
20.5726913456728	0.0903280828472977
20.5727213606803	0.0903280828472977
20.5727513756878	0.0903280828472977
20.5727813906953	0.0903280828472977
20.5728114057029	0.0903280828472977
20.5728414207104	0.0903280828472977
20.5728714357179	0.0903280828472977
20.5729014507254	0.0903280828472977
20.5729314657329	0.0903280828472977
20.5729614807404	0.0903280828472977
20.5729914957479	0.0903280828472977
20.5730215107554	0.0903280828472977
20.5730515257629	0.0903280828472977
20.5730815407704	0.0903280828472977
20.5731115557779	0.0903280828472978
20.5731415707854	0.0903280828472977
20.5731715857929	0.0903280828472977
20.5732016008004	0.0903280828472976
20.5732316158079	0.0903280828472977
20.5732616308154	0.0903280828472977
20.5732916458229	0.0903280828472977
20.5733216608304	0.0903280828472977
20.5733516758379	0.0903280828472977
20.5733816908454	0.0903280828472977
20.5734117058529	0.0903280828472977
20.5734417208604	0.0903280828472977
20.5734717358679	0.0903280828472977
20.5735017508754	0.0903280828472977
20.5735317658829	0.0903280828472976
20.5735617808904	0.0903280828472977
20.573591795898	0.0903280828472977
20.5736218109055	0.0903280828472976
20.573651825913	0.0903280828472977
20.5736818409205	0.0903280828472977
20.573711855928	0.0903280828472978
20.5737418709355	0.0903280828472977
20.573771885943	0.0903280828472977
20.5738019009505	0.0903280828472977
20.573831915958	0.0903280828472977
20.5738619309655	0.0903280828472977
20.573891945973	0.0903280828472978
20.5739219609805	0.0903280828472977
20.573951975988	0.0903280828472977
20.5739819909955	0.0903280828472977
20.574012006003	0.0903280828472977
20.5740420210105	0.0903280828472977
20.574072036018	0.0903280828472976
20.5741020510255	0.0903280828472977
20.574132066033	0.0903280828472977
20.5741620810405	0.0903280828472977
20.574192096048	0.0903280828472977
20.5742221110555	0.0903280828472978
20.574252126063	0.0903280828472977
20.5742821410705	0.0903280828472977
20.574312156078	0.0903280828472977
20.5743421710855	0.0903280828472977
20.574372186093	0.0903280828472977
20.5744022011006	0.0903280828472977
20.5744322161081	0.0903280828472977
20.5744622311156	0.0903280828472977
20.5744922461231	0.0903280828472977
20.5745222611306	0.0903280828472977
20.5745522761381	0.0903280828472977
20.5745822911456	0.0903280828472977
20.5746123061531	0.0903280828472977
20.5746423211606	0.0903280828472977
20.5746723361681	0.0903280828472977
20.5747023511756	0.0903280828472977
20.5747323661831	0.0903280828472977
20.5747623811906	0.0903280828472977
20.5747923961981	0.0903280828472977
20.5748224112056	0.0903280828472978
20.5748524262131	0.0903280828472977
20.5748824412206	0.0903280828472977
20.5749124562281	0.0903280828472977
20.5749424712356	0.0903280828472977
20.5749724862431	0.0903280828472977
20.5750025012506	0.0903280828472977
20.5750325162581	0.0903280828472977
20.5750625312656	0.0903280828472977
20.5750925462731	0.0903280828472977
20.5751225612806	0.0903280828472977
20.5751525762881	0.0903280828472977
20.5751825912956	0.0903280828472977
20.5752126063032	0.0903280828472977
20.5752426213107	0.0903280828472977
20.5752726363182	0.0903280828472977
20.5753026513257	0.0903280828472977
20.5753326663332	0.0903280828472977
20.5753626813407	0.0903280828472977
20.5753926963482	0.0903280828472977
20.5754227113557	0.0903280828472977
20.5754527263632	0.0903280828472978
20.5754827413707	0.0903280828472977
20.5755127563782	0.0903280828472977
20.5755427713857	0.0903280828472977
20.5755727863932	0.0903280828472977
20.5756028014007	0.0903280828472977
20.5756328164082	0.0903280828472977
20.5756628314157	0.0903280828472977
20.5756928464232	0.0903280828472977
20.5757228614307	0.0903280828472978
20.5757528764382	0.0903280828472977
20.5757828914457	0.0903280828472977
20.5758129064532	0.0903280828472977
20.5758429214607	0.0903280828472977
20.5758729364682	0.0903280828472977
20.5759029514757	0.0903280828472977
20.5759329664832	0.0903280828472977
20.5759629814907	0.0903280828472977
20.5759929964983	0.0903280828472976
20.5760230115058	0.0903280828472977
20.5760530265133	0.0903280828472977
20.5760830415208	0.0903280828472976
20.5761130565283	0.0903280828472977
20.5761430715358	0.0903280828472977
20.5761730865433	0.0903280828472978
20.5762031015508	0.0903280828472977
20.5762331165583	0.0903280828472977
20.5762631315658	0.0903280828472977
20.5762931465733	0.0903280828472977
20.5763231615808	0.0903280828472977
20.5763531765883	0.0903280828472978
20.5763831915958	0.0903280828472977
20.5764132066033	0.0903280828472977
20.5764432216108	0.0903280828472977
20.5764732366183	0.0903280828472977
20.5765032516258	0.0903280828472977
20.5765332666333	0.0903280828472978
20.5765632816408	0.0903280828472977
20.5765932966483	0.0903280828472977
20.5766233116558	0.0903280828472977
20.5766533266633	0.0903280828472977
20.5766833416708	0.0903280828472977
20.5767133566783	0.0903280828472977
20.5767433716858	0.0903280828472977
20.5767733866933	0.0903280828472977
20.5768034017009	0.0903280828472977
20.5768334167084	0.0903280828472977
20.5768634317159	0.0903280828472977
20.5768934467234	0.0903280828472977
20.5769234617309	0.0903280828472976
20.5769534767384	0.0903280828472977
20.5769834917459	0.0903280828472977
20.5770135067534	0.0903280828472977
20.5770435217609	0.0903280828472977
20.5770735367684	0.0903280828472977
20.5771035517759	0.0903280828472977
20.5771335667834	0.0903280828472977
20.5771635817909	0.0903280828472978
20.5771935967984	0.0903280828472977
20.5772236118059	0.0903280828472977
20.5772536268134	0.0903280828472977
20.5772836418209	0.0903280828472976
20.5773136568284	0.0903280828472978
20.5773436718359	0.0903280828472978
20.5773736868434	0.0903280828472977
20.5774037018509	0.0903280828472977
20.5774337168584	0.0903280828472977
20.5774637318659	0.0903280828472978
20.5774937468734	0.0903280828472977
20.5775237618809	0.0903280828472978
20.5775537768884	0.0903280828472977
20.5775837918959	0.0903280828472976
20.5776138069035	0.0903280828472977
20.577643821911	0.0903280828472977
20.5776738369185	0.0903280828472978
20.577703851926	0.0903280828472978
20.5777338669335	0.0903280828472978
20.577763881941	0.0903280828472977
20.5777938969485	0.0903280828472977
20.577823911956	0.0903280828472977
20.5778539269635	0.0903280828472977
20.577883941971	0.0903280828472977
20.5779139569785	0.0903280828472978
20.577943971986	0.0903280828472978
20.5779739869935	0.0903280828472977
20.578004002001	0.0903280828472976
20.5780340170085	0.0903280828472977
20.578064032016	0.0903280828472977
20.5780940470235	0.0903280828472977
20.578124062031	0.0903280828472977
20.5781540770385	0.0903280828472977
20.578184092046	0.0903280828472977
20.5782141070535	0.0903280828472977
20.578244122061	0.0903280828472977
20.5782741370685	0.0903280828472978
20.578304152076	0.0903280828472977
20.5783341670835	0.0903280828472977
20.578364182091	0.0903280828472977
20.5783941970986	0.0903280828472977
20.5784242121061	0.0903280828472977
20.5784542271136	0.0903280828472977
20.5784842421211	0.0903280828472977
20.5785142571286	0.0903280828472976
20.5785442721361	0.0903280828472978
20.5785742871436	0.0903280828472977
20.5786043021511	0.0903280828472978
20.5786343171586	0.0903280828472977
20.5786643321661	0.0903280828472977
20.5786943471736	0.0903280828472977
20.5787243621811	0.0903280828472977
20.5787543771886	0.0903280828472977
20.5787843921961	0.0903280828472978
20.5788144072036	0.0903280828472977
20.5788444222111	0.0903280828472977
20.5788744372186	0.0903280828472977
20.5789044522261	0.0903280828472977
20.5789344672336	0.0903280828472977
20.5789644822411	0.0903280828472977
20.5789944972486	0.0903280828472977
20.5790245122561	0.0903280828472978
20.5790545272636	0.0903280828472978
20.5790845422711	0.0903280828472977
20.5791145572786	0.0903280828472977
20.5791445722861	0.0903280828472977
20.5791745872936	0.0903280828472977
20.5792046023012	0.0903280828472977
20.5792346173087	0.0903280828472977
20.5792646323162	0.0903280828472977
20.5792946473237	0.0903280828472977
20.5793246623312	0.0903280828472977
20.5793546773387	0.0903280828472978
20.5793846923462	0.0903280828472977
20.5794147073537	0.0903280828472977
20.5794447223612	0.0903280828472978
20.5794747373687	0.0903280828472977
20.5795047523762	0.0903280828472977
20.5795347673837	0.0903280828472977
20.5795647823912	0.0903280828472977
20.5795947973987	0.0903280828472977
20.5796248124062	0.0903280828472978
20.5796548274137	0.0903280828472977
20.5796848424212	0.0903280828472977
20.5797148574287	0.0903280828472978
20.5797448724362	0.0903280828472978
20.5797748874437	0.0903280828472976
20.5798049024512	0.0903280828472977
20.5798349174587	0.0903280828472977
20.5798649324662	0.0903280828472977
20.5798949474737	0.0903280828472977
20.5799249624812	0.0903280828472978
20.5799549774887	0.0903280828472977
20.5799849924962	0.0903280828472977
20.5800150075038	0.0903280828472977
20.5800450225113	0.0903280828472977
20.5800750375188	0.0903280828472977
20.5801050525263	0.0903280828472977
20.5801350675338	0.0903280828472977
20.5801650825413	0.0903280828472978
20.5801950975488	0.0903280828472976
20.5802251125563	0.0903280828472977
20.5802551275638	0.0903280828472977
20.5802851425713	0.0903280828472978
20.5803151575788	0.0903280828472977
20.5803451725863	0.0903280828472977
20.5803751875938	0.0903280828472978
20.5804052026013	0.0903280828472977
20.5804352176088	0.0903280828472977
20.5804652326163	0.0903280828472977
20.5804952476238	0.0903280828472977
20.5805252626313	0.0903280828472977
20.5805552776388	0.0903280828472977
20.5805852926463	0.0903280828472977
20.5806153076538	0.0903280828472977
20.5806453226613	0.0903280828472976
20.5806753376688	0.0903280828472977
20.5807053526763	0.0903280828472977
20.5807353676838	0.0903280828472977
20.5807653826913	0.0903280828472978
20.5807953976989	0.0903280828472977
20.5808254127064	0.0903280828472977
20.5808554277139	0.0903280828472977
20.5808854427214	0.0903280828472978
20.5809154577289	0.0903280828472977
20.5809454727364	0.0903280828472977
20.5809754877439	0.0903280828472977
20.5810055027514	0.0903280828472977
20.5810355177589	0.0903280828472978
20.5810655327664	0.0903280828472977
20.5810955477739	0.0903280828472977
20.5811255627814	0.0903280828472977
20.5811555777889	0.0903280828472978
20.5811855927964	0.0903280828472977
20.5812156078039	0.0903280828472977
20.5812456228114	0.0903280828472977
20.5812756378189	0.0903280828472977
20.5813056528264	0.0903280828472977
20.5813356678339	0.0903280828472977
20.5813656828414	0.0903280828472977
20.5813956978489	0.0903280828472977
20.5814257128564	0.0903280828472977
20.5814557278639	0.0903280828472977
20.5814857428714	0.0903280828472977
20.5815157578789	0.0903280828472977
20.5815457728864	0.0903280828472977
20.5815757878939	0.0903280828472977
20.5816058029015	0.0903280828472978
20.581635817909	0.0903280828472978
20.5816658329165	0.0903280828472977
20.581695847924	0.0903280828472977
20.5817258629315	0.0903280828472977
20.581755877939	0.0903280828472977
20.5817858929465	0.0903280828472977
20.581815907954	0.0903280828472976
20.5818459229615	0.0903280828472977
20.581875937969	0.0903280828472977
20.5819059529765	0.0903280828472978
20.581935967984	0.0903280828472978
20.5819659829915	0.0903280828472977
20.581995997999	0.0903280828472978
20.5820260130065	0.0903280828472977
20.582056028014	0.0903280828472978
20.5820860430215	0.0903280828472977
20.582116058029	0.0903280828472977
20.5821460730365	0.0903280828472977
20.582176088044	0.0903280828472977
20.5822061030515	0.0903280828472977
20.582236118059	0.0903280828472977
20.5822661330665	0.0903280828472977
20.582296148074	0.0903280828472977
20.5823261630815	0.0903280828472977
20.582356178089	0.0903280828472978
20.5823861930966	0.0903280828472977
20.5824162081041	0.0903280828472977
20.5824462231116	0.0903280828472977
20.5824762381191	0.0903280828472977
20.5825062531266	0.0903280828472977
20.5825362681341	0.0903280828472977
20.5825662831416	0.0903280828472977
20.5825962981491	0.0903280828472977
20.5826263131566	0.0903280828472977
20.5826563281641	0.0903280828472977
20.5826863431716	0.0903280828472978
20.5827163581791	0.0903280828472977
20.5827463731866	0.0903280828472978
20.5827763881941	0.0903280828472978
20.5828064032016	0.0903280828472977
20.5828364182091	0.0903280828472977
20.5828664332166	0.0903280828472977
20.5828964482241	0.0903280828472977
20.5829264632316	0.0903280828472978
20.5829564782391	0.0903280828472976
20.5829864932466	0.0903280828472977
20.5830165082541	0.0903280828472977
20.5830465232616	0.0903280828472977
20.5830765382691	0.0903280828472977
20.5831065532766	0.0903280828472977
20.5831365682841	0.0903280828472977
20.5831665832916	0.0903280828472977
20.5831965982992	0.0903280828472978
20.5832266133067	0.0903280828472976
20.5832566283142	0.0903280828472976
20.5832866433217	0.0903280828472977
20.5833166583292	0.0903280828472977
20.5833466733367	0.0903280828472977
20.5833766883442	0.0903280828472977
20.5834067033517	0.0903280828472978
20.5834367183592	0.0903280828472978
20.5834667333667	0.0903280828472978
20.5834967483742	0.0903280828472977
20.5835267633817	0.0903280828472978
20.5835567783892	0.0903280828472977
20.5835867933967	0.0903280828472977
20.5836168084042	0.0903280828472978
20.5836468234117	0.0903280828472977
20.5836768384192	0.0903280828472978
20.5837068534267	0.0903280828472977
20.5837368684342	0.0903280828472977
20.5837668834417	0.0903280828472977
20.5837968984492	0.0903280828472977
20.5838269134567	0.0903280828472977
20.5838569284642	0.0903280828472977
20.5838869434717	0.0903280828472978
20.5839169584792	0.0903280828472977
20.5839469734867	0.0903280828472977
20.5839769884942	0.0903280828472977
20.5840070035018	0.0903280828472977
20.5840370185093	0.0903280828472977
20.5840670335168	0.0903280828472977
20.5840970485243	0.0903280828472977
20.5841270635318	0.0903280828472977
20.5841570785393	0.0903280828472978
20.5841870935468	0.0903280828472976
20.5842171085543	0.0903280828472978
20.5842471235618	0.0903280828472977
20.5842771385693	0.0903280828472976
20.5843071535768	0.0903280828472978
20.5843371685843	0.0903280828472977
20.5843671835918	0.0903280828472977
20.5843971985993	0.0903280828472977
20.5844272136068	0.0903280828472977
20.5844572286143	0.0903280828472977
20.5844872436218	0.0903280828472977
20.5845172586293	0.0903280828472977
20.5845472736368	0.0903280828472977
20.5845772886443	0.0903280828472977
20.5846073036518	0.0903280828472977
20.5846373186593	0.0903280828472978
20.5846673336668	0.0903280828472978
20.5846973486743	0.0903280828472977
20.5847273636818	0.0903280828472977
20.5847573786893	0.0903280828472978
20.5847873936969	0.0903280828472977
20.5848174087044	0.0903280828472977
20.5848474237119	0.0903280828472978
20.5848774387194	0.0903280828472978
20.5849074537269	0.0903280828472977
20.5849374687344	0.0903280828472978
20.5849674837419	0.0903280828472978
20.5849974987494	0.0903280828472978
20.5850275137569	0.0903280828472977
20.5850575287644	0.0903280828472978
20.5850875437719	0.0903280828472978
20.5851175587794	0.0903280828472977
20.5851475737869	0.0903280828472977
20.5851775887944	0.0903280828472977
20.5852076038019	0.0903280828472977
20.5852376188094	0.0903280828472977
20.5852676338169	0.0903280828472978
20.5852976488244	0.0903280828472977
20.5853276638319	0.0903280828472977
20.5853576788394	0.0903280828472977
20.5853876938469	0.0903280828472977
20.5854177088544	0.0903280828472978
20.5854477238619	0.0903280828472977
20.5854777388694	0.0903280828472977
20.5855077538769	0.0903280828472977
20.5855377688844	0.0903280828472978
20.5855677838919	0.0903280828472977
20.5855977988995	0.0903280828472978
20.585627813907	0.0903280828472977
20.5856578289145	0.0903280828472977
20.585687843922	0.0903280828472977
20.5857178589295	0.0903280828472977
20.585747873937	0.0903280828472977
20.5857778889445	0.0903280828472977
20.585807903952	0.0903280828472977
20.5858379189595	0.0903280828472977
20.585867933967	0.0903280828472977
20.5858979489745	0.0903280828472977
20.585927963982	0.0903280828472977
20.5859579789895	0.0903280828472978
20.585987993997	0.0903280828472977
20.5860180090045	0.0903280828472978
20.586048024012	0.0903280828472977
20.5860780390195	0.0903280828472978
20.586108054027	0.0903280828472978
20.5861380690345	0.0903280828472977
20.586168084042	0.0903280828472978
20.5861980990495	0.0903280828472977
20.586228114057	0.0903280828472977
20.5862581290645	0.0903280828472977
20.586288144072	0.0903280828472977
20.5863181590795	0.0903280828472977
20.586348174087	0.0903280828472977
20.5863781890945	0.0903280828472978
20.5864082041021	0.0903280828472978
20.5864382191096	0.0903280828472977
20.5864682341171	0.0903280828472978
20.5864982491246	0.0903280828472977
20.5865282641321	0.0903280828472977
20.5865582791396	0.0903280828472978
20.5865882941471	0.0903280828472978
20.5866183091546	0.0903280828472978
20.5866483241621	0.0903280828472977
20.5866783391696	0.0903280828472977
20.5867083541771	0.0903280828472977
20.5867383691846	0.0903280828472978
20.5867683841921	0.0903280828472978
20.5867983991996	0.0903280828472978
20.5868284142071	0.0903280828472978
20.5868584292146	0.0903280828472977
20.5868884442221	0.0903280828472977
20.5869184592296	0.0903280828472977
20.5869484742371	0.0852189430828575
20.5869784892446	0.0794060015064655
20.5870085042521	0.0757698050466842
20.5870385192596	0.0728908214708887
20.5870685342671	0.070437488179272
20.5870985492746	0.068267337883252
20.5871285642821	0.0663035074971437
20.5871585792896	0.0644988936726364
20.5871885942972	0.0628221408267672
20.5872186093047	0.0612511208349718
20.5872486243122	0.0597695221197181
20.5872786393197	0.0583649073459091
20.5873086543272	0.0570275335564461
20.5873386693347	0.0557495979380162
20.5873686843422	0.0545247353105162
20.5873986993497	0.0533476716576116
20.5874287143572	0.0522139782474728
20.5874587293647	0.0511198927852179
20.5874887443722	0.0500621865168818
20.5875187593797	0.0490380636228313
20.5875487743872	0.0480450837960289
20.5875787893947	0.0470811017850684
20.5876088044022	0.0461442195681716
20.5876388194097	0.0452327480703883
20.5876688344172	0.0443451761952358
20.5876988494247	0.0434801455299509
20.5877288644322	0.0426364295014611
20.5877588794397	0.0418129160629868
20.5877888944472	0.0410085932037991
20.5878189094547	0.0402225367403095
20.5878489244622	0.0394538999636994
20.5878789394697	0.0387019048079641
20.5879089544772	0.0379658342770438
20.5879389694847	0.0372450259149844
20.5879689844922	0.0365388661506398
20.5879989994997	0.0358467853770376
20.5880290145073	0.0351682536512237
20.5880590295148	0.0345027769226297
20.5880890445223	0.03384989371204
20.5881190595298	0.0332091721762731
20.5881490745373	0.0325802075066693
20.5881790895448	0.031962619614586
20.5882091045523	0.0313560510666401
20.5882391195598	0.0307601652381333
20.5882691345673	0.0301746446555725
20.5882991495748	0.0295991895069377
20.5883291645823	0.0290335162975789
20.5883591795898	0.0284773566360989
20.5883891945973	0.0279304561346253
20.5884192096048	0.027392573409966
20.5884492246123	0.0268634791759239
20.5884792396198	0.0263429554151206
20.5885092546273	0.025830794623606
20.5885392696348	0.0253267991192835
20.5885692846423	0.0248307804081603
20.5885992996498	0.0243425586031453
20.5886293146573	0.0238619618889499
20.5886593296648	0.0233888260298659
20.5886893446723	0.0229229939158252
20.5887193596798	0.0224643151426617
20.5887493746873	0.022012645624662
20.5887793896948	0.0215678472350222
20.5888094047023	0.0211297874729299
20.5888394197099	0.0206983391544177
20.5888694347174	0.0202733801247513
20.5888994497249	0.0198547929909916
20.5889294647324	0.0194424648725863
20.5889594797399	0.0190362871689585
20.5889894947474	0.0186361553425371
20.5890195097549	0.0182419687155175
20.5890495247624	0.017853630280347
20.5890795397699	0.0174710465215983
20.5891095547774	0.0170941272494078
20.5891395697849	0.0167227854431878
20.5891695847924	0.016356937104412
20.5891995997999	0.0159965011190398
20.5892296148074	0.0156413991271126
20.5892596298149	0.0152915554007631
20.5892896448224	0.0149468967290726
20.5893196598299	0.0146073523092028
20.5893496748374	0.0142728536439958
20.5893796898449	0.0139433344452704
20.5894097048524	0.0136187305420817
20.5894397198599	0.0132989797944971
20.5894697348674	0.0129840220114788
20.5894997498749	0.0126737988734422
20.5895297648824	0.0123682538590432
20.5895597798899	0.0120673321751032
20.5895897948974	0.011770980690957
20.589619809905	0.0114791478754847
20.5896498249125	0.0111917837376633
20.58967983992	0.0109088397700743
20.5897098549275	0.0106302688948815
20.589739869935	0.0103560254129028
20.5897698849425	0.0100860649546864
20.58979989995	0.00982034443422511
20.5898299149575	0.0095588220048558
20.589859929965	0.00930145701691667
20.5898899449725	0.00904820997793279
20.58991995998	0.00879904251394002
20.5899499749875	0.00855391733312708
20.589979989995	0.00831279819098074
20.5900100050025	0.00807564985675795
20.59004002001	0.00784243808184405
20.5900700350175	0.00761312956911763
20.590100050025	0.0073876919439139
20.5901300650325	0.00716609372624601
20.59016008004	0.00694830430398145
20.5901900950475	0.00673429390750403
20.590220110055	0.00652403358521342
20.5902501250625	0.0063174951800646
20.59028014007	0.00611465130731442
20.5903101550775	0.00591547533286354
20.590340170085	0.0057199413528443
20.5903701850925	0.00552802417372705
20.5904002001	0.00533969929345533
20.5904302151076	0.00515494288334506
20.5904602301151	0.00497373177053657
20.5904902451226	0.00479604342133716
20.5905202601301	0.00462185592520889
20.5905502751376	0.00445114797930271
20.5905802901451	0.00428389887370274
20.5906103051526	0.00412008847714884
20.5906403201601	0.00395969722352129
20.5906703351676	0.00380270609861026
20.5907003501751	0.00364909662758476
20.5907303651826	0.00349885086295016
20.5907603801901	0.00335195137283067
20.5907903951976	0.00320838122986122
20.5908204102051	0.0030681240005111
20.5908504252126	0.00293116373465908
20.5908804402201	0.00279748495587869
20.5909104552276	0.0026670726517363
20.5909404702351	0.00253991226476452
20.5909704852426	0.00241598968371626
20.5910005002501	0.00229529123504317
20.5910305152576	0.00217780367491578
20.5910605302651	0.0020635141813641
20.5910905452726	0.00195241034686432
20.5911205602801	0.00184448017122232
20.5911505752876	0.00173971205462663
20.5911805902951	0.00163809479116348
20.5912106053027	0.00153961756241767
20.5912406203102	0.00144426993150699
20.5912706353177	0.001352041837259
20.5913006503252	0.00126292358864021
20.5913306653327	0.00117690585952754
20.5913606803402	0.00109397968356938
20.5913906953477	0.00101413644937634
20.5914207103552	9.37367895925777E-4
20.5914507253627	8.63666108094225E-4
20.5914807403702	7.93023512526889E-4
20.5915107553777	7.25432873586586E-4
20.5915407703852	6.60887289575358E-4
20.5915707853927	5.99380189180306E-4
20.5916008004002	5.40905327968169E-4
20.5916308154077	4.85456785239141E-4
20.5916608304152	4.33028960925846E-4
20.5916908454227	3.83616572743225E-4
20.5917208604302	3.37214653505823E-4
20.5917508754377	2.9381854856411E-4
20.5917808904452	2.53423913484738E-4
20.5918109054527	2.1602671182245E-4
20.5918409204602	1.81623213101579E-4
20.5918709354677	1.50209990949511E-4
20.5919009504752	1.21783921368145E-4
20.5919309654827	9.63421811793904E-5
20.5919609804902	7.38822466085479E-5
20.5919909954977	5.44018920367587E-5
20.5920210105053	3.7899188899286E-5
20.5920510255128	2.43725047163136E-5
20.5920810405203	1.38205022925791E-5
20.5921110555278	6.24213905767078E-6
20.5921410705353	1.63666654292392E-6
20.5921710855428	3.63001873663827E-9
20.5922011005503	1.34286826550987E-6
20.5922311155578	5.65451349795181E-6
20.5922611305653	1.29389914247529E-5
20.5922911455728	2.31970214660648E-5
20.5923211605803	3.6429617100826E-5
20.5923511755878	5.26380863755012E-5
20.5923811905953	7.18240325485273E-5
20.5924112056028	9.39893548770798E-5
20.5924412206103	1.19136249574666E-4
20.5924712356178	1.47267210882343E-4
20.5925012506253	1.78385032327852E-4
20.5925312656328	2.12492808111817E-4
20.5925612806403	2.4959393464538E-4
20.5925912956478	2.89692112261058E-4
20.5926213106553	3.32791347062928E-4
20.5926513256628	3.78895952958177E-4
20.5926813406703	4.28010553827928E-4
20.5927113556778	4.80140085853103E-4
20.5927413706853	5.3528980006299E-4
20.5927713856928	5.93465264970044E-4
20.5928014007003	6.54672369464816E-4
20.5928314157079	7.18917325830129E-4
20.5928614307154	7.86206672928902E-4
20.5928914457229	8.56547279657316E-4
20.5929214607304	9.29946348439E-4
20.5929514757379	0.00100641141910064
20.5929814907454	0.0010859503727954
20.5930115057529	0.00116857143615927
20.5930415207604	0.00125428318575925
20.5930715357679	0.0013430945526198
20.5931015507754	0.00143501482710662
20.5931315657829	0.00153005366394485
20.5931615807904	0.00162822108746433
20.5931915957979	0.00172952749717739
20.5932216108054	0.0018339836735262
20.5932516258129	0.00194160078381771
20.5932816408204	0.00205239038865559
20.5933116558279	0.00216636444835286
20.5933416708354	0.00228353532985994
20.5933716858429	0.00240391581385419
20.5934017008504	0.00252751910212154
20.5934317158579	0.00265435882538468
20.5934617308654	0.00278444905125153
20.5934917458729	0.00291780429270141
20.5935217608804	0.00305443951678277
20.5935517758879	0.00319437015366181
20.5935817908954	0.00333761210621463
20.593611805903	0.00348418175969825
20.5936418209105	0.00363409599221371
20.593671835918	0.00378737218527881
20.5937018509255	0.00394402823490703
20.593731865933	0.00410408256329608
20.5937618809405	0.00426755413073558
20.593791895948	0.00443446244826421
20.5938219109555	0.00460482759067156
20.593851925963	0.00477867021002774
20.5938819409705	0.00495601154996417
20.593911955978	0.00513687346027453
20.5939419709855	0.0053212784123158
20.593971985993	0.00550924951505507
20.5940020010005	0.00570081053158048
20.594032016008	0.00589598589662013
20.5940620310155	0.0060948007344595
20.594092046023	0.00629728087794527
20.5941220610305	0.00650345288808122
20.594152076038	0.00671334407446167
20.5941820910455	0.00692698251681999
20.594212106053	0.00714439708716143
20.5942421210605	0.00736561747324681
20.594272136068	0.00759067420274652
20.5943021510755	0.0078195986687108
20.594332166083	0.00805242315618189
20.5943621810905	0.00828918086974761
20.594392196098	0.00852990596270811
20.5944222111056	0.00877463356731648
20.5944522261131	0.00902339982640872
20.5944822411206	0.0092762419267555
20.5945122561281	0.0095331981337284
20.5945422711356	0.00979430782760583
20.5945722861431	0.010059611541901
20.5946023011506	0.0103291510031315
20.5946323161581	0.010602969172848
20.5946623311656	0.010881110291549
20.5946923461731	0.0111636199249305
20.5947223611806	0.0114505450122987
20.5947523761881	0.0117419339174004
20.5947823911956	0.0120378364821465
20.5948124062031	0.0123383040828231
20.5948424212106	0.0126433896892383
20.5948724362181	0.0129531479273354
20.5949024512256	0.0132676351446407
20.5949324662331	0.0135869094798053
20.5949624812406	0.0139110309354249
20.5949924962481	0.0142400614552447
20.5950225112556	0.0145740650056922
20.5950525262631	0.0149131076616639
20.5950825412706	0.0152572576977595
20.5951125562781	0.0156065856844419
20.5951425712856	0.0159611645898551
20.5951725862931	0.0163210698881087
20.5952026013006	0.0166863796735079
20.5952326163082	0.0170571747823848
20.5952626313157	0.0174335389221271
20.5952926463232	0.0178155588081091
20.5953226613307	0.0182033243102175
20.5953526763382	0.0185969286077835
20.5953826913457	0.0189964683555643
20.5954127063532	0.0194020438602983
20.5954427213607	0.0198137592692026
20.5954727363682	0.0202317227718745
20.5955027513757	0.0206560468155783
20.5955327663832	0.0210868483364886
20.5955627813907	0.0215242490071058
20.5955927963982	0.0219683755018136
20.5956228114057	0.0224193597824378
20.5956528264132	0.0228773394051493
20.5956828414207	0.0233424578512322
20.5957128564282	0.0238148648834875
20.5957428714357	0.0242947169309739
20.5957728864432	0.0247821775055008
20.5958029014507	0.0252774176517128
20.5958329164582	0.0257806164358943
20.5958629314657	0.0262919614761525
20.5958929464732	0.0268116495189807
20.5959229614807	0.0273398870677952
20.5959529764882	0.0278768910682341
20.5959829914957	0.0284228896568535
20.5960130065033	0.0289781229821309
20.5960430215108	0.0295428441035485
20.5960730365183	0.0301173199810998
20.5961030515258	0.0307018325644388
20.5961330665333	0.0312966799950618
20.5961630815408	0.0319021779368955
20.5961930965483	0.0325186610506959
20.5962231115558	0.0331464846339946
20.5962531265633	0.0337860264480135
20.5962831415708	0.03443768875923
20.5963131565783	0.0351019006275937
20.5963431715858	0.0357791204780806
20.5963731865933	0.0364698390005935
20.5964032016008	0.0371745824302013
20.5964332166083	0.037893916271023
20.5964632316158	0.0386284495404279
20.5964932466233	0.0393788396231701
20.5965232616308	0.0401457978491559
20.5965532766383	0.0409300959289913
20.5965832916458	0.0417325734156407
20.5966133066533	0.042554146400883
20.5966433216608	0.0433958177031432
20.5966733366683	0.0442586888770719
20.5967033516758	0.0451439744550956
20.5967333666833	0.0460530189537806
20.5967633816908	0.0469873173320371
20.5967933966983	0.0479485397965541
20.5968234117059	0.0489385621453006
20.5968534267134	0.0499595032383389
20.5968834417209	0.0510137717599742
20.5969134567284	0.0521041252584823
20.5969434717359	0.0532337456506824
20.5969734867434	0.0544063371893202
20.5970035017509	0.0556262556491291
20.5970335167584	0.0568986818454722
20.5970635317659	0.05822985965045
20.5970935467734	0.0596274305086063
20.5971235617809	0.0611009171249823
20.5971535767884	0.0626624467846881
20.5971835917959	0.0643278778143351
20.5972136068034	0.0661186436732952
20.5972436218109	0.0680649683127765
20.5972736368184	0.0702119541766119
20.5973036518259	0.0726324891361038
20.5973336668334	0.0754595764982343
20.5973636818409	0.0789934471935476
20.5973936968484	0.0843834642909348
20.5974237118559	0.0903280828472977
20.5974537268634	0.0903280828472977
20.5974837418709	0.0903280828472978
20.5975137568784	0.0903280828472978
20.5975437718859	0.0903280828472978
20.5975737868934	0.0903280828472977
20.5976038019009	0.0903280828472977
20.5976338169085	0.0903280828472978
20.597663831916	0.0903280828472977
20.5976938469235	0.0903280828472978
20.597723861931	0.0903280828472978
20.5977538769385	0.0903280828472977
20.597783891946	0.0903280828472977
20.5978139069535	0.0903280828472978
20.597843921961	0.0903280828472977
20.5978739369685	0.0903280828472977
20.597903951976	0.0903280828472977
20.5979339669835	0.0903280828472977
20.597963981991	0.0903280828472977
20.5979939969985	0.0903280828472977
20.598024012006	0.0903280828472977
20.5980540270135	0.0903280828472978
20.598084042021	0.0903280828472977
20.5981140570285	0.0903280828472977
20.598144072036	0.0903280828472978
20.5981740870435	0.0903280828472976
20.598204102051	0.0903280828472978
20.5982341170585	0.0903280828472978
20.598264132066	0.0903280828472976
20.5982941470735	0.0903280828472976
20.598324162081	0.0903280828472977
20.5983541770885	0.0903280828472977
20.598384192096	0.0903280828472976
20.5984142071036	0.0903280828472977
20.5984442221111	0.0903280828472977
20.5984742371186	0.0903280828472978
20.5985042521261	0.0903280828472977
20.5985342671336	0.0903280828472977
20.5985642821411	0.0903280828472977
20.5985942971486	0.0903280828472977
20.5986243121561	0.0903280828472978
20.5986543271636	0.0903280828472976
20.5986843421711	0.0903280828472977
20.5987143571786	0.0903280828472977
20.5987443721861	0.0903280828472977
20.5987743871936	0.0903280828472977
20.5988044022011	0.0903280828472978
20.5988344172086	0.0903280828472977
20.5988644322161	0.0903280828472976
20.5988944472236	0.0903280828472978
20.5989244622311	0.0903280828472977
20.5989544772386	0.0903280828472978
20.5989844922461	0.0903280828472977
20.5990145072536	0.0903280828472977
20.5990445222611	0.0903280828472977
20.5990745372686	0.0903280828472977
20.5991045522761	0.0903280828472977
20.5991345672836	0.0903280828472978
20.5991645822911	0.0903280828472977
20.5991945972986	0.0903280828472977
20.5992246123062	0.0903280828472977
20.5992546273137	0.0903280828472978
20.5992846423212	0.0903280828472977
20.5993146573287	0.0903280828472977
20.5993446723362	0.0903280828472977
20.5993746873437	0.0903280828472977
20.5994047023512	0.0903280828472978
20.5994347173587	0.0903280828472977
20.5994647323662	0.0903280828472977
20.5994947473737	0.0903280828472977
20.5995247623812	0.0903280828472977
20.5995547773887	0.0903280828472977
20.5995847923962	0.0903280828472977
20.5996148074037	0.0903280828472977
20.5996448224112	0.0903280828472977
20.5996748374187	0.0903280828472978
20.5997048524262	0.0903280828472978
20.5997348674337	0.0903280828472977
20.5997648824412	0.0903280828472977
20.5997948974487	0.0903280828472978
20.5998249124562	0.0903280828472977
20.5998549274637	0.0903280828472978
20.5998849424712	0.0903280828472978
20.5999149574787	0.0903280828472977
20.5999449724862	0.0903280828472977
20.5999749874937	0.0903280828472976
20.6000050025013	0.0903280828472977
20.6000350175088	0.0903280828472978
20.6000650325163	0.0903280828472977
20.6000950475238	0.0903280828472977
20.6001250625313	0.0903280828472977
20.6001550775388	0.0903280828472977
20.6001850925463	0.0903280828472977
20.6002151075538	0.0903280828472977
20.6002451225613	0.0903280828472977
20.6002751375688	0.0903280828472977
20.6003051525763	0.0903280828472977
20.6003351675838	0.0903280828472977
20.6003651825913	0.0903280828472978
20.6003951975988	0.0903280828472977
20.6004252126063	0.0903280828472977
20.6004552276138	0.0903280828472977
20.6004852426213	0.0903280828472977
20.6005152576288	0.0903280828472978
20.6005452726363	0.0903280828472976
20.6005752876438	0.0903280828472977
20.6006053026513	0.0903280828472978
20.6006353176588	0.0903280828472977
20.6006653326663	0.0903280828472977
20.6006953476738	0.0903280828472977
20.6007253626813	0.0903280828472977
20.6007553776888	0.0903280828472977
20.6007853926963	0.0903280828472977
20.6008154077039	0.0903280828472977
20.6008454227114	0.0903280828472978
20.6008754377189	0.0903280828472978
20.6009054527264	0.0903280828472977
20.6009354677339	0.0903280828472977
20.6009654827414	0.0903280828472977
20.6009954977489	0.0903280828472977
20.6010255127564	0.0903280828472977
20.6010555277639	0.0903280828472978
20.6010855427714	0.0903280828472977
20.6011155577789	0.0903280828472977
20.6011455727864	0.0903280828472978
20.6011755877939	0.0903280828472977
20.6012056028014	0.0903280828472977
20.6012356178089	0.0903280828472977
20.6012656328164	0.0903280828472978
20.6012956478239	0.0903280828472977
20.6013256628314	0.0903280828472977
20.6013556778389	0.0903280828472977
20.6013856928464	0.0903280828472977
20.6014157078539	0.0903280828472977
20.6014457228614	0.0903280828472978
20.6014757378689	0.0903280828472977
20.6015057528764	0.0903280828472977
20.6015357678839	0.0903280828472977
20.6015657828914	0.0903280828472977
20.6015957978989	0.0903280828472977
20.6016258129065	0.0903280828472977
20.601655827914	0.0903280828472978
20.6016858429215	0.0903280828472977
20.601715857929	0.0903280828472977
20.6017458729365	0.0903280828472977
20.601775887944	0.0903280828472977
20.6018059029515	0.0903280828472977
20.601835917959	0.0903280828472977
20.6018659329665	0.0903280828472977
20.601895947974	0.0903280828472977
20.6019259629815	0.0903280828472977
20.601955977989	0.0903280828472977
20.6019859929965	0.0903280828472977
20.602016008004	0.0903280828472977
20.6020460230115	0.0903280828472977
20.602076038019	0.0903280828472977
20.6021060530265	0.0903280828472977
20.602136068034	0.0903280828472977
20.6021660830415	0.0903280828472978
20.602196098049	0.0903280828472978
20.6022261130565	0.0903280828472977
20.602256128064	0.0903280828472977
20.6022861430715	0.0903280828472977
20.602316158079	0.0903280828472977
20.6023461730865	0.0903280828472978
20.602376188094	0.0903280828472977
20.6024062031016	0.0903280828472977
20.6024362181091	0.0903280828472977
20.6024662331166	0.0903280828472977
20.6024962481241	0.0903280828472977
20.6025262631316	0.0903280828472977
20.6025562781391	0.0903280828472976
20.6025862931466	0.0903280828472977
20.6026163081541	0.0903280828472977
20.6026463231616	0.0903280828472978
20.6026763381691	0.0903280828472978
20.6027063531766	0.0903280828472977
20.6027363681841	0.0903280828472977
20.6027663831916	0.0903280828472977
20.6027963981991	0.0903280828472978
20.6028264132066	0.0903280828472977
20.6028564282141	0.0903280828472977
20.6028864432216	0.0903280828472977
20.6029164582291	0.0903280828472977
20.6029464732366	0.0903280828472977
20.6029764882441	0.0903280828472977
20.6030065032516	0.0903280828472977
20.6030365182591	0.0903280828472977
20.6030665332666	0.0903280828472977
20.6030965482741	0.0903280828472977
20.6031265632816	0.0903280828472977
20.6031565782891	0.0903280828472977
20.6031865932966	0.0903280828472977
20.6032166083042	0.0903280828472977
20.6032466233117	0.0903280828472977
20.6032766383192	0.0903280828472976
20.6033066533267	0.0903280828472977
20.6033366683342	0.0903280828472977
20.6033666833417	0.0903280828472977
20.6033966983492	0.0903280828472977
20.6034267133567	0.0903280828472977
20.6034567283642	0.0903280828472978
20.6034867433717	0.0903280828472978
20.6035167583792	0.0903280828472977
20.6035467733867	0.0903280828472977
20.6035767883942	0.0903280828472977
20.6036068034017	0.0903280828472978
20.6036368184092	0.0903280828472977
20.6036668334167	0.0903280828472977
20.6036968484242	0.0903280828472977
20.6037268634317	0.0903280828472977
20.6037568784392	0.0903280828472978
20.6037868934467	0.0903280828472977
20.6038169084542	0.0903280828472977
20.6038469234617	0.0903280828472977
20.6038769384692	0.0903280828472976
20.6039069534767	0.0903280828472977
20.6039369684842	0.0903280828472977
20.6039669834917	0.0903280828472977
20.6039969984992	0.0903280828472978
20.6040270135068	0.0903280828472978
20.6040570285143	0.0903280828472977
20.6040870435218	0.0903280828472977
20.6041170585293	0.0903280828472978
20.6041470735368	0.0903280828472977
20.6041770885443	0.0903280828472977
20.6042071035518	0.0903280828472978
20.6042371185593	0.0903280828472977
20.6042671335668	0.0903280828472977
20.6042971485743	0.0903280828472977
20.6043271635818	0.0903280828472977
20.6043571785893	0.0903280828472977
20.6043871935968	0.0903280828472978
20.6044172086043	0.0903280828472978
20.6044472236118	0.0903280828472977
20.6044772386193	0.0903280828472977
20.6045072536268	0.0903280828472977
20.6045372686343	0.0903280828472977
20.6045672836418	0.0903280828472977
20.6045972986493	0.0903280828472977
20.6046273136568	0.0903280828472977
20.6046573286643	0.0903280828472977
20.6046873436718	0.0903280828472977
20.6047173586793	0.0903280828472977
20.6047473736868	0.0903280828472977
20.6047773886943	0.0903280828472977
20.6048074037019	0.0903280828472977
20.6048374187094	0.0903280828472977
20.6048674337169	0.0903280828472978
20.6048974487244	0.0903280828472977
20.6049274637319	0.0903280828472976
20.6049574787394	0.0903280828472977
20.6049874937469	0.0903280828472977
20.6050175087544	0.0903280828472977
20.6050475237619	0.0903280828472977
20.6050775387694	0.0903280828472978
20.6051075537769	0.0903280828472977
20.6051375687844	0.0903280828472978
20.6051675837919	0.0903280828472977
20.6051975987994	0.0903280828472977
20.6052276138069	0.0903280828472978
20.6052576288144	0.0903280828472977
20.6052876438219	0.0903280828472978
20.6053176588294	0.0903280828472977
20.6053476738369	0.0903280828472977
20.6053776888444	0.0903280828472978
20.6054077038519	0.0903280828472977
20.6054377188594	0.0903280828472978
20.6054677338669	0.0903280828472977
20.6054977488744	0.0903280828472977
20.6055277638819	0.0903280828472977
20.6055577788894	0.0903280828472978
20.6055877938969	0.0903280828472978
20.6056178089045	0.0903280828472978
20.605647823912	0.0903280828472977
20.6056778389195	0.0903280828472977
20.605707853927	0.0903280828472977
20.6057378689345	0.0903280828472977
20.605767883942	0.0903280828472977
20.6057978989495	0.0903280828472976
20.605827913957	0.0903280828472977
20.6058579289645	0.0903280828472977
20.605887943972	0.0903280828472977
20.6059179589795	0.0903280828472977
20.605947973987	0.0903280828472977
20.6059779889945	0.0903280828472977
20.606008004002	0.0903280828472977
20.6060380190095	0.0903280828472978
20.606068034017	0.0903280828472978
20.6060980490245	0.0903280828472977
20.606128064032	0.0903280828472978
20.6061580790395	0.0903280828472977
20.606188094047	0.0903280828472977
20.6062181090545	0.0903280828472978
20.606248124062	0.0903280828472977
20.6062781390695	0.0903280828472977
20.606308154077	0.0903280828472977
20.6063381690845	0.0903280828472978
20.606368184092	0.0903280828472977
20.6063981990995	0.0903280828472976
20.6064282141071	0.0903280828472977
20.6064582291146	0.0903280828472977
20.6064882441221	0.0903280828472977
20.6065182591296	0.0903280828472977
20.6065482741371	0.0903280828472977
20.6065782891446	0.0903280828472977
20.6066083041521	0.0903280828472977
20.6066383191596	0.0903280828472978
20.6066683341671	0.0903280828472978
20.6066983491746	0.0903280828472977
20.6067283641821	0.0903280828472977
20.6067583791896	0.0903280828472977
20.6067883941971	0.0903280828472977
20.6068184092046	0.0903280828472977
20.6068484242121	0.0903280828472978
20.6068784392196	0.0903280828472977
20.6069084542271	0.0903280828472978
20.6069384692346	0.0903280828472977
20.6069684842421	0.0903280828472977
20.6069984992496	0.0903280828472977
20.6070285142571	0.0903280828472977
20.6070585292646	0.0903280828472977
20.6070885442721	0.0903280828472977
20.6071185592796	0.0903280828472978
20.6071485742871	0.0903280828472976
20.6071785892946	0.0903280828472978
20.6072086043022	0.0903280828472977
20.6072386193097	0.0903280828472977
20.6072686343172	0.0903280828472976
20.6072986493247	0.0903280828472977
20.6073286643322	0.0903280828472977
20.6073586793397	0.0903280828472977
20.6073886943472	0.0903280828472977
20.6074187093547	0.0903280828472978
20.6074487243622	0.0903280828472977
20.6074787393697	0.0903280828472977
20.6075087543772	0.0903280828472978
20.6075387693847	0.0903280828472977
20.6075687843922	0.0903280828472977
20.6075987993997	0.0903280828472977
20.6076288144072	0.0903280828472977
20.6076588294147	0.0903280828472977
20.6076888444222	0.0903280828472977
20.6077188594297	0.0903280828472977
20.6077488744372	0.0903280828472977
20.6077788894447	0.0903280828472977
20.6078089044522	0.0903280828472977
20.6078389194597	0.0903280828472977
20.6078689344672	0.0903280828472977
20.6078989494747	0.0903280828472977
20.6079289644822	0.0903280828472977
20.6079589794897	0.0903280828472978
20.6079889944972	0.0903280828472977
20.6080190095048	0.0903280828472977
20.6080490245123	0.0903280828472977
20.6080790395198	0.0903280828472977
20.6081090545273	0.0903280828472977
20.6081390695348	0.0903280828472977
20.6081690845423	0.0903280828472977
20.6081990995498	0.0903280828472977
20.6082291145573	0.0903280828472977
20.6082591295648	0.0903280828472977
20.6082891445723	0.0903280828472978
20.6083191595798	0.0903280828472977
20.6083491745873	0.0903280828472977
20.6083791895948	0.0903280828472977
20.6084092046023	0.0903280828472977
20.6084392196098	0.0903280828472977
20.6084692346173	0.0903280828472978
20.6084992496248	0.0903280828472976
20.6085292646323	0.0903280828472977
20.6085592796398	0.0903280828472977
20.6085892946473	0.0903280828472977
20.6086193096548	0.0903280828472977
20.6086493246623	0.0903280828472977
20.6086793396698	0.0903280828472977
20.6087093546773	0.0903280828472977
20.6087393696848	0.0903280828472977
20.6087693846923	0.0903280828472977
20.6087993996998	0.0903280828472978
20.6088294147074	0.0903280828472977
20.6088594297149	0.0903280828472977
20.6088894447224	0.0903280828472977
20.6089194597299	0.0903280828472977
20.6089494747374	0.0903280828472977
20.6089794897449	0.0903280828472977
20.6090095047524	0.0903280828472978
20.6090395197599	0.0903280828472977
20.6090695347674	0.0903280828472977
20.6090995497749	0.0903280828472977
20.6091295647824	0.0903280828472977
20.6091595797899	0.0903280828472977
20.6091895947974	0.0903280828472977
20.6092196098049	0.0903280828472977
20.6092496248124	0.0903280828472977
20.6092796398199	0.0903280828472977
20.6093096548274	0.0903280828472977
20.6093396698349	0.0903280828472977
20.6093696848424	0.0903280828472977
20.6093996998499	0.0903280828472977
20.6094297148574	0.0903280828472977
20.6094597298649	0.0903280828472977
20.6094897448724	0.0903280828472977
20.6095197598799	0.0903280828472977
20.6095497748874	0.0903280828472977
20.6095797898949	0.0903280828472977
20.6096098049025	0.0903280828472977
20.60963981991	0.0903280828472976
20.6096698349175	0.0903280828472977
20.609699849925	0.0903280828472977
20.6097298649325	0.0903280828472977
20.60975987994	0.0903280828472977
20.6097898949475	0.0903280828472977
20.609819909955	0.0903280828472977
20.6098499249625	0.0903280828472978
20.60987993997	0.0903280828472977
20.6099099549775	0.0903280828472977
20.609939969985	0.0903280828472976
20.6099699849925	0.0903280828472977
20.61	0.0903280828472977
