# Supplementary material for: High-resolution spectroscopy of single nuclear spins via sequential weak measurements
Source: Nat Commun. 2019 Feb 5;10:594. doi: 10.1038/s41467-019-08544-z (PMC6363762; doi:10.1038/s41467-019-08544-z)
Supplement: Supplementary file 3 — Source Data [file 41467_2019_8544_MOESM3_ESM.zip › Main Text/Fig3/Fig3c_drag100_exp.txt]

20.56711	0.8686	0.006
20.56814	0.87115	0.006
20.5691	0.87251	0.006
20.57011	0.882498	0.006
20.57111	0.885474	0.008
20.57212	0.88368	0.007
20.57318	0.88596	0.007
20.57422	0.88139	0.007
20.57518	0.88676	0.0085
20.57627	0.89629	0.006
20.57718	0.89419	0.01
20.5782	0.8928	0.0084
20.5792	0.91668	0.007
20.58027	0.91677	0.007
20.58133	0.94222	0.006
20.58227	0.94436	0.007
20.58327	0.95469	0.005
20.58427	0.96757	0.008
20.58526	0.97537	0.003
20.58578	0.98791	0.006
20.58633	1	0.0023
20.58683	1	0.00134
20.58733	1	9.8E-4
20.58783	1	6E-4
20.58833	1	5.3E-4
20.58883	1	2.6E-4
20.58933	1	1.9E-4
20.58984	1	1.1E-4
20.59033	1	1.1E-4
20.59085	1	7.9E-5
20.59137	1	1.4E-4
20.592	1	1.3E-4
20.59236	1	1.6E-4
