# Supplementary material for: High-resolution spectroscopy of single nuclear spins via sequential weak measurements
Source: Nat Commun. 2019 Feb 5;10:594. doi: 10.1038/s41467-019-08544-z (PMC6363762; doi:10.1038/s41467-019-08544-z)
Supplement: Supplementary file 3 — Source Data [file 41467_2019_8544_MOESM3_ESM.zip › Main Text/Fig3/Fig3c_drag100_theory.txt]

		155	20.56711	0.8686	0.006	165	9.64318	0.916067	0.0014	9.64	0.899804158930982
20.55	0.77004	156	20.56814	0.87115	0.006	165.5	9.64368	0.919817	0.0016	9.6400100050025	0.899859115584625
20.55006	0.77037	157	20.5691	0.87251	0.006	166	9.64419	0.921249	0.002	9.640020010005	0.899914072295563
20.55012	0.77071	158	20.57011	0.882498	0.006	166.5	9.6447	0.927241	7.6E-4	9.6400300150075	0.89996902906387
20.55018	0.77104	159	20.57111	0.885474	0.008	167	9.64521	0.92793	0.0018	9.64004002001001	0.900023985889661
20.55024	0.77137	160	20.57212	0.88368	0.007	167.5	9.64575	0.9304	0.001	9.64005002501251	0.90007894277302
20.5503	0.7717	161	20.57318	0.88596	0.007	168	9.64627	0.933587	0.00173	9.64006003001501	0.900133899714035
20.55036	0.77204	162	20.57422	0.88139	0.007	168.5	9.64676	0.936423	0.0014	9.64007003501751	0.900188856712818
20.55042	0.77237	163	20.57518	0.88676	0.0085	169	9.64726	0.93972	0.001	9.64008004002001	0.900243813769447
20.55048	0.7727	164	20.57627	0.89629	0.006	169.5	9.64776	0.94096	0.0014	9.64009004502251	0.900298770884044
20.55054	0.77304	165	20.57718	0.89419	0.01	170	9.64825	0.943869	0.00122	9.64010005002501	0.900353728056679
20.5506	0.77337	166	20.5782	0.8928	0.0084	170.5	9.64876	0.944736	0.00179	9.64011005502751	0.900408685287448
20.55066	0.7737	167	20.5792	0.91668	0.007	171	9.64925	0.949786	0.0012	9.64012006003002	0.900463642576465
20.55072	0.77403	168	20.58027	0.91677	0.007	171.5	9.64978	0.953882	0.00168	9.64013006503252	0.900518599923809
20.55078	0.77437	169	20.58133	0.94222	0.006	172	9.65027	0.95743	0.00134	9.64014007003502	0.900573557329594
20.55084	0.7747	170	20.58227	0.94436	0.007	172.5	9.65077	0.958544	0.001	9.64015007503752	0.90062851479391
20.5509	0.77503	171	20.58327	0.95469	0.005	173	9.65128	0.96028	0.001	9.64016008004002	0.900683472316843
20.55096	0.77536	172	20.58427	0.96757	0.008	173.5	9.65178	0.963421	0.001	9.64017008504252	0.900738429898509
20.55102	0.7757	173	20.58526	0.97537	0.003	174	9.65233	0.965202	0.0016	9.64018009004502	0.900793387538989
20.55108	0.77603	173.5	20.58578	0.98791	0.006	174.5	9.65283	0.968945	0.001	9.64019009504752	0.900848345238398
20.55114	0.77636	174	20.58633	1	0.0023	175	9.65333	0.970738	0.0014	9.64020010005003	0.900903302996824
20.5512	0.7767	174.5	20.58683	1	0.00134	175.5	9.65383	0.973914	0.0014	9.64021010505253	0.900958260814358
20.55126	0.77703	175	20.58733	1	9.8E-4	176	9.65433	0.974985	0.002	9.64022011005503	0.901013218691116
20.55132	0.77736	175.5	20.58783	1	6E-4	176.5	9.65483	0.97878	1.2E-4	9.64023011505753	0.901068176627179
20.55138	0.77769	176	20.58833	1	5.3E-4	177	9.65533	0.982843	0.0011	9.64024012006003	0.901123134622663
20.55144	0.77803	176.5	20.58883	1	2.6E-4	177.5	9.65583	0.985028	0.0012	9.64025012506253	0.90117809267766
20.5515	0.77836	177	20.58933	1	1.9E-4	178	9.65634	0.988703	0.001	9.64026013006503	0.901233050792267
20.55156	0.77869	177.5	20.58984	1	1.1E-4	178.5	9.65684	0.993513	8.6E-4	9.64027013506754	0.901288008966586
20.55162	0.77903	178	20.59033	1	1.1E-4	179	9.65737	1	5E-4	9.64028014007004	0.901342967200707
20.55168	0.77936	178.5	20.59085	1	7.9E-5	179.5	9.65786	1	8E-4	9.64029014507254	0.901397925494747
20.55174	0.77969	179	20.59137	1	1.4E-4	180	9.65837	1	5E-4	9.64030015007504	0.901452883848799
20.5518	0.78002	179.5	20.592	1	1.3E-4		--	--		9.64031015507754	0.901507842262954
20.55186	0.78036	180	20.59236	1	1.6E-4		--	--		9.64032016008004	0.90156280073733
20.55192	0.78069		--	--	--		--	--		9.64033016508254	0.901617759272011
20.55198	0.78102		--	--	--		--	--		9.64034017008504	0.901672717867116
20.55204	0.78136		--	--	--		--	--		9.64035017508754	0.901727676522737
20.5521	0.78169		--	--	--		--	--		9.64036018009005	0.901782635238967
20.55216	0.78202		--	--	--		--	--		9.64037018509255	0.901837594015926
20.55222	0.78235		--	--	--		--	--		9.64038019009505	0.901892552853698
20.55228	0.78269						--	--		9.64039019509755	0.901947511752403
20.55234	0.78302						--	--		9.64040020010005	0.902002470712135
20.5524	0.78335						--	--		9.64041020510255	0.902057429732988
20.55246	0.78369						--	--		9.64042021010505	0.902112388815083
20.55252	0.78402						--	--		9.64043021510756	0.902167347958514
20.55258	0.78435						--	--		9.64044022011006	0.902222307163384
20.55264	0.78469						--	--		9.64045022511256	0.902277266429798
20.5527	0.78502						--	--		9.64046023011506	0.90233222575785
20.55276	0.78535						--	--		9.64047023511756	0.902387185147662
20.55282	0.78568						--	--		9.64048024012006	0.902442144599322
20.55288	0.78602						--	--		9.64049024512256	0.902497104112952
20.55294	0.78635						--	--		9.64050025012506	0.902552063688647
20.553	0.78668						--	--		9.64051025512756	0.902607023326503
20.55306	0.78702						--	--		9.64052026013007	0.902661983026645
20.55312	0.78735						--	--		9.64053026513257	0.902716942789159
20.55318	0.78768						--	--		9.64054027013507	0.902771902614171
20.55324	0.78802						--	--		9.64055027513757	0.902826862501767
20.5533	0.78835						--	--		9.64056028014007	0.902881822452072
20.55336	0.78868						--	--		9.64057028514257	0.902936782465184
20.55342	0.78902						--	--		9.64058029014507	0.9029917425412
20.55348	0.78935						--	--		9.64059029514757	0.903046702680246
20.55354	0.78968						--	--		9.64060030015008	0.903101662882429
20.5536	0.79001						--	--		9.64061030515258	0.90315662314783
20.55366	0.79035						--	--		9.64062031015508	0.903211583476583
20.55372	0.79068						--	--		9.64063031515758	0.903266543868777
20.55378	0.79101						--	--		9.64064032016008	0.903321504324542
20.55384	0.79135									9.64065032516258	0.903376464843964
20.5539	0.79168									9.64066033016508	0.903431425427174
20.55396	0.79201									9.64067033516758	0.903486386074269
20.55402	0.79235									9.64068034017009	0.90354134678535
20.55408	0.79268									9.64069034517259	0.903596307560546
20.55414	0.79301									9.64070035017509	0.903651268399947
20.5542	0.79335									9.64071035517759	0.903706229303682
20.55426	0.79368									9.64072036018009	0.903761190271851
20.55432	0.79401									9.64073036518259	0.903816151304558
20.55438	0.79435									9.64074037018509	0.903871112401929
20.55444	0.79468									9.64075037518759	0.903926073564059
20.5545	0.79501									9.64076038019009	0.903981034791077
20.55456	0.79535									9.6407703851926	0.904035996083094
20.55462	0.79568									9.6407803901951	0.904090957440195
20.55468	0.79601									9.6407903951976	0.90414591886252
20.55474	0.79635									9.6408004002001	0.904200880350161
20.5548	0.79668									9.6408104052026	0.904255841903251
20.55486	0.79701									9.6408204102051	0.904310803521893
20.55492	0.79735									9.6408304152076	0.90436576520619
20.55498	0.79768									9.64084042021011	0.904420726956275
20.55505	0.79801									9.64085042521261	0.904475688772243
20.55511	0.79835									9.64086043021511	0.904530650654226
20.55517	0.79868									9.64087043521761	0.90458561260233
20.55523	0.79901									9.64088044022011	0.904640574616658
20.55529	0.79935									9.64089044522261	0.904695536697345
20.55535	0.79968									9.64090045022511	0.904750498844486
20.55541	0.80001									9.64091045522761	0.904805461058216
20.55547	0.80035									9.64092046023011	0.904860423338641
20.55553	0.80068									9.64093046523262	0.904915385685867
20.55559	0.80101									9.64094047023512	0.904970348100038
20.55565	0.80135									9.64095047523762	0.905025310581234
20.55571	0.80168									9.64096048024012	0.905080273129598
20.55577	0.80201									9.64097048524262	0.905135235745238
20.55583	0.80235									9.64098049024512	0.905190198428262
20.55589	0.80268									9.64099049524762	0.905245161178806
20.55595	0.80302									9.64100050025013	0.905300123996969
20.55601	0.80335									9.64101050525263	0.905355086882887
20.55607	0.80368									9.64102051025513	0.90541004983667
20.55613	0.80402									9.64103051525763	0.905465012858426
20.55619	0.80435									9.64104052026013	0.905519975948293
20.55625	0.80468									9.64105052526263	0.905574939106372
20.55631	0.80502									9.64106053026513	0.905629902332799
20.55637	0.80535									9.64107053526763	0.905684865627686
20.55643	0.80568									9.64108054027013	0.905739828991142
20.55649	0.80602									9.64109054527264	0.905794792423308
20.55655	0.80635									9.64110055027514	0.905849755924283
20.55661	0.80669									9.64111055527764	0.905904719494218
20.55667	0.80702									9.64112056028014	0.905959683133204
20.55673	0.80735									9.64113056528264	0.906014646841364
20.55679	0.80769									9.64114057028514	0.906069610618838
20.55685	0.80802									9.64115057528764	0.906124574465729
20.55691	0.80835									9.64116058029015	0.906179538382176
20.55697	0.80869									9.64117058529265	0.906234502368294
20.55703	0.80902									9.64118059029515	0.906289466424197
20.55709	0.80936									9.64119059529765	0.906344430550024
20.55715	0.80969									9.64120060030015	0.906399394745881
20.55721	0.81002									9.64121060530265	0.906454359011911
20.55727	0.81036									9.64122061030515	0.906509323348218
20.55733	0.81069									9.64123061530765	0.906564287754945
20.55739	0.81102									9.64124062031016	0.906619252232208
20.55745	0.81136									9.64125062531266	0.906674216780122
20.55751	0.81169									9.64126063031516	0.906729181398829
20.55757	0.81203									9.64127063531766	0.906784146088438
20.55763	0.81236									9.64128064032016	0.906839110849101
20.55769	0.81269									9.64129064532266	0.906894075680917
20.55775	0.81303									9.64130065032516	0.906949040584011
20.55781	0.81336									9.64131065532766	0.907004005558529
20.55787	0.8137									9.64132066033017	0.90705897060458
20.55793	0.81403									9.64133066533267	0.907113935722307
20.55799	0.81436									9.64134067033517	0.90716890091183
20.55805	0.8147									9.64135067533767	0.907223866173268
20.55811	0.81503									9.64136068034017	0.907278831506767
20.55817	0.81537									9.64137068534267	0.907333796912436
20.55823	0.8157									9.64138069034517	0.907388762390422
20.55829	0.81603									9.64139069534767	0.907443727940846
20.55835	0.81637									9.64140070035018	0.907498693563827
20.55841	0.8167									9.64141070535268	0.907553659259513
20.55847	0.81704									9.64142071035518	0.907608625028016
20.55853	0.81737									9.64143071535768	0.907663590869484
20.55859	0.8177									9.64144072036018	0.907718556784047
20.55865	0.81804									9.64145072536268	0.90777352277181
20.55871	0.81837									9.64146073036518	0.90782848883293
20.55877	0.81871									9.64147073536769	0.90788345496752
20.55883	0.81904									9.64148074037019	0.907938421175731
20.55889	0.81938									9.64149074537269	0.907993387457685
20.55895	0.81971									9.64150075037519	0.908048353813506
20.55901	0.82004									9.64151075537769	0.908103320243343
20.55907	0.82038									9.64152076038019	0.908158286747314
20.55913	0.82071									9.64153076538269	0.908213253325568
20.55919	0.82105									9.64154077038519	0.90826821997823
20.55925	0.82138									9.64155077538769	0.908323186705425
20.55931	0.82172									9.6415607803902	0.908378153507305
20.55937	0.82205									9.6415707853927	0.908433120383988
20.55943	0.82238									9.6415807903952	0.908488087335625
20.55949	0.82272									9.6415907953977	0.908543054362343
20.55955	0.82305									9.6416008004002	0.908598021464269
20.55961	0.82339									9.6416108054027	0.908652988641566
20.55967	0.82372									9.6416208104052	0.908707955894332
20.55973	0.82406									9.64163081540771	0.908762923222733
20.55979	0.82439									9.64164082041021	0.908817890626897
20.55985	0.82472									9.64165082541271	0.90887285810695
20.55991	0.82506									9.64166083041521	0.908927825663049
20.55997	0.82539									9.64167083541771	0.908982793295313
20.56003	0.82573									9.64168084042021	0.909037761003899
20.56009	0.82606									9.64169084542271	0.909092728788937
20.56015	0.8264									9.64170085042521	0.909147696650556
20.56021	0.82673									9.64171085542771	0.909202664588913
20.56027	0.82707									9.64172086043022	0.909257632604129
20.56033	0.8274									9.64173086543272	0.909312600696363
20.56039	0.82774									9.64174087043522	0.909367568865747
20.56045	0.82807									9.64175087543772	0.90942253711241
20.56051	0.82841									9.64176088044022	0.909477505436513
20.56057	0.82874									9.64177088544272	0.909532473838179
20.56063	0.82907									9.64178089044522	0.909587442317575
20.56069	0.82941									9.64179089544773	0.909642410874818
20.56075	0.82974									9.64180090045023	0.909697379510049
20.56081	0.83008									9.64181090545273	0.909752348223428
20.56087	0.83041									9.64182091045523	0.909807317015082
20.56093	0.83075									9.64183091545773	0.90986228588517
20.56099	0.83108									9.64184092046023	0.909917254833829
20.56105	0.83142									9.64185092546273	0.909972223861192
20.56111	0.83175									9.64186093046523	0.910027192967423
20.56117	0.83209									9.64187093546773	0.910082162152646
20.56123	0.83242									9.64188094047024	0.910137131417028
20.56129	0.83276									9.64189094547274	0.910192100760693
20.56135	0.83309									9.64190095047524	0.910247070183807
20.56141	0.83343									9.64191095547774	0.910302039686506
20.56147	0.83376									9.64192096048024	0.910357009268927
20.56153	0.8341									9.64193096548274	0.910411978931236
20.56159	0.83443									9.64194097048524	0.910466948673562
20.56165	0.83477									9.64195097548775	0.91052191849608
20.56171	0.8351									9.64196098049025	0.910576888398909
20.56177	0.83544									9.64197098549275	0.9106318583822
20.56183	0.83577									9.64198099049525	0.910686828446117
20.56189	0.83611									9.64199099549775	0.910741798590793
20.56195	0.83644									9.64200100050025	0.910796768816394
20.56201	0.83678									9.64201100550275	0.910851739123063
20.56207	0.83711									9.64202101050525	0.910906709510938
20.56213	0.83745									9.64203101550775	0.91096167998019
20.56219	0.83778									9.64204102051026	0.91101665053095
20.56225	0.83812									9.64205102551276	0.91107162116339
20.56231	0.83845									9.64206103051526	0.911126591877649
20.56237	0.83879									9.64207103551776	0.911181562673874
20.56243	0.83912									9.64208104052026	0.911236533552232
20.56249	0.83946									9.64209104552276	0.911291504512859
20.56255	0.83979									9.64210105052526	0.911346475555926
20.56261	0.84013									9.64211105552776	0.911401446681578
20.56267	0.84047									9.64212106053027	0.911456417889969
20.56273	0.8408									9.64213106553277	0.911511389181252
20.56279	0.84114									9.64214107053527	0.911566360555574
20.56285	0.84147									9.64215107553777	0.911621332013108
20.56291	0.84181									9.64216108054027	0.911676303554
20.56297	0.84214									9.64217108554277	0.911731275178397
20.56303	0.84248									9.64218109054527	0.911786246886472
20.56309	0.84281									9.64219109554777	0.911841218678366
20.56315	0.84315									9.64220110055028	0.911896190554252
20.56321	0.84348									9.64221110555278	0.911951162514279
20.56327	0.84382									9.64222111055528	0.912006134558596
20.56333	0.84416									9.64223111555778	0.912061106687379
20.56339	0.84449									9.64224112056028	0.912116078900768
20.56345	0.84483									9.64225112556278	0.912171051198941
20.56351	0.84516									9.64226113056528	0.912226023582048
20.56357	0.8455									9.64227113556778	0.91228099605024
20.56363	0.84583									9.64228114057028	0.912335968603695
20.56369	0.84617									9.64229114557279	0.912390941242563
20.56375	0.84651									9.64230115057529	0.912445913967008
20.56381	0.84684									9.64231115557779	0.912500886777189
20.56387	0.84718									9.64232116058029	0.91255585967326
20.56393	0.84751									9.64233116558279	0.912610832655401
20.56399	0.84785									9.64234117058529	0.912665805723755
20.56405	0.84818									9.64235117558779	0.912720778878506
20.56411	0.84852									9.6423611805903	0.912775752119806
20.56417	0.84886									9.6423711855928	0.91283072544781
20.56423	0.84919									9.6423811905953	0.912885698862702
20.56429	0.84953									9.6423911955978	0.912940672364627
20.56435	0.84986									9.6424012006003	0.912995645953768
20.56441	0.8502									9.6424112056028	0.913050619630283
20.56447	0.85054									9.6424212106053	0.913105593394328
20.56453	0.85087									9.6424312156078	0.913160567246087
20.56459	0.85121									9.64244122061031	0.913215541185709
20.56465	0.85155									9.64245122561281	0.913270515213379
20.56471	0.85188									9.64246123061531	0.913325489329265
20.56477	0.85222									9.64247123561781	0.913380463533509
20.56483	0.85255									9.64248124062031	0.913435437826305
20.56489	0.85289									9.64249124562281	0.913490412207803
20.56495	0.85323									9.64250125062531	0.913545386678193
20.56502	0.85356									9.64251125562781	0.913600361237634
20.56508	0.8539									9.64252126063032	0.913655335886287
20.56514	0.85424									9.64253126563282	0.913710310624341
20.5652	0.85457									9.64254127063532	0.91376528545195
20.56526	0.85491									9.64255127563782	0.913820260369302
20.56532	0.85525									9.64256128064032	0.913875235376552
20.56538	0.85558									9.64257128564282	0.91393021047389
20.56544	0.85592									9.64258129064532	0.913985185661479
20.5655	0.85625									9.64259129564782	0.914040160939484
20.56556	0.85659									9.64260130065033	0.914095136308098
20.56562	0.85693									9.64261130565283	0.914150111767474
20.56568	0.85726									9.64262131065533	0.914205087317808
20.56574	0.8576									9.64263131565783	0.914260062959272
20.5658	0.85794									9.64264132066033	0.914315038692017
20.56586	0.85827									9.64265132566283	0.914370014516244
20.56592	0.85861									9.64266133066533	0.914424990432113
20.56598	0.85895									9.64267133566783	0.914479966439818
20.56604	0.85929									9.64268134067034	0.914534942539527
20.5661	0.85962									9.64269134567284	0.914589918731409
20.56616	0.85996									9.64270135067534	0.91464489501566
20.56622	0.8603									9.64271135567784	0.914699871392441
20.56628	0.86063									9.64272136068034	0.914754847861949
20.56634	0.86097									9.64273136568284	0.914809824424356
20.5664	0.86131									9.64274137068534	0.91486480107983
20.56646	0.86164									9.64275137568784	0.914919777828572
20.56652	0.86198									9.64276138069035	0.914974754670744
20.56658	0.86232									9.64277138569285	0.915029731606546
20.56664	0.86266									9.64278139069535	0.915084708636151
20.5667	0.86299									9.64279139569785	0.915139685759731
20.56676	0.86333									9.64280140070035	0.915194662977497
20.56682	0.86367									9.64281140570285	0.915249640289597
20.56688	0.864									9.64282141070535	0.91530461769624
20.56694	0.86434									9.64283141570786	0.915359595197603
20.567	0.86468									9.64284142071036	0.915414572793861
20.56706	0.86502									9.64285142571286	0.915469550485217
20.56712	0.86535									9.64286143071536	0.91552452827184
20.56718	0.86569									9.64287143571786	0.915579506153932
20.56724	0.86603									9.64288144072036	0.915634484131673
20.5673	0.86637									9.64289144572286	0.91568946220524
20.56736	0.8667									9.64290145072536	0.915744440374839
20.56742	0.86704									9.64291145572786	0.91579941864064
20.56748	0.86738									9.64292146073037	0.91585439700285
20.56754	0.86772									9.64293146573287	0.915909375461648
20.5676	0.86806									9.64294147073537	0.915964354017216
20.56766	0.86839									9.64295147573787	0.916019332669763
20.56772	0.86873									9.64296148074037	0.916074311419459
20.56778	0.86907									9.64297148574287	0.916129290266524
20.56784	0.86941									9.64298149074537	0.916184269211122
20.5679	0.86974									9.64299149574788	0.916239248253446
20.56796	0.87008									9.64300150075038	0.916294227393705
20.56802	0.87042									9.64301150575288	0.916349206632076
20.56808	0.87076									9.64302151075538	0.916404185968769
20.56814	0.8711									9.64303151575788	0.916459165403971
20.5682	0.87144									9.64304152076038	0.916514144937867
20.56826	0.87177									9.64305152576288	0.916569124570669
20.56832	0.87211									9.64306153076538	0.916624104302557
20.56838	0.87245									9.64307153576788	0.916679084133743
20.56844	0.87279									9.64308154077039	0.916734064064416
20.5685	0.87313									9.64309154577289	0.916789044094764
20.56856	0.87347									9.64310155077539	0.916844024225003
20.56862	0.8738									9.64311155577789	0.916899004455313
20.56868	0.87414									9.64312156078039	0.91695398478591
20.56874	0.87448									9.64313156578289	0.917008965216978
20.5688	0.87482									9.64314157078539	0.917063945748742
20.56886	0.87516									9.6431515757879	0.917118926381375
20.56892	0.8755									9.6431615807904	0.91717390711508
20.56898	0.87584									9.6431715857929	0.917228887950074
20.56904	0.87617									9.6431815907954	0.917283868886552
20.5691	0.87651									9.6431915957979	0.917338849924706
20.56916	0.87685									9.6432016008004	0.917393831064759
20.56922	0.87719									9.6432116058029	0.917448812306896
20.56928	0.87753									9.6432216108054	0.917503793651338
20.56934	0.87787									9.6432316158079	0.917558775098273
20.5694	0.87821									9.64324162081041	0.917613756647923
20.56946	0.87855									9.64325162581291	0.917668738300487
20.56952	0.87889									9.64326163081541	0.917723720056161
20.56958	0.87923									9.64327163581791	0.91777870191517
20.56964	0.87956									9.64328164082041	0.917833683877704
20.5697	0.8799									9.64329164582291	0.917888665943988
20.56976	0.88024									9.64330165082541	0.917943648114223
20.56982	0.88058									9.64331165582792	0.917998630388617
20.56988	0.88092									9.64332166083042	0.918053612767381
20.56994	0.88126									9.64333166583292	0.918108595250715
20.57	0.8816									9.64334167083542	0.918163577838848
20.57006	0.88194									9.64335167583792	0.918218560531984
20.57012	0.88228									9.64336168084042	0.918273543330324
20.57018	0.88262									9.64337168584292	0.9183285262341
20.57024	0.88296									9.64338169084542	0.918383509243507
20.5703	0.8833									9.64339169584792	0.918438492358776
20.57036	0.88364									9.64340170085043	0.918493475580112
20.57042	0.88398									9.64341170585293	0.918548458907722
20.57048	0.88432									9.64342171085543	0.91860344234184
20.57054	0.88466									9.64343171585793	0.918658425882661
20.5706	0.885									9.64344172086043	0.918713409530424
20.57066	0.88534									9.64345172586293	0.918768393285333
20.57072	0.88568									9.64346173086543	0.9188233771476
20.57078	0.88602									9.64347173586793	0.91887836111746
20.57084	0.88636									9.64348174087044	0.918933345195123
20.5709	0.8867									9.64349174587294	0.918988329380808
20.57096	0.88704									9.64350175087544	0.919043313674737
20.57102	0.88738									9.64351175587794	0.91909829807712
20.57108	0.88772									9.64352176088044	0.919153282588198
20.57114	0.88807									9.64353176588294	0.919208267208173
20.5712	0.88841									9.64354177088544	0.919263251937287
20.57126	0.88875									9.64355177588794	0.919318236775754
20.57132	0.88909									9.64356178089045	0.919373221723788
20.57138	0.88943									9.64357178589295	0.919428206781633
20.57144	0.88977									9.64358179089545	0.919483191949495
20.5715	0.89011									9.64359179589795	0.919538177227617
20.57156	0.89045									9.64360180090045	0.919593162616218
20.57162	0.89079									9.64361180590295	0.919648148115515
20.57168	0.89113									9.64362181090545	0.919703133725753
20.57174	0.89148									9.64363181590795	0.919758119447142
20.5718	0.89182									9.64364182091045	0.91981310527993
20.57186	0.89216									9.64365182591296	0.919868091224346
20.57192	0.8925									9.64366183091546	0.919923077280593
20.57198	0.89284									9.64367183591796	0.919978063448927
20.57204	0.89318									9.64368184092046	0.920033049729564
20.5721	0.89353									9.64369184592296	0.920088036122752
20.57216	0.89387									9.64370185092546	0.920143022628715
20.57222	0.89421									9.64371185592796	0.920198009247678
20.57228	0.89455									9.64372186093047	0.920252995979892
20.57234	0.89489									9.64373186593297	0.920307982825573
20.5724	0.89524									9.64374187093547	0.920362969784976
20.57246	0.89558									9.64375187593797	0.920417956858326
20.57252	0.89592									9.64376188094047	0.920472944045851
20.57258	0.89626									9.64377188594297	0.920527931347806
20.57264	0.89661									9.64378189094547	0.920582918764412
20.5727	0.89695									9.64379189594797	0.920637906295923
20.57276	0.89729									9.64380190095048	0.920692893942563
20.57282	0.89763									9.64381190595298	0.920747881704587
20.57288	0.89798									9.64382191095548	0.920802869582237
20.57294	0.89832									9.64383191595798	0.920857857575726
20.573	0.89866									9.64384192096048	0.920912845685324
20.57306	0.89901									9.64385192596298	0.920967833911264
20.57312	0.89935									9.64386193096548	0.92102282225378
20.57318	0.89969									9.64387193596798	0.921077810713133
20.57324	0.90004									9.64388194097049	0.92113279928955
20.5733	0.90038									9.64389194597299	0.921187787983295
20.57336	0.90072									9.64390195097549	0.921242776794595
20.57342	0.90107									9.64391195597799	0.921297765723714
20.57348	0.90141									9.64392196098049	0.921352754770892
20.57354	0.90175									9.64393196598299	0.921407743936366
20.5736	0.9021									9.64394197098549	0.921462733220404
20.57366	0.90244									9.64395197598799	0.921517722623235
20.57372	0.90279									9.6439619809905	0.92157271214513
20.57378	0.90313									9.643971985993	0.921627701786328
20.57384	0.90347									9.6439819909955	0.921682691547074
20.5739	0.90382									9.643991995998	0.921737681427645
20.57396	0.90416									9.6440020010005	0.921792671428258
20.57402	0.90451									9.644012006003	0.921847661549195
20.57408	0.90485									9.6440220110055	0.9219026517907
20.57414	0.9052									9.644032016008	0.921957642153019
20.5742	0.90554									9.64404202101051	0.922012632636426
20.57426	0.90589									9.64405202601301	0.92206762324116
20.57432	0.90623									9.64406203101551	0.922122613967495
20.57438	0.90658									9.64407203601801	0.92217760481568
20.57444	0.90692									9.64408204102051	0.922232595785964
20.5745	0.90727									9.64409204602301	0.922287586878626
20.57456	0.90761									9.64410205102551	0.922342578093907
20.57462	0.90796									9.64411205602801	0.922397569432086
20.57468	0.90831									9.64412206103052	0.922452560893416
20.57474	0.90865									9.64413206603302	0.922507552478149
20.5748	0.909									9.64414207103552	0.922562544186567
20.57486	0.90934									9.64415207603802	0.922617536018916
20.57492	0.90969									9.64416208104052	0.922672527975486
20.57498	0.91004									9.64417208604302	0.922727520056517
20.57505	0.91038									9.64418209104552	0.922782512262274
20.57511	0.91073									9.64419209604803	0.922837504593042
20.57517	0.91108									9.64420210105053	0.922892497049071
20.57523	0.91142									9.64421210605303	0.922947489630646
20.57529	0.91177									9.64422211105553	0.923002482338028
20.57535	0.91212									9.64423211605803	0.923057475171479
20.57541	0.91247									9.64424212106053	0.923112468131285
20.57547	0.91281									9.64425212606303	0.923167461217701
20.57553	0.91316									9.64426213106553	0.923222454431018
20.57559	0.91351									9.64427213606803	0.923277447771498
20.57565	0.91386									9.64428214107054	0.923332441239406
20.57571	0.9142									9.64429214607304	0.923387434835036
20.57577	0.91455									9.64430215107554	0.923442428558645
20.57583	0.9149									9.64431215607804	0.923497422410526
20.57589	0.91525									9.64432216108054	0.923552416390956
20.57595	0.9156									9.64433216608304	0.923607410500186
20.57601	0.91595									9.64434217108554	0.923662404738522
20.57607	0.9163									9.64435217608805	0.923717399106224
20.57613	0.91664									9.64436218109055	0.923772393603593
20.57619	0.91699									9.64437218609305	0.923827388230897
20.57625	0.91734									9.64438219109555	0.923882382988411
20.57631	0.91769									9.64439219609805	0.923937377876435
20.57637	0.91804									9.64440220110055	0.923992372895235
20.57643	0.91839									9.64441220610305	0.924047368045113
20.57649	0.91874									9.64442221110555	0.924102363326344
20.57655	0.91909									9.64443221610805	0.924157358739206
20.57661	0.91944									9.64444222111056	0.924212354284003
20.57667	0.91979									9.64445222611306	0.924267349961004
20.57673	0.92014									9.64446223111556	0.924322345770516
20.57679	0.92049									9.64447223611806	0.924377341712811
20.57685	0.92085									9.64448224112056	0.924432337788196
20.57691	0.9212									9.64449224612306	0.924487333996961
20.57697	0.92155									9.64450225112556	0.924542330339373
20.57703	0.9219									9.64451225612807	0.92459732681575
20.57709	0.92225									9.64452226113057	0.924652323426376
20.57715	0.9226									9.64453226613307	0.924707320171538
20.57721	0.92296									9.64454227113557	0.924762317051547
20.57727	0.92331									9.64455227613807	0.924817314066683
20.57733	0.92366									9.64456228114057	0.924872311217259
20.57739	0.92401									9.64457228614307	0.924927308503556
20.57745	0.92437									9.64458229114557	0.92498230592589
20.57751	0.92472									9.64459229614807	0.925037303484552
20.57757	0.92507									9.64460230115058	0.925092301179833
20.57763	0.92543									9.64461230615308	0.925147299012053
20.57769	0.92578									9.64462231115558	0.925202296981495
20.57775	0.92613									9.64463231615808	0.92525729508848
20.57781	0.92649									9.64464232116058	0.925312293333304
20.57787	0.92684									9.64465232616308	0.925367291716262
20.57793	0.9272									9.64466233116558	0.925422290237688
20.57799	0.92755									9.64467233616809	0.92547728889785
20.57805	0.92791									9.64468234117059	0.925532287697085
20.57811	0.92826									9.64469234617309	0.925587286635691
20.57817	0.92862									9.64470235117559	0.925642285713969
20.57823	0.92897									9.64471235617809	0.925697284932247
20.57829	0.92933									9.64472236118059	0.925752284290819
20.57835	0.92969									9.64473236618309	0.925807283790013
20.57841	0.93004									9.64474237118559	0.925862283430136
20.57847	0.9304									9.64475237618809	0.92591728321149
20.57853	0.93076									9.6447623811906	0.92597228313441
20.57859	0.93112									9.6447723861931	0.926027283199193
20.57865	0.93147									9.6447823911956	0.926082283406174
20.57871	0.93183									9.6447923961981	0.926137283755662
20.57877	0.93219									9.6448024012006	0.926192284247965
20.57883	0.93255									9.6448124062031	0.926247284883423
20.57889	0.93291									9.6448224112056	0.926302285662337
20.57895	0.93327									9.64483241620811	0.926357286585057
20.57901	0.93363									9.64484242121061	0.926412287651876
20.57907	0.93399									9.64485242621311	0.92646728886312
20.57913	0.93435									9.64486243121561	0.92652229021913
20.57919	0.93471									9.64487243621811	0.926577291720213
20.57925	0.93507									9.64488244122061	0.926632293366716
20.57931	0.93543									9.64489244622311	0.926687295158954
20.57937	0.93579									9.64490245122561	0.926742297097248
20.57943	0.93615									9.64491245622811	0.926797299181945
20.57949	0.93651									9.64492246123062	0.926852301413358
20.57955	0.93688									9.64493246623312	0.926907303791836
20.57961	0.93724									9.64494247123562	0.926962306317702
20.57967	0.9376									9.64495247623812	0.92701730899128
20.57973	0.93797									9.64496248124062	0.927072311812923
20.57979	0.93833									9.64497248624312	0.927127314782948
20.57985	0.93869									9.64498249124562	0.92718231790171
20.57991	0.93906									9.64499249624812	0.927237321169536
20.57997	0.93942									9.64500250125063	0.927292324586766
20.58003	0.93979									9.64501250625313	0.927347328153738
20.58009	0.94016									9.64502251125563	0.927402331870784
20.58015	0.94052									9.64503251625813	0.927457335738264
20.58021	0.94089									9.64504252126063	0.92751233975651
20.58027	0.94126									9.64505252626313	0.927567343925859
20.58033	0.94162									9.64506253126563	0.927622348246672
20.58039	0.94199									9.64507253626813	0.927677352719276
20.58045	0.94236									9.64508254127064	0.927732357344037
20.58051	0.94273									9.64509254627314	0.927787362121293
20.58057	0.9431									9.64510255127564	0.927842367051384
20.58063	0.94347									9.64511255627814	0.927897372134679
20.58069	0.94384									9.64512256128064	0.927952377371509
20.58075	0.94421									9.64513256628314	0.928007382762245
20.58081	0.94458									9.64514257128564	0.928062388307222
20.58087	0.94495									9.64515257628814	0.928117394006813
20.58093	0.94533									9.64516258129065	0.928172399861363
20.58099	0.9457									9.64517258629315	0.928227405871229
20.58105	0.94607									9.64518259129565	0.928282412036768
20.58111	0.94645									9.64519259629815	0.92833741835834
20.58117	0.94682									9.64520260130065	0.928392424836293
20.58123	0.9472									9.64521260630315	0.928447431471009
20.58129	0.94757									9.64522261130565	0.928502438262829
20.58135	0.94795									9.64523261630815	0.928557445212136
20.58141	0.94833									9.64524262131066	0.928612452319275
20.58147	0.94871									9.64525262631316	0.92866745958463
20.58153	0.94909									9.64526263131566	0.928722467008557
20.58159	0.94946									9.64527263631816	0.928777474591416
20.58165	0.94984									9.64528264132066	0.928832482333593
20.58171	0.95023									9.64529264632316	0.92888749023544
20.58177	0.95061									9.64530265132566	0.928942498297345
20.58183	0.95099									9.64531265632816	0.928997506519673
20.58189	0.95137									9.64532266133067	0.929052514902786
20.58195	0.95176									9.64533266633317	0.929107523447078
20.58201	0.95214									9.64534267133567	0.929162532152914
20.58207	0.95253									9.64535267633817	0.929217541020673
20.58213	0.95291									9.64536268134067	0.929272550050731
20.58219	0.9533									9.64537268634317	0.929327559243459
20.58225	0.95369									9.64538269134567	0.929382568599255
20.58231	0.95408									9.64539269634817	0.929437578118482
20.58237	0.95447									9.64540270135068	0.929492587801541
20.58243	0.95486									9.64541270635318	0.929547597648807
20.58249	0.95525									9.64542271135568	0.929602607660656
20.58255	0.95564									9.64543271635818	0.929657617837492
20.58261	0.95604									9.64544272136068	0.929712628179684
20.58267	0.95643									9.64545272636318	0.92976763868764
20.58273	0.95683									9.64546273136568	0.929822649361739
20.58279	0.95722									9.64547273636818	0.929877660202365
20.58285	0.95762									9.64548274137069	0.929932671209927
20.58291	0.95802									9.64549274637319	0.929987682384801
20.58297	0.95842									9.64550275137569	0.930042693727401
20.58303	0.95882									9.64551275637819	0.930097705238121
20.58309	0.95923									9.64552276138069	0.930152716917332
20.58315	0.95963									9.64553276638319	0.93020772876546
20.58321	0.96004									9.64554277138569	0.930262740782886
20.58327	0.96044									9.6455527763882	0.930317752970031
20.58333	0.96085									9.6455627813907	0.930372765327286
20.58339	0.96126									9.6455727863932	0.930427777855047
20.58345	0.96167									9.6455827913957	0.930482790553736
20.58351	0.96209									9.6455927963982	0.930537803423743
20.58357	0.9625									9.6456028014007	0.930592816465491
20.58363	0.96292									9.6456128064032	0.930647829679381
20.58369	0.96334									9.6456228114057	0.930702843065814
20.58375	0.96376									9.6456328164082	0.930757856625219
20.58381	0.96418									9.64564282141071	0.930812870357991
20.58387	0.96461									9.64565282641321	0.930867884264563
20.58393	0.96503									9.64566283141571	0.93092289834534
20.58399	0.96546									9.64567283641821	0.930977912600729
20.58405	0.96589									9.64568284142071	0.931032927031177
20.58411	0.96632									9.64569284642321	0.931087941637065
20.58417	0.96676									9.64570285142571	0.931142956418843
20.58423	0.9672									9.64571285642822	0.931197971376923
20.58429	0.96764									9.64572286143072	0.931252986511718
20.58435	0.96808									9.64573286643322	0.931308001823673
20.58441	0.96852									9.64574287143572	0.931363017313195
20.58447	0.96897									9.64575287643822	0.931418032980728
20.58453	0.96942									9.64576288144072	0.931473048826694
20.58459	0.96988									9.64577288644322	0.931528064851514
20.58465	0.97034									9.64578289144572	0.931583081055636
20.58471	0.9708									9.64579289644822	0.931638097439476
20.58477	0.97126									9.64580290145073	0.931693114003487
20.58483	0.97173									9.64581290645323	0.931748130748086
20.58489	0.97221									9.64582291145573	0.931803147673727
20.58495	0.97268									9.64583291645823	0.931858164780841
20.58502	0.97316									9.64584292146073	0.93191318206986
20.58508	0.97365									9.64585292646323	0.93196819954125
20.58514	0.97414									9.64586293146573	0.932023217195429
20.5852	0.97464									9.64587293646824	0.93207823503284
20.58526	0.97514									9.64588294147074	0.932133253053946
20.58532	0.97565									9.64589294647324	0.932188271259178
20.58538	0.97616									9.64590295147574	0.932243289649002
20.58544	0.97668									9.64591295647824	0.93229830822385
20.5855	0.97721									9.64592296148074	0.932353326984192
20.58556	0.97774									9.64593296648324	0.93240834593047
20.58562	0.97829									9.64594297148574	0.932463365063132
20.58568	0.97884									9.64595297648824	0.932518384382651
20.58574	0.9794									9.64596298149075	0.932573403889467
20.5858	0.97997									9.64597298649325	0.932628423584056
20.58586	0.98056									9.64598299149575	0.93268344346687
20.58592	0.98115									9.64599299649825	0.932738463538362
20.58598	0.98176									9.64600300150075	0.932793483799014
20.58604	0.98238									9.64601300650325	0.932848504249272
20.5861	0.98302									9.64602301150575	0.93290352488963
20.58616	0.98368									9.64603301650826	0.932958545720529
20.58622	0.98436									9.64604302151076	0.933013566742439
20.58628	0.98506									9.64605302651326	0.933068587955849
20.58634	0.98579									9.64606303151576	0.933123609361213
20.5864	0.98656									9.64607303651826	0.933178630959025
20.58646	0.98736									9.64608304152076	0.93323365274975
20.58652	0.9882									9.64609304652326	0.933288674733857
20.58658	0.9891									9.64610305152576	0.933343696911844
20.58664	0.99007									9.64611305652826	0.933398719284172
20.5867	0.99113									9.64612306153077	0.933453741851342
20.58676	0.99232									9.64613306653327	0.933508764613829
20.58682	0.99372									9.64614307153577	0.933563787572109
20.58688	0.99552									9.64615307653827	0.933618810726687
20.58694	0.999									9.64616308154077	0.933673834078034
20.587	1									9.64617308654327	0.933728857626657
20.58706	1									9.64618309154577	0.93378388137304
20.58712	1									9.64619309654828	0.933838905317677
20.58718	1									9.64620310155078	0.933893929461062
20.58724	1									9.64621310655328	0.933948953803682
20.5873	1									9.64622311155578	0.934003978346056
20.58736	1									9.64623311655828	0.934059003088673
20.58742	1									9.64624312156078	0.934114028032026
20.58748	1									9.64625312656328	0.934169053176638
20.58754	1									9.64626313156578	0.934224078522995
20.5876	1									9.64627313656828	0.934279104071621
20.58766	1									9.64628314157079	0.934334129823017
20.58772	1									9.64629314657329	0.934389155777684
20.58778	1									9.64630315157579	0.934444181936151
20.58784	1									9.64631315657829	0.934499208298916
20.5879	1									9.64632316158079	0.934554234866509
20.58796	1									9.64633316658329	0.934609261639441
20.58802	1									9.64634317158579	0.934664288618221
20.58808	1									9.64635317658829	0.934719315803387
20.58814	1									9.6463631815908	0.934774343195453
20.5882	1									9.6463731865933	0.934829370794943
20.58826	1									9.6463831915958	0.934884398602383
20.58832	1									9.6463931965983	0.934939426618292
20.58838	1									9.6464032016008	0.934994454843218
20.58844	1									9.6464132066033	0.935049483277672
20.5885	1									9.6464232116058	0.935104511922208
20.58856	1									9.6464332166083	0.93515954077735
20.58862	1									9.64644322161081	0.935214569843627
20.58868	1									9.64645322661331	0.935269599121595
20.58874	1									9.64646323161581	0.935324628611777
20.5888	1									9.64647323661831	0.935379658314732
20.58886	1									9.64648324162081	0.935434688230986
20.58892	1									9.64649324662331	0.935489718361105
20.58898	1									9.64650325162581	0.935544748705626
20.58904	1									9.64651325662831	0.935599779265091
20.5891	1									9.64652326163082	0.935654810040068
20.58916	1									9.64653326663332	0.935709841031112
20.58922	1									9.64654327163582	0.935764872238751
20.58928	1									9.64655327663832	0.935819903663568
20.58934	1									9.64656328164082	0.935874935306106
20.5894	1									9.64657328664332	0.935929967166944
20.58946	1									9.64658329164582	0.935984999246625
20.58952	1									9.64659329664832	0.936040031545734
20.58958	1									9.64660330165083	0.936095064064829
20.58964	1									9.64661330665333	0.936150096804469
20.5897	1									9.64662331165583	0.936205129765243
20.58976	1									9.64663331665833	0.936260162947706
20.58982	1									9.64664332166083	0.936315196352451
20.58988	1									9.64665332666333	0.936370229980045
20.58994	1									9.64666333166583	0.936425263831059
20.59	1									9.64667333666833	0.936480297906092
20.59006	1									9.64668334167084	0.936535332205707
20.59012	1									9.64669334667334	0.936590366730508
20.59018	1									9.64670335167584	0.936645401481083
20.59024	1									9.64671335667834	0.936700436457992
20.5903	1									9.64672336168084	0.936755471661854
20.59036	1									9.64673336668334	0.936810507093244
20.59042	1									9.64674337168584	0.936865542752775
20.59048	1									9.64675337668834	0.936920578641035
20.59054	1									9.64676338169085	0.936975614758614
20.5906	1									9.64677338669335	0.937030651106133
20.59066	1									9.64678339169585	0.937085687684176
20.59072	1									9.64679339669835	0.937140724493367
20.59078	1									9.64680340170085	0.937195761534304
20.59084	1									9.64681340670335	0.93725079880759
20.5909	1									9.64682341170585	0.937305836313853
20.59096	1									9.64683341670835	0.93736087405369
20.59102	1									9.64684342171086	0.937415912027734
20.59108	1									9.64685342671336	0.937470950236597
20.59114	1									9.64686343171586	0.937525988680889
20.5912	1									9.64687343671836	0.937581027361261
20.59126	1									9.64688344172086	0.937636066278301
20.59132	1									9.64689344672336	0.937691105432663
20.59138	1									9.64690345172586	0.937746144824968
20.59144	1									9.64691345672837	0.93780118445584
20.5915	1									9.64692346173087	0.937856224325929
20.59156	1									9.64693346673337	0.937911264435854
20.59162	1									9.64694347173587	0.937966304786272
20.59168	1									9.64695347673837	0.938021345377815
20.59174	1									9.64696348174087	0.938076386211116
20.5918	1									9.64697348674337	0.938131427286839
20.59186	1									9.64698349174587	0.938186468605613
20.59192	1									9.64699349674837	0.938241510168106
20.59198	1									9.64700350175088	0.938296551974962
20.59204	1									9.64701350675338	0.938351594026827
20.5921	1									9.64702351175588	0.938406636324375
20.59216	1									9.64703351675838	0.938461678868247
20.59222	1									9.64704352176088	0.938516721659132
20.59228	1									9.64705352676338	0.938571764697668
20.59234	1									9.64706353176588	0.938626807984521
20.5924	1									9.64707353676839	0.938681851520377
20.59246	1									9.64708354177089	0.93873689530589
20.59252	1									9.64709354677339	0.938791939341751
20.59258	1									9.64710355177589	0.938846983628627
20.59264	1									9.64711355677839	0.938902028167189
20.5927	1									9.64712356178089	0.938957072958134
20.59276	1									9.64713356678339	0.939012118002129
20.59282	1									9.64714357178589	0.939067163299877
20.59288	1									9.64715357678839	0.939122208852049
20.59294	1									9.6471635817909	0.939177254659354
20.593	1									9.6471735867934	0.939232300722475
20.59306	1									9.6471835917959	0.9392873470421
20.59312	1									9.6471935967984	0.939342393618946
20.59318	1									9.6472036018009	0.939397440453713
20.59324	1									9.6472136068034	0.939452487547077
20.5933	1									9.6472236118059	0.939507534899773
20.59336	1									9.64723361680841	0.939562582512489
20.59342	1									9.64724362181091	0.939617630385957
20.59348	1									9.64725362681341	0.939672678520872
20.59354	1									9.64726363181591	0.939727726917967
20.5936	1									9.64727363681841	0.939782775577954
20.59366	1									9.64728364182091	0.939837824501545
20.59372	1									9.64729364682341	0.939892873689482
20.59378	1									9.64730365182591	0.939947923142474
20.59384	1									9.64731365682841	0.940002972861269
20.5939	1									9.64732366183092	0.940058022846591
20.59396	1									9.64733366683342	0.940113073099165
20.59402	1									9.64734367183592	0.940168123619747
20.59408	1									9.64735367683842	0.940223174409061
20.59414	1									9.64736368184092	0.940278225467866
20.5942	1									9.64737368684342	0.94033327679691
20.59426	1									9.64738369184592	0.940388328396913
20.59432	1									9.64739369684843	0.940443380268654
20.59438	1									9.64740370185093	0.940498432412871
20.59444	1									9.64741370685343	0.940553484830336
20.5945	1									9.64742371185593	0.940608537521803
20.59456	1									9.64743371685843	0.940663590488024
20.59462	1									9.64744372186093	0.940718643729783
20.59468	1									9.64745372686343	0.94077369724783
20.59474	1									9.64746373186593	0.940828751042955
20.5948	1									9.64747373686843	0.940883805115923
20.59486	1									9.64748374187094	0.940938859467502
20.59492	1									9.64749374687344	0.94099391409849
20.59498	1									9.64750375187594	0.941048969009652
20.59505	1									9.64751375687844	0.941104024201791
20.59511	1									9.64752376188094	0.941159079675687
20.59517	1									9.64753376688344	0.941214135432124
20.59523	1									9.64754377188594	0.941269191471922
20.59529	1									9.64755377688845	0.941324247795844
20.59535	1									9.64756378189095	0.941379304404717
20.59541	1									9.64757378689345	0.941434361299336
20.59547	1									9.64758379189595	0.941489418480498
20.59553	1									9.64759379689845	0.941544475949032
20.59559	1									9.64760380190095	0.941599533705731
20.59565	1									9.64761380690345	0.941654591751431
20.59571	1									9.64762381190595	0.941709650086941
20.59577	1									9.64763381690845	0.941764708713073
20.59583	1									9.64764382191096	0.941819767630672
20.59589	1									9.64765382691346	0.941874826840548
20.59595	1									9.64766383191596	0.94192988634355
20.59601	1									9.64767383691846	0.941984946140503
20.59607	1									9.64768384192096	0.942040006232237
20.59613	1									9.64769384692346	0.942095066619611
20.59619	1									9.64770385192596	0.94215012730345
20.59625	1									9.64771385692847	0.942205188284629
20.59631	1									9.64772386193097	0.942260249563973
20.59637	1									9.64773386693347	0.942315311142333
20.59643	1									9.64774387193597	0.942370373020588
20.59649	1									9.64775387693847	0.942425435199577
20.59655	1									9.64776388194097	0.942480497680184
20.59661	1									9.64777388694347	0.942535560463265
20.59667	1									9.64778389194597	0.942590623549684
20.59673	1									9.64779389694847	0.942645686940331
20.59679	1									9.64780390195098	0.942700750636066
20.59685	1									9.64781390695348	0.942755814637787
20.59691	1									9.64782391195598	0.942810878946359
20.59697	1									9.64783391695848	0.942865943562689
20.59703	1									9.64784392196098	0.942921008487659
20.59709	1									9.64785392696348	0.942976073722152
20.59715	1									9.64786393196598	0.943031139267086
20.59721	1									9.64787393696848	0.943086205123342
20.59727	1									9.64788394197099	0.943141271291853
20.59733	1									9.64789394697349	0.9431963377735
20.59739	1									9.64790395197599	0.943251404569195
20.59745	0.99633									9.64791395697849	0.94330647167987
20.59751	0.99428									9.64792396198099	0.943361539106426
20.59757	0.99278									9.64793396698349	0.943416606849805
20.59763	0.99152									9.64794397198599	0.943471674910922
20.59769	0.99042									9.64795397698849	0.943526743290699
20.59775	0.98942									9.647963981991	0.943581811990087
20.59781	0.9885									9.6479739869935	0.943636881010004
20.59787	0.98764									9.647983991996	0.943691950351409
20.59793	0.98683									9.6479939969985	0.943747020015237
20.59799	0.98605									9.648004002001	0.943802090002428
20.59805	0.98531									9.6480140070035	0.94385716031395
20.59811	0.9846									9.648024012006	0.943912230950742
20.59817	0.98392									9.6480340170085	0.94396730191378
20.59823	0.98325									9.64804402201101	0.944022373204018
20.59829	0.9826									9.64805402701351	0.944077444822424
20.59835	0.98197									9.64806403201601	0.944132516769967
20.59841	0.98136									9.64807403701851	0.944187589047613
20.59847	0.98076									9.64808404202101	0.944242661656359
20.59853	0.98017									9.64809404702351	0.944297734597177
20.59859	0.9796									9.64810405202601	0.944352807871044
20.59865	0.97903									9.64811405702851	0.944407881478969
20.59871	0.97848									9.64812406203102	0.944462955421927
20.59877	0.97793									9.64813406703352	0.944518029700934
20.59883	0.97739									9.64814407203602	0.944573104316984
20.59889	0.97686									9.64815407703852	0.944628179271072
20.59895	0.97634									9.64816408204102	0.944683254564226
20.59901	0.97582									9.64817408704352	0.944738330197443
20.59907	0.97531									9.64818409204602	0.944793406171757
20.59913	0.97481									9.64819409704852	0.944848482488184
20.59919	0.97431									9.64820410205103	0.944903559147737
20.59925	0.97382									9.64821410705353	0.944958636151468
20.59931	0.97333									9.64822411205603	0.9450137135004
20.59937	0.97285									9.64823411705853	0.945068791195572
20.59943	0.97237									9.64824412206103	0.945123869238026
20.59949	0.9719									9.64825412706353	0.945178947628801
20.59955	0.97143									9.64826413206603	0.945234026368966
20.59961	0.97096									9.64827413706854	0.945289105459557
20.59967	0.9705									9.64828414207104	0.945344184901653
20.59973	0.97004									9.64829414707354	0.945399264696308
20.59979	0.96958									9.64830415207604	0.945454344844581
20.59985	0.96913									9.64831415707854	0.945509425347562
20.59991	0.96868									9.64832416208104	0.945564506206312
20.59997	0.96823									9.64833416708354	0.945619587421928
20.60003	0.96779									9.64834417208604	0.945674668995487
20.60009	0.96735									9.64835417708854	0.94572975092807
20.60015	0.96691									9.64836418209105	0.94578483322079
20.60021	0.96647									9.64837418709355	0.945839915874727
20.60027	0.96604									9.64838419209605	0.945894998891003
20.60033	0.96561									9.64839419709855	0.945950082270726
20.60039	0.96518									9.64840420210105	0.94600516601498
20.60045	0.96475									9.64841420710355	0.946060250124911
20.60051	0.96433									9.64842421210605	0.946115334601621
20.60057	0.96391									9.64843421710856	0.946170419446254
20.60063	0.96348									9.64844422211106	0.946225504659933
20.60069	0.96306									9.64845422711356	0.946280590243783
20.60075	0.96265									9.64846423211606	0.946335676198963
20.60081	0.96223									9.64847423711856	0.9463907625266
20.60087	0.96182									9.64848424212106	0.94644584922786
20.60093	0.96141									9.64849424712356	0.94650093630388
20.60099	0.96099									9.64850425212606	0.946556023755837
20.60105	0.96059									9.64851425712856	0.946611111584887
20.60111	0.96018									9.64852426213107	0.946666199792187
20.60117	0.95977									9.64853426713357	0.94672128837893
20.60123	0.95937									9.64854427213607	0.946776377346276
20.60129	0.95896									9.64855427713857	0.946831466695426
20.60135	0.95856									9.64856428214107	0.946886556427568
20.60141	0.95816									9.64857428714357	0.946941646543869
20.60147	0.95776									9.64858429214607	0.946996737045553
20.60153	0.95736									9.64859429714858	0.947051827933805
20.60159	0.95696									9.64860430215108	0.947106919209851
20.60165	0.95657									9.64861430715358	0.947162010874896
20.60171	0.95617									9.64862431215608	0.947217102930147
20.60177	0.95578									9.64863431715858	0.947272195376848
20.60183	0.95538									9.64864432216108	0.947327288216207
20.60189	0.95499									9.64865432716358	0.947382381449477
20.60195	0.9546									9.64866433216608	0.947437475077887
20.60201	0.95421									9.64867433716858	0.947492569102672
20.60207	0.95382									9.64868434217109	0.9475476635251
20.60213	0.95343									9.64869434717359	0.947602758346406
20.60219	0.95305									9.64870435217609	0.947657853567868
20.60225	0.95266									9.64871435717859	0.947712949190742
20.60231	0.95227									9.64872436218109	0.94776804521629
20.60237	0.95189									9.64873436718359	0.947823141645814
20.60243	0.9515									9.64874437218609	0.94787823848056
20.60249	0.95112									9.6487543771886	0.94793333572184
20.60255	0.95074									9.6487643821911	0.947988433370939
20.60261	0.95036									9.6487743871936	0.948043531429143
20.60267	0.94998									9.6487843921961	0.948098629897776
20.60273	0.9496									9.6487943971986	0.948153728778126
20.60279	0.94922									9.6488044022011	0.948208828071527
20.60285	0.94884									9.6488144072036	0.948263927779289
20.60291	0.94846									9.6488244122061	0.948319027902728
20.60297	0.94808									9.6488344172086	0.948374128443194
20.60303	0.9477									9.64884442221111	0.948429229402005
20.60309	0.94733									9.64885442721361	0.948484330780521
20.60315	0.94695									9.64886443221611	0.948539432580083
20.60321	0.94658									9.64887443721861	0.948594534802034
20.60327	0.9462									9.64888444222111	0.948649637447754
20.60333	0.94583									9.64889444722361	0.948704740518589
20.60339	0.94546									9.64890445222611	0.948759844015938
20.60345	0.94508									9.64891445722862	0.948814947941152
20.60351	0.94471									9.64892446223112	0.948870052295615
20.60357	0.94434									9.64893446723362	0.948925157080733
20.60363	0.94397									9.64894447223612	0.948980262297884
20.60369	0.9436									9.64895447723862	0.949035367948487
20.60375	0.94323									9.64896448224112	0.949090474033942
20.60381	0.94286									9.64897448724362	0.949145580555653
20.60387	0.94249									9.64898449224612	0.949200687515057
20.60393	0.94212									9.64899449724862	0.949255794913564
20.60399	0.94175									9.64900450225113	0.949310902752622
20.60405	0.94138									9.64901450725363	0.949366011033662
20.60411	0.94102									9.64902451225613	0.949421119758119
20.60417	0.94065									9.64903451725863	0.949476228927462
20.60423	0.94028									9.64904452226113	0.949531338543132
20.60429	0.93992									9.64905452726363	0.949586448606609
20.60435	0.93955									9.64906453226613	0.949641559119346
20.60441	0.93919									9.64907453726864	0.949696670082847
20.60447	0.93882									9.64908454227114	0.949751781498567
20.60453	0.93846									9.64909454727364	0.949806893367997
20.60459	0.93809									9.64910455227614	0.94986200569265
20.60465	0.93773									9.64911455727864	0.949917118474022
20.60471	0.93737									9.64912456228114	0.949972231713611
20.60477	0.937									9.64913456728364	0.950027345412952
20.60483	0.93664									9.64914457228614	0.950082459573551
20.60489	0.93628									9.64915457728864	0.950137574196954
20.60495	0.93592									9.64916458229115	0.950192689284681
20.60502	0.93555									9.64917458729365	0.950247804838292
20.60508	0.93519									9.64918459229615	0.950302920859328
20.60514	0.93483									9.64919459729865	0.950358037349338
20.6052	0.93447									9.64920460230115	0.950413154309904
20.60526	0.93411									9.64921460730365	0.950468271742578
20.60532	0.93375									9.64922461230615	0.950523389648956
20.60538	0.93339									9.64923461730865	0.950578508030614
20.60544	0.93303									9.64924462231116	0.950633626889145
20.6055	0.93267									9.64925462731366	0.950688746226147
20.60556	0.93231									9.64926463231616	0.950743866043218
20.60562	0.93196									9.64927463731866	0.950798986341989
20.60568	0.9316									9.64928464232116	0.950854107124073
20.60574	0.93124									9.64929464732366	0.950909228391088
20.6058	0.93088									9.64930465232616	0.950964350144688
20.60586	0.93052									9.64931465732866	0.951019472386497
20.60592	0.93017									9.64932466233117	0.951074595118185
20.60598	0.92981									9.64933466733367	0.951129718341399
20.60604	0.92945									9.64934467233617	0.951184842057795
20.6061	0.9291									9.64935467733867	0.951239966269066
20.60616	0.92874									9.64936468234117	0.951295090976872
20.60622	0.92839									9.64937468734367	0.95135021618292
20.60628	0.92803									9.64938469234617	0.951405341888897
20.60634	0.92768									9.64939469734867	0.951460468096497
20.6064	0.92732									9.64940470235118	0.951515594807448
20.60646	0.92697									9.64941470735368	0.951570722023462
20.60652	0.92661									9.64942471235618	0.951625849746265
20.60658	0.92626									9.64943471735868	0.951680977977591
20.60664	0.9259									9.64944472236118	0.951736106719174
20.6067	0.92555									9.64945472736368	0.951791235972783
20.60676	0.9252									9.64946473236618	0.951846365740158
20.60682	0.92484									9.64947473736868	0.951901496023085
20.60688	0.92449									9.64948474237119	0.951956626823328
20.60694	0.92414									9.64949474737369	0.952011758142662
20.607	0.92378									9.64950475237619	0.952066889982897
20.60706	0.92343									9.64951475737869	0.952122022345813
20.60712	0.92308									9.64952476238119	0.952177155233237
20.60718	0.92273									9.64953476738369	0.952232288646976
20.60724	0.92237									9.64954477238619	0.952287422588845
20.6073	0.92202									9.64955477738869	0.952342557060695
20.60736	0.92167									9.6495647823912	0.952397692064351
20.60742	0.92132									9.6495747873937	0.952452827601679
20.60748	0.92097									9.6495847923962	0.95250796367454
20.60754	0.92062									9.6495947973987	0.952563100284773
20.6076	0.92026									9.6496048024012	0.952618237434281
20.60766	0.91991									9.6496148074037	0.952673375124931
20.60772	0.91956									9.6496248124062	0.952728513358636
20.60778	0.91921									9.64963481740871	0.952783652137288
20.60784	0.91886									9.64964482241121	0.95283879146279
20.6079	0.91851									9.64965482741371	0.95289393133708
20.60796	0.91816									9.64966483241621	0.95294907176207
20.60802	0.91781									9.64967483741871	0.953004212739717
20.60808	0.91746									9.64968484242121	0.953059354271958
20.60814	0.91711									9.64969484742371	0.953114496360743
20.6082	0.91677									9.64970485242621	0.953169639008055
20.60826	0.91642									9.64971485742871	0.953224782215851
20.60832	0.91607									9.64972486243122	0.953279925986134
20.60838	0.91572									9.64973486743372	0.95333507032088
20.60844	0.91537									9.64974487243622	0.953390215222111
20.6085	0.91502									9.64975487743872	0.95344536069184
20.60856	0.91467									9.64976488244122	0.953500506732063
20.60862	0.91432									9.64977488744372	0.953555653344838
20.60868	0.91398									9.64978489244622	0.9536108005322
20.60874	0.91363									9.64979489744873	0.953665948296189
20.6088	0.91328									9.64980490245123	0.953721096638887
20.60886	0.91293									9.64981490745373	0.953776245562346
20.60892	0.91259									9.64982491245623	0.953831395068665
20.60898	0.91224									9.64983491745873	0.953886545159919
20.60904	0.91189									9.64984492246123	0.953941695838226
20.6091	0.91154									9.64985492746373	0.953996847105689
20.60916	0.9112									9.64986493246623	0.95405199896442
20.60922	0.91085									9.64987493746873	0.954107151416568
20.60928	0.9105									9.64988494247124	0.954162304464259
20.60934	0.91016									9.64989494747374	0.954217458109663
20.6094	0.90981									9.64990495247624	0.954272612354933
20.60946	0.90946									9.64991495747874	0.954327767202233
20.60952	0.90912									9.64992496248124	0.954382922653776
20.60958	0.90877									9.64993496748374	0.954438078711717
20.60964	0.90843									9.64994497248624	0.954493235378292
20.6097	0.90808									9.64995497748875	0.954548392655705
20.60976	0.90773									9.64996498249125	0.954603550546174
20.60982	0.90739									9.64997498749375	0.954658709051955
20.60988	0.90704									9.64998499249625	0.954713868175279
20.60994	0.9067									9.64999499749875	0.954769027918422
20.61	0.90635									9.65000500250125	0.954824188283646
--	--									9.65001500750375	0.954879349273224
--	--									9.65002501250625	0.954934510889467
--	--									9.65003501750875	0.95498967313466
--	--									9.65004502251126	0.955044836011138
--	--									9.65005502751376	0.955099999521217
--	--									9.65006503251626	0.955155163667226
--	--									9.65007503751876	0.955210328451535
--	--									9.65008504252126	0.955265493876495
--	--									9.65009504752376	0.95532065994448
--	--									9.65010505252626	0.955375826657873
--	--									9.65011505752877	0.955430994019063
--	--									9.65012506253127	0.955486162030477
--	--									9.65013506753377	0.955541330694518
--	--									9.65014507253627	0.955596500013634
--	--									9.65015507753877	0.955651669990264
--	--									9.65016508254127	0.955706840626854
--	--									9.65017508754377	0.955762011925892
--	--									9.65018509254627	0.955817183889842
--	--									9.65019509754877	0.955872356521215
--	--									9.65020510255128	0.95592752982251
--	--									9.65021510755378	0.955982703796235
--	--									9.65022511255628	0.956037878444943
--	--									9.65023511755878	0.956093053771158
--	--									9.65024512256128	0.956148229777457
--	--									9.65025512756378	0.95620340646641
--	--									9.65026513256628	0.956258583840573
--	--									9.65027513756879	0.95631376190257
--	--									9.65028514257129	0.956368940654993
--	--									9.65029514757379	0.956424120100482
--	--									9.65030515257629	0.956479300241664
--	--									9.65031515757879	0.956534481081181
--	--									9.65032516258129	0.956589662621713
--	--									9.65033516758379	0.956644844865919
--	--									9.65034517258629	0.956700027816508
--	--									9.65035517758879	0.956755211476176
--	--									9.6503651825913	0.956810395847629
--	--									9.6503751875938	0.95686558093362
--	--									9.6503851925963	0.956920766736876
--	--									9.6503951975988	0.956975953260175
--	--									9.6504052026013	0.957031140506274
--	--									9.6504152076038	0.957086328477978
--	--									9.6504252126063	0.957141517178093
--	--									9.65043521760881	0.957196706609407
--	--									9.65044522261131	0.95725189677478
--	--									9.65045522761381	0.95730708767705
--	--									9.65046523261631	0.957362279319069
--	--									9.65047523761881	0.957417471703733
--	--									9.65048524262131	0.957472664833914
--	--									9.65049524762381	0.957527858712538
--	--									9.65050525262631	0.957583053342507
--	--									9.65051525762881	0.957638248726778
--	--									9.65052526263132	0.957693444868292
--	--									9.65053526763382	0.957748641770009
--	--									9.65054527263632	0.957803839434931
--	--									9.65055527763882	0.957859037866038
--	--									9.65056528264132	0.957914237066363
--	--									9.65057528764382	0.957969437038929
--	--									9.65058529264632	0.958024637786772
--	--									9.65059529764883	0.958079839312983
--	--									9.65060530265133	0.958135041620603
--	--									9.65061530765383	0.958190244712757
--	--									9.65062531265633	0.958245448592547
--	--									9.65063531765883	0.958300653263091
--	--									9.65064532266133	0.958355858727552
--	--									9.65065532766383	0.958411064989075
--	--									9.65066533266633	0.958466272050855
--	--									9.65067533766883	0.95852147991608
--	--									9.65068534267134	0.958576688587951
--	--									9.65069534767384	0.958631898069719
--	--									9.65070535267634	0.958687108364611
--	--									9.65071535767884	0.958742319475909
--	--									9.65072536268134	0.958797531406887
--	--									9.65073536768384	0.958852744160835
--	--									9.65074537268634	0.95890795774109
--	--									9.65075537768884	0.958963172150966
--	--									9.65076538269135	0.959018387393848
--	--									9.65077538769385	0.959073603473077
--	--									9.65078539269635	0.959128820392043
--	--									9.65079539769885	0.959184038154174
--	--									9.65080540270135	0.959239256762878
--	--									9.65081540770385	0.959294476221617
--	--									9.65082541270635	0.959349696533848
--	--									9.65083541770885	0.959404917703043
--	--									9.65084542271136	0.959460139732724
--	--									9.65085542771386	0.959515362626394
--	--									9.65086543271636	0.95957058638761
--	--									9.65087543771886	0.959625811019925
--	--									9.65088544272136	0.959681036526908
--	--									9.65089544772386	0.959736262912176
--	--									9.65090545272636	0.959791490179331
--	--									9.65091545772886	0.959846718332029
--	--									9.65092546273137	0.959901947373922
--	--									9.65093546773387	0.959957177308687
--	--									9.65094547273637	0.960012408140025
--	--									9.65095547773887	0.960067639871647
--	--									9.65096548274137	0.960122872507312
--	--									9.65097548774387	0.960178106050773
--	--									9.65098549274637	0.960233340505802
--	--									9.65099549774888	0.960288575876224
--	--									9.65100550275138	0.960343812165844
--	--									9.65101550775388	0.960399049378526
--	--									9.65102551275638	0.96045428751813
--	--									9.65103551775888	0.960509526588537
--	--									9.65104552276138	0.960564766593676
--	--									9.65105552776388	0.960620007537462
--	--									9.65106553276638	0.960675249423871
--	--									9.65107553776888	0.96073049225686
--	--									9.65108554277139	0.96078573604045
--	--									9.65109554777389	0.960840980778655
--	--									9.65110555277639	0.96089622647552
--	--									9.65111555777889	0.960951473135114
--	--									9.65112556278139	0.96100672076153
--	--									9.65113556778389	0.961061969358875
--	--									9.65114557278639	0.961117218931304
--	--									9.6511555777889	0.961172469482962
--	--									9.6511655827914	0.961227721018055
--	--									9.6511755877939	0.961282973540774
--	--									9.6511855927964	0.961338227055372
--	--									9.6511955977989	0.961393481566097
--	--									9.6512056028014	0.961448737077226
--	--									9.6512156078039	0.961503993593083
--	--									9.6512256128064	0.961559251117983
--	--									9.6512356178089	0.961614509656303
--	--									9.65124562281141	0.961669769212415
--	--									9.65125562781391	0.961725029790721
--	--									9.65126563281641	0.96178029139567
--	--									9.65127563781891	0.961835554031716
--	--									9.65128564282141	0.961890817703342
--	--									9.65129564782391	0.961946082415061
--	--									9.65130565282641	0.962001348171401
--	--									9.65131565782892	0.962056614976947
--	--									9.65132566283142	0.96211188283627
--	--									9.65133566783392	0.962167151754009
--	--									9.65134567283642	0.962222421734798
--	--									9.65135567783892	0.962277692783302
--	--									9.65136568284142	0.962332964904238
--	--									9.65137568784392	0.962388238102318
--	--									9.65138569284642	0.962443512382315
--	--									9.65139569784892	0.962498787749003
--	--									9.65140570285143	0.962554064207187
--	--									9.65141570785393	0.962609341761725
--	--									9.65142571285643	0.962664620417469
--	--									9.65143571785893	0.962719900179336
--	--									9.65144572286143	0.962775181052254
--	--									9.65145572786393	0.962830463041153
--	--									9.65146573286643	0.962885746151047
--	--									9.65147573786894	0.962941030386934
--	--									9.65148574287144	0.96299631575388
--	--									9.65149574787394	0.963051602256952
--	--									9.65150575287644	0.96310688990125
--	--									9.65151575787894	0.963162178691931
--	--									9.65152576288144	0.963217468634145
--	--									9.65153576788394	0.963272759733111
--	--									9.65154577288644	0.963328051994053
--	--									9.65155577788894	0.963383345422225
--	--									9.65156578289145	0.963438640022942
--	--									9.65157578789395	0.963493935801514
--	--									9.65158579289645	0.963549232763318
--	--									9.65159579789895	0.96360453091374
--	--									9.65160580290145	0.963659830258196
--	--									9.65161580790395	0.963715130802173
--	--									9.65162581290645	0.963770432551127
--	--									9.65163581790896	0.963825735510613
--	--									9.65164582291146	0.963881039686181
--	--									9.65165582791396	0.963936345083418
--	--									9.65166583291646	0.96399165170797
--	--									9.65167583791896	0.964046959565484
--	--									9.65168584292146	0.964102268661676
--	--									9.65169584792396	0.964157579002273
--	--									9.65170585292646	0.964212890593034
--	--									9.65171585792896	0.964268203439784
--	--									9.65172586293147	0.964323517548347
--	--									9.65173586793397	0.964378832924618
--	--									9.65174587293647	0.964434149574495
--	--									9.65175587793897	0.964489467503948
--	--									9.65176588294147	0.964544786718957
--	--									9.65177588794397	0.96460010722554
--	--									9.65178589294647	0.964655429029789
--	--									9.65179589794898	0.96471075213778
--	--									9.65180590295148	0.964766076555653
--	--									9.65181590795398	0.964821402289608
--	--									9.65182591295648	0.964876729345845
--	--									9.65183591795898	0.964932057730642
--	--									9.65184592296148	0.964987387450279
--	--									9.65185592796398	0.965042718511111
--	--									9.65186593296648	0.965098050919509
--	--									9.65187593796898	0.965153384681883
--	--									9.65188594297149	0.965208719804712
--	--									9.65189594797399	0.965264056294479
--	--									9.65190595297649	0.965319394157746
--	--									9.65191595797899	0.965374733401089
--	--									9.65192596298149	0.965430074031127
--	--									9.65193596798399	0.965485416054548
--	--									9.65194597298649	0.965540759478048
--	--									9.651955977989	0.96559610430841
--	--									9.6519659829915	0.965651450552409
--	--									9.651975987994	0.965706798216887
--	--									9.6519859929965	0.965762147308753
--	--									9.651995997999	0.965817497834923
--	--									9.6520060030015	0.965872849802393
--	--									9.652016008004	0.965928203218179
--	--									9.6520260130065	0.965983558089342
--	--									9.652036018009	0.966038914423017
--	--									9.65204602301151	0.96609427222635
--	--									9.65205602801401	0.966149631506568
--	--									9.65206603301651	0.966204992270921
--	--									9.65207603801901	0.966260354526705
--	--									9.65208604302151	0.966315718281293
--	--									9.65209604802401	0.966371083542068
--	--									9.65210605302651	0.9664264503165
--	--									9.65211605802901	0.966481818612083
--	--									9.65212606303152	0.966537188436364
--	--									9.65213606803402	0.966592559796948
--	--									9.65214607303652	0.966647932701476
--	--									9.65215607803902	0.966703307157669
--	--									9.65216608304152	0.966758683173273
--	--									9.65217608804402	0.966814060756084
--	--									9.65218609304652	0.96686943991398
--	--									9.65219609804902	0.966924820654855
--	--									9.65220610305153	0.966980202986692
--	--									9.65221610805403	0.9670355869175
--	--									9.65222611305653	0.967090972455344
--	--									9.65223611805903	0.967146359608369
--	--									9.65224612306153	0.96720174838474
--	--									9.65225612806403	0.967257138792713
--	--									9.65226613306653	0.967312530840574
--	--									9.65227613806903	0.967367924536665
--	--									9.65228614307154	0.967423319889413
--	--									9.65229614807404	0.967478716907273
--	--									9.65230615307654	0.96753411559877
--	--									9.65231615807904	0.967589515972485
--	--									9.65232616308154	0.967644918037051
--	--									9.65233616808404	0.967700321801188
--	--									9.65234617308654	0.967755727273637
--	--									9.65235617808905	0.967811134463238
--	--									9.65236618309155	0.967866543378865
--	--									9.65237618809405	0.967921954029453
--	--									9.65238619309655	0.967977366424027
--	--									9.65239619809905	0.968032780571637
--	--									9.65240620310155	0.968088196481435
--	--									9.65241620810405	0.968143614162598
--	--									9.65242621310655	0.968199033624406
--	--									9.65243621810905	0.968254454876174
--	--									9.65244622311156	0.968309877927285
--	--									9.65245622811406	0.968365302787214
--	--									9.65246623311656	0.968420729465487
--	--									9.65247623811906	0.968476157971665
--	--									9.65248624312156	0.968531588315437
--	--									9.65249624812406	0.968587020506511
--	--									9.65250625312656	0.968642454554703
--	--									9.65251625812907	0.96869789046986
--	--									9.65252626313157	0.968753328261939
--	--									9.65253626813407	0.968808767940937
--	--									9.65254627313657	0.968864209516925
--	--									9.65255627813907	0.968919653000074
--	--									9.65256628314157	0.96897509840059
--	--									9.65257628814407	0.969030545728788
--	--									9.65258629314657	0.969085994995033
--	--									9.65259629814907	0.969141446209763
--	--									9.65260630315158	0.969196899383518
--	--									9.65261630815408	0.969252354526881
--	--									9.65262631315658	0.969307811650546
--	--									9.65263631815908	0.969363270765265
--	--									9.65264632316158	0.969418731881846
--	--									9.65265632816408	0.969474195011226
--	--									9.65266633316658	0.969529660164379
--	--									9.65267633816909	0.969585127352395
--	--									9.65268634317159	0.969640596586417
--	--									9.65269634817409	0.969696067877672
--	--									9.65270635317659	0.969751541237497
--	--									9.65271635817909	0.969807016677275
--	--									9.65272636318159	0.96986249420851
--	--									9.65273636818409	0.969917973842764
--	--									9.65274637318659	0.969973455591686
--	--									9.65275637818909	0.970028939467037
--	--									9.6527663831916	0.970084425480632
--	--									9.6527763881941	0.970139913644408
--	--									9.6527863931966	0.970195403970365
--	--									9.6527963981991	0.970250896470594
--	--									9.6528064032016	0.970306391157312
--	--									9.6528164082041	0.970361888042765
--	--									9.6528264132066	0.970417387139354
--	--									9.65283641820911	0.97047288845954
--	--									9.65284642321161	0.970528392015874
--	--									9.65285642821411	0.970583897821034
--	--									9.65286643321661	0.970639405887755
--	--									9.65287643821911	0.970694916228907
--	--									9.65288644322161	0.97075042885743
--	--									9.65289644822411	0.970805943786364
--	--									9.65290645322661	0.970861461028875
--	--									9.65291645822911	0.970916980598193
--	--									9.65292646323162	0.97097250250769
--	--									9.65293646823412	0.971028026770809
--	--									9.65294647323662	0.9710835534011
--	--									9.65295647823912	0.971139082412243
--	--									9.65296648324162	0.971194613818001
--	--									9.65297648824412	0.971250147632246
--	--									9.65298649324662	0.971305683868964
--	--									9.65299649824913	0.971361222542239
--	--									9.65300650325163	0.971416763666291
--	--									9.65301650825413	0.971472307255419
--	--									9.65302651325663	0.971527853324065
--	--									9.65303651825913	0.971583401886762
--	--									9.65304652326163	0.971638952958155
--	--									9.65305652826413	0.971694506553033
--	--									9.65306653326663	0.971750062686264
--	--									9.65307653826913	0.971805621372873
--	--									9.65308654327164	0.971861182627966
--	--									9.65309654827414	0.971916746466806
--	--									9.65310655327664	0.97197231290475
--	--									9.65311655827914	0.972027881957279
--	--									9.65312656328164	0.972083453640025
--	--									9.65313656828414	0.972139027968726
--	--									9.65314657328664	0.97219460495922
--	--									9.65315657828915	0.972250184627528
--	--									9.65316658329165	0.972305766989754
--	--									9.65317658829415	0.972361352062169
--	--									9.65318659329665	0.972416939861139
--	--									9.65319659829915	0.972472530403201
--	--									9.65320660330165	0.972528123704998
--	--									9.65321660830415	0.972583719783308
--	--									9.65322661330665	0.972639318655077
--	--									9.65323661830915	0.972694920337348
--	--									9.65324662331166	0.972750524847346
--	--									9.65325662831416	0.972806132202407
--	--									9.65326663331666	0.97286174242001
--	--									9.65327663831916	0.972917355517809
--	--									9.65328664332166	0.972972971513563
--	--									9.65329664832416	0.97302859042522
--	--									9.65330665332666	0.973084212270854
--	--									9.65331665832917	0.973139837068665
--	--									9.65332666333167	0.97319546483706
--	--									9.65333666833417	0.973251095594555
--	--									9.65334667333667	0.973306729359856
--	--									9.65335667833917	0.973362366151799
--	--									9.65336668334167	0.97341800598938
--	--									9.65337668834417	0.973473648891783
--	--									9.65338669334667	0.973529294878317
--	--									9.65339669834917	0.97358494396849
--	--									9.65340670335168	0.973640596181951
--	--									9.65341670835418	0.973696251538516
--	--									9.65342671335668	0.973751910058195
--	--									9.65343671835918	0.973807571761136
--	--									9.65344672336168	0.973863236667694
--	--									9.65345672836418	0.973918904798373
--	--									9.65346673336668	0.973974576173853
--	--									9.65347673836919	0.974030250815029
--	--									9.65348674337169	0.974085928742913
--	--									9.65349674837419	0.974141609978763
--	--									9.65350675337669	0.974197294543985
--	--									9.65351675837919	0.974252982460172
--	--									9.65352676338169	0.974308673749133
--	--									9.65353676838419	0.974364368432831
--	--									9.65354677338669	0.97442006653346
--	--									9.65355677838919	0.974475768073376
--	--									9.6535667833917	0.974531473075139
--	--									9.6535767883942	0.974587181561531
--	--									9.6535867933967	0.974642893555502
--	--									9.6535967983992	0.974698609080239
--	--									9.6536068034017	0.974754328159111
--	--									9.6536168084042	0.974810050815692
--	--									9.6536268134067	0.974865777073797
--	--									9.6536368184092	0.974921506957416
--	--									9.65364682341171	0.974977240490801
--	--									9.65365682841421	0.975032977698366
--	--									9.65366683341671	0.975088718604773
--	--									9.65367683841921	0.975144463234926
--	--									9.65368684342171	0.975200211613917
--	--									9.65369684842421	0.975255963767102
--	--									9.65370685342671	0.975311719720042
--	--									9.65371685842922	0.975367479498532
--	--									9.65372686343172	0.975423243128625
--	--									9.65373686843422	0.975479010636583
--	--									9.65374687343672	0.97553478204894
--	--									9.65375687843922	0.975590557392442
--	--									9.65376688344172	0.975646336694118
--	--									9.65377688844422	0.975702119981216
--	--									9.65378689344672	0.975757907281242
--	--									9.65379689844922	0.975813698621981
--	--									9.65380690345173	0.975869494031442
--	--									9.65381690845423	0.975925293537942
--	--									9.65382691345673	0.975981097170008
--	--									9.65383691845923	0.976036904956461
--	--									9.65384692346173	0.976092716926414
--	--									9.65385692846423	0.976148533109216
--	--									9.65386693346673	0.976204353534531
--	--									9.65387693846924	0.976260178232276
--	--									9.65388694347174	0.976316007232655
--	--									9.65389694847424	0.976371840566184
--	--									9.65390695347674	0.976427678263635
--	--									9.65391695847924	0.976483520356113
--	--									9.65392696348174	0.976539366874991
--	--									9.65393696848424	0.976595217851947
--	--									9.65394697348674	0.97665107331899
--	--									9.65395697848924	0.976706933308403
--	--									9.65396698349175	0.976762797852817
--	--									9.65397698849425	0.976818666985157
--	--									9.65398699349675	0.976874540738673
--	--									9.65399699849925	0.976930419146943
--	--									9.65400700350175	0.976986302243863
--	--									9.65401700850425	0.977042190063691
--	--									9.65402701350675	0.977098082640994
--	--									9.65403701850926	0.97715398001068
--	--									9.65404702351176	0.97720988220803
--	--									9.65405702851426	0.977265789268639
--	--									9.65406703351676	0.977321701228493
--	--									9.65407703851926	0.977377618123908
--	--									9.65408704352176	0.977433539991565
--	--									9.65409704852426	0.977489466868538
--	--									9.65410705352676	0.977545398792239
--	--									9.65411705852926	0.977601335800494
--	--									9.65412706353177	0.977657277931482
--	--									9.65413706853427	0.977713225223769
--	--									9.65414707353677	0.977769177716341
--	--									9.65415707853927	0.977825135448556
--	--									9.65416708354177	0.977881098460179
--	--									9.65417708854427	0.977937066791383
--	--									9.65418709354677	0.977993040482747
--	--									9.65419709854928	0.978049019575293
--	--									9.65420710355178	0.978105004110431
--	--									9.65421710855428	0.978160994130035
--	--									9.65422711355678	0.978216989676388
--	--									9.65423711855928	0.978272990792211
--	--									9.65424712356178	0.978328997520701
--	--									9.65425712856428	0.978385009905467
--	--									9.65426713356678	0.978441027990615
--	--									9.65427713856928	0.978497051820687
--	--									9.65428714357179	0.978553081440694
--	--									9.65429714857429	0.978609116896152
--	--									9.65430715357679	0.978665158233023
--	--									9.65431715857929	0.978721205497794
--	--									9.65432716358179	0.97877725873743
--	--									9.65433716858429	0.978833317999371
--	--									9.65434717358679	0.978889383331623
--	--									9.6543571785893	0.978945454782659
--	--									9.6543671835918	0.979001532401516
--	--									9.6543771885943	0.979057616237729
--	--									9.6543871935968	0.979113706341375
--	--									9.6543971985993	0.979169802763102
--	--									9.6544072036018	0.979225905554073
--	--									9.6544172086043	0.979282014766049
--	--									9.6544272136068	0.979338130451324
--	--									9.6544372186093	0.979394252662801
--	--									9.65444722361181	0.979450381453942
--	--									9.65445722861431	0.979506516878799
--	--									9.65446723361681	0.979562658992054
--	--									9.65447723861931	0.979618807848961
--	--									9.65448724362181	0.979674963505427
--	--									9.65449724862431	0.979731126017967
--	--									9.65450725362681	0.979787295443703
--	--									9.65451725862932	0.979843471840459
--	--									9.65452726363182	0.979899655266663
--	--									9.65453726863432	0.979955845781444
--	--									9.65454727363682	0.980012043444575
--	--									9.65455727863932	0.980068248316513
--	--									9.65456728364182	0.98012446045843
--	--									9.65457728864432	0.980180679932168
--	--									9.65458729364682	0.980236906800315
--	--									9.65459729864932	0.980293141126153
--	--									9.65460730365183	0.980349382973699
--	--									9.65461730865433	0.98040563240774
--	--									9.65462731365683	0.980461889493781
--	--									9.65463731865933	0.980518154298131
--	--									9.65464732366183	0.980574426887846
--	--									9.65465732866433	0.980630707330773
--	--									9.65466733366683	0.980686995695595
--	--									9.65467733866934	0.980743292051744
--	--									9.65468734367184	0.98079959646954
--	--									9.65469734867434	0.980855909020104
--	--									9.65470735367684	0.980912229775406
--	--									9.65471735867934	0.980968558808308
--	--									9.65472736368184	0.981024896192508
--	--									9.65473736868434	0.981081242002633
--	--									9.65474737368684	0.981137596314183
--	--									9.65475737868934	0.981193959203575
--	--									9.65476738369185	0.981250330748185
--	--									9.65477738869435	0.981306711026295
--	--									9.65478739369685	0.981363100117188
--	--									9.65479739869935	0.981419498101089
--	--									9.65480740370185	0.981475905059216
--	--									9.65481740870435	0.981532321073819
--	--									9.65482741370685	0.981588746228134
--	--									9.65483741870936	0.981645180606477
--	--									9.65484742371186	0.981701624294164
--	--									9.65485742871436	0.98175807737761
--	--									9.65486743371686	0.981814539944337
--	--									9.65487743871936	0.981871012082931
--	--									9.65488744372186	0.98192749388314
--	--									9.65489744872436	0.981983985435826
--	--									9.65490745372686	0.982040486833009
--	--									9.65491745872936	0.982096998167913
--	--									9.65492746373187	0.982153519534925
--	--									9.65493746873437	0.982210051029684
--	--									9.65494747373687	0.982266592749038
--	--									9.65495747873937	0.982323144791092
--	--									9.65496748374187	0.982379707255256
--	--									9.65497748874437	0.982436280242202
--	--									9.65498749374687	0.982492863853959
--	--									9.65499749874937	0.982549458193864
--	--									9.65500750375188	0.98260606336666
--	--									9.65501750875438	0.982662679478426
--	--									9.65502751375688	0.982719306636681
--	--									9.65503751875938	0.982775944950392
--	--									9.65504752376188	0.982832594529964
--	--									9.65505752876438	0.982889255487283
--	--									9.65506753376688	0.982945927935773
--	--									9.65507753876939	0.983002611990356
--	--									9.65508754377189	0.983059307767553
--	--									9.65509754877439	0.98311601538544
--	--									9.65510755377689	0.983172734963743
--	--									9.65511755877939	0.983229466623807
--	--									9.65512756378189	0.983286210488649
--	--									9.65513756878439	0.98334296668302
--	--									9.65514757378689	0.983399735333364
--	--									9.65515757878939	0.983456516567928
--	--									9.6551675837919	0.983513310516725
--	--									9.6551775887944	0.983570117311604
--	--									9.6551875937969	0.983626937086276
--	--									9.6551975987994	0.983683769976333
--	--									9.6552076038019	0.983740616119325
--	--									9.6552176088044	0.983797475654735
--	--									9.6552276138069	0.983854348724044
--	--									9.65523761880941	0.983911235470798
--	--									9.65524762381191	0.983968136040573
--	--									9.65525762881441	0.984025050581097
--	--									9.65526763381691	0.984081979242216
--	--									9.65527763881941	0.984138922175966
--	--									9.65528764382191	0.984195879536641
--	--									9.65529764882441	0.984252851480768
--	--									9.65530765382691	0.984309838167227
--	--									9.65531765882941	0.984366839757225
--	--									9.65532766383192	0.984423856414376
--	--									9.65533766883442	0.984480888304765
--	--									9.65534767383692	0.984537935596948
--	--									9.65535767883942	0.98459499846203
--	--									9.65536768384192	0.98465207707371
--	--									9.65537768884442	0.984709171608317
--	--									9.65538769384692	0.984766282244905
--	--									9.65539769884943	0.984823409165232
--	--									9.65540770385193	0.984880552553897
--	--									9.65541770885443	0.984937712598322
--	--									9.65542771385693	0.984994889488842
--	--									9.65543771885943	0.985052083418789
--	--									9.65544772386193	0.985109294584486
--	--									9.65545772886443	0.98516652318538
--	--									9.65546773386693	0.985223769424042
--	--									9.65547773886943	0.985281033506259
--	--									9.65548774387194	0.985338315641123
--	--									9.65549774887444	0.985395616041038
--	--									9.65550775387694	0.985452934921857
--	--									9.65551775887944	0.985510272502905
--	--									9.65552776388194	0.98556762900703
--	--									9.65553776888444	0.985625004660773
--	--									9.65554777388694	0.985682399694331
--	--									9.65555777888945	0.985739814341727
--	--									9.65556778389195	0.985797248840818
--	--									9.65557778889445	0.985854703433408
--	--									9.65558779389695	0.985912178365357
--	--									9.65559779889945	0.985969673886608
--	--									9.65560780390195	0.986027190251342
--	--									9.65561780890445	0.986084727718008
--	--									9.65562781390695	0.986142286549445
--	--									9.65563781890945	0.986199867013001
--	--									9.65564782391196	0.98625746938057
--	--									9.65565782891446	0.986315093928766
--	--									9.65566783391696	0.986372740938949
--	--									9.65567783891946	0.986430410697412
--	--									9.65568784392196	0.986488103495428
--	--									9.65569784892446	0.986545819629357
--	--									9.65570785392696	0.986603559400842
--	--									9.65571785892947	0.986661323116837
--	--									9.65572786393197	0.986719111089765
--	--									9.65573786893447	0.986776923637671
--	--									9.65574787393697	0.986834761084283
--	--									9.65575787893947	0.986892623759225
--	--									9.65576788394197	0.986950511998071
--	--									9.65577788894447	0.987008426142567
--	--									9.65578789394697	0.987066366540702
--	--									9.65579789894947	0.987124333546892
--	--									9.65580790395198	0.987182327522154
--	--									9.65581790895448	0.987240348834201
--	--									9.65582791395698	0.987298397857679
--	--									9.65583791895948	0.987356474974264
--	--									9.65584792396198	0.987414580572875
--	--									9.65585792896448	0.987472715049838
--	--									9.65586793396698	0.987530878809061
--	--									9.65587793896949	0.987589072262256
--	--									9.65588794397199	0.987647295829078
--	--									9.65589794897449	0.987705549937349
--	--									9.65590795397699	0.987763835023297
--	--									9.65591795897949	0.987822151531693
--	--									9.65592796398199	0.987880499916152
--	--									9.65593796898449	0.987938880639286
--	--									9.65594797398699	0.98799729417297
--	--									9.65595797898949	0.988055740998603
--	--									9.655967983992	0.988114221607293
--	--									9.6559779889945	0.988172736500187
--	--									9.655987993997	0.988231286188665
--	--									9.6559979989995	0.988289871194644
--	--									9.656008004002	0.988348492050882
--	--									9.6560180090045	0.988407149301216
--	--									9.656028014007	0.988465843500895
--	--									9.65603801900951	0.988524575216882
--	--									9.65604802401201	0.988583345028162
--	--									9.65605802901451	0.988642153526115
--	--									9.65606803401701	0.988701001314784
--	--									9.65607803901951	0.988759889011309
--	--									9.65608804402201	0.988818817246228
--	--									9.65609804902451	0.988877786663877
--	--									9.65610805402701	0.988936797922817
--	--									9.65611805902951	0.988995851696167
--	--									9.65612806403202	0.989054948672104
--	--									9.65613806903452	0.989114089554226
--	--									9.65614807403702	0.989173275062036
--	--									9.65615807903952	0.989232505931433
--	--									9.65616808404202	0.98929178291513
--	--									9.65617808904452	0.98935110678323
--	--									9.65618809404702	0.989410478323692
--	--									9.65619809904953	0.989469898342855
--	--									9.65620810405203	0.989529367666086
--	--									9.65621810905453	0.989588887138256
--	--									9.65622811405703	0.989648457624427
--	--									9.65623811905953	0.989708080010406
--	--									9.65624812406203	0.989767755203433
--	--									9.65625812906453	0.989827484132875
--	--									9.65626813406703	0.989887267750865
--	--									9.65627813906953	0.989947107033104
--	--									9.65628814407204	0.990007002979557
--	--									9.65629814907454	0.990066956615263
--	--									9.65630815407704	0.990126968991191
--	--									9.65631815907954	0.990187041185021
--	--									9.65632816408204	0.99024717430211
--	--									9.65633816908454	0.990307369476344
--	--									9.65634817408704	0.990367627871176
--	--									9.65635817908955	0.990427950680573
--	--									9.65636818409205	0.990488339130053
--	--									9.65637818909455	0.990548794477869
--	--									9.65638819409705	0.990609318016045
--	--									9.65639819909955	0.990669911071606
--	--									9.65640820410205	0.990730575007853
--	--									9.65641820910455	0.990791311225583
--	--									9.65642821410705	0.990852121164529
--	--									9.65643821910956	0.990913006304693
--	--									9.65644822411206	0.990973968167905
--	--									9.65645822911456	0.991035008319303
--	--									9.65646823411706	0.991096128368982
--	--									9.65647823911956	0.991157329973719
--	--									9.65648824412206	0.991218614838682
--	--									9.65649824912456	0.991279984719365
--	--									9.65650825412706	0.991341441423476
--	--									9.65651825912956	0.991402986813002
--	--									9.65652826413207	0.991464622806408
--	--									9.65653826913457	0.991526351380768
--	--									9.65654827413707	0.991588174574273
--	--									9.65655827913957	0.991650094488613
--	--									9.65656828414207	0.991712113291618
--	--									9.65657828914457	0.991774233220046
--	--									9.65658829414707	0.991836456582397
--	--									9.65659829914958	0.991898785762039
--	--									9.65660830415208	0.991961223220347
--	--									9.65661830915458	0.992023771500108
--	--									9.65662831415708	0.992086433229115
--	--									9.65663831915958	0.992149211123863
--	--									9.65664832416208	0.992212107993594
--	--									9.65665832916458	0.992275126744425
--	--									9.65666833416708	0.992338270383809
--	--									9.65667833916958	0.992401542025261
--	--									9.65668834417209	0.992464944893248
--	--									9.65669834917459	0.992528482328545
--	--									9.65670835417709	0.992592157793689
--	--									9.65671835917959	0.992655974878993
--	--									9.65672836418209	0.992719937308807
--	--									9.65673836918459	0.992784048948124
--	--									9.65674837418709	0.992848313809754
--	--									9.6567583791896	0.992912736061784
--	--									9.6567683841921	0.992977320035645
--	--									9.6567783891946	0.993042070234697
--	--									9.6567883941971	0.993106991343276
--	--									9.6567983991996	0.993172088236527
--	--									9.6568084042021	0.993237365990728
--	--									9.6568184092046	0.993302829894457
--	--									9.6568284142071	0.993368485460537
--	--									9.6568384192096	0.99343433843872
--	--									9.65684842421211	0.993500394829472
--	--									9.65685842921461	0.993566660898591
--	--									9.65686843421711	0.993633143193055
--	--									9.65687843921961	0.993699848558007
--	--									9.65688844422211	0.993766784155064
--	--									9.65689844922461	0.993833957482113
--	--									9.65690845422711	0.993901376394572
--	--									9.65691845922962	0.993969049128488
--	--									9.65692846423212	0.994036984325543
--	--									9.65693846923462	0.994105191060039
--	--									9.65694847423712	0.994173678868377
--	--									9.65695847923962	0.994242457780926
--	--									9.65696848424212	0.994311538356848
--	--									9.65697848924462	0.99438093172206
--	--									9.65698849424712	0.994450649610607
--	--									9.65699849924962	0.994520704410082
--	--									9.65700850425213	0.994591109211241
--	--									9.65701850925463	0.994661877862669
--	--									9.65702851425713	0.994733025030735
--	--									9.65703851925963	0.994804566265834
--	--									9.65704852426213	0.994876518075487
--	--									9.65705852926463	0.994948898005291
--	--									9.65706853426713	0.995021724728717
--	--									9.65707853926964	0.995095018147056
--	--									9.65708854427214	0.995168799500713
--	--									9.65709854927464	0.995243091493812
--	--									9.65710855427714	0.995317918433674
--	--									9.65711855927964	0.995393306387815
--	--									9.65712856428214	0.995469283360792
--	--									9.65713856928464	0.995545879494378
--	--									9.65714857428714	0.995623127294776
--	--									9.65715857928964	0.995701061891301
--	--									9.65716858429215	0.995779721332373
--	--									9.65717858929465	0.995859146925105
--	--									9.65718859429715	0.995939383626978
--	--									9.65719859929965	0.996020480499462
--	--									9.65720860430215	0.996102491235814
--	--									9.65721860930465	0.996185474778681
--	--									9.65722861430715	0.996269496046552
--	--									9.65723861930966	0.996354626793478
--	--									9.65724862431216	0.996440946633121
--	--									9.65725862931466	0.99652854426684
--	--									9.65726863431716	0.996617518968034
--	--									9.65727863931966	0.996707982390486
--	--									9.65728864432216	0.99680006079173
--	--									9.65729864932466	0.996893897793501
--	--									9.65730865432716	0.996989657846135
--	--									9.65731865932966	0.997087530629384
--	--									9.65732866433217	0.997187736717226
--	--									9.65733866933467	0.997290534980108
--	--									9.65734867433717	0.997396232421716
--	--									9.65735867933967	0.997505197503822
--	--									9.65736868434217	0.997617878598082
--	--									9.65737868934467	0.997734830196796
--	--									9.65738869434717	0.997856751277427
--	--									9.65739869934968	0.997984543495482
--	--									9.65740870435218	0.998119403354811
--	--									9.65741870935468	0.998262976238643
--	--									9.65742871435718	0.99841763204704
--	--									9.65743871935968	0.998587005267141
--	--									9.65744872436218	0.99877719630482
--	--									9.65745872936468	0.999000013687945
--	--									9.65746873436718	0.999285349486127
--	--									9.65747873936968	0.999834147429716
--	--									9.65748874437219	1
--	--									9.65749874937469	1
--	--									9.65750875437719	1
--	--									9.65751875937969	1
--	--									9.65752876438219	1
--	--									9.65753876938469	1
--	--									9.65754877438719	1
--	--									9.6575587793897	1
--	--									9.6575687843922	1
--	--									9.6575787893947	1
--	--									9.6575887943972	1
--	--									9.6575987993997	1
--	--									9.6576088044022	1
--	--									9.6576188094047	1
--	--									9.6576288144072	1
--	--									9.6576388194097	1
--	--									9.65764882441221	1
--	--									9.65765882941471	1
--	--									9.65766883441721	1
--	--									9.65767883941971	1
--	--									9.65768884442221	1
--	--									9.65769884942471	1
--	--									9.65770885442721	1
--	--									9.65771885942972	1
--	--									9.65772886443222	1
--	--									9.65773886943472	1
--	--									9.65774887443722	1
--	--									9.65775887943972	1
--	--									9.65776888444222	1
--	--									9.65777888944472	1
--	--									9.65778889444722	1
--	--									9.65779889944973	1
--	--									9.65780890445223	1
--	--									9.65781890945473	1
--	--									9.65782891445723	1
--	--									9.65783891945973	1
--	--									9.65784892446223	1
--	--									9.65785892946473	1
--	--									9.65786893446723	1
--	--									9.65787893946973	1
--	--									9.65788894447224	1
--	--									9.65789894947474	1
--	--									9.65790895447724	1
--	--									9.65791895947974	1
--	--									9.65792896448224	1
--	--									9.65793896948474	1
--	--									9.65794897448724	1
--	--									9.65795897948975	1
--	--									9.65796898449225	1
--	--									9.65797898949475	1
--	--									9.65798899449725	1
--	--									9.65799899949975	1
--	--									9.65800900450225	1
--	--									9.65801900950475	1
--	--									9.65802901450725	1
--	--									9.65803901950975	1
--	--									9.65804902451226	1
--	--									9.65805902951476	1
--	--									9.65806903451726	1
--	--									9.65807903951976	1
--	--									9.65808904452226	1
--	--									9.65809904952476	1
--	--									9.65810905452726	1
--	--									9.65811905952977	1
--	--									9.65812906453227	1
--	--									9.65813906953477	1
--	--									9.65814907453727	1
--	--									9.65815907953977	1
--	--									9.65816908454227	1
--	--									9.65817908954477	1
--	--									9.65818909454727	1
--	--									9.65819909954977	1
--	--									9.65820910455228	1
--	--									9.65821910955478	1
--	--									9.65822911455728	1
--	--									9.65823911955978	1
--	--									9.65824912456228	1
--	--									9.65825912956478	1
--	--									9.65826913456728	1
--	--									9.65827913956979	1
--	--									9.65828914457229	1
--	--									9.65829914957479	1
--	--									9.65830915457729	1
--	--									9.65831915957979	1
--	--									9.65832916458229	1
--	--									9.65833916958479	1
--	--									9.65834917458729	1
--	--									9.65835917958979	1
--	--									9.6583691845923	1
--	--									9.6583791895948	1
--	--									9.6583891945973	1
--	--									9.6583991995998	1
--	--									9.6584092046023	1
--	--									9.6584192096048	1
--	--									9.6584292146073	1
--	--									9.65843921960981	1
--	--									9.65844922461231	1
--	--									9.65845922961481	1
--	--									9.65846923461731	1
--	--									9.65847923961981	1
--	--									9.65848924462231	1
--	--									9.65849924962481	1
--	--									9.65850925462731	1
--	--									9.65851925962981	1
--	--									9.65852926463232	1
--	--									9.65853926963482	1
--	--									9.65854927463732	1
--	--									9.65855927963982	1
--	--									9.65856928464232	1
--	--									9.65857928964482	1
--	--									9.65858929464732	1
--	--									9.65859929964983	1
--	--									9.65860930465233	1
--	--									9.65861930965483	1
--	--									9.65862931465733	1
--	--									9.65863931965983	1
--	--									9.65864932466233	1
--	--									9.65865932966483	1
--	--									9.65866933466733	1
--	--									9.65867933966983	1
--	--									9.65868934467234	1
--	--									9.65869934967484	1
--	--									9.65870935467734	1
--	--									9.65871935967984	1
--	--									9.65872936468234	1
--	--									9.65873936968484	1
--	--									9.65874937468734	1
--	--									9.65875937968985	1
--	--									9.65876938469235	1
--	--									9.65877938969485	1
--	--									9.65878939469735	1
--	--									9.65879939969985	1
--	--									9.65880940470235	1
--	--									9.65881940970485	1
--	--									9.65882941470735	1
--	--									9.65883941970985	1
--	--									9.65884942471236	1
--	--									9.65885942971486	1
--	--									9.65886943471736	1
--	--									9.65887943971986	1
--	--									9.65888944472236	1
--	--									9.65889944972486	1
--	--									9.65890945472736	1
--	--									9.65891945972987	1
--	--									9.65892946473237	1
--	--									9.65893946973487	1
--	--									9.65894947473737	1
--	--									9.65895947973987	1
--	--									9.65896948474237	1
--	--									9.65897948974487	1
--	--									9.65898949474737	1
--	--									9.65899949974987	1
--	--									9.65900950475238	1
--	--									9.65901950975488	1
--	--									9.65902951475738	1
--	--									9.65903951975988	1
--	--									9.65904952476238	1
--	--									9.65905952976488	1
--	--									9.65906953476738	1
--	--									9.65907953976989	0.999395091912405
--	--									9.65908954477239	0.999076223966346
--	--									9.65909954977489	0.998839465850741
--	--									9.65910955477739	0.998641196905975
--	--									9.65911955977989	0.998466415580936
--	--									9.65912956478239	0.998307828177177
--	--									9.65913956978489	0.998161239882168
--	--									9.65914957478739	0.998023978479563
--	--									9.6591595797899	0.997894219310319
--	--									9.6591695847924	0.997770651987203
--	--									9.6591795897949	0.997652298614219
--	--									9.6591895947974	0.997538407016412
--	--									9.6591995997999	0.997428384316772
--	--									9.6592096048024	0.997321753668328
--	--									9.6592196098049	0.997218124986752
--	--									9.6592296148074	0.997117174519493
--	--									9.65923961980991	0.99701863019766
--	--									9.65924962481241	0.996922260889747
--	--									9.65925962981491	0.996827868358851
--	--									9.65926963481741	0.996735281137357
--	--									9.65927963981991	0.996644349788648
--	--									9.65928964482241	0.996554943191293
--	--									9.65929964982491	0.996466945588473
--	--									9.65930965482741	0.99638025421888
--	--									9.65931965982992	0.996294777395299
--	--									9.65932966483242	0.996210432931538
--	--									9.65933966983492	0.99612714684402
--	--									9.65934967483742	0.996044852271466
--	--									9.65935967983992	0.995963488569717
--	--									9.65936968484242	0.995883000548409
--	--									9.65937968984492	0.995803337823037
--	--									9.65938969484742	0.995724454262187
--	--									9.65939969984992	0.995646307513152
--	--									9.65940970485243	0.995568858592913
--	--									9.65941970985493	0.995492071534021
--	--									9.65942971485743	0.995415913076226
--	--									9.65943971985993	0.995340352397392
--	--									9.65944972486243	0.995265360877364
--	--									9.65945972986493	0.995190911890156
--	--									9.65946973486743	0.995116980620535
--	--									9.65947973986994	0.995043543901357
--	--									9.65948974487244	0.994970580069156
--	--									9.65949974987494	0.994898068835325
--	--									9.65950975487744	0.994825991170961
--	--									9.65951975987994	0.994754329203793
--	--									9.65952976488244	0.994683066125391
--	--									9.65953976988494	0.994612186107791
--	--									9.65954977488744	0.994541674228047
--	--									9.65955977988994	0.994471516400142
--	--									9.65956978489245	0.994401699313151
--	--									9.65957978989495	0.994332210375062
--	--									9.65958979489745	0.994263037661788
--	--									9.65959979989995	0.994194169870474
--	--									9.65960980490245	0.994125596276954
--	--									9.65961980990495	0.994057306696868
--	--									9.65962981490745	0.993989291449884
--	--									9.65963981990996	0.993921541327009
--	--									9.65964982491246	0.993854047560435
--	--									9.65965982991496	0.993786801795763
--	--									9.65966983491746	0.993719796066511
--	--									9.65967983991996	0.993653022770414
--	--									9.65968984492246	0.993586474647676
--	--									9.65969984992496	0.993520144760682
--	--									9.65970985492746	0.993454026475336
--	--									9.65971985992996	0.993388113443652
--	--									9.65972986493247	0.993322399587572
--	--									9.65973986993497	0.993256879084028
--	--									9.65974987493747	0.993191546350855
--	--									9.65975987993997	0.993126396033882
--	--									9.65976988494247	0.993061422994675
--	--									9.65977988994497	0.992996622299186
--	--									9.65978989494747	0.992931989207208
--	--									9.65979989994998	0.992867519162352
--	--									9.65980990495248	0.992803207782818
--	--									9.65981990995498	0.992739050852643
--	--									9.65982991495748	0.992675044313489
--	--									9.65983991995998	0.992611184257031
--	--									9.65984992496248	0.992547466917659
--	--									9.65985992996498	0.992483888665759
--	--									9.65986993496748	0.992420446001289
--	--									9.65987993996998	0.992357135547735
--	--									9.65988994497249	0.992293954046508
--	--									9.65989994997499	0.992230898351505
--	--									9.65990995497749	0.992167965424141
--	--									9.65991995997999	0.992105152328527
--	--									9.65992996498249	0.992042456226977
--	--									9.65993996998499	0.991979874375752
--	--									9.65994997498749	0.99191740412098
--	--									9.65995997999	0.991855042894903
--	--									9.6599699849925	0.991792788212216
--	--									9.659979989995	0.99173063766661
--	--									9.6599899949975	0.991668588927584
--	--									9.66	0.991606639737272
