# Supplementary material for: High-resolution spectroscopy of single nuclear spins via sequential weak measurements
Source: Nat Commun. 2019 Feb 5;10:594. doi: 10.1038/s41467-019-08544-z (PMC6363762; doi:10.1038/s41467-019-08544-z)
Supplement: Supplementary file 3 — Source Data [file 41467_2019_8544_MOESM3_ESM.zip › Main Text/Fig3/Fig3d_decay40_theory.txt]

9.64	0.01373
9.64001	0.01373
9.64002	0.01373
9.64003	0.01373
9.64004	0.01373
9.64005	0.01373
9.64006	0.01373
9.64007	0.01373
9.64008	0.01373
9.64009	0.01373
9.6401	0.01373
9.64011	0.01373
9.64012	0.01373
9.64013	0.01373
9.64014	0.01373
9.64015	0.01373
9.64016	0.01373
9.64017	0.01373
9.64018	0.01373
9.64019	0.01373
9.6402	0.01373
9.64021	0.01373
9.64022	0.01373
9.64023	0.01373
9.64024	0.01373
9.64025	0.01373
9.64026	0.01373
9.64027	0.01373
9.64028	0.01373
9.64029	0.01373
9.6403	0.01373
9.64031	0.01373
9.64032	0.01373
9.64033	0.01373
9.64034	0.01373
9.64035	0.01373
9.64036	0.01373
9.64037	0.01373
9.64038	0.01373
9.64039	0.01373
9.6404	0.01373
9.64041	0.01373
9.64042	0.01373
9.64043	0.01373
9.64044	0.01373
9.64045	0.01373
9.64046	0.01373
9.64047	0.01373
9.64048	0.01373
9.64049	0.01373
9.6405	0.01373
9.64051	0.01373
9.64052	0.01373
9.64053	0.01373
9.64054	0.01373
9.64055	0.01373
9.64056	0.01373
9.64057	0.01373
9.64058	0.01373
9.64059	0.01373
9.6406	0.01373
9.64061	0.01373
9.64062	0.01373
9.64063	0.01373
9.64064	0.01373
9.64065	0.01373
9.64066	0.01373
9.64067	0.01373
9.64068	0.01373
9.64069	0.01373
9.6407	0.01373
9.64071	0.01373
9.64072	0.01373
9.64073	0.01373
9.64074	0.01373
9.64075	0.01373
9.64076	0.01373
9.64077	0.01373
9.64078	0.01373
9.64079	0.01373
9.6408	0.01373
9.64081	0.01373
9.64082	0.01373
9.64083	0.01373
9.64084	0.01373
9.64085	0.01373
9.64086	0.01373
9.64087	0.01373
9.64088	0.01373
9.64089	0.01373
9.6409	0.01373
9.64091	0.01373
9.64092	0.01373
9.64093	0.01373
9.64094	0.01373
9.64095	0.01373
9.64096	0.01373
9.64097	0.01373
9.64098	0.01373
9.64099	0.01373
9.641	0.01373
9.64101	0.01373
9.64102	0.01373
9.64103	0.01373
9.64104	0.01373
9.64105	0.01373
9.64106	0.01373
9.64107	0.01373
9.64108	0.01373
9.64109	0.01373
9.6411	0.01373
9.64111	0.01373
9.64112	0.01373
9.64113	0.01373
9.64114	0.01373
9.64115	0.01373
9.64116	0.01373
9.64117	0.01373
9.64118	0.01373
9.64119	0.01373
9.6412	0.01373
9.64121	0.01373
9.64122	0.01373
9.64123	0.01373
9.64124	0.01373
9.64125	0.01373
9.64126	0.01373
9.64127	0.01373
9.64128	0.01373
9.64129	0.01373
9.6413	0.01373
9.64131	0.01373
9.64132	0.01373
9.64133	0.01373
9.64134	0.01373
9.64135	0.01373
9.64136	0.01373
9.64137	0.01373
9.64138	0.01373
9.64139	0.01373
9.6414	0.01373
9.64141	0.01373
9.64142	0.01373
9.64143	0.01373
9.64144	0.01373
9.64145	0.01373
9.64146	0.01373
9.64147	0.01373
9.64148	0.01373
9.64149	0.01373
9.6415	0.01373
9.64151	0.01373
9.64152	0.01373
9.64153	0.01373
9.64154	0.01373
9.64155	0.01373
9.64156	0.01373
9.64157	0.01373
9.64158	0.01373
9.64159	0.01373
9.6416	0.01373
9.64161	0.01373
9.64162	0.01373
9.64163	0.01373
9.64164	0.01373
9.64165	0.01373
9.64166	0.01373
9.64167	0.01373
9.64168	0.01373
9.64169	0.01373
9.6417	0.01373
9.64171	0.01373
9.64172	0.01373
9.64173	0.01373
9.64174	0.01373
9.64175	0.01373
9.64176	0.01373
9.64177	0.01373
9.64178	0.01373
9.64179	0.01373
9.6418	0.01373
9.64181	0.01373
9.64182	0.01373
9.64183	0.01373
9.64184	0.01373
9.64185	0.01373
9.64186	0.01373
9.64187	0.01373
9.64188	0.01373
9.64189	0.01373
9.6419	0.01373
9.64191	0.01373
9.64192	0.01373
9.64193	0.01373
9.64194	0.01373
9.64195	0.01373
9.64196	0.01373
9.64197	0.01373
9.64198	0.01373
9.64199	0.01373
9.642	0.01373
9.64201	0.01373
9.64202	0.01373
9.64203	0.01373
9.64204	0.01373
9.64205	0.01373
9.64206	0.01373
9.64207	0.01373
9.64208	0.01373
9.64209	0.01373
9.6421	0.01373
9.64211	0.01373
9.64212	0.01373
9.64213	0.01373
9.64214	0.01373
9.64215	0.01373
9.64216	0.01373
9.64217	0.01373
9.64218	0.01373
9.64219	0.01373
9.6422	0.01373
9.64221	0.01373
9.64222	0.01373
9.64223	0.01373
9.64224	0.01373
9.64225	0.01373
9.64226	0.01373
9.64227	0.01373
9.64228	0.01373
9.64229	0.01373
9.6423	0.01373
9.64231	0.01373
9.64232	0.01373
9.64233	0.01373
9.64234	0.01373
9.64235	0.01373
9.64236	0.01373
9.64237	0.01373
9.64238	0.01373
9.64239	0.01373
9.6424	0.01373
9.64241	0.01373
9.64242	0.01373
9.64243	0.01373
9.64244	0.01373
9.64245	0.01373
9.64246	0.01373
9.64247	0.01373
9.64248	0.01373
9.64249	0.01373
9.6425	0.01373
9.64251	0.01373
9.64252	0.01373
9.64253	0.01373
9.64254	0.01373
9.64255	0.01373
9.64256	0.01373
9.64257	0.01373
9.64258	0.01373
9.64259	0.01373
9.6426	0.01373
9.64261	0.01373
9.64262	0.01373
9.64263	0.01373
9.64264	0.01373
9.64265	0.01373
9.64266	0.01373
9.64267	0.01373
9.64268	0.01373
9.64269	0.01373
9.6427	0.01373
9.64271	0.01373
9.64272	0.01373
9.64273	0.01373
9.64274	0.01373
9.64275	0.01373
9.64276	0.01373
9.64277	0.01373
9.64278	0.01373
9.64279	0.01373
9.6428	0.01373
9.64281	0.01373
9.64282	0.01373
9.64283	0.01373
9.64284	0.01373
9.64285	0.01373
9.64286	0.01373
9.64287	0.01373
9.64288	0.01373
9.64289	0.01373
9.6429	0.01373
9.64291	0.01373
9.64292	0.01373
9.64293	0.01373
9.64294	0.01373
9.64295	0.01373
9.64296	0.01373
9.64297	0.01373
9.64298	0.01373
9.64299	0.01373
9.643	0.01373
9.64301	0.01373
9.64302	0.01373
9.64303	0.01373
9.64304	0.01373
9.64305	0.01373
9.64306	0.01373
9.64307	0.01373
9.64308	0.01373
9.64309	0.01373
9.6431	0.01373
9.64311	0.01373
9.64312	0.01373
9.64313	0.01373
9.64314	0.01373
9.64315	0.01373
9.64316	0.01373
9.64317	0.01373
9.64318	0.01373
9.64319	0.01373
9.6432	0.01373
9.64321	0.01373
9.64322	0.01373
9.64323	0.01373
9.64324	0.01373
9.64325	0.01373
9.64326	0.01373
9.64327	0.01373
9.64328	0.01373
9.64329	0.01373
9.6433	0.01373
9.64331	0.01373
9.64332	0.01373
9.64333	0.01373
9.64334	0.01373
9.64335	0.01373
9.64336	0.01373
9.64337	0.01373
9.64338	0.01373
9.64339	0.01373
9.6434	0.01373
9.64341	0.01373
9.64342	0.01373
9.64343	0.01373
9.64344	0.01373
9.64345	0.01373
9.64346	0.01373
9.64347	0.01373
9.64348	0.01373
9.64349	0.01373
9.6435	0.01373
9.64351	0.01373
9.64352	0.01373
9.64353	0.01373
9.64354	0.01373
9.64355	0.01373
9.64356	0.01373
9.64357	0.01373
9.64358	0.01373
9.64359	0.01373
9.6436	0.01373
9.64361	0.01373
9.64362	0.01373
9.64363	0.01373
9.64364	0.01373
9.64365	0.01373
9.64366	0.01373
9.64367	0.01373
9.64368	0.01373
9.64369	0.01373
9.6437	0.01373
9.64371	0.01373
9.64372	0.01373
9.64373	0.01373
9.64374	0.01373
9.64375	0.01373
9.64376	0.01373
9.64377	0.01373
9.64378	0.01373
9.64379	0.01373
9.6438	0.01373
9.64381	0.01373
9.64382	0.01373
9.64383	0.01373
9.64384	0.01373
9.64385	0.01373
9.64386	0.01373
9.64387	0.01373
9.64388	0.01373
9.64389	0.01373
9.6439	0.01373
9.64391	0.01373
9.64392	0.01373
9.64393	0.01373
9.64394	0.01373
9.64395	0.01373
9.64396	0.01373
9.64397	0.01373
9.64398	0.01373
9.64399	0.01373
9.644	0.01373
9.64401	0.01373
9.64402	0.01373
9.64403	0.01373
9.64404	0.01373
9.64405	0.01373
9.64406	0.01373
9.64407	0.01373
9.64408	0.01373
9.64409	0.01373
9.6441	0.01373
9.64411	0.01373
9.64412	0.01373
9.64413	0.01373
9.64414	0.01373
9.64415	0.01373
9.64416	0.01373
9.64417	0.01373
9.64418	0.01373
9.64419	0.01373
9.6442	0.01373
9.64421	0.01373
9.64422	0.01373
9.64423	0.01373
9.64424	0.01373
9.64425	0.01373
9.64426	0.01373
9.64427	0.01373
9.64428	0.01373
9.64429	0.01373
9.6443	0.01373
9.64431	0.01373
9.64432	0.01373
9.64433	0.01373
9.64434	0.01373
9.64435	0.01373
9.64436	0.01373
9.64437	0.01373
9.64438	0.01373
9.64439	0.01373
9.6444	0.01373
9.64441	0.01373
9.64442	0.01373
9.64443	0.01373
9.64444	0.01373
9.64445	0.01373
9.64446	0.01373
9.64447	0.01373
9.64448	0.01373
9.64449	0.01373
9.6445	0.01373
9.64451	0.01373
9.64452	0.01373
9.64453	0.01373
9.64454	0.01373
9.64455	0.01373
9.64456	0.01373
9.64457	0.01373
9.64458	0.01373
9.64459	0.01373
9.6446	0.01373
9.64461	0.01373
9.64462	0.01373
9.64463	0.01373
9.64464	0.01373
9.64465	0.01373
9.64466	0.01373
9.64467	0.01373
9.64468	0.01373
9.64469	0.01373
9.6447	0.01373
9.64471	0.01373
9.64472	0.01373
9.64473	0.01373
9.64474	0.01373
9.64475	0.01373
9.64476	0.01373
9.64477	0.01373
9.64478	0.01373
9.64479	0.01373
9.6448	0.01373
9.64481	0.01373
9.64482	0.01373
9.64483	0.01373
9.64484	0.01373
9.64485	0.01373
9.64486	0.01373
9.64487	0.01373
9.64488	0.01373
9.64489	0.01373
9.6449	0.01373
9.64491	0.01373
9.64492	0.01373
9.64493	0.01373
9.64494	0.01373
9.64495	0.01373
9.64496	0.01373
9.64497	0.01373
9.64498	0.01373
9.64499	0.01373
9.645	0.01373
9.64501	0.01373
9.64502	0.01373
9.64503	0.01373
9.64504	0.01373
9.64505	0.01373
9.64506	0.01373
9.64507	0.01373
9.64508	0.01373
9.64509	0.01373
9.6451	0.01373
9.64511	0.01373
9.64512	0.01373
9.64513	0.01373
9.64514	0.01373
9.64515	0.01373
9.64516	0.01373
9.64517	0.01373
9.64518	0.01373
9.64519	0.01373
9.6452	0.01373
9.64521	0.01373
9.64522	0.01373
9.64523	0.01373
9.64524	0.01373
9.64525	0.01373
9.64526	0.01373
9.64527	0.01373
9.64528	0.01373
9.64529	0.01373
9.6453	0.01373
9.64531	0.01373
9.64532	0.01373
9.64533	0.01373
9.64534	0.01373
9.64535	0.01373
9.64536	0.01373
9.64537	0.01373
9.64538	0.01373
9.64539	0.01373
9.6454	0.01373
9.64541	0.01373
9.64542	0.01373
9.64543	0.01373
9.64544	0.01373
9.64545	0.01373
9.64546	0.01373
9.64547	0.01373
9.64548	0.01373
9.64549	0.01373
9.6455	0.01373
9.64551	0.01373
9.64552	0.01373
9.64553	0.01373
9.64554	0.01373
9.64555	0.01373
9.64556	0.01373
9.64557	0.01373
9.64558	0.01373
9.64559	0.01373
9.6456	0.01373
9.64561	0.01373
9.64562	0.01373
9.64563	0.01373
9.64564	0.01373
9.64565	0.01373
9.64566	0.01373
9.64567	0.01373
9.64568	0.01373
9.64569	0.01373
9.6457	0.01373
9.64571	0.01373
9.64572	0.01373
9.64573	0.01373
9.64574	0.01373
9.64575	0.01373
9.64576	0.01373
9.64577	0.01373
9.64578	0.01373
9.64579	0.01373
9.6458	0.01373
9.64581	0.01373
9.64582	0.01373
9.64583	0.01373
9.64584	0.01373
9.64585	0.01373
9.64586	0.01373
9.64587	0.01373
9.64588	0.01373
9.64589	0.01373
9.6459	0.01373
9.64591	0.01373
9.64592	0.01373
9.64593	0.01373
9.64594	0.01373
9.64595	0.01373
9.64596	0.01373
9.64597	0.01373
9.64598	0.01373
9.64599	0.01373
9.646	0.01373
9.64601	0.01373
9.64602	0.01373
9.64603	0.01373
9.64604	0.01373
9.64605	0.01373
9.64606	0.01373
9.64607	0.01373
9.64608	0.01373
9.64609	0.01373
9.6461	0.01373
9.64611	0.01373
9.64612	0.01373
9.64613	0.01373
9.64614	0.01373
9.64615	0.01373
9.64616	0.01373
9.64617	0.01373
9.64618	0.01373
9.64619	0.01373
9.6462	0.01373
9.64621	0.01373
9.64622	0.01373
9.64623	0.01373
9.64624	0.01373
9.64625	0.01373
9.64626	0.01373
9.64627	0.01373
9.64628	0.01373
9.64629	0.01373
9.6463	0.01373
9.64631	0.01373
9.64632	0.01373
9.64633	0.01373
9.64634	0.01373
9.64635	0.01373
9.64636	0.01373
9.64637	0.01373
9.64638	0.01373
9.64639	0.01373
9.6464	0.01373
9.64641	0.01373
9.64642	0.01373
9.64643	0.01373
9.64644	0.01373
9.64645	0.01373
9.64646	0.01373
9.64647	0.01373
9.64648	0.01373
9.64649	0.01373
9.6465	0.01373
9.64651	0.01373
9.64652	0.01373
9.64653	0.01373
9.64654	0.01373
9.64655	0.01373
9.64656	0.01373
9.64657	0.01373
9.64658	0.01373
9.64659	0.01373
9.6466	0.01373
9.64661	0.01373
9.64662	0.01373
9.64663	0.01373
9.64664	0.01373
9.64665	0.01373
9.64666	0.01373
9.64667	0.01373
9.64668	0.01373
9.64669	0.01373
9.6467	0.01373
9.64671	0.01373
9.64672	0.01373
9.64673	0.01373
9.64674	0.01373
9.64675	0.01373
9.64676	0.01373
9.64677	0.01373
9.64678	0.01373
9.64679	0.01373
9.6468	0.01373
9.64681	0.01373
9.64682	0.01373
9.64683	0.01373
9.64684	0.01373
9.64685	0.01373
9.64686	0.01373
9.64687	0.01373
9.64688	0.01373
9.64689	0.01373
9.6469	0.01373
9.64691	0.01373
9.64692	0.01373
9.64693	0.01373
9.64694	0.01373
9.64695	0.01373
9.64696	0.01373
9.64697	0.01373
9.64698	0.01373
9.64699	0.01373
9.647	0.01373
9.64701	0.01373
9.64702	0.01373
9.64703	0.01373
9.64704	0.01373
9.64705	0.01373
9.64706	0.01373
9.64707	0.01373
9.64708	0.01373
9.64709	0.01373
9.6471	0.01373
9.64711	0.01373
9.64712	0.01373
9.64713	0.01373
9.64714	0.01373
9.64715	0.01373
9.64716	0.01373
9.64717	0.01373
9.64718	0.01373
9.64719	0.01373
9.6472	0.01373
9.64721	0.01373
9.64722	0.01373
9.64723	0.01373
9.64724	0.01373
9.64725	0.01373
9.64726	0.01373
9.64727	0.01373
9.64728	0.01373
9.64729	0.01373
9.6473	0.01373
9.64731	0.01373
9.64732	0.01373
9.64733	0.01373
9.64734	0.01373
9.64735	0.01373
9.64736	0.01373
9.64737	0.01373
9.64738	0.01373
9.64739	0.01373
9.6474	0.01373
9.64741	0.01373
9.64742	0.01373
9.64743	0.01373
9.64744	0.01373
9.64745	0.01373
9.64746	0.01373
9.64747	0.01373
9.64748	0.01373
9.64749	0.01373
9.6475	0.01373
9.64751	0.01373
9.64752	0.01373
9.64753	0.01373
9.64754	0.01373
9.64755	0.01373
9.64756	0.01373
9.64757	0.01373
9.64758	0.01373
9.64759	0.01373
9.6476	0.01373
9.64761	0.01373
9.64762	0.01373
9.64763	0.01373
9.64764	0.01373
9.64765	0.01373
9.64766	0.01373
9.64767	0.01373
9.64768	0.01373
9.64769	0.01373
9.6477	0.01373
9.64771	0.01373
9.64772	0.01373
9.64773	0.01373
9.64774	0.01373
9.64775	0.01373
9.64776	0.01373
9.64777	0.01373
9.64778	0.01373
9.64779	0.01373
9.6478	0.01373
9.64781	0.01373
9.64782	0.01373
9.64783	0.01373
9.64784	0.01373
9.64785	0.01373
9.64786	0.01373
9.64787	0.01373
9.64788	0.01373
9.64789	0.01373
9.6479	0.01373
9.64791	0.01373
9.64792	0.01373
9.64793	0.01373
9.64794	0.01373
9.64795	0.01373
9.64796	0.01373
9.64797	0.01373
9.64798	0.01373
9.64799	0.01373
9.648	0.01373
9.64801	0.01373
9.64802	0.01373
9.64803	0.01373
9.64804	0.01373
9.64805	0.01373
9.64806	0.01373
9.64807	0.01373
9.64808	0.01373
9.64809	0.01373
9.6481	0.01373
9.64811	0.01373
9.64812	0.01373
9.64813	0.01373
9.64814	0.01373
9.64815	0.01373
9.64816	0.01373
9.64817	0.01373
9.64818	0.01373
9.64819	0.01373
9.6482	0.01373
9.64821	0.01373
9.64822	0.01373
9.64823	0.01373
9.64824	0.01373
9.64825	0.01373
9.64826	0.01373
9.64827	0.01373
9.64828	0.01373
9.64829	0.01373
9.6483	0.01373
9.64831	0.01373
9.64832	0.01373
9.64833	0.01373
9.64834	0.01373
9.64835	0.01373
9.64836	0.01373
9.64837	0.01373
9.64838	0.01373
9.64839	0.01373
9.6484	0.01373
9.64841	0.01373
9.64842	0.01373
9.64843	0.01373
9.64844	0.01373
9.64845	0.01373
9.64846	0.01373
9.64847	0.01373
9.64848	0.01373
9.64849	0.01373
9.6485	0.01373
9.64851	0.01373
9.64852	0.01373
9.64853	0.01373
9.64854	0.01373
9.64855	0.01373
9.64856	0.01373
9.64857	0.01373
9.64858	0.01373
9.64859	0.01373
9.6486	0.01373
9.64861	0.01373
9.64862	0.01373
9.64863	0.01373
9.64864	0.01373
9.64865	0.01373
9.64866	0.01373
9.64867	0.01373
9.64868	0.01373
9.64869	0.01373
9.6487	0.01373
9.64871	0.01373
9.64872	0.01373
9.64873	0.01373
9.64874	0.01373
9.64875	0.01373
9.64876	0.01373
9.64877	0.01373
9.64878	0.01373
9.64879	0.01373
9.6488	0.01373
9.64881	0.01373
9.64882	0.01373
9.64883	0.01373
9.64884	0.01373
9.64885	0.01373
9.64886	0.01373
9.64887	0.01373
9.64888	0.01373
9.64889	0.01373
9.6489	0.01373
9.64891	0.01373
9.64892	0.01373
9.64893	0.01373
9.64894	0.01373
9.64895	0.01373
9.64896	0.01373
9.64897	0.01373
9.64898	0.01373
9.64899	0.01373
9.649	0.01373
9.64901	0.01373
9.64902	0.01373
9.64903	0.01373
9.64904	0.01373
9.64905	0.01373
9.64906	0.01373
9.64907	0.01373
9.64908	0.01373
9.64909	0.01373
9.6491	0.01373
9.64911	0.01373
9.64912	0.01373
9.64913	0.01373
9.64914	0.01373
9.64915	0.01373
9.64916	0.01373
9.64917	0.01373
9.64918	0.01373
9.64919	0.01373
9.6492	0.01373
9.64921	0.01373
9.64922	0.01373
9.64923	0.01373
9.64924	0.01373
9.64925	0.01373
9.64926	0.01373
9.64927	0.01373
9.64928	0.01373
9.64929	0.01373
9.6493	0.01373
9.64931	0.01373
9.64932	0.01373
9.64933	0.01373
9.64934	0.01373
9.64935	0.01373
9.64936	0.01373
9.64937	0.01373
9.64938	0.01373
9.64939	0.01373
9.6494	0.01373
9.64941	0.01373
9.64942	0.01373
9.64943	0.01373
9.64944	0.01373
9.64945	0.01373
9.64946	0.01373
9.64947	0.01373
9.64948	0.01373
9.64949	0.01373
9.6495	0.01373
9.64951	0.01373
9.64952	0.01373
9.64953	0.01373
9.64954	0.01373
9.64955	0.01373
9.64956	0.01373
9.64957	0.01373
9.64958	0.01373
9.64959	0.01373
9.6496	0.01373
9.64961	0.01373
9.64962	0.01373
9.64963	0.01373
9.64964	0.01373
9.64965	0.01373
9.64966	0.01373
9.64967	0.01373
9.64968	0.01373
9.64969	0.01373
9.6497	0.01373
9.64971	0.01373
9.64972	0.01373
9.64973	0.01373
9.64974	0.01373
9.64975	0.01373
9.64976	0.01373
9.64977	0.01373
9.64978	0.01373
9.64979	0.01373
9.6498	0.01373
9.64981	0.01373
9.64982	0.01373
9.64983	0.01373
9.64984	0.01373
9.64985	0.01373
9.64986	0.01373
9.64987	0.01373
9.64988	0.01373
9.64989	0.01373
9.6499	0.01373
9.64991	0.01373
9.64992	0.01373
9.64993	0.01373
9.64994	0.01373
9.64995	0.01373
9.64996	0.01373
9.64997	0.01373
9.64998	0.01373
9.64999	0.01373
9.65001	0.01373
9.65002	0.01373
9.65003	0.01373
9.65004	0.01373
9.65005	0.01373
9.65006	0.01373
9.65007	0.01373
9.65008	0.01373
9.65009	0.01373
9.6501	0.01373
9.65011	0.01373
9.65012	0.01373
9.65013	0.01373
9.65014	0.01373
9.65015	0.01373
9.65016	0.01373
9.65017	0.01373
9.65018	0.01373
9.65019	0.01373
9.6502	0.01373
9.65021	0.01373
9.65022	0.01373
9.65023	0.01373
9.65024	0.01373
9.65025	0.01373
9.65026	0.01373
9.65027	0.01373
9.65028	0.01373
9.65029	0.01373
9.6503	0.01373
9.65031	0.01373
9.65032	0.01373
9.65033	0.01373
9.65034	0.01373
9.65035	0.01373
9.65036	0.01373
9.65037	0.01373
9.65038	0.01373
9.65039	0.01373
9.6504	0.01373
9.65041	0.01373
9.65042	0.01373
9.65043	0.01373
9.65044	0.01373
9.65045	0.01373
9.65046	0.01373
9.65047	0.01373
9.65048	0.01373
9.65049	0.01373
9.6505	0.01373
9.65051	0.01373
9.65052	0.01373
9.65053	0.01373
9.65054	0.01373
9.65055	0.01373
9.65056	0.01373
9.65057	0.01373
9.65058	0.01373
9.65059	0.01373
9.6506	0.01373
9.65061	0.01373
9.65062	0.01373
9.65063	0.01373
9.65064	0.01373
9.65065	0.01373
9.65066	0.01373
9.65067	0.01373
9.65068	0.01373
9.65069	0.01373
9.6507	0.01373
9.65071	0.01373
9.65072	0.01373
9.65073	0.01373
9.65074	0.01373
9.65075	0.01373
9.65076	0.01373
9.65077	0.01373
9.65078	0.01373
9.65079	0.01373
9.6508	0.01373
9.65081	0.01373
9.65082	0.01373
9.65083	0.01373
9.65084	0.01373
9.65085	0.01373
9.65086	0.01373
9.65087	0.01373
9.65088	0.01373
9.65089	0.01373
9.6509	0.01373
9.65091	0.01373
9.65092	0.01373
9.65093	0.01373
9.65094	0.01373
9.65095	0.01373
9.65096	0.01373
9.65097	0.01373
9.65098	0.01373
9.65099	0.01373
9.651	0.01373
9.65101	0.01373
9.65102	0.01373
9.65103	0.01373
9.65104	0.01373
9.65105	0.01373
9.65106	0.01373
9.65107	0.01373
9.65108	0.01373
9.65109	0.01373
9.6511	0.01373
9.65111	0.01373
9.65112	0.01373
9.65113	0.01373
9.65114	0.01373
9.65115	0.01373
9.65116	0.01373
9.65117	0.01373
9.65118	0.01373
9.65119	0.01373
9.6512	0.01373
9.65121	0.01373
9.65122	0.01373
9.65123	0.01373
9.65124	0.01373
9.65125	0.01373
9.65126	0.01373
9.65127	0.01373
9.65128	0.01373
9.65129	0.01373
9.6513	0.01373
9.65131	0.01373
9.65132	0.01373
9.65133	0.01373
9.65134	0.01373
9.65135	0.01373
9.65136	0.01373
9.65137	0.01373
9.65138	0.01373
9.65139	0.01373
9.6514	0.01373
9.65141	0.01373
9.65142	0.01373
9.65143	0.01373
9.65144	0.01373
9.65145	0.01373
9.65146	0.01373
9.65147	0.01373
9.65148	0.01373
9.65149	0.01373
9.6515	0.01373
9.65151	0.01373
9.65152	0.01373
9.65153	0.01373
9.65154	0.01373
9.65155	0.01373
9.65156	0.01373
9.65157	0.01373
9.65158	0.01373
9.65159	0.01373
9.6516	0.01373
9.65161	0.01373
9.65162	0.01373
9.65163	0.01373
9.65164	0.01373
9.65165	0.01373
9.65166	0.01373
9.65167	0.01373
9.65168	0.01373
9.65169	0.01373
9.6517	0.01373
9.65171	0.01373
9.65172	0.01373
9.65173	0.01373
9.65174	0.01373
9.65175	0.01373
9.65176	0.01373
9.65177	0.01373
9.65178	0.01373
9.65179	0.01373
9.6518	0.01373
9.65181	0.01373
9.65182	0.01373
9.65183	0.01373
9.65184	0.01373
9.65185	0.01373
9.65186	0.01373
9.65187	0.01373
9.65188	0.01373
9.65189	0.01373
9.6519	0.01373
9.65191	0.01373
9.65192	0.01373
9.65193	0.01373
9.65194	0.01373
9.65195	0.01373
9.65196	0.01373
9.65197	0.01373
9.65198	0.01373
9.65199	0.01373
9.652	0.01373
9.65201	0.01373
9.65202	0.01373
9.65203	0.01373
9.65204	0.01373
9.65205	0.01373
9.65206	0.01373
9.65207	0.01373
9.65208	0.01373
9.65209	0.01373
9.6521	0.01373
9.65211	0.01373
9.65212	0.01373
9.65213	0.01373
9.65214	0.01373
9.65215	0.01373
9.65216	0.01373
9.65217	0.01373
9.65218	0.01373
9.65219	0.01373
9.6522	0.01373
9.65221	0.01373
9.65222	0.01373
9.65223	0.01373
9.65224	0.01373
9.65225	0.01373
9.65226	0.01373
9.65227	0.01373
9.65228	0.01373
9.65229	0.01373
9.6523	0.01373
9.65231	0.01373
9.65232	0.01373
9.65233	0.01373
9.65234	0.01373
9.65235	0.01373
9.65236	0.01373
9.65237	0.01373
9.65238	0.01373
9.65239	0.01373
9.6524	0.01373
9.65241	0.01373
9.65242	0.01373
9.65243	0.01373
9.65244	0.01373
9.65245	0.01373
9.65246	0.01373
9.65247	0.01373
9.65248	0.01373
9.65249	0.01373
9.6525	0.01373
9.65251	0.01373
9.65252	0.01373
9.65253	0.01373
9.65254	0.01373
9.65255	0.01373
9.65256	0.01373
9.65257	0.01373
9.65258	0.01373
9.65259	0.01373
9.6526	0.01373
9.65261	0.01373
9.65262	0.01373
9.65263	0.01373
9.65264	0.01373
9.65265	0.01373
9.65266	0.01373
9.65267	0.01373
9.65268	0.01373
9.65269	0.01373
9.6527	0.01373
9.65271	0.01373
9.65272	0.01373
9.65273	0.01373
9.65274	0.01373
9.65275	0.01373
9.65276	0.01373
9.65277	0.01373
9.65278	0.01373
9.65279	0.01373
9.6528	0.01373
9.65281	0.01373
9.65282	0.01373
9.65283	0.01373
9.65284	0.01373
9.65285	0.01373
9.65286	0.01373
9.65287	0.01373
9.65288	0.01373
9.65289	0.01373
9.6529	0.01373
9.65291	0.01373
9.65292	0.01373
9.65293	0.01373
9.65294	0.01373
9.65295	0.01373
9.65296	0.01373
9.65297	0.01373
9.65298	0.01373
9.65299	0.01373
9.653	0.01373
9.65301	0.01373
9.65302	0.01373
9.65303	0.01373
9.65304	0.01373
9.65305	0.01373
9.65306	0.01373
9.65307	0.01373
9.65308	0.01373
9.65309	0.01373
9.6531	0.01373
9.65311	0.01373
9.65312	0.01373
9.65313	0.01373
9.65314	0.01373
9.65315	0.01373
9.65316	0.01373
9.65317	0.01373
9.65318	0.01373
9.65319	0.01373
9.6532	0.01373
9.65321	0.01373
9.65322	0.01373
9.65323	0.01373
9.65324	0.01373
9.65325	0.01373
9.65326	0.01373
9.65327	0.01373
9.65328	0.01373
9.65329	0.01373
9.6533	0.01373
9.65331	0.01373
9.65332	0.01373
9.65333	0.01373
9.65334	0.01373
9.65335	0.01373
9.65336	0.01373
9.65337	0.01373
9.65338	0.01373
9.65339	0.01373
9.6534	0.01373
9.65341	0.01373
9.65342	0.01373
9.65343	0.01373
9.65344	0.01373
9.65345	0.01373
9.65346	0.01373
9.65347	0.01373
9.65348	0.01373
9.65349	0.01373
9.6535	0.01373
9.65351	0.01373
9.65352	0.01373
9.65353	0.01373
9.65354	0.01373
9.65355	0.01373
9.65356	0.01373
9.65357	0.01373
9.65358	0.01373
9.65359	0.01373
9.6536	0.01373
9.65361	0.01373
9.65362	0.01373
9.65363	0.01373
9.65364	0.01373
9.65365	0.01373
9.65366	0.01373
9.65367	0.01373
9.65368	0.01373
9.65369	0.01373
9.6537	0.01373
9.65371	0.01373
9.65372	0.01373
9.65373	0.01373
9.65374	0.01373
9.65375	0.01373
9.65376	0.01373
9.65377	0.01373
9.65378	0.01373
9.65379	0.01373
9.6538	0.01373
9.65381	0.01373
9.65382	0.01373
9.65383	0.01373
9.65384	0.01373
9.65385	0.01373
9.65386	0.01373
9.65387	0.01373
9.65388	0.01373
9.65389	0.01373
9.6539	0.01373
9.65391	0.01373
9.65392	0.01373
9.65393	0.01373
9.65394	0.01373
9.65395	0.01373
9.65396	0.01373
9.65397	0.01373
9.65398	0.01373
9.65399	0.01373
9.654	0.01373
9.65401	0.01373
9.65402	0.01373
9.65403	0.01373
9.65404	0.01373
9.65405	0.01373
9.65406	0.01373
9.65407	0.01373
9.65408	0.01373
9.65409	0.01373
9.6541	0.01373
9.65411	0.01373
9.65412	0.01373
9.65413	0.01373
9.65414	0.01373
9.65415	0.01373
9.65416	0.01373
9.65417	0.01373
9.65418	0.01373
9.65419	0.01373
9.6542	0.01373
9.65421	0.01373
9.65422	0.01373
9.65423	0.01373
9.65424	0.01373
9.65425	0.01373
9.65426	0.01373
9.65427	0.01373
9.65428	0.01373
9.65429	0.01373
9.6543	0.01373
9.65431	0.01373
9.65432	0.01373
9.65433	0.01373
9.65434	0.01373
9.65435	0.01373
9.65436	0.01373
9.65437	0.01373
9.65438	0.01373
9.65439	0.01373
9.6544	0.01373
9.65441	0.01373
9.65442	0.01373
9.65443	0.01373
9.65444	0.01373
9.65445	0.01373
9.65446	0.01373
9.65447	0.01373
9.65448	0.01373
9.65449	0.01373
9.6545	0.01373
9.65451	0.01373
9.65452	0.01373
9.65453	0.01373
9.65454	0.01373
9.65455	0.01373
9.65456	0.01373
9.65457	0.01373
9.65458	0.01373
9.65459	0.01373
9.6546	0.01373
9.65461	0.01373
9.65462	0.01373
9.65463	0.01373
9.65464	0.01373
9.65465	0.01373
9.65466	0.01373
9.65467	0.01373
9.65468	0.01373
9.65469	0.01373
9.6547	0.01373
9.65471	0.01373
9.65472	0.01373
9.65473	0.01373
9.65474	0.01373
9.65475	0.01373
9.65476	0.01373
9.65477	0.01373
9.65478	0.01373
9.65479	0.01373
9.6548	0.01373
9.65481	0.01373
9.65482	0.01373
9.65483	0.01373
9.65484	0.01373
9.65485	0.01373
9.65486	0.01373
9.65487	0.01373
9.65488	0.01373
9.65489	0.01373
9.6549	0.01373
9.65491	0.01373
9.65492	0.01373
9.65493	0.01373
9.65494	0.01373
9.65495	0.01373
9.65496	0.01373
9.65497	0.01373
9.65498	0.01373
9.65499	0.01373
9.655	0.01373
9.65501	0.01373
9.65502	0.01373
9.65503	0.01373
9.65504	0.01373
9.65505	0.01373
9.65506	0.01373
9.65507	0.01373
9.65508	0.01373
9.65509	0.01373
9.6551	0.01373
9.65511	0.01373
9.65512	0.01373
9.65513	0.01373
9.65514	0.01373
9.65515	0.01373
9.65516	0.01373
9.65517	0.01373
9.65518	0.01373
9.65519	0.01373
9.6552	0.01373
9.65521	0.01373
9.65522	0.01373
9.65523	0.01373
9.65524	0.01373
9.65525	0.01373
9.65526	0.01373
9.65527	0.01373
9.65528	0.01373
9.65529	0.01373
9.6553	0.01373
9.65531	0.01373
9.65532	0.01373
9.65533	0.01373
9.65534	0.01373
9.65535	0.01373
9.65536	0.01373
9.65537	0.01373
9.65538	0.01373
9.65539	0.01373
9.6554	0.01373
9.65541	0.01373
9.65542	0.01373
9.65543	0.01373
9.65544	0.01373
9.65545	0.01373
9.65546	0.01373
9.65547	0.01373
9.65548	0.01373
9.65549	0.01373
9.6555	0.01373
9.65551	0.01373
9.65552	0.01373
9.65553	0.01373
9.65554	0.01373
9.65555	0.01373
9.65556	0.01373
9.65557	0.01373
9.65558	0.01373
9.65559	0.01373
9.6556	0.01373
9.65561	0.01373
9.65562	0.01373
9.65563	0.01373
9.65564	0.01373
9.65565	0.01373
9.65566	0.01373
9.65567	0.01373
9.65568	0.01373
9.65569	0.01373
9.6557	0.01373
9.65571	0.01373
9.65572	0.01373
9.65573	0.01373
9.65574	0.01373
9.65575	0.01373
9.65576	0.01373
9.65577	0.01373
9.65578	0.01373
9.65579	0.01373
9.6558	0.01373
9.65581	0.01373
9.65582	0.01373
9.65583	0.01373
9.65584	0.01373
9.65585	0.01373
9.65586	0.01373
9.65587	0.01373
9.65588	0.01373
9.65589	0.01373
9.6559	0.01373
9.65591	0.01373
9.65592	0.01373
9.65593	0.01373
9.65594	0.01373
9.65595	0.01373
9.65596	0.01373
9.65597	0.01373
9.65598	0.01373
9.65599	0.01373
9.656	0.01373
9.65601	0.01373
9.65602	0.01373
9.65603	0.01373
9.65604	0.01373
9.65605	0.01373
9.65606	0.01373
9.65607	0.01373
9.65608	0.01373
9.65609	0.01373
9.6561	0.01373
9.65611	0.01373
9.65612	0.01373
9.65613	0.01373
9.65614	0.01373
9.65615	0.01373
9.65616	0.01373
9.65617	0.01373
9.65618	0.01373
9.65619	0.01373
9.6562	0.01373
9.65621	0.01373
9.65622	0.01373
9.65623	0.01373
9.65624	0.01373
9.65625	0.01373
9.65626	0.01373
9.65627	0.01373
9.65628	0.01373
9.65629	0.01373
9.6563	0.01373
9.65631	0.01373
9.65632	0.01373
9.65633	0.01373
9.65634	0.01373
9.65635	0.01373
9.65636	0.01373
9.65637	0.01373
9.65638	0.01373
9.65639	0.01373
9.6564	0.01373
9.65641	0.01373
9.65642	0.01373
9.65643	0.01373
9.65644	0.01373
9.65645	0.01373
9.65646	0.01373
9.65647	0.01373
9.65648	0.01373
9.65649	0.01373
9.6565	0.01373
9.65651	0.01373
9.65652	0.01373
9.65653	0.01373
9.65654	0.01373
9.65655	0.01373
9.65656	0.01373
9.65657	0.01373
9.65658	0.01373
9.65659	0.01373
9.6566	0.01373
9.65661	0.01373
9.65662	0.01373
9.65663	0.01373
9.65664	0.01373
9.65665	0.01373
9.65666	0.01373
9.65667	0.01373
9.65668	0.01373
9.65669	0.01373
9.6567	0.01373
9.65671	0.01373
9.65672	0.01373
9.65673	0.01373
9.65674	0.01373
9.65675	0.01373
9.65676	0.01373
9.65677	0.01373
9.65678	0.01373
9.65679	0.01373
9.6568	0.01373
9.65681	0.01373
9.65682	0.01373
9.65683	0.01373
9.65684	0.01373
9.65685	0.01373
9.65686	0.01373
9.65687	0.01373
9.65688	0.01373
9.65689	0.01373
9.6569	0.01373
9.65691	0.01373
9.65692	0.01373
9.65693	0.01373
9.65694	0.01373
9.65695	0.01373
9.65696	0.01373
9.65697	0.01373
9.65698	0.01373
9.65699	0.01373
9.657	0.01373
9.65701	0.01373
9.65702	0.01373
9.65703	0.01373
9.65704	0.01373
9.65705	0.01373
9.65706	0.01373
9.65707	0.01373
9.65708	0.01373
9.65709	0.01373
9.6571	0.01373
9.65711	0.01373
9.65712	0.01373
9.65713	0.01373
9.65714	0.01373
9.65715	0.01373
9.65716	0.01373
9.65717	0.01373
9.65718	0.01373
9.65719	0.01373
9.6572	0.01373
9.65721	0.01373
9.65722	0.01373
9.65723	0.01373
9.65724	0.01373
9.65725	0.01373
9.65726	0.01373
9.65727	0.01373
9.65728	0.01373
9.65729	0.01373
9.6573	0.01373
9.65731	0.01373
9.65732	0.01373
9.65733	0.01373
9.65734	0.01373
9.65735	0.01373
9.65736	0.01373
9.65737	0.01373
9.65738	0.01373
9.65739	0.01373
9.6574	0.01373
9.65741	0.01373
9.65742	0.01373
9.65743	0.01373
9.65744	0.01373
9.65745	0.01373
9.65746	0.01373
9.65747	0.01373
9.65748	0.01373
9.65749	0.01162
9.6575	0.01071
9.65751	0.01003
9.65752	0.00946
9.65753	0.00897
9.65754	0.00852
9.65755	0.00812
9.65756	0.00775
9.65757	0.00741
9.65758	0.00708
9.65759	0.00678
9.6576	0.0065
9.65761	0.00622
9.65762	0.00597
9.65763	0.00572
9.65764	0.00549
9.65765	0.00526
9.65766	0.00505
9.65767	0.00484
9.65768	0.00464
9.65769	0.00445
9.6577	0.00426
9.65771	0.00409
9.65772	0.00391
9.65773	0.00375
9.65774	0.00359
9.65775	0.00343
9.65776	0.00328
9.65777	0.00314
9.65778	0.003
9.65779	0.00286
9.6578	0.00273
9.65781	0.00261
9.65782	0.00248
9.65783	0.00236
9.65784	0.00225
9.65785	0.00214
9.65786	0.00203
9.65787	0.00193
9.65788	0.00182
9.65789	0.00173
9.6579	0.00163
9.65791	0.00154
9.65792	0.00145
9.65793	0.00137
9.65794	0.00129
9.65795	0.00121
9.65796	0.00113
9.65797	0.00106
9.65798	9.881E-4
9.65799	9.20211E-4
9.658	8.54991E-4
9.65801	7.92399E-4
9.65802	7.32398E-4
9.65803	6.74952E-4
9.65804	6.20026E-4
9.65805	5.67591E-4
9.65806	5.17615E-4
9.65807	4.70071E-4
9.65808	4.24934E-4
9.65809	3.82178E-4
9.6581	3.41781E-4
9.65811	3.03721E-4
9.65812	2.67979E-4
9.65813	2.34537E-4
9.65814	2.03376E-4
9.65815	1.74483E-4
9.65816	1.47841E-4
9.65817	1.23438E-4
9.65818	1.01261E-4
9.65819	8.13012E-5
9.6582	6.3547E-5
9.65821	4.79905E-5
9.65822	3.46241E-5
9.65823	2.34414E-5
9.65824	1.44371E-5
9.65825	7.60684E-6
9.65826	2.94744E-6
9.65827	4.56674E-7
9.65828	1.33355E-7
9.65829	1.97733E-6
9.6583	5.98948E-6
9.65831	1.21717E-5
9.65832	2.05269E-5
9.65833	3.10591E-5
9.65834	4.37733E-5
9.65835	5.86757E-5
9.65836	7.57732E-5
9.65837	9.50743E-5
9.65838	1.16588E-4
9.65839	1.40326E-4
9.6584	1.66298E-4
9.65841	1.94519E-4
9.65842	2.25001E-4
9.65843	2.57761E-4
9.65844	2.92815E-4
9.65845	3.30181E-4
9.65846	3.69878E-4
9.65847	4.11928E-4
9.65848	4.56353E-4
9.65849	5.03176E-4
9.6585	5.52423E-4
9.65851	6.04122E-4
9.65852	6.58301E-4
9.65853	7.14992E-4
9.65854	7.74227E-4
9.65855	8.36042E-4
9.65856	9.00474E-4
9.65857	9.67562E-4
9.65858	0.00104
9.65859	0.00111
9.6586	0.00119
9.65861	0.00126
9.65862	0.00134
9.65863	0.00143
9.65864	0.00152
9.65865	0.00161
9.65866	0.0017
9.65867	0.0018
9.65868	0.0019
9.65869	0.002
9.6587	0.0021
9.65871	0.00222
9.65872	0.00233
9.65873	0.00245
9.65874	0.00257
9.65875	0.00269
9.65876	0.00282
9.65877	0.00296
9.65878	0.0031
9.65879	0.00324
9.6588	0.00339
9.65881	0.00354
9.65882	0.0037
9.65883	0.00386
9.65884	0.00403
9.65885	0.00421
9.65886	0.00439
9.65887	0.00458
9.65888	0.00478
9.65889	0.00498
9.6589	0.0052
9.65891	0.00542
9.65892	0.00565
9.65893	0.00589
9.65894	0.00615
9.65895	0.00641
9.65896	0.00669
9.65897	0.00699
9.65898	0.00731
9.65899	0.00765
9.659	0.00801
9.65901	0.0084
9.65902	0.00883
9.65903	0.00931
9.65904	0.00985
9.65905	0.01049
9.65906	0.01131
9.65907	0.01266
9.65908	0.01373
9.65909	0.01373
9.6591	0.01373
9.65911	0.01373
9.65912	0.01373
9.65913	0.01373
9.65914	0.01373
9.65915	0.01373
9.65916	0.01373
9.65917	0.01373
9.65918	0.01373
9.65919	0.01373
9.6592	0.01373
9.65921	0.01373
9.65922	0.01373
9.65923	0.01373
9.65924	0.01373
9.65925	0.01373
9.65926	0.01373
9.65927	0.01373
9.65928	0.01373
9.65929	0.01373
9.6593	0.01373
9.65931	0.01373
9.65932	0.01373
9.65933	0.01373
9.65934	0.01373
9.65935	0.01373
9.65936	0.01373
9.65937	0.01373
9.65938	0.01373
9.65939	0.01373
9.6594	0.01373
9.65941	0.01373
9.65942	0.01373
9.65943	0.01373
9.65944	0.01373
9.65945	0.01373
9.65946	0.01373
9.65947	0.01373
9.65948	0.01373
9.65949	0.01373
9.6595	0.01373
9.65951	0.01373
9.65952	0.01373
9.65953	0.01373
9.65954	0.01373
9.65955	0.01373
9.65956	0.01373
9.65957	0.01373
9.65958	0.01373
9.65959	0.01373
9.6596	0.01373
9.65961	0.01373
9.65962	0.01373
9.65963	0.01373
9.65964	0.01373
9.65965	0.01373
9.65966	0.01373
9.65967	0.01373
9.65968	0.01373
9.65969	0.01373
9.6597	0.01373
9.65971	0.01373
9.65972	0.01373
9.65973	0.01373
9.65974	0.01373
9.65975	0.01373
9.65976	0.01373
9.65977	0.01373
9.65978	0.01373
9.65979	0.01373
9.6598	0.01373
9.65981	0.01373
9.65982	0.01373
9.65983	0.01373
9.65984	0.01373
9.65985	0.01373
9.65986	0.01373
9.65987	0.01373
9.65988	0.01373
9.65989	0.01373
9.6599	0.01373
9.65991	0.01373
9.65992	0.01373
9.65993	0.01373
9.65994	0.01373
9.65995	0.01373
9.65996	0.01373
9.65997	0.01373
9.65998	0.01373
9.65999	0.01373
9.66	0.01373
