# Supplementary material for: High-resolution spectroscopy of single nuclear spins via sequential weak measurements
Source: Nat Commun. 2019 Feb 5;10:594. doi: 10.1038/s41467-019-08544-z (PMC6363762; doi:10.1038/s41467-019-08544-z)
Supplement: Supplementary file 3 — Source Data [file 41467_2019_8544_MOESM3_ESM.zip › Main Text/Fig3/Fig3d_drag40_exp.txt]

9.64318	0.916067	0.0014
9.64368	0.919817	0.0016
9.64419	0.921249	0.002
9.6447	0.927241	7.6E-4
9.64521	0.92793	0.0018
9.64575	0.9304	0.001
9.64627	0.933587	0.00173
9.64676	0.936423	0.0014
9.64726	0.93972	0.001
9.64776	0.94096	0.0014
9.64825	0.943869	0.00122
9.64876	0.944736	0.00179
9.64925	0.949786	0.0012
9.64978	0.953882	0.00168
9.65027	0.95743	0.00134
9.65077	0.958544	0.001
9.65128	0.96028	0.001
9.65178	0.963421	0.001
9.65233	0.965202	0.0016
9.65283	0.968945	0.001
9.65333	0.970738	0.0014
9.65383	0.973914	0.0014
9.65433	0.974985	0.002
9.65483	0.97878	1.2E-4
9.65533	0.982843	0.0011
9.65583	0.985028	0.0012
9.65634	0.988703	0.001
9.65684	0.993513	8.6E-4
9.65737	1	5E-4
9.65786	1	8E-4
9.65837	1	5E-4
