# Supplementary material for: High-resolution spectroscopy of single nuclear spins via sequential weak measurements
Source: Nat Commun. 2019 Feb 5;10:594. doi: 10.1038/s41467-019-08544-z (PMC6363762; doi:10.1038/s41467-019-08544-z)
Supplement: Supplementary file 3 — Source Data [file 41467_2019_8544_MOESM3_ESM.zip › Main Text/Fig3/Fig3d_drag40_theory.txt]

9.64	0.899804158930982
9.6400100050025	0.899859115584625
9.640020010005	0.899914072295563
9.6400300150075	0.89996902906387
9.64004002001001	0.900023985889661
9.64005002501251	0.90007894277302
9.64006003001501	0.900133899714035
9.64007003501751	0.900188856712818
9.64008004002001	0.900243813769447
9.64009004502251	0.900298770884044
9.64010005002501	0.900353728056679
9.64011005502751	0.900408685287448
9.64012006003002	0.900463642576465
9.64013006503252	0.900518599923809
9.64014007003502	0.900573557329594
9.64015007503752	0.90062851479391
9.64016008004002	0.900683472316843
9.64017008504252	0.900738429898509
9.64018009004502	0.900793387538989
9.64019009504752	0.900848345238398
9.64020010005003	0.900903302996824
9.64021010505253	0.900958260814358
9.64022011005503	0.901013218691116
9.64023011505753	0.901068176627179
9.64024012006003	0.901123134622663
9.64025012506253	0.90117809267766
9.64026013006503	0.901233050792267
9.64027013506754	0.901288008966586
9.64028014007004	0.901342967200707
9.64029014507254	0.901397925494747
9.64030015007504	0.901452883848799
9.64031015507754	0.901507842262954
9.64032016008004	0.90156280073733
9.64033016508254	0.901617759272011
9.64034017008504	0.901672717867116
9.64035017508754	0.901727676522737
9.64036018009005	0.901782635238967
9.64037018509255	0.901837594015926
9.64038019009505	0.901892552853698
9.64039019509755	0.901947511752403
9.64040020010005	0.902002470712135
9.64041020510255	0.902057429732988
9.64042021010505	0.902112388815083
9.64043021510756	0.902167347958514
9.64044022011006	0.902222307163384
9.64045022511256	0.902277266429798
9.64046023011506	0.90233222575785
9.64047023511756	0.902387185147662
9.64048024012006	0.902442144599322
9.64049024512256	0.902497104112952
9.64050025012506	0.902552063688647
9.64051025512756	0.902607023326503
9.64052026013007	0.902661983026645
9.64053026513257	0.902716942789159
9.64054027013507	0.902771902614171
9.64055027513757	0.902826862501767
9.64056028014007	0.902881822452072
9.64057028514257	0.902936782465184
9.64058029014507	0.9029917425412
9.64059029514757	0.903046702680246
9.64060030015008	0.903101662882429
9.64061030515258	0.90315662314783
9.64062031015508	0.903211583476583
9.64063031515758	0.903266543868777
9.64064032016008	0.903321504324542
9.64065032516258	0.903376464843964
9.64066033016508	0.903431425427174
9.64067033516758	0.903486386074269
9.64068034017009	0.90354134678535
9.64069034517259	0.903596307560546
9.64070035017509	0.903651268399947
9.64071035517759	0.903706229303682
9.64072036018009	0.903761190271851
9.64073036518259	0.903816151304558
9.64074037018509	0.903871112401929
9.64075037518759	0.903926073564059
9.64076038019009	0.903981034791077
9.6407703851926	0.904035996083094
9.6407803901951	0.904090957440195
9.6407903951976	0.90414591886252
9.6408004002001	0.904200880350161
9.6408104052026	0.904255841903251
9.6408204102051	0.904310803521893
9.6408304152076	0.90436576520619
9.64084042021011	0.904420726956275
9.64085042521261	0.904475688772243
9.64086043021511	0.904530650654226
9.64087043521761	0.90458561260233
9.64088044022011	0.904640574616658
9.64089044522261	0.904695536697345
9.64090045022511	0.904750498844486
9.64091045522761	0.904805461058216
9.64092046023011	0.904860423338641
9.64093046523262	0.904915385685867
9.64094047023512	0.904970348100038
9.64095047523762	0.905025310581234
9.64096048024012	0.905080273129598
9.64097048524262	0.905135235745238
9.64098049024512	0.905190198428262
9.64099049524762	0.905245161178806
9.64100050025013	0.905300123996969
9.64101050525263	0.905355086882887
9.64102051025513	0.90541004983667
9.64103051525763	0.905465012858426
9.64104052026013	0.905519975948293
9.64105052526263	0.905574939106372
9.64106053026513	0.905629902332799
9.64107053526763	0.905684865627686
9.64108054027013	0.905739828991142
9.64109054527264	0.905794792423308
9.64110055027514	0.905849755924283
9.64111055527764	0.905904719494218
9.64112056028014	0.905959683133204
9.64113056528264	0.906014646841364
9.64114057028514	0.906069610618838
9.64115057528764	0.906124574465729
9.64116058029015	0.906179538382176
9.64117058529265	0.906234502368294
9.64118059029515	0.906289466424197
9.64119059529765	0.906344430550024
9.64120060030015	0.906399394745881
9.64121060530265	0.906454359011911
9.64122061030515	0.906509323348218
9.64123061530765	0.906564287754945
9.64124062031016	0.906619252232208
9.64125062531266	0.906674216780122
9.64126063031516	0.906729181398829
9.64127063531766	0.906784146088438
9.64128064032016	0.906839110849101
9.64129064532266	0.906894075680917
9.64130065032516	0.906949040584011
9.64131065532766	0.907004005558529
9.64132066033017	0.90705897060458
9.64133066533267	0.907113935722307
9.64134067033517	0.90716890091183
9.64135067533767	0.907223866173268
9.64136068034017	0.907278831506767
9.64137068534267	0.907333796912436
9.64138069034517	0.907388762390422
9.64139069534767	0.907443727940846
9.64140070035018	0.907498693563827
9.64141070535268	0.907553659259513
9.64142071035518	0.907608625028016
9.64143071535768	0.907663590869484
9.64144072036018	0.907718556784047
9.64145072536268	0.90777352277181
9.64146073036518	0.90782848883293
9.64147073536769	0.90788345496752
9.64148074037019	0.907938421175731
9.64149074537269	0.907993387457685
9.64150075037519	0.908048353813506
9.64151075537769	0.908103320243343
9.64152076038019	0.908158286747314
9.64153076538269	0.908213253325568
9.64154077038519	0.90826821997823
9.64155077538769	0.908323186705425
9.6415607803902	0.908378153507305
9.6415707853927	0.908433120383988
9.6415807903952	0.908488087335625
9.6415907953977	0.908543054362343
9.6416008004002	0.908598021464269
9.6416108054027	0.908652988641566
9.6416208104052	0.908707955894332
9.64163081540771	0.908762923222733
9.64164082041021	0.908817890626897
9.64165082541271	0.90887285810695
9.64166083041521	0.908927825663049
9.64167083541771	0.908982793295313
9.64168084042021	0.909037761003899
9.64169084542271	0.909092728788937
9.64170085042521	0.909147696650556
9.64171085542771	0.909202664588913
9.64172086043022	0.909257632604129
9.64173086543272	0.909312600696363
9.64174087043522	0.909367568865747
9.64175087543772	0.90942253711241
9.64176088044022	0.909477505436513
9.64177088544272	0.909532473838179
9.64178089044522	0.909587442317575
9.64179089544773	0.909642410874818
9.64180090045023	0.909697379510049
9.64181090545273	0.909752348223428
9.64182091045523	0.909807317015082
9.64183091545773	0.90986228588517
9.64184092046023	0.909917254833829
9.64185092546273	0.909972223861192
9.64186093046523	0.910027192967423
9.64187093546773	0.910082162152646
9.64188094047024	0.910137131417028
9.64189094547274	0.910192100760693
9.64190095047524	0.910247070183807
9.64191095547774	0.910302039686506
9.64192096048024	0.910357009268927
9.64193096548274	0.910411978931236
9.64194097048524	0.910466948673562
9.64195097548775	0.91052191849608
9.64196098049025	0.910576888398909
9.64197098549275	0.9106318583822
9.64198099049525	0.910686828446117
9.64199099549775	0.910741798590793
9.64200100050025	0.910796768816394
9.64201100550275	0.910851739123063
9.64202101050525	0.910906709510938
9.64203101550775	0.91096167998019
9.64204102051026	0.91101665053095
9.64205102551276	0.91107162116339
9.64206103051526	0.911126591877649
9.64207103551776	0.911181562673874
9.64208104052026	0.911236533552232
9.64209104552276	0.911291504512859
9.64210105052526	0.911346475555926
9.64211105552776	0.911401446681578
9.64212106053027	0.911456417889969
9.64213106553277	0.911511389181252
9.64214107053527	0.911566360555574
9.64215107553777	0.911621332013108
9.64216108054027	0.911676303554
9.64217108554277	0.911731275178397
9.64218109054527	0.911786246886472
9.64219109554777	0.911841218678366
9.64220110055028	0.911896190554252
9.64221110555278	0.911951162514279
9.64222111055528	0.912006134558596
9.64223111555778	0.912061106687379
9.64224112056028	0.912116078900768
9.64225112556278	0.912171051198941
9.64226113056528	0.912226023582048
9.64227113556778	0.91228099605024
9.64228114057028	0.912335968603695
9.64229114557279	0.912390941242563
9.64230115057529	0.912445913967008
9.64231115557779	0.912500886777189
9.64232116058029	0.91255585967326
9.64233116558279	0.912610832655401
9.64234117058529	0.912665805723755
9.64235117558779	0.912720778878506
9.6423611805903	0.912775752119806
9.6423711855928	0.91283072544781
9.6423811905953	0.912885698862702
9.6423911955978	0.912940672364627
9.6424012006003	0.912995645953768
9.6424112056028	0.913050619630283
9.6424212106053	0.913105593394328
9.6424312156078	0.913160567246087
9.64244122061031	0.913215541185709
9.64245122561281	0.913270515213379
9.64246123061531	0.913325489329265
9.64247123561781	0.913380463533509
9.64248124062031	0.913435437826305
9.64249124562281	0.913490412207803
9.64250125062531	0.913545386678193
9.64251125562781	0.913600361237634
9.64252126063032	0.913655335886287
9.64253126563282	0.913710310624341
9.64254127063532	0.91376528545195
9.64255127563782	0.913820260369302
9.64256128064032	0.913875235376552
9.64257128564282	0.91393021047389
9.64258129064532	0.913985185661479
9.64259129564782	0.914040160939484
9.64260130065033	0.914095136308098
9.64261130565283	0.914150111767474
9.64262131065533	0.914205087317808
9.64263131565783	0.914260062959272
9.64264132066033	0.914315038692017
9.64265132566283	0.914370014516244
9.64266133066533	0.914424990432113
9.64267133566783	0.914479966439818
9.64268134067034	0.914534942539527
9.64269134567284	0.914589918731409
9.64270135067534	0.91464489501566
9.64271135567784	0.914699871392441
9.64272136068034	0.914754847861949
9.64273136568284	0.914809824424356
9.64274137068534	0.91486480107983
9.64275137568784	0.914919777828572
9.64276138069035	0.914974754670744
9.64277138569285	0.915029731606546
9.64278139069535	0.915084708636151
9.64279139569785	0.915139685759731
9.64280140070035	0.915194662977497
9.64281140570285	0.915249640289597
9.64282141070535	0.91530461769624
9.64283141570786	0.915359595197603
9.64284142071036	0.915414572793861
9.64285142571286	0.915469550485217
9.64286143071536	0.91552452827184
9.64287143571786	0.915579506153932
9.64288144072036	0.915634484131673
9.64289144572286	0.91568946220524
9.64290145072536	0.915744440374839
9.64291145572786	0.91579941864064
9.64292146073037	0.91585439700285
9.64293146573287	0.915909375461648
9.64294147073537	0.915964354017216
9.64295147573787	0.916019332669763
9.64296148074037	0.916074311419459
9.64297148574287	0.916129290266524
9.64298149074537	0.916184269211122
9.64299149574788	0.916239248253446
9.64300150075038	0.916294227393705
9.64301150575288	0.916349206632076
9.64302151075538	0.916404185968769
9.64303151575788	0.916459165403971
9.64304152076038	0.916514144937867
9.64305152576288	0.916569124570669
9.64306153076538	0.916624104302557
9.64307153576788	0.916679084133743
9.64308154077039	0.916734064064416
9.64309154577289	0.916789044094764
9.64310155077539	0.916844024225003
9.64311155577789	0.916899004455313
9.64312156078039	0.91695398478591
9.64313156578289	0.917008965216978
9.64314157078539	0.917063945748742
9.6431515757879	0.917118926381375
9.6431615807904	0.91717390711508
9.6431715857929	0.917228887950074
9.6431815907954	0.917283868886552
9.6431915957979	0.917338849924706
9.6432016008004	0.917393831064759
9.6432116058029	0.917448812306896
9.6432216108054	0.917503793651338
9.6432316158079	0.917558775098273
9.64324162081041	0.917613756647923
9.64325162581291	0.917668738300487
9.64326163081541	0.917723720056161
9.64327163581791	0.91777870191517
9.64328164082041	0.917833683877704
9.64329164582291	0.917888665943988
9.64330165082541	0.917943648114223
9.64331165582792	0.917998630388617
9.64332166083042	0.918053612767381
9.64333166583292	0.918108595250715
9.64334167083542	0.918163577838848
9.64335167583792	0.918218560531984
9.64336168084042	0.918273543330324
9.64337168584292	0.9183285262341
9.64338169084542	0.918383509243507
9.64339169584792	0.918438492358776
9.64340170085043	0.918493475580112
9.64341170585293	0.918548458907722
9.64342171085543	0.91860344234184
9.64343171585793	0.918658425882661
9.64344172086043	0.918713409530424
9.64345172586293	0.918768393285333
9.64346173086543	0.9188233771476
9.64347173586793	0.91887836111746
9.64348174087044	0.918933345195123
9.64349174587294	0.918988329380808
9.64350175087544	0.919043313674737
9.64351175587794	0.91909829807712
9.64352176088044	0.919153282588198
9.64353176588294	0.919208267208173
9.64354177088544	0.919263251937287
9.64355177588794	0.919318236775754
9.64356178089045	0.919373221723788
9.64357178589295	0.919428206781633
9.64358179089545	0.919483191949495
9.64359179589795	0.919538177227617
9.64360180090045	0.919593162616218
9.64361180590295	0.919648148115515
9.64362181090545	0.919703133725753
9.64363181590795	0.919758119447142
9.64364182091045	0.91981310527993
9.64365182591296	0.919868091224346
9.64366183091546	0.919923077280593
9.64367183591796	0.919978063448927
9.64368184092046	0.920033049729564
9.64369184592296	0.920088036122752
9.64370185092546	0.920143022628715
9.64371185592796	0.920198009247678
9.64372186093047	0.920252995979892
9.64373186593297	0.920307982825573
9.64374187093547	0.920362969784976
9.64375187593797	0.920417956858326
9.64376188094047	0.920472944045851
9.64377188594297	0.920527931347806
9.64378189094547	0.920582918764412
9.64379189594797	0.920637906295923
9.64380190095048	0.920692893942563
9.64381190595298	0.920747881704587
9.64382191095548	0.920802869582237
9.64383191595798	0.920857857575726
9.64384192096048	0.920912845685324
9.64385192596298	0.920967833911264
9.64386193096548	0.92102282225378
9.64387193596798	0.921077810713133
9.64388194097049	0.92113279928955
9.64389194597299	0.921187787983295
9.64390195097549	0.921242776794595
9.64391195597799	0.921297765723714
9.64392196098049	0.921352754770892
9.64393196598299	0.921407743936366
9.64394197098549	0.921462733220404
9.64395197598799	0.921517722623235
9.6439619809905	0.92157271214513
9.643971985993	0.921627701786328
9.6439819909955	0.921682691547074
9.643991995998	0.921737681427645
9.6440020010005	0.921792671428258
9.644012006003	0.921847661549195
9.6440220110055	0.9219026517907
9.644032016008	0.921957642153019
9.64404202101051	0.922012632636426
9.64405202601301	0.92206762324116
9.64406203101551	0.922122613967495
9.64407203601801	0.92217760481568
9.64408204102051	0.922232595785964
9.64409204602301	0.922287586878626
9.64410205102551	0.922342578093907
9.64411205602801	0.922397569432086
9.64412206103052	0.922452560893416
9.64413206603302	0.922507552478149
9.64414207103552	0.922562544186567
9.64415207603802	0.922617536018916
9.64416208104052	0.922672527975486
9.64417208604302	0.922727520056517
9.64418209104552	0.922782512262274
9.64419209604803	0.922837504593042
9.64420210105053	0.922892497049071
9.64421210605303	0.922947489630646
9.64422211105553	0.923002482338028
9.64423211605803	0.923057475171479
9.64424212106053	0.923112468131285
9.64425212606303	0.923167461217701
9.64426213106553	0.923222454431018
9.64427213606803	0.923277447771498
9.64428214107054	0.923332441239406
9.64429214607304	0.923387434835036
9.64430215107554	0.923442428558645
9.64431215607804	0.923497422410526
9.64432216108054	0.923552416390956
9.64433216608304	0.923607410500186
9.64434217108554	0.923662404738522
9.64435217608805	0.923717399106224
9.64436218109055	0.923772393603593
9.64437218609305	0.923827388230897
9.64438219109555	0.923882382988411
9.64439219609805	0.923937377876435
9.64440220110055	0.923992372895235
9.64441220610305	0.924047368045113
9.64442221110555	0.924102363326344
9.64443221610805	0.924157358739206
9.64444222111056	0.924212354284003
9.64445222611306	0.924267349961004
9.64446223111556	0.924322345770516
9.64447223611806	0.924377341712811
9.64448224112056	0.924432337788196
9.64449224612306	0.924487333996961
9.64450225112556	0.924542330339373
9.64451225612807	0.92459732681575
9.64452226113057	0.924652323426376
9.64453226613307	0.924707320171538
9.64454227113557	0.924762317051547
9.64455227613807	0.924817314066683
9.64456228114057	0.924872311217259
9.64457228614307	0.924927308503556
9.64458229114557	0.92498230592589
9.64459229614807	0.925037303484552
9.64460230115058	0.925092301179833
9.64461230615308	0.925147299012053
9.64462231115558	0.925202296981495
9.64463231615808	0.92525729508848
9.64464232116058	0.925312293333304
9.64465232616308	0.925367291716262
9.64466233116558	0.925422290237688
9.64467233616809	0.92547728889785
9.64468234117059	0.925532287697085
9.64469234617309	0.925587286635691
9.64470235117559	0.925642285713969
9.64471235617809	0.925697284932247
9.64472236118059	0.925752284290819
9.64473236618309	0.925807283790013
9.64474237118559	0.925862283430136
9.64475237618809	0.92591728321149
9.6447623811906	0.92597228313441
9.6447723861931	0.926027283199193
9.6447823911956	0.926082283406174
9.6447923961981	0.926137283755662
9.6448024012006	0.926192284247965
9.6448124062031	0.926247284883423
9.6448224112056	0.926302285662337
9.64483241620811	0.926357286585057
9.64484242121061	0.926412287651876
9.64485242621311	0.92646728886312
9.64486243121561	0.92652229021913
9.64487243621811	0.926577291720213
9.64488244122061	0.926632293366716
9.64489244622311	0.926687295158954
9.64490245122561	0.926742297097248
9.64491245622811	0.926797299181945
9.64492246123062	0.926852301413358
9.64493246623312	0.926907303791836
9.64494247123562	0.926962306317702
9.64495247623812	0.92701730899128
9.64496248124062	0.927072311812923
9.64497248624312	0.927127314782948
9.64498249124562	0.92718231790171
9.64499249624812	0.927237321169536
9.64500250125063	0.927292324586766
9.64501250625313	0.927347328153738
9.64502251125563	0.927402331870784
9.64503251625813	0.927457335738264
9.64504252126063	0.92751233975651
9.64505252626313	0.927567343925859
9.64506253126563	0.927622348246672
9.64507253626813	0.927677352719276
9.64508254127064	0.927732357344037
9.64509254627314	0.927787362121293
9.64510255127564	0.927842367051384
9.64511255627814	0.927897372134679
9.64512256128064	0.927952377371509
9.64513256628314	0.928007382762245
9.64514257128564	0.928062388307222
9.64515257628814	0.928117394006813
9.64516258129065	0.928172399861363
9.64517258629315	0.928227405871229
9.64518259129565	0.928282412036768
9.64519259629815	0.92833741835834
9.64520260130065	0.928392424836293
9.64521260630315	0.928447431471009
9.64522261130565	0.928502438262829
9.64523261630815	0.928557445212136
9.64524262131066	0.928612452319275
9.64525262631316	0.92866745958463
9.64526263131566	0.928722467008557
9.64527263631816	0.928777474591416
9.64528264132066	0.928832482333593
9.64529264632316	0.92888749023544
9.64530265132566	0.928942498297345
9.64531265632816	0.928997506519673
9.64532266133067	0.929052514902786
9.64533266633317	0.929107523447078
9.64534267133567	0.929162532152914
9.64535267633817	0.929217541020673
9.64536268134067	0.929272550050731
9.64537268634317	0.929327559243459
9.64538269134567	0.929382568599255
9.64539269634817	0.929437578118482
9.64540270135068	0.929492587801541
9.64541270635318	0.929547597648807
9.64542271135568	0.929602607660656
9.64543271635818	0.929657617837492
9.64544272136068	0.929712628179684
9.64545272636318	0.92976763868764
9.64546273136568	0.929822649361739
9.64547273636818	0.929877660202365
9.64548274137069	0.929932671209927
9.64549274637319	0.929987682384801
9.64550275137569	0.930042693727401
9.64551275637819	0.930097705238121
9.64552276138069	0.930152716917332
9.64553276638319	0.93020772876546
9.64554277138569	0.930262740782886
9.6455527763882	0.930317752970031
9.6455627813907	0.930372765327286
9.6455727863932	0.930427777855047
9.6455827913957	0.930482790553736
9.6455927963982	0.930537803423743
9.6456028014007	0.930592816465491
9.6456128064032	0.930647829679381
9.6456228114057	0.930702843065814
9.6456328164082	0.930757856625219
9.64564282141071	0.930812870357991
9.64565282641321	0.930867884264563
9.64566283141571	0.93092289834534
9.64567283641821	0.930977912600729
9.64568284142071	0.931032927031177
9.64569284642321	0.931087941637065
9.64570285142571	0.931142956418843
9.64571285642822	0.931197971376923
9.64572286143072	0.931252986511718
9.64573286643322	0.931308001823673
9.64574287143572	0.931363017313195
9.64575287643822	0.931418032980728
9.64576288144072	0.931473048826694
9.64577288644322	0.931528064851514
9.64578289144572	0.931583081055636
9.64579289644822	0.931638097439476
9.64580290145073	0.931693114003487
9.64581290645323	0.931748130748086
9.64582291145573	0.931803147673727
9.64583291645823	0.931858164780841
9.64584292146073	0.93191318206986
9.64585292646323	0.93196819954125
9.64586293146573	0.932023217195429
9.64587293646824	0.93207823503284
9.64588294147074	0.932133253053946
9.64589294647324	0.932188271259178
9.64590295147574	0.932243289649002
9.64591295647824	0.93229830822385
9.64592296148074	0.932353326984192
9.64593296648324	0.93240834593047
9.64594297148574	0.932463365063132
9.64595297648824	0.932518384382651
9.64596298149075	0.932573403889467
9.64597298649325	0.932628423584056
9.64598299149575	0.93268344346687
9.64599299649825	0.932738463538362
9.64600300150075	0.932793483799014
9.64601300650325	0.932848504249272
9.64602301150575	0.93290352488963
9.64603301650826	0.932958545720529
9.64604302151076	0.933013566742439
9.64605302651326	0.933068587955849
9.64606303151576	0.933123609361213
9.64607303651826	0.933178630959025
9.64608304152076	0.93323365274975
9.64609304652326	0.933288674733857
9.64610305152576	0.933343696911844
9.64611305652826	0.933398719284172
9.64612306153077	0.933453741851342
9.64613306653327	0.933508764613829
9.64614307153577	0.933563787572109
9.64615307653827	0.933618810726687
9.64616308154077	0.933673834078034
9.64617308654327	0.933728857626657
9.64618309154577	0.93378388137304
9.64619309654828	0.933838905317677
9.64620310155078	0.933893929461062
9.64621310655328	0.933948953803682
9.64622311155578	0.934003978346056
9.64623311655828	0.934059003088673
9.64624312156078	0.934114028032026
9.64625312656328	0.934169053176638
9.64626313156578	0.934224078522995
9.64627313656828	0.934279104071621
9.64628314157079	0.934334129823017
9.64629314657329	0.934389155777684
9.64630315157579	0.934444181936151
9.64631315657829	0.934499208298916
9.64632316158079	0.934554234866509
9.64633316658329	0.934609261639441
9.64634317158579	0.934664288618221
9.64635317658829	0.934719315803387
9.6463631815908	0.934774343195453
9.6463731865933	0.934829370794943
9.6463831915958	0.934884398602383
9.6463931965983	0.934939426618292
9.6464032016008	0.934994454843218
9.6464132066033	0.935049483277672
9.6464232116058	0.935104511922208
9.6464332166083	0.93515954077735
9.64644322161081	0.935214569843627
9.64645322661331	0.935269599121595
9.64646323161581	0.935324628611777
9.64647323661831	0.935379658314732
9.64648324162081	0.935434688230986
9.64649324662331	0.935489718361105
9.64650325162581	0.935544748705626
9.64651325662831	0.935599779265091
9.64652326163082	0.935654810040068
9.64653326663332	0.935709841031112
9.64654327163582	0.935764872238751
9.64655327663832	0.935819903663568
9.64656328164082	0.935874935306106
9.64657328664332	0.935929967166944
9.64658329164582	0.935984999246625
9.64659329664832	0.936040031545734
9.64660330165083	0.936095064064829
9.64661330665333	0.936150096804469
9.64662331165583	0.936205129765243
9.64663331665833	0.936260162947706
9.64664332166083	0.936315196352451
9.64665332666333	0.936370229980045
9.64666333166583	0.936425263831059
9.64667333666833	0.936480297906092
9.64668334167084	0.936535332205707
9.64669334667334	0.936590366730508
9.64670335167584	0.936645401481083
9.64671335667834	0.936700436457992
9.64672336168084	0.936755471661854
9.64673336668334	0.936810507093244
9.64674337168584	0.936865542752775
9.64675337668834	0.936920578641035
9.64676338169085	0.936975614758614
9.64677338669335	0.937030651106133
9.64678339169585	0.937085687684176
9.64679339669835	0.937140724493367
9.64680340170085	0.937195761534304
9.64681340670335	0.93725079880759
9.64682341170585	0.937305836313853
9.64683341670835	0.93736087405369
9.64684342171086	0.937415912027734
9.64685342671336	0.937470950236597
9.64686343171586	0.937525988680889
9.64687343671836	0.937581027361261
9.64688344172086	0.937636066278301
9.64689344672336	0.937691105432663
9.64690345172586	0.937746144824968
9.64691345672837	0.93780118445584
9.64692346173087	0.937856224325929
9.64693346673337	0.937911264435854
9.64694347173587	0.937966304786272
9.64695347673837	0.938021345377815
9.64696348174087	0.938076386211116
9.64697348674337	0.938131427286839
9.64698349174587	0.938186468605613
9.64699349674837	0.938241510168106
9.64700350175088	0.938296551974962
9.64701350675338	0.938351594026827
9.64702351175588	0.938406636324375
9.64703351675838	0.938461678868247
9.64704352176088	0.938516721659132
9.64705352676338	0.938571764697668
9.64706353176588	0.938626807984521
9.64707353676839	0.938681851520377
9.64708354177089	0.93873689530589
9.64709354677339	0.938791939341751
9.64710355177589	0.938846983628627
9.64711355677839	0.938902028167189
9.64712356178089	0.938957072958134
9.64713356678339	0.939012118002129
9.64714357178589	0.939067163299877
9.64715357678839	0.939122208852049
9.6471635817909	0.939177254659354
9.6471735867934	0.939232300722475
9.6471835917959	0.9392873470421
9.6471935967984	0.939342393618946
9.6472036018009	0.939397440453713
9.6472136068034	0.939452487547077
9.6472236118059	0.939507534899773
9.64723361680841	0.939562582512489
9.64724362181091	0.939617630385957
9.64725362681341	0.939672678520872
9.64726363181591	0.939727726917967
9.64727363681841	0.939782775577954
9.64728364182091	0.939837824501545
9.64729364682341	0.939892873689482
9.64730365182591	0.939947923142474
9.64731365682841	0.940002972861269
9.64732366183092	0.940058022846591
9.64733366683342	0.940113073099165
9.64734367183592	0.940168123619747
9.64735367683842	0.940223174409061
9.64736368184092	0.940278225467866
9.64737368684342	0.94033327679691
9.64738369184592	0.940388328396913
9.64739369684843	0.940443380268654
9.64740370185093	0.940498432412871
9.64741370685343	0.940553484830336
9.64742371185593	0.940608537521803
9.64743371685843	0.940663590488024
9.64744372186093	0.940718643729783
9.64745372686343	0.94077369724783
9.64746373186593	0.940828751042955
9.64747373686843	0.940883805115923
9.64748374187094	0.940938859467502
9.64749374687344	0.94099391409849
9.64750375187594	0.941048969009652
9.64751375687844	0.941104024201791
9.64752376188094	0.941159079675687
9.64753376688344	0.941214135432124
9.64754377188594	0.941269191471922
9.64755377688845	0.941324247795844
9.64756378189095	0.941379304404717
9.64757378689345	0.941434361299336
9.64758379189595	0.941489418480498
9.64759379689845	0.941544475949032
9.64760380190095	0.941599533705731
9.64761380690345	0.941654591751431
9.64762381190595	0.941709650086941
9.64763381690845	0.941764708713073
9.64764382191096	0.941819767630672
9.64765382691346	0.941874826840548
9.64766383191596	0.94192988634355
9.64767383691846	0.941984946140503
9.64768384192096	0.942040006232237
9.64769384692346	0.942095066619611
9.64770385192596	0.94215012730345
9.64771385692847	0.942205188284629
9.64772386193097	0.942260249563973
9.64773386693347	0.942315311142333
9.64774387193597	0.942370373020588
9.64775387693847	0.942425435199577
9.64776388194097	0.942480497680184
9.64777388694347	0.942535560463265
9.64778389194597	0.942590623549684
9.64779389694847	0.942645686940331
9.64780390195098	0.942700750636066
9.64781390695348	0.942755814637787
9.64782391195598	0.942810878946359
9.64783391695848	0.942865943562689
9.64784392196098	0.942921008487659
9.64785392696348	0.942976073722152
9.64786393196598	0.943031139267086
9.64787393696848	0.943086205123342
9.64788394197099	0.943141271291853
9.64789394697349	0.9431963377735
9.64790395197599	0.943251404569195
9.64791395697849	0.94330647167987
9.64792396198099	0.943361539106426
9.64793396698349	0.943416606849805
9.64794397198599	0.943471674910922
9.64795397698849	0.943526743290699
9.647963981991	0.943581811990087
9.6479739869935	0.943636881010004
9.647983991996	0.943691950351409
9.6479939969985	0.943747020015237
9.648004002001	0.943802090002428
9.6480140070035	0.94385716031395
9.648024012006	0.943912230950742
9.6480340170085	0.94396730191378
9.64804402201101	0.944022373204018
9.64805402701351	0.944077444822424
9.64806403201601	0.944132516769967
9.64807403701851	0.944187589047613
9.64808404202101	0.944242661656359
9.64809404702351	0.944297734597177
9.64810405202601	0.944352807871044
9.64811405702851	0.944407881478969
9.64812406203102	0.944462955421927
9.64813406703352	0.944518029700934
9.64814407203602	0.944573104316984
9.64815407703852	0.944628179271072
9.64816408204102	0.944683254564226
9.64817408704352	0.944738330197443
9.64818409204602	0.944793406171757
9.64819409704852	0.944848482488184
9.64820410205103	0.944903559147737
9.64821410705353	0.944958636151468
9.64822411205603	0.9450137135004
9.64823411705853	0.945068791195572
9.64824412206103	0.945123869238026
9.64825412706353	0.945178947628801
9.64826413206603	0.945234026368966
9.64827413706854	0.945289105459557
9.64828414207104	0.945344184901653
9.64829414707354	0.945399264696308
9.64830415207604	0.945454344844581
9.64831415707854	0.945509425347562
9.64832416208104	0.945564506206312
9.64833416708354	0.945619587421928
9.64834417208604	0.945674668995487
9.64835417708854	0.94572975092807
9.64836418209105	0.94578483322079
9.64837418709355	0.945839915874727
9.64838419209605	0.945894998891003
9.64839419709855	0.945950082270726
9.64840420210105	0.94600516601498
9.64841420710355	0.946060250124911
9.64842421210605	0.946115334601621
9.64843421710856	0.946170419446254
9.64844422211106	0.946225504659933
9.64845422711356	0.946280590243783
9.64846423211606	0.946335676198963
9.64847423711856	0.9463907625266
9.64848424212106	0.94644584922786
9.64849424712356	0.94650093630388
9.64850425212606	0.946556023755837
9.64851425712856	0.946611111584887
9.64852426213107	0.946666199792187
9.64853426713357	0.94672128837893
9.64854427213607	0.946776377346276
9.64855427713857	0.946831466695426
9.64856428214107	0.946886556427568
9.64857428714357	0.946941646543869
9.64858429214607	0.946996737045553
9.64859429714858	0.947051827933805
9.64860430215108	0.947106919209851
9.64861430715358	0.947162010874896
9.64862431215608	0.947217102930147
9.64863431715858	0.947272195376848
9.64864432216108	0.947327288216207
9.64865432716358	0.947382381449477
9.64866433216608	0.947437475077887
9.64867433716858	0.947492569102672
9.64868434217109	0.9475476635251
9.64869434717359	0.947602758346406
9.64870435217609	0.947657853567868
9.64871435717859	0.947712949190742
9.64872436218109	0.94776804521629
9.64873436718359	0.947823141645814
9.64874437218609	0.94787823848056
9.6487543771886	0.94793333572184
9.6487643821911	0.947988433370939
9.6487743871936	0.948043531429143
9.6487843921961	0.948098629897776
9.6487943971986	0.948153728778126
9.6488044022011	0.948208828071527
9.6488144072036	0.948263927779289
9.6488244122061	0.948319027902728
9.6488344172086	0.948374128443194
9.64884442221111	0.948429229402005
9.64885442721361	0.948484330780521
9.64886443221611	0.948539432580083
9.64887443721861	0.948594534802034
9.64888444222111	0.948649637447754
9.64889444722361	0.948704740518589
9.64890445222611	0.948759844015938
9.64891445722862	0.948814947941152
9.64892446223112	0.948870052295615
9.64893446723362	0.948925157080733
9.64894447223612	0.948980262297884
9.64895447723862	0.949035367948487
9.64896448224112	0.949090474033942
9.64897448724362	0.949145580555653
9.64898449224612	0.949200687515057
9.64899449724862	0.949255794913564
9.64900450225113	0.949310902752622
9.64901450725363	0.949366011033662
9.64902451225613	0.949421119758119
9.64903451725863	0.949476228927462
9.64904452226113	0.949531338543132
9.64905452726363	0.949586448606609
9.64906453226613	0.949641559119346
9.64907453726864	0.949696670082847
9.64908454227114	0.949751781498567
9.64909454727364	0.949806893367997
9.64910455227614	0.94986200569265
9.64911455727864	0.949917118474022
9.64912456228114	0.949972231713611
9.64913456728364	0.950027345412952
9.64914457228614	0.950082459573551
9.64915457728864	0.950137574196954
9.64916458229115	0.950192689284681
9.64917458729365	0.950247804838292
9.64918459229615	0.950302920859328
9.64919459729865	0.950358037349338
9.64920460230115	0.950413154309904
9.64921460730365	0.950468271742578
9.64922461230615	0.950523389648956
9.64923461730865	0.950578508030614
9.64924462231116	0.950633626889145
9.64925462731366	0.950688746226147
9.64926463231616	0.950743866043218
9.64927463731866	0.950798986341989
9.64928464232116	0.950854107124073
9.64929464732366	0.950909228391088
9.64930465232616	0.950964350144688
9.64931465732866	0.951019472386497
9.64932466233117	0.951074595118185
9.64933466733367	0.951129718341399
9.64934467233617	0.951184842057795
9.64935467733867	0.951239966269066
9.64936468234117	0.951295090976872
9.64937468734367	0.95135021618292
9.64938469234617	0.951405341888897
9.64939469734867	0.951460468096497
9.64940470235118	0.951515594807448
9.64941470735368	0.951570722023462
9.64942471235618	0.951625849746265
9.64943471735868	0.951680977977591
9.64944472236118	0.951736106719174
9.64945472736368	0.951791235972783
9.64946473236618	0.951846365740158
9.64947473736868	0.951901496023085
9.64948474237119	0.951956626823328
9.64949474737369	0.952011758142662
9.64950475237619	0.952066889982897
9.64951475737869	0.952122022345813
9.64952476238119	0.952177155233237
9.64953476738369	0.952232288646976
9.64954477238619	0.952287422588845
9.64955477738869	0.952342557060695
9.6495647823912	0.952397692064351
9.6495747873937	0.952452827601679
9.6495847923962	0.95250796367454
9.6495947973987	0.952563100284773
9.6496048024012	0.952618237434281
9.6496148074037	0.952673375124931
9.6496248124062	0.952728513358636
9.64963481740871	0.952783652137288
9.64964482241121	0.95283879146279
9.64965482741371	0.95289393133708
9.64966483241621	0.95294907176207
9.64967483741871	0.953004212739717
9.64968484242121	0.953059354271958
9.64969484742371	0.953114496360743
9.64970485242621	0.953169639008055
9.64971485742871	0.953224782215851
9.64972486243122	0.953279925986134
9.64973486743372	0.95333507032088
9.64974487243622	0.953390215222111
9.64975487743872	0.95344536069184
9.64976488244122	0.953500506732063
9.64977488744372	0.953555653344838
9.64978489244622	0.9536108005322
9.64979489744873	0.953665948296189
9.64980490245123	0.953721096638887
9.64981490745373	0.953776245562346
9.64982491245623	0.953831395068665
9.64983491745873	0.953886545159919
9.64984492246123	0.953941695838226
9.64985492746373	0.953996847105689
9.64986493246623	0.95405199896442
9.64987493746873	0.954107151416568
9.64988494247124	0.954162304464259
9.64989494747374	0.954217458109663
9.64990495247624	0.954272612354933
9.64991495747874	0.954327767202233
9.64992496248124	0.954382922653776
9.64993496748374	0.954438078711717
9.64994497248624	0.954493235378292
9.64995497748875	0.954548392655705
9.64996498249125	0.954603550546174
9.64997498749375	0.954658709051955
9.64998499249625	0.954713868175279
9.64999499749875	0.954769027918422
9.65000500250125	0.954824188283646
9.65001500750375	0.954879349273224
9.65002501250625	0.954934510889467
9.65003501750875	0.95498967313466
9.65004502251126	0.955044836011138
9.65005502751376	0.955099999521217
9.65006503251626	0.955155163667226
9.65007503751876	0.955210328451535
9.65008504252126	0.955265493876495
9.65009504752376	0.95532065994448
9.65010505252626	0.955375826657873
9.65011505752877	0.955430994019063
9.65012506253127	0.955486162030477
9.65013506753377	0.955541330694518
9.65014507253627	0.955596500013634
9.65015507753877	0.955651669990264
9.65016508254127	0.955706840626854
9.65017508754377	0.955762011925892
9.65018509254627	0.955817183889842
9.65019509754877	0.955872356521215
9.65020510255128	0.95592752982251
9.65021510755378	0.955982703796235
9.65022511255628	0.956037878444943
9.65023511755878	0.956093053771158
9.65024512256128	0.956148229777457
9.65025512756378	0.95620340646641
9.65026513256628	0.956258583840573
9.65027513756879	0.95631376190257
9.65028514257129	0.956368940654993
9.65029514757379	0.956424120100482
9.65030515257629	0.956479300241664
9.65031515757879	0.956534481081181
9.65032516258129	0.956589662621713
9.65033516758379	0.956644844865919
9.65034517258629	0.956700027816508
9.65035517758879	0.956755211476176
9.6503651825913	0.956810395847629
9.6503751875938	0.95686558093362
9.6503851925963	0.956920766736876
9.6503951975988	0.956975953260175
9.6504052026013	0.957031140506274
9.6504152076038	0.957086328477978
9.6504252126063	0.957141517178093
9.65043521760881	0.957196706609407
9.65044522261131	0.95725189677478
9.65045522761381	0.95730708767705
9.65046523261631	0.957362279319069
9.65047523761881	0.957417471703733
9.65048524262131	0.957472664833914
9.65049524762381	0.957527858712538
9.65050525262631	0.957583053342507
9.65051525762881	0.957638248726778
9.65052526263132	0.957693444868292
9.65053526763382	0.957748641770009
9.65054527263632	0.957803839434931
9.65055527763882	0.957859037866038
9.65056528264132	0.957914237066363
9.65057528764382	0.957969437038929
9.65058529264632	0.958024637786772
9.65059529764883	0.958079839312983
9.65060530265133	0.958135041620603
9.65061530765383	0.958190244712757
9.65062531265633	0.958245448592547
9.65063531765883	0.958300653263091
9.65064532266133	0.958355858727552
9.65065532766383	0.958411064989075
9.65066533266633	0.958466272050855
9.65067533766883	0.95852147991608
9.65068534267134	0.958576688587951
9.65069534767384	0.958631898069719
9.65070535267634	0.958687108364611
9.65071535767884	0.958742319475909
9.65072536268134	0.958797531406887
9.65073536768384	0.958852744160835
9.65074537268634	0.95890795774109
9.65075537768884	0.958963172150966
9.65076538269135	0.959018387393848
9.65077538769385	0.959073603473077
9.65078539269635	0.959128820392043
9.65079539769885	0.959184038154174
9.65080540270135	0.959239256762878
9.65081540770385	0.959294476221617
9.65082541270635	0.959349696533848
9.65083541770885	0.959404917703043
9.65084542271136	0.959460139732724
9.65085542771386	0.959515362626394
9.65086543271636	0.95957058638761
9.65087543771886	0.959625811019925
9.65088544272136	0.959681036526908
9.65089544772386	0.959736262912176
9.65090545272636	0.959791490179331
9.65091545772886	0.959846718332029
9.65092546273137	0.959901947373922
9.65093546773387	0.959957177308687
9.65094547273637	0.960012408140025
9.65095547773887	0.960067639871647
9.65096548274137	0.960122872507312
9.65097548774387	0.960178106050773
9.65098549274637	0.960233340505802
9.65099549774888	0.960288575876224
9.65100550275138	0.960343812165844
9.65101550775388	0.960399049378526
9.65102551275638	0.96045428751813
9.65103551775888	0.960509526588537
9.65104552276138	0.960564766593676
9.65105552776388	0.960620007537462
9.65106553276638	0.960675249423871
9.65107553776888	0.96073049225686
9.65108554277139	0.96078573604045
9.65109554777389	0.960840980778655
9.65110555277639	0.96089622647552
9.65111555777889	0.960951473135114
9.65112556278139	0.96100672076153
9.65113556778389	0.961061969358875
9.65114557278639	0.961117218931304
9.6511555777889	0.961172469482962
9.6511655827914	0.961227721018055
9.6511755877939	0.961282973540774
9.6511855927964	0.961338227055372
9.6511955977989	0.961393481566097
9.6512056028014	0.961448737077226
9.6512156078039	0.961503993593083
9.6512256128064	0.961559251117983
9.6512356178089	0.961614509656303
9.65124562281141	0.961669769212415
9.65125562781391	0.961725029790721
9.65126563281641	0.96178029139567
9.65127563781891	0.961835554031716
9.65128564282141	0.961890817703342
9.65129564782391	0.961946082415061
9.65130565282641	0.962001348171401
9.65131565782892	0.962056614976947
9.65132566283142	0.96211188283627
9.65133566783392	0.962167151754009
9.65134567283642	0.962222421734798
9.65135567783892	0.962277692783302
9.65136568284142	0.962332964904238
9.65137568784392	0.962388238102318
9.65138569284642	0.962443512382315
9.65139569784892	0.962498787749003
9.65140570285143	0.962554064207187
9.65141570785393	0.962609341761725
9.65142571285643	0.962664620417469
9.65143571785893	0.962719900179336
9.65144572286143	0.962775181052254
9.65145572786393	0.962830463041153
9.65146573286643	0.962885746151047
9.65147573786894	0.962941030386934
9.65148574287144	0.96299631575388
9.65149574787394	0.963051602256952
9.65150575287644	0.96310688990125
9.65151575787894	0.963162178691931
9.65152576288144	0.963217468634145
9.65153576788394	0.963272759733111
9.65154577288644	0.963328051994053
9.65155577788894	0.963383345422225
9.65156578289145	0.963438640022942
9.65157578789395	0.963493935801514
9.65158579289645	0.963549232763318
9.65159579789895	0.96360453091374
9.65160580290145	0.963659830258196
9.65161580790395	0.963715130802173
9.65162581290645	0.963770432551127
9.65163581790896	0.963825735510613
9.65164582291146	0.963881039686181
9.65165582791396	0.963936345083418
9.65166583291646	0.96399165170797
9.65167583791896	0.964046959565484
9.65168584292146	0.964102268661676
9.65169584792396	0.964157579002273
9.65170585292646	0.964212890593034
9.65171585792896	0.964268203439784
9.65172586293147	0.964323517548347
9.65173586793397	0.964378832924618
9.65174587293647	0.964434149574495
9.65175587793897	0.964489467503948
9.65176588294147	0.964544786718957
9.65177588794397	0.96460010722554
9.65178589294647	0.964655429029789
9.65179589794898	0.96471075213778
9.65180590295148	0.964766076555653
9.65181590795398	0.964821402289608
9.65182591295648	0.964876729345845
9.65183591795898	0.964932057730642
9.65184592296148	0.964987387450279
9.65185592796398	0.965042718511111
9.65186593296648	0.965098050919509
9.65187593796898	0.965153384681883
9.65188594297149	0.965208719804712
9.65189594797399	0.965264056294479
9.65190595297649	0.965319394157746
9.65191595797899	0.965374733401089
9.65192596298149	0.965430074031127
9.65193596798399	0.965485416054548
9.65194597298649	0.965540759478048
9.651955977989	0.96559610430841
9.6519659829915	0.965651450552409
9.651975987994	0.965706798216887
9.6519859929965	0.965762147308753
9.651995997999	0.965817497834923
9.6520060030015	0.965872849802393
9.652016008004	0.965928203218179
9.6520260130065	0.965983558089342
9.652036018009	0.966038914423017
9.65204602301151	0.96609427222635
9.65205602801401	0.966149631506568
9.65206603301651	0.966204992270921
9.65207603801901	0.966260354526705
9.65208604302151	0.966315718281293
9.65209604802401	0.966371083542068
9.65210605302651	0.9664264503165
9.65211605802901	0.966481818612083
9.65212606303152	0.966537188436364
9.65213606803402	0.966592559796948
9.65214607303652	0.966647932701476
9.65215607803902	0.966703307157669
9.65216608304152	0.966758683173273
9.65217608804402	0.966814060756084
9.65218609304652	0.96686943991398
9.65219609804902	0.966924820654855
9.65220610305153	0.966980202986692
9.65221610805403	0.9670355869175
9.65222611305653	0.967090972455344
9.65223611805903	0.967146359608369
9.65224612306153	0.96720174838474
9.65225612806403	0.967257138792713
9.65226613306653	0.967312530840574
9.65227613806903	0.967367924536665
9.65228614307154	0.967423319889413
9.65229614807404	0.967478716907273
9.65230615307654	0.96753411559877
9.65231615807904	0.967589515972485
9.65232616308154	0.967644918037051
9.65233616808404	0.967700321801188
9.65234617308654	0.967755727273637
9.65235617808905	0.967811134463238
9.65236618309155	0.967866543378865
9.65237618809405	0.967921954029453
9.65238619309655	0.967977366424027
9.65239619809905	0.968032780571637
9.65240620310155	0.968088196481435
9.65241620810405	0.968143614162598
9.65242621310655	0.968199033624406
9.65243621810905	0.968254454876174
9.65244622311156	0.968309877927285
9.65245622811406	0.968365302787214
9.65246623311656	0.968420729465487
9.65247623811906	0.968476157971665
9.65248624312156	0.968531588315437
9.65249624812406	0.968587020506511
9.65250625312656	0.968642454554703
9.65251625812907	0.96869789046986
9.65252626313157	0.968753328261939
9.65253626813407	0.968808767940937
9.65254627313657	0.968864209516925
9.65255627813907	0.968919653000074
9.65256628314157	0.96897509840059
9.65257628814407	0.969030545728788
9.65258629314657	0.969085994995033
9.65259629814907	0.969141446209763
9.65260630315158	0.969196899383518
9.65261630815408	0.969252354526881
9.65262631315658	0.969307811650546
9.65263631815908	0.969363270765265
9.65264632316158	0.969418731881846
9.65265632816408	0.969474195011226
9.65266633316658	0.969529660164379
9.65267633816909	0.969585127352395
9.65268634317159	0.969640596586417
9.65269634817409	0.969696067877672
9.65270635317659	0.969751541237497
9.65271635817909	0.969807016677275
9.65272636318159	0.96986249420851
9.65273636818409	0.969917973842764
9.65274637318659	0.969973455591686
9.65275637818909	0.970028939467037
9.6527663831916	0.970084425480632
9.6527763881941	0.970139913644408
9.6527863931966	0.970195403970365
9.6527963981991	0.970250896470594
9.6528064032016	0.970306391157312
9.6528164082041	0.970361888042765
9.6528264132066	0.970417387139354
9.65283641820911	0.97047288845954
9.65284642321161	0.970528392015874
9.65285642821411	0.970583897821034
9.65286643321661	0.970639405887755
9.65287643821911	0.970694916228907
9.65288644322161	0.97075042885743
9.65289644822411	0.970805943786364
9.65290645322661	0.970861461028875
9.65291645822911	0.970916980598193
9.65292646323162	0.97097250250769
9.65293646823412	0.971028026770809
9.65294647323662	0.9710835534011
9.65295647823912	0.971139082412243
9.65296648324162	0.971194613818001
9.65297648824412	0.971250147632246
9.65298649324662	0.971305683868964
9.65299649824913	0.971361222542239
9.65300650325163	0.971416763666291
9.65301650825413	0.971472307255419
9.65302651325663	0.971527853324065
9.65303651825913	0.971583401886762
9.65304652326163	0.971638952958155
9.65305652826413	0.971694506553033
9.65306653326663	0.971750062686264
9.65307653826913	0.971805621372873
9.65308654327164	0.971861182627966
9.65309654827414	0.971916746466806
9.65310655327664	0.97197231290475
9.65311655827914	0.972027881957279
9.65312656328164	0.972083453640025
9.65313656828414	0.972139027968726
9.65314657328664	0.97219460495922
9.65315657828915	0.972250184627528
9.65316658329165	0.972305766989754
9.65317658829415	0.972361352062169
9.65318659329665	0.972416939861139
9.65319659829915	0.972472530403201
9.65320660330165	0.972528123704998
9.65321660830415	0.972583719783308
9.65322661330665	0.972639318655077
9.65323661830915	0.972694920337348
9.65324662331166	0.972750524847346
9.65325662831416	0.972806132202407
9.65326663331666	0.97286174242001
9.65327663831916	0.972917355517809
9.65328664332166	0.972972971513563
9.65329664832416	0.97302859042522
9.65330665332666	0.973084212270854
9.65331665832917	0.973139837068665
9.65332666333167	0.97319546483706
9.65333666833417	0.973251095594555
9.65334667333667	0.973306729359856
9.65335667833917	0.973362366151799
9.65336668334167	0.97341800598938
9.65337668834417	0.973473648891783
9.65338669334667	0.973529294878317
9.65339669834917	0.97358494396849
9.65340670335168	0.973640596181951
9.65341670835418	0.973696251538516
9.65342671335668	0.973751910058195
9.65343671835918	0.973807571761136
9.65344672336168	0.973863236667694
9.65345672836418	0.973918904798373
9.65346673336668	0.973974576173853
9.65347673836919	0.974030250815029
9.65348674337169	0.974085928742913
9.65349674837419	0.974141609978763
9.65350675337669	0.974197294543985
9.65351675837919	0.974252982460172
9.65352676338169	0.974308673749133
9.65353676838419	0.974364368432831
9.65354677338669	0.97442006653346
9.65355677838919	0.974475768073376
9.6535667833917	0.974531473075139
9.6535767883942	0.974587181561531
9.6535867933967	0.974642893555502
9.6535967983992	0.974698609080239
9.6536068034017	0.974754328159111
9.6536168084042	0.974810050815692
9.6536268134067	0.974865777073797
9.6536368184092	0.974921506957416
9.65364682341171	0.974977240490801
9.65365682841421	0.975032977698366
9.65366683341671	0.975088718604773
9.65367683841921	0.975144463234926
9.65368684342171	0.975200211613917
9.65369684842421	0.975255963767102
9.65370685342671	0.975311719720042
9.65371685842922	0.975367479498532
9.65372686343172	0.975423243128625
9.65373686843422	0.975479010636583
9.65374687343672	0.97553478204894
9.65375687843922	0.975590557392442
9.65376688344172	0.975646336694118
9.65377688844422	0.975702119981216
9.65378689344672	0.975757907281242
9.65379689844922	0.975813698621981
9.65380690345173	0.975869494031442
9.65381690845423	0.975925293537942
9.65382691345673	0.975981097170008
9.65383691845923	0.976036904956461
9.65384692346173	0.976092716926414
9.65385692846423	0.976148533109216
9.65386693346673	0.976204353534531
9.65387693846924	0.976260178232276
9.65388694347174	0.976316007232655
9.65389694847424	0.976371840566184
9.65390695347674	0.976427678263635
9.65391695847924	0.976483520356113
9.65392696348174	0.976539366874991
9.65393696848424	0.976595217851947
9.65394697348674	0.97665107331899
9.65395697848924	0.976706933308403
9.65396698349175	0.976762797852817
9.65397698849425	0.976818666985157
9.65398699349675	0.976874540738673
9.65399699849925	0.976930419146943
9.65400700350175	0.976986302243863
9.65401700850425	0.977042190063691
9.65402701350675	0.977098082640994
9.65403701850926	0.97715398001068
9.65404702351176	0.97720988220803
9.65405702851426	0.977265789268639
9.65406703351676	0.977321701228493
9.65407703851926	0.977377618123908
9.65408704352176	0.977433539991565
9.65409704852426	0.977489466868538
9.65410705352676	0.977545398792239
9.65411705852926	0.977601335800494
9.65412706353177	0.977657277931482
9.65413706853427	0.977713225223769
9.65414707353677	0.977769177716341
9.65415707853927	0.977825135448556
9.65416708354177	0.977881098460179
9.65417708854427	0.977937066791383
9.65418709354677	0.977993040482747
9.65419709854928	0.978049019575293
9.65420710355178	0.978105004110431
9.65421710855428	0.978160994130035
9.65422711355678	0.978216989676388
9.65423711855928	0.978272990792211
9.65424712356178	0.978328997520701
9.65425712856428	0.978385009905467
9.65426713356678	0.978441027990615
9.65427713856928	0.978497051820687
9.65428714357179	0.978553081440694
9.65429714857429	0.978609116896152
9.65430715357679	0.978665158233023
9.65431715857929	0.978721205497794
9.65432716358179	0.97877725873743
9.65433716858429	0.978833317999371
9.65434717358679	0.978889383331623
9.6543571785893	0.978945454782659
9.6543671835918	0.979001532401516
9.6543771885943	0.979057616237729
9.6543871935968	0.979113706341375
9.6543971985993	0.979169802763102
9.6544072036018	0.979225905554073
9.6544172086043	0.979282014766049
9.6544272136068	0.979338130451324
9.6544372186093	0.979394252662801
9.65444722361181	0.979450381453942
9.65445722861431	0.979506516878799
9.65446723361681	0.979562658992054
9.65447723861931	0.979618807848961
9.65448724362181	0.979674963505427
9.65449724862431	0.979731126017967
9.65450725362681	0.979787295443703
9.65451725862932	0.979843471840459
9.65452726363182	0.979899655266663
9.65453726863432	0.979955845781444
9.65454727363682	0.980012043444575
9.65455727863932	0.980068248316513
9.65456728364182	0.98012446045843
9.65457728864432	0.980180679932168
9.65458729364682	0.980236906800315
9.65459729864932	0.980293141126153
9.65460730365183	0.980349382973699
9.65461730865433	0.98040563240774
9.65462731365683	0.980461889493781
9.65463731865933	0.980518154298131
9.65464732366183	0.980574426887846
9.65465732866433	0.980630707330773
9.65466733366683	0.980686995695595
9.65467733866934	0.980743292051744
9.65468734367184	0.98079959646954
9.65469734867434	0.980855909020104
9.65470735367684	0.980912229775406
9.65471735867934	0.980968558808308
9.65472736368184	0.981024896192508
9.65473736868434	0.981081242002633
9.65474737368684	0.981137596314183
9.65475737868934	0.981193959203575
9.65476738369185	0.981250330748185
9.65477738869435	0.981306711026295
9.65478739369685	0.981363100117188
9.65479739869935	0.981419498101089
9.65480740370185	0.981475905059216
9.65481740870435	0.981532321073819
9.65482741370685	0.981588746228134
9.65483741870936	0.981645180606477
9.65484742371186	0.981701624294164
9.65485742871436	0.98175807737761
9.65486743371686	0.981814539944337
9.65487743871936	0.981871012082931
9.65488744372186	0.98192749388314
9.65489744872436	0.981983985435826
9.65490745372686	0.982040486833009
9.65491745872936	0.982096998167913
9.65492746373187	0.982153519534925
9.65493746873437	0.982210051029684
9.65494747373687	0.982266592749038
9.65495747873937	0.982323144791092
9.65496748374187	0.982379707255256
9.65497748874437	0.982436280242202
9.65498749374687	0.982492863853959
9.65499749874937	0.982549458193864
9.65500750375188	0.98260606336666
9.65501750875438	0.982662679478426
9.65502751375688	0.982719306636681
9.65503751875938	0.982775944950392
9.65504752376188	0.982832594529964
9.65505752876438	0.982889255487283
9.65506753376688	0.982945927935773
9.65507753876939	0.983002611990356
9.65508754377189	0.983059307767553
9.65509754877439	0.98311601538544
9.65510755377689	0.983172734963743
9.65511755877939	0.983229466623807
9.65512756378189	0.983286210488649
9.65513756878439	0.98334296668302
9.65514757378689	0.983399735333364
9.65515757878939	0.983456516567928
9.6551675837919	0.983513310516725
9.6551775887944	0.983570117311604
9.6551875937969	0.983626937086276
9.6551975987994	0.983683769976333
9.6552076038019	0.983740616119325
9.6552176088044	0.983797475654735
9.6552276138069	0.983854348724044
9.65523761880941	0.983911235470798
9.65524762381191	0.983968136040573
9.65525762881441	0.984025050581097
9.65526763381691	0.984081979242216
9.65527763881941	0.984138922175966
9.65528764382191	0.984195879536641
9.65529764882441	0.984252851480768
9.65530765382691	0.984309838167227
9.65531765882941	0.984366839757225
9.65532766383192	0.984423856414376
9.65533766883442	0.984480888304765
9.65534767383692	0.984537935596948
9.65535767883942	0.98459499846203
9.65536768384192	0.98465207707371
9.65537768884442	0.984709171608317
9.65538769384692	0.984766282244905
9.65539769884943	0.984823409165232
9.65540770385193	0.984880552553897
9.65541770885443	0.984937712598322
9.65542771385693	0.984994889488842
9.65543771885943	0.985052083418789
9.65544772386193	0.985109294584486
9.65545772886443	0.98516652318538
9.65546773386693	0.985223769424042
9.65547773886943	0.985281033506259
9.65548774387194	0.985338315641123
9.65549774887444	0.985395616041038
9.65550775387694	0.985452934921857
9.65551775887944	0.985510272502905
9.65552776388194	0.98556762900703
9.65553776888444	0.985625004660773
9.65554777388694	0.985682399694331
9.65555777888945	0.985739814341727
9.65556778389195	0.985797248840818
9.65557778889445	0.985854703433408
9.65558779389695	0.985912178365357
9.65559779889945	0.985969673886608
9.65560780390195	0.986027190251342
9.65561780890445	0.986084727718008
9.65562781390695	0.986142286549445
9.65563781890945	0.986199867013001
9.65564782391196	0.98625746938057
9.65565782891446	0.986315093928766
9.65566783391696	0.986372740938949
9.65567783891946	0.986430410697412
9.65568784392196	0.986488103495428
9.65569784892446	0.986545819629357
9.65570785392696	0.986603559400842
9.65571785892947	0.986661323116837
9.65572786393197	0.986719111089765
9.65573786893447	0.986776923637671
9.65574787393697	0.986834761084283
9.65575787893947	0.986892623759225
9.65576788394197	0.986950511998071
9.65577788894447	0.987008426142567
9.65578789394697	0.987066366540702
9.65579789894947	0.987124333546892
9.65580790395198	0.987182327522154
9.65581790895448	0.987240348834201
9.65582791395698	0.987298397857679
9.65583791895948	0.987356474974264
9.65584792396198	0.987414580572875
9.65585792896448	0.987472715049838
9.65586793396698	0.987530878809061
9.65587793896949	0.987589072262256
9.65588794397199	0.987647295829078
9.65589794897449	0.987705549937349
9.65590795397699	0.987763835023297
9.65591795897949	0.987822151531693
9.65592796398199	0.987880499916152
9.65593796898449	0.987938880639286
9.65594797398699	0.98799729417297
9.65595797898949	0.988055740998603
9.655967983992	0.988114221607293
9.6559779889945	0.988172736500187
9.655987993997	0.988231286188665
9.6559979989995	0.988289871194644
9.656008004002	0.988348492050882
9.6560180090045	0.988407149301216
9.656028014007	0.988465843500895
9.65603801900951	0.988524575216882
9.65604802401201	0.988583345028162
9.65605802901451	0.988642153526115
9.65606803401701	0.988701001314784
9.65607803901951	0.988759889011309
9.65608804402201	0.988818817246228
9.65609804902451	0.988877786663877
9.65610805402701	0.988936797922817
9.65611805902951	0.988995851696167
9.65612806403202	0.989054948672104
9.65613806903452	0.989114089554226
9.65614807403702	0.989173275062036
9.65615807903952	0.989232505931433
9.65616808404202	0.98929178291513
9.65617808904452	0.98935110678323
9.65618809404702	0.989410478323692
9.65619809904953	0.989469898342855
9.65620810405203	0.989529367666086
9.65621810905453	0.989588887138256
9.65622811405703	0.989648457624427
9.65623811905953	0.989708080010406
9.65624812406203	0.989767755203433
9.65625812906453	0.989827484132875
9.65626813406703	0.989887267750865
9.65627813906953	0.989947107033104
9.65628814407204	0.990007002979557
9.65629814907454	0.990066956615263
9.65630815407704	0.990126968991191
9.65631815907954	0.990187041185021
9.65632816408204	0.99024717430211
9.65633816908454	0.990307369476344
9.65634817408704	0.990367627871176
9.65635817908955	0.990427950680573
9.65636818409205	0.990488339130053
9.65637818909455	0.990548794477869
9.65638819409705	0.990609318016045
9.65639819909955	0.990669911071606
9.65640820410205	0.990730575007853
9.65641820910455	0.990791311225583
9.65642821410705	0.990852121164529
9.65643821910956	0.990913006304693
9.65644822411206	0.990973968167905
9.65645822911456	0.991035008319303
9.65646823411706	0.991096128368982
9.65647823911956	0.991157329973719
9.65648824412206	0.991218614838682
9.65649824912456	0.991279984719365
9.65650825412706	0.991341441423476
9.65651825912956	0.991402986813002
9.65652826413207	0.991464622806408
9.65653826913457	0.991526351380768
9.65654827413707	0.991588174574273
9.65655827913957	0.991650094488613
9.65656828414207	0.991712113291618
9.65657828914457	0.991774233220046
9.65658829414707	0.991836456582397
9.65659829914958	0.991898785762039
9.65660830415208	0.991961223220347
9.65661830915458	0.992023771500108
9.65662831415708	0.992086433229115
9.65663831915958	0.992149211123863
9.65664832416208	0.992212107993594
9.65665832916458	0.992275126744425
9.65666833416708	0.992338270383809
9.65667833916958	0.992401542025261
9.65668834417209	0.992464944893248
9.65669834917459	0.992528482328545
9.65670835417709	0.992592157793689
9.65671835917959	0.992655974878993
9.65672836418209	0.992719937308807
9.65673836918459	0.992784048948124
9.65674837418709	0.992848313809754
9.6567583791896	0.992912736061784
9.6567683841921	0.992977320035645
9.6567783891946	0.993042070234697
9.6567883941971	0.993106991343276
9.6567983991996	0.993172088236527
9.6568084042021	0.993237365990728
9.6568184092046	0.993302829894457
9.6568284142071	0.993368485460537
9.6568384192096	0.99343433843872
9.65684842421211	0.993500394829472
9.65685842921461	0.993566660898591
9.65686843421711	0.993633143193055
9.65687843921961	0.993699848558007
9.65688844422211	0.993766784155064
9.65689844922461	0.993833957482113
9.65690845422711	0.993901376394572
9.65691845922962	0.993969049128488
9.65692846423212	0.994036984325543
9.65693846923462	0.994105191060039
9.65694847423712	0.994173678868377
9.65695847923962	0.994242457780926
9.65696848424212	0.994311538356848
9.65697848924462	0.99438093172206
9.65698849424712	0.994450649610607
9.65699849924962	0.994520704410082
9.65700850425213	0.994591109211241
9.65701850925463	0.994661877862669
9.65702851425713	0.994733025030735
9.65703851925963	0.994804566265834
9.65704852426213	0.994876518075487
9.65705852926463	0.994948898005291
9.65706853426713	0.995021724728717
9.65707853926964	0.995095018147056
9.65708854427214	0.995168799500713
9.65709854927464	0.995243091493812
9.65710855427714	0.995317918433674
9.65711855927964	0.995393306387815
9.65712856428214	0.995469283360792
9.65713856928464	0.995545879494378
9.65714857428714	0.995623127294776
9.65715857928964	0.995701061891301
9.65716858429215	0.995779721332373
9.65717858929465	0.995859146925105
9.65718859429715	0.995939383626978
9.65719859929965	0.996020480499462
9.65720860430215	0.996102491235814
9.65721860930465	0.996185474778681
9.65722861430715	0.996269496046552
9.65723861930966	0.996354626793478
9.65724862431216	0.996440946633121
9.65725862931466	0.99652854426684
9.65726863431716	0.996617518968034
9.65727863931966	0.996707982390486
9.65728864432216	0.99680006079173
9.65729864932466	0.996893897793501
9.65730865432716	0.996989657846135
9.65731865932966	0.997087530629384
9.65732866433217	0.997187736717226
9.65733866933467	0.997290534980108
9.65734867433717	0.997396232421716
9.65735867933967	0.997505197503822
9.65736868434217	0.997617878598082
9.65737868934467	0.997734830196796
9.65738869434717	0.997856751277427
9.65739869934968	0.997984543495482
9.65740870435218	0.998119403354811
9.65741870935468	0.998262976238643
9.65742871435718	0.99841763204704
9.65743871935968	0.998587005267141
9.65744872436218	0.99877719630482
9.65745872936468	0.999000013687945
9.65746873436718	0.999285349486127
9.65747873936968	0.999834147429716
9.65748874437219	1
9.65749874937469	1
9.65750875437719	1
9.65751875937969	1
9.65752876438219	1
9.65753876938469	1
9.65754877438719	1
9.6575587793897	1
9.6575687843922	1
9.6575787893947	1
9.6575887943972	1
9.6575987993997	1
9.6576088044022	1
9.6576188094047	1
9.6576288144072	1
9.6576388194097	1
9.65764882441221	1
9.65765882941471	1
9.65766883441721	1
9.65767883941971	1
9.65768884442221	1
9.65769884942471	1
9.65770885442721	1
9.65771885942972	1
9.65772886443222	1
9.65773886943472	1
9.65774887443722	1
9.65775887943972	1
9.65776888444222	1
9.65777888944472	1
9.65778889444722	1
9.65779889944973	1
9.65780890445223	1
9.65781890945473	1
9.65782891445723	1
9.65783891945973	1
9.65784892446223	1
9.65785892946473	1
9.65786893446723	1
9.65787893946973	1
9.65788894447224	1
9.65789894947474	1
9.65790895447724	1
9.65791895947974	1
9.65792896448224	1
9.65793896948474	1
9.65794897448724	1
9.65795897948975	1
9.65796898449225	1
9.65797898949475	1
9.65798899449725	1
9.65799899949975	1
9.65800900450225	1
9.65801900950475	1
9.65802901450725	1
9.65803901950975	1
9.65804902451226	1
9.65805902951476	1
9.65806903451726	1
9.65807903951976	1
9.65808904452226	1
9.65809904952476	1
9.65810905452726	1
9.65811905952977	1
9.65812906453227	1
9.65813906953477	1
9.65814907453727	1
9.65815907953977	1
9.65816908454227	1
9.65817908954477	1
9.65818909454727	1
9.65819909954977	1
9.65820910455228	1
9.65821910955478	1
9.65822911455728	1
9.65823911955978	1
9.65824912456228	1
9.65825912956478	1
9.65826913456728	1
9.65827913956979	1
9.65828914457229	1
9.65829914957479	1
9.65830915457729	1
9.65831915957979	1
9.65832916458229	1
9.65833916958479	1
9.65834917458729	1
9.65835917958979	1
9.6583691845923	1
9.6583791895948	1
9.6583891945973	1
9.6583991995998	1
9.6584092046023	1
9.6584192096048	1
9.6584292146073	1
9.65843921960981	1
9.65844922461231	1
9.65845922961481	1
9.65846923461731	1
9.65847923961981	1
9.65848924462231	1
9.65849924962481	1
9.65850925462731	1
9.65851925962981	1
9.65852926463232	1
9.65853926963482	1
9.65854927463732	1
9.65855927963982	1
9.65856928464232	1
9.65857928964482	1
9.65858929464732	1
9.65859929964983	1
9.65860930465233	1
9.65861930965483	1
9.65862931465733	1
9.65863931965983	1
9.65864932466233	1
9.65865932966483	1
9.65866933466733	1
9.65867933966983	1
9.65868934467234	1
9.65869934967484	1
9.65870935467734	1
9.65871935967984	1
9.65872936468234	1
9.65873936968484	1
9.65874937468734	1
9.65875937968985	1
9.65876938469235	1
9.65877938969485	1
9.65878939469735	1
9.65879939969985	1
9.65880940470235	1
9.65881940970485	1
9.65882941470735	1
9.65883941970985	1
9.65884942471236	1
9.65885942971486	1
9.65886943471736	1
9.65887943971986	1
9.65888944472236	1
9.65889944972486	1
9.65890945472736	1
9.65891945972987	1
9.65892946473237	1
9.65893946973487	1
9.65894947473737	1
9.65895947973987	1
9.65896948474237	1
9.65897948974487	1
9.65898949474737	1
9.65899949974987	1
9.65900950475238	1
9.65901950975488	1
9.65902951475738	1
9.65903951975988	1
9.65904952476238	1
9.65905952976488	1
9.65906953476738	1
9.65907953976989	0.999395091912405
9.65908954477239	0.999076223966346
9.65909954977489	0.998839465850741
9.65910955477739	0.998641196905975
9.65911955977989	0.998466415580936
9.65912956478239	0.998307828177177
9.65913956978489	0.998161239882168
9.65914957478739	0.998023978479563
9.6591595797899	0.997894219310319
9.6591695847924	0.997770651987203
9.6591795897949	0.997652298614219
9.6591895947974	0.997538407016412
9.6591995997999	0.997428384316772
9.6592096048024	0.997321753668328
9.6592196098049	0.997218124986752
9.6592296148074	0.997117174519493
9.65923961980991	0.99701863019766
9.65924962481241	0.996922260889747
9.65925962981491	0.996827868358851
9.65926963481741	0.996735281137357
9.65927963981991	0.996644349788648
9.65928964482241	0.996554943191293
9.65929964982491	0.996466945588473
9.65930965482741	0.99638025421888
9.65931965982992	0.996294777395299
9.65932966483242	0.996210432931538
9.65933966983492	0.99612714684402
9.65934967483742	0.996044852271466
9.65935967983992	0.995963488569717
9.65936968484242	0.995883000548409
9.65937968984492	0.995803337823037
9.65938969484742	0.995724454262187
9.65939969984992	0.995646307513152
9.65940970485243	0.995568858592913
9.65941970985493	0.995492071534021
9.65942971485743	0.995415913076226
9.65943971985993	0.995340352397392
9.65944972486243	0.995265360877364
9.65945972986493	0.995190911890156
9.65946973486743	0.995116980620535
9.65947973986994	0.995043543901357
9.65948974487244	0.994970580069156
9.65949974987494	0.994898068835325
9.65950975487744	0.994825991170961
9.65951975987994	0.994754329203793
9.65952976488244	0.994683066125391
9.65953976988494	0.994612186107791
9.65954977488744	0.994541674228047
9.65955977988994	0.994471516400142
9.65956978489245	0.994401699313151
9.65957978989495	0.994332210375062
9.65958979489745	0.994263037661788
9.65959979989995	0.994194169870474
9.65960980490245	0.994125596276954
9.65961980990495	0.994057306696868
9.65962981490745	0.993989291449884
9.65963981990996	0.993921541327009
9.65964982491246	0.993854047560435
9.65965982991496	0.993786801795763
9.65966983491746	0.993719796066511
9.65967983991996	0.993653022770414
9.65968984492246	0.993586474647676
9.65969984992496	0.993520144760682
9.65970985492746	0.993454026475336
9.65971985992996	0.993388113443652
9.65972986493247	0.993322399587572
9.65973986993497	0.993256879084028
9.65974987493747	0.993191546350855
9.65975987993997	0.993126396033882
9.65976988494247	0.993061422994675
9.65977988994497	0.992996622299186
9.65978989494747	0.992931989207208
9.65979989994998	0.992867519162352
9.65980990495248	0.992803207782818
9.65981990995498	0.992739050852643
9.65982991495748	0.992675044313489
9.65983991995998	0.992611184257031
9.65984992496248	0.992547466917659
9.65985992996498	0.992483888665759
9.65986993496748	0.992420446001289
9.65987993996998	0.992357135547735
9.65988994497249	0.992293954046508
9.65989994997499	0.992230898351505
9.65990995497749	0.992167965424141
9.65991995997999	0.992105152328527
9.65992996498249	0.992042456226977
9.65993996998499	0.991979874375752
9.65994997498749	0.99191740412098
9.65995997999	0.991855042894903
9.6599699849925	0.991792788212216
9.659979989995	0.99173063766661
9.6599899949975	0.991668588927584
9.66	0.991606639737272
