# Supplementary material for: High-resolution spectroscopy of single nuclear spins via sequential weak measurements
Source: Nat Commun. 2019 Feb 5;10:594. doi: 10.1038/s41467-019-08544-z (PMC6363762; doi:10.1038/s41467-019-08544-z)
Supplement: Supplementary file 3 — Source Data [file 41467_2019_8544_MOESM3_ESM.zip › Main Text/Fig4/Fig4a.txt]

0.499708933002263	0.0399016753959165	5.84682698449214	0.0119724901108775
0.497379025747677	0.0420272610295904	5.84359259286364	0.0250459285351561
0.495049118493091	0.0473901201035389	5.84035820123514	0.0724563160008915
0.492719211238505	0.0388975735736538	5.83712380960663	0.0317356536248791
0.490389273587217	0.0500638253634026	5.83388941797813	0.0239233336236699
0.488059366332631	0.0145653345130583	5.83065502634963	0.0260177888595605
0.485729459078045	0.00641242249717468	5.82742108481737	0.00721295753451582
0.483399521426757	0.0124864999101477	5.82418669318887	0.0529925447026943
0.481069614172171	0.0480370889134857	5.82095230156037	0.0285872396645166
0.478739706917585	0.0482716532887749	5.81771790993187	0.0405952082265021
0.476409799662999	0.019110467336941	5.81448351830336	0.005003344450697
0.47407986201171	0.0311715487317603	5.81124912667486	0.0202872723046394
0.471749954757124	0.0601529907186314	5.80801473504636	0.0273397668832467
0.469420047502538	0.0247218369173508	5.80478034341786	0.0428213858255567
0.46709010985125	0.0845612252044783	5.80154595178936	0.0273218863196534
0.464760202596664	0.0103133649066559	5.79831156016085	0.0358130565764744
0.462430295342078	0.0358522551263624	5.79507716853235	0.0345091829963302
0.46010035769079	0.0502744401332231	5.79184277690385	0.0470667039728827
0.457770450436204	0.00390187180146507	5.78860838527535	0.0353147101968974
0.455440543181618	0.0155318878622692	5.78537399364685	0.00545408024608767
0.453110635927032	0.0631295052229806	5.78213960201834	0.0267503443331029
0.450780698275744	0.0374553187889545	5.77890521038984	0.0202561323961142
0.448450791021158	0.0142454194902014	5.77567081876134	0.0208538131781118
0.446120883766572	0.0272528340852528	5.77243642713284	0.00616088043745181
0.443790946115283	0.0299987322791235	5.76920203550433	0.0231424917498507
0.441461038860697	0.0376217440659983	5.76596764387583	0.0171824111333021
0.439131131606111	0.0317858874647861	5.76273325224733	0.00226658079401737
0.436801224351526	0.0832262257198163	5.75949886061883	0.0216348977059457
0.434471286700237	0.0511347863759187	5.75626446899033	0.0425702891573042
0.432141379445651	0.0123562432394253	5.75303007736182	0.00541464509539431
0.429811472191065	0.0142827215451366	5.74979568573332	0.0226329751400387
0.427481534539777	0.0342571376148026	5.74656129410482	0.00363582949800428
0.425151627285191	0.0514518608279014	5.74332690247632	0.0635217395536353
0.422821720030605	0.0286926279977448	5.74009251084781	0.018680761267635
0.420491812776019	0.0197398374522735	5.73685811921931	0.0214855938893464
0.418161875124731	0.0401269918008647	5.73362417768706	0.0477400145009148
0.415831967870145	0.0134447299780685	5.73038978605856	0.00742422726029168
0.413502060615559	0.0468127117099975	5.72715539443005	9.49984956778517E-4
0.41117212296427	0.0797652855201075	5.72392100280155	0.00596552165539144
0.408842215709684	0.0311738302174709	5.72068661117305	0.00155764346851006
0.406512308455098	0.0206898735375109	5.71745221954455	0.0233544629853414
0.40418237080381	0.0540828974551902	5.71421782791604	0.0372968053540538
0.401852463549224	0.0910874087328723	5.71098343628754	0.0164079249426466
0.399522556294638	0.0564062248461853	5.70774904465904	9.76038752419062E-4
0.397192649040052	0.0757602555939428	5.70451465303054	0.0118796680356267
0.394862711388764	0.0152521211342226	5.70128026140204	0.00360074855698678
0.392532804134178	0.0627911153238754	5.69804586977353	0.0111626181139051
0.390202896879592	0.0211641580511256	5.69481147814503	0.026765882595226
0.387872959228303	0.0383456677683959	5.69157708651653	0.023073524389376
0.385543051973718	0.0595949439300683	5.68834269488803	6.71504814523949E-4
0.383213144719132	0.00210426444601728	5.68510830325953	0.00778405085086721
0.380883237464546	0.00202658819943477	5.68187391163102	0.0265433222906847
0.378553299813257	0.0494868054692838	5.67863952000252	0.0426076930701862
0.376223392558671	0.0358451976721463	5.67540512837402	0.00759676240387471
0.373893485304085	0.0282879093659193	5.67217073674552	0.00477597272126295
0.371563547652797	0.0963108305112978	5.66893634511701	0.00612146859653808
0.369233640398211	0.0397685353060684	5.66570195348851	0.00589951167041301
0.366903733143625	0.0536888690576071	5.66246756186001	0.0780804737711148
0.364573825889039	0.0396556692661403	5.65923317023151	0.0299050032467078
0.362243888237751	0.0435561989502829	5.65599877860301	0.00385990734497354
0.359913980983165	0.0204325785901877	5.6527643869745	0.0185853137311954
0.357584073728579	0.0755405310597977	5.649529995346	0.0170612833652516
0.355254136077291	0.0666293778382835	5.6462956037175	0.00486869772912519
0.352924228822705	0.0392808308122575	5.64306166218524	0.0346856370143107
0.350594321568119	0.0201547126529462	5.63982727055674	0.0159469149398987
0.34826438391683	0.0744676012225194	5.63659287892824	0.0139597480196909
0.345934476662244	0.0705494664779546	5.63335848729974	0.00235671774170885
0.343604569407658	0.0692182678865571	5.63012409567123	0.0206731563251814
0.341274662153073	0.0497639359878526	5.62688970404273	0.0444938310035778
0.338944724501784	0.0317137374687867	5.62365531241423	0.0329492834660326
0.336614817247198	0.106874899756497	5.62042092078573	0.00777923928030825
0.334284909992612	0.0460672379466815	5.61718652915723	0.00814530769829868
0.331954972341324	0.106233517194653	5.61395213752872	0.0272217233974171
0.329625065086738	0.0306032413062701	5.61071774590022	0.00436572987993192
0.327295157832152	0.0523335389490411	5.60748335427172	0.0174765225417225
0.324965250577566	0.0424237557513862	5.60424896264322	0.00871711527593266
0.322635312926278	0.0673796878881233	5.60101457101472	0.0113468986358978
0.320305405671692	0.0257108264507708	5.59778017938621	0.00507677633446744
0.317975498417106	0.0360883051379017	5.59454578775771	0.00166794937116488
0.315645560765817	0.0315244946736594	5.59131139612921	0.0213470387438616
0.313315653511231	0.0447180852262657	5.58807700450071	0.0256656643175805
0.310985746256645	0.0178802822197124	5.58484261287221	0.0103149485928238
0.30865583900206	0.0599184985569958	5.5816082212437	0.00981986650851802
0.306325901350771	0.0340282951512461	5.5783738296152	0.0181958596003936
0.303995994096185	0.0377956347431705	5.5751394379867	0.00726310668081531
0.301666086841599	0.0492330908950408	5.5719050463582	0.0025766836550575
0.299336149190311	0.045359523084813	5.56867065472969	0.00839072806267688
0.297006241935725	0.0412561525604891	5.56543626310119	0.0202046401512034
0.294676334681139	0.0140389514465904	5.56220187147269	0.0179822428410579
0.29234639702985	0.0992304772379448	5.55896747984419	0.0193027756670623
0.290016489775265	0.0664760725273351	5.55573308821569	0.00380485263941257
0.287686582520679	0.048110294240573	5.55249914668343	0.0227137181582369
0.285356675266093	0.086831801875746	5.54926475505493	0.00228155200570775
0.283026737614804	0.0918566370321922	5.54603036342643	0.0248988541439025
0.280696830360218	0.0383398780155075	5.54279597179792	0.01197772780576
0.278366923105632	0.0418881362200329	5.53956158016942	0.0184529116072761
0.276036985454344	0.0933483024602821	5.53632718854092	0.0279768649394709
0.273707078199758	0.0933422681204598	5.53309279691242	0.00932449722646283
0.271377170945172	0.0622632098898414	5.52985840528391	0.0132061256502259
0.269047263690586	0.0221210125360443	5.52662401365541	0.024072317607944
0.266717326039298	0.119057753275577	5.52338962202691	0.00908975493241769
0.264387418784712	0.127129519816268	5.52015523039841	6.96961617708924E-4
0.262057511530126	0.068108713066376	5.51692083876991	0.030094253041232
0.259727573878837	0.0410371297343	5.5136864471414	0.00993648723510519
0.257397666624252	0.150362110683687	5.5104520555129	7.53084293489741E-4
0.255067759369666	0.15170613275404	5.5072176638844	0.00412762415802955
0.252737836916728	0.0486997825183716	5.5039832722559	0.0111987454206213
0.250407914463791	0.0335308404960752	5.5007488806274	0.00842845978206265
0.248078007209205	0.0409116086808481	5.49751448899889	0.0165312759967455
0.245748084756268	0.0630869740886375	5.49428009737039	0.00847904022355034
0.243418177501682	0.0247967293894847	5.49104570574189	0.00270320162466238
0.241088255048745	0.0285202203602784	5.48781131411339	0.0419585527327919
0.238758347794159	0.0433327727171194	5.48457692248488	0.0331404268367314
0.236428425341222	0.106789754345573	5.48134253085638	0.0134940035500349
0.234098502888285	0.088200665001795	5.47810813922788	0.00368223359774083
0.231768595633699	0.0409733969520238	5.47487374759938	0.00861848863818808
0.229438673180762	0.0567368725879365	5.47163935597088	0.0107549511930287
0.227108765926176	0.0458090838463527	5.46840496434237	0.0219744374721048
0.224778843473239	0.026732215474639	5.46517057271387	0.00866495006238164
0.222448921020301	0.0883174227839731	5.46193618108537	0.00832787350250118
0.220119013765715	0.0893753448575987	5.45870223955311	0.0110490005372785
0.217789091312778	0.023378888436458	5.45546784792461	0.00852446942806223
0.215459184058192	0.0882003028279562	5.45223345629611	0.0174509854332467
0.213129261605255	0.100381467237218	5.44899906466761	8.1240295848211E-4
0.210799354350669	0.0795882098868605	5.44576467303911	0.00157182583212236
0.208469431897732	0.141358314393436	5.4425302814106	0.00318893793136096
0.206139509444795	0.0892783899507202	5.4392958897821	0.0245882197401973
0.203809602190209	0.0654664356907388	5.4360614981536	0.00465563918481182
0.201479679737272	0.0867233569217211	5.4328271065251	0.00486454946514771
0.199149772482686	0.115162584416961	5.42959271489659	0.00609426581869497
0.196819850029749	0.0660279334033827	5.42635832326809	0.00422378987608795
0.194489927576812	0.076778396935017	5.42312393163959	0.00942164430569583
0.192160020322226	0.0778577388181898	5.41988954001109	0.0100279100138311
0.189830097869288	0.0996221486017257	5.41665514838259	0.0062858867932907
0.187500190614703	0.0418402126646264	5.41342075675408	0.0169659854422732
0.185170268161765	0.0393223451924528	5.41018636512558	0.0226843642751553
0.182840360907179	0.0531341589770477	5.40695197349708	0.0371243892139894
0.180510438454242	0.0601437617336604	5.40371758186858	0.0147071297115804
0.178180516001305	0.0712419588897665	5.40048319024008	0.0147192266877832
0.175850608746719	0.0306975639962608	5.39724879861157	0.00233738479112364
0.173520686293782	0.118893138322232	5.39401440698307	0.00416083409506388
0.171190779039196	0.0963945321842342	5.39078001535457	0.00602241852790133
0.168860856586259	0.083976032335148	5.38754562372607	0.0123541381471892
0.166530934133322	0.0997897634857828	5.38431123209756	0.00295631212888515
0.164201026878736	0.0589988496317925	5.38107684046906	0.0129237324133908
0.161871104425799	0.170574129029977	5.37784244884056	0.00547252393343839
0.159541197171213	0.15576211240782	5.37460805721206	0.0138713795156622
0.157211274718275	0.0888808591141115	5.37137366558356	0.018353160680847
0.15488136746369	0.174166578003055	5.3681397240513	0.0123949998418279
0.152551445010752	0.160618344335958	5.3649053324228	0.00340442536211435
0.150221522557815	0.159233250342865	5.3616709407943	0.0152338200171679
0.147891615303229	0.130504152871002	5.35843654916579	0.0341144750003644
0.145561692850292	0.173516252292766	5.35520215753729	0.011743516404044
0.143231785595706	0.235551379301699	5.35196776590879	0.0179308438557034
0.140901863142769	0.143572743806377	5.34873337428029	0.00240617797256877
0.138571940689832	0.170061738375136	5.34549898265178	0.0236688957463511
0.136242033435246	0.117930855969304	5.34226459102328	0.00779061967050305
0.133912110982309	0.23625018571276	5.33903019939478	0.0139359752998706
0.131582203727723	0.137148161363135	5.33579580776628	0.00631110001853401
0.129252281274786	0.182721953115399	5.33256141613778	0.010497920416821
0.126922366421024	0.119337453361612	5.32932702450927	0.00776332158792236
0.124592451567262	0.197373673736972	5.32609263288077	0.00361086198118629
0.122262536713501	0.264463918733395	5.32285824125227	0.00941579140088686
0.119932621859739	0.334668901403686	5.31962384962377	0.00528025709456745
0.117602699406802	0.336730356058736	5.31638945799527	0.0125221711722769
0.115272784553041	0.524288940317425	5.31315506636676	0.0283327862280766
0.112942869699279	0.272127008229202	5.30992067473826	0.010200402055031
0.110612954845518	0.312152837259979	5.30668628310976	0.0119778833357084
0.108283039991756	0.354408945996985	5.30345189148126	0.00664363776276121
0.105953125137994	0.385735270754447	5.30021749985275	0.0117162517745927
0.103623202685057	0.531609393272415	5.29698310822425	0.016257811638785
0.101293287831296	0.640907667982834	5.29374871659575	0.0206206250333253
0.0989633729775341	0.527053711107386	5.29051432496725	0.0242437141737492
0.0966334581237726	0.772817399334046	5.28727993333875	0.00444401158755846
0.094303543270011	1.27315122184929	5.28404554171024	0.0391240409474174
0.0919736284162495	1.01541721811013	5.28081115008174	0.0334760364779519
0.0896437059633123	1.66239461882735	5.27757675845324	0.014174928305397
0.0873137911095508	1.25148376675705	5.27434281692098	0.00580603616387446
0.0849838762557892	1.56437175801277	5.27110842529248	8.62240003135793E-4
0.0826539614020277	2.09998084334972	5.26787403366398	0.00847245179221418
0.0803240465482661	1.99073093407861	5.26463964203548	8.83313369183631E-4
0.0779941316945046	1.66605091623769	5.26140525040698	0.00729507669941926
0.0756642092415674	1.06415644415281	5.25817085877847	0.00582068926542252
0.0733342943878058	0.790790128901329	5.25493646714997	0.00127443188617654
0.0710043795340443	0.706311912080719	5.25170207552147	0.020204424987525
0.0686744646802827	0.630834080444799	5.24846768389297	0.0118511740342969
0.0663445498265212	0.407692475469081	5.24523329226446	0.0201359630738636
0.0640146349727596	0.308108399375162	5.24199890063596	0.0171383203125144
0.0616847163194102	0.31734974489397	5.23876450900746	0.0067571973401377
0.0593548014656487	0.109352219194499	5.23553011737896	0.00935497007670301
0.0570248828122993	0.0880894035003249	5.23229572575046	0.0371863080138888
0.0546949679585378	0.130423392367308	5.22906133412195	0.0281044881356675
0.0523650531047762	0.0510311562321553	5.22582694249345	0.0803636001003018
0.0500351344514269	0.0377914754075204	5.22259255086495	0.0763246518642127
0.0477052195976653	0.0388808076607065	5.21935815923645	0.0421251568822524
0.0453753047439038	0.00523668907778842	5.21612376760795	0.00107059937459741
0.0430453860905544	8.71607883176234E-4	5.21288937597944	0.0146997361374565
0.0407154712367928	0.0318694199717407	5.20965498435094	0.00306530467145997
0.0383855563830313	0.129117693806318	5.20642059272244	0.0230985077477452
0.0360556377296819	0.0791612961281924	5.20318620109394	0.00923829433333917
0.0337257228759204	0.0186642510097381	5.19995180946543	0.022482632661313
0.0313958061223649	0.0180686989411495	5.19671741783693	0.0248384075799062
0.0290658893688094	0.0034576346348245	5.19348302620843	0.0100899725326916
0.0267359745150479	0.0123445165613698	5.19024863457993	0.0484412181609501
0.0244060577614924	0.0282438677331867	5.18701424295143	0.0037300724250885
0.022076141007937	0.0037892394970705	5.18378030141917	0.00179406467434627
0.0197462261541754	0.0526853549671434	5.18054590979067	0.0322244642661014
0.01741630940062	0.0259878026930181	5.17731151816217	0.0325919751478027
0.0150863935969615	0.0960365382576017	5.17407712653366	0.027415338413023
0.012756476843406	0.316223977454413	5.17084273490516	0.0210590019346696
0.0104265610397475	0.656620870450521	5.16760834327666	0.0456191169597578
0.008096645236089	0.689704831087049	5.16437395164816	0.0549084372155735
0.00576672895748202	0.173145915363672	5.16113956001966	0.0366879214955751
0.00343681267887504	0.0410568868580955	5.15790516839115	0.0436118546303116
0.00110689651900517	0.0449172298279875	5.15467077676265	0.151584058978418
-0.00122301952212757	0.00570610618303259	5.15143638513415	0.0895145349238753
-0.00355293568199743	6.64678047316758E-4	5.14820199350565	0.121831313764111
-0.00588285196060442	0.0489842352553003	5.14496760187714	0.174670167973925
-0.0082127682392114	0.186555461791082	5.14173321024864	0.140735318059908
-0.0105426840428699	0.00706136905321777	5.13849881862014	0.114941766369942
-0.0128725998465284	0.00519786255766683	5.13526442699164	0.184041808750881
-0.0152025166000839	2.10017154518757E-4	5.13203003536314	0.122737269555482
-0.0175324324037424	0.0164791211369613	5.12879564373463	0.0340330790269961
-0.0198623491572978	0.00450523512481462	5.12556125210613	0.0964201349939204
-0.0221922640110594	0.0197887639615744	5.12232686047763	0.0383450084147515
-0.0245221807646148	0.133194654429683	5.11909246884913	0.00815736076783301
-0.0268520975181703	0.0710702952521239	5.11585807722063	0.0278652536350081
-0.0291820123719319	0.0881816571728646	5.11262368559212	0.038133319838502
-0.0315119291254873	0.00289903582393365	5.10938929396362	0.0166264806026661
-0.0338418458790428	0.00586178142604588	5.10615490233512	0.00656147259896884
-0.0361717607328043	0.038918966326151	5.10292051070662	0.00694734081030727
-0.0385016793861537	0.106527104384212	5.09968611907811	0.0264495045821822
-0.0408315942399152	0.0619574918143018	5.09645172744961	9.2968724975324E-4
-0.0431615090936768	0.0165077299019075	5.09321733582111	0.0359712794848124
-0.0454914277470262	0.00338666030255204	5.08998339428885	0.00232577285195802
-0.0478213426007877	0.0197508546192626	5.08674900266035	0.0136352788304056
-0.0501512574545493	0.0792848763890412	5.08351461103185	0.00523284419619232
-0.0524811761078986	0.0162284899800448	5.08028021940335	0.00386913599079117
-0.0548110909616602	0.013082476383261	5.07704582777485	0.00487635930706836
-0.0571410058154217	0.00120714752870451	5.07381143614634	0.0184952652729858
-0.0594709244687711	0.00176590202231639	5.07057704451784	0.0109252781205532
-0.0618008393225326	0.00448701310465519	5.06734265288934	0.00736343726010551
-0.064130757975882	0.016182805023215	5.06410826126084	0.00318827190405734
-0.0664606728296436	0.00119372322993434	5.06087386963234	0.00463432640399323
-0.0687905876834051	0.00611128419645163	5.05763947800383	0.00276199362922309
-0.0711205025371667	0.0196203539262862	5.05440508637533	0.0196542124394625
-0.0734504173909282	0.00680703712962764	5.05117069474683	0.0133202303894256
-0.0757803322446898	0.0665672911354159	5.04793630311833	0.00472008785399458
-0.078110254697627	0.020525091168175	5.04470191148982	0.00266180331943496
-0.0804401695513885	0.0261499995276006	5.04146751986132	0.00620805739235047
-0.0827700844051501	0.0199995392688654	5.03823312823282	0.00174503218410188
-0.0850999992589116	0.0800129271823288	5.03499873660432	0.00574193528532615
-0.0874299141126731	0.0302425773870974	5.03176434497582	0.00381018392206617
-0.0897598289664347	0.0191924617618609	5.02852995334731	0.00251732525936911
-0.0920897514193719	0.0275657545239221	5.02529556171881	0.00273172721791747
-0.0944196662731334	0.00150732396171399	5.02206117009031	0.00898943739173936
-0.096749581126895	0.043980340720208	5.01882677846181	1.37998944793741E-4
-0.0990794959806565	0.078446566822148	5.0155923868333	0.0165857580365928
-0.101409410834418	0.373811316263903	5.0123579952048	0.00135082276504551
-0.106069248141117	0.373811316263903	5.0091236035763	0.0013153046901446
-0.108399162994878	0.0784465668221479	5.0058892119478	0.00610886611153476
-0.11072907784864	0.0439803407202079	5.0026548203193	0.00751397379065337
-0.113058992702401	0.001507323961714	4.99942087878704	0.00566105034449816
-0.115388907556163	0.027565754523922	4.99618648715854	0.00300934611111632
-0.117718822409925	0.0191924617618609	4.99295209553004	0.00387746225115353
-0.120048744862862	0.0302425773870975	4.98971770390153	0.0035813886600743
-0.122378659716623	0.0800129271823287	4.98648331227303	0.00477899500808839
-0.124708574570385	0.0199995392688654	4.98324892064453	0.0108879217232855
-0.127038489424146	0.0261499995276006	4.98001452901603	0.0134483532554748
-0.129368411877084	0.0205250911681751	4.97678013738753	0.0145459565575465
-0.13169831913167	0.066567291135416	4.97354574575902	0.0103814379315385
-0.134028241584607	0.00680703712962764	4.97031135413052	0.00188448622228975
-0.136358148839193	0.0196203539262862	4.96707696250202	0.00113227062692589
-0.13868807129213	0.00611128419645162	4.96384257087352	0.00797404851247868
-0.141017993745067	0.00119372322993433	4.96060817924501	5.71841923652431E-4
-0.143347900999653	0.016182805023215	4.95737378761651	0.00356841804483755
-0.14567782345259	0.00448701310465519	4.95413939598801	0.00220273769011048
-0.148007730707176	0.00176590202231639	4.95090500435951	0.00775907620976616
-0.150337653160113	0.0012071475287045	4.94767061273101	0.00490828820188565
-0.152667560414699	0.013082476383261	4.9444362211025	0.0117975859457341
-0.154997482867636	0.0162284899800448	4.941201829474	0.00251296699815156
-0.157327405320574	0.0792848763890412	4.9379674378455	0.0196604620628562
-0.159657312575159	0.0197508546192626	4.934733046217	0.0208384374880773
-0.161987235028097	0.00338666030255202	4.9314986545885	0.00609845971802451
-0.164317142282682	0.0165077299019075	4.92826426295999	0.00171108727137585
-0.16664706473562	0.0619574918143019	4.92502987133149	0.00208713145699306
-0.168976987188557	0.106527104384212	4.92179547970299	0.00336578326195413
-0.171306894443143	0.0389189663261509	4.91856108807449	0.0124164392827006
-0.17363681689608	0.00586178142604588	4.91532669644598	0.00551295534191938
-0.175966724150666	0.00289903582393366	4.91209230481748	0.00980744824843085
-0.178296646603603	0.0881816571728647	4.90885791318898	0.00955736623244982
-0.180626553858189	0.0710702952521239	4.90562397165672	0.0137923711462453
-0.182956476311126	0.133194654429683	4.90238958002822	0.00371976401801682
-0.185286398764063	0.0197887639615744	4.89915518839972	0.0129558193600472
-0.187616306018649	0.00450523512481461	4.89592079677122	0.00134595143305047
-0.189946228471586	0.0164791211369613	4.89268640514272	0.00573662669734596
-0.192276135726172	2.10017154518763E-4	4.88945201351421	0.00819281230013364
-0.19460605817911	0.00519786255766684	4.88621762188571	1.34341641529157E-4
-0.196935980632047	0.00706136905321779	4.88298323025721	0.00145544275997056
-0.199265887886633	0.186555461791082	4.87974883862871	0.00279418615254378
-0.20159581033957	0.0489842352553003	4.87651444700021	0.0094486005006062
-0.203925717594156	6.64678047316759E-4	4.8732800553717	5.09260225717868E-4
-0.206255640047093	0.0057061061830326	4.8700456637432	0.00500225413932264
-0.208585547301679	0.0449172298279876	4.8668112721147	0.0108048641273333
-0.210915469754616	0.0410568868580956	4.8635768804862	0.00383864825660472
-0.213245392207553	0.173145915363672	4.86034248885769	0.00642063650878683
-0.215575299462139	0.689704831087049	4.85710809722919	0.00401675531298038
-0.217905221915076	0.656620870450521	4.85387370560069	0.0044937487486001
-0.220235129169662	0.316223977454413	4.85063931397219	0.00453391518015911
-0.222565051622599	0.0960365382576015	4.84740492234369	0.00306411490436249
-0.224894974075537	0.0259878026930181	4.84417053071518	0.0043148091786649
-0.227224881330123	0.0526853549671433	4.84093613908668	0.00189696030801487
-0.22955480378306	0.00378923949707049	4.83770174745818	0.00895288548000645
-0.231884711037646	0.0282438677331866	4.83446735582968	0.00682902573203239
-0.234214633490583	0.0123445165613697	4.83123296420117	0.00551586513690635
-0.236544540745169	0.00345763463482452	4.82799857257267	0.00288447631234052
-0.238874463198106	0.0180686989411495	4.82476418094417	0.00392734813053501
-0.241204385651043	0.0186642510097381	4.82152978931567	0.00666570886538099
-0.243534292905629	0.0791612961281924	4.81829539768717	9.58583421519543E-4
-0.245864215358566	0.129117693806318	4.81506145615491	0.00340239697099736
-0.248194122613152	0.0318694199717406	4.81182706452641	0.00127538848597189
-0.250524045066089	8.71607883176232E-4	4.80859267289791	0.00545945157726566
-0.252853967519027	0.00523668907778844	4.8053582812694	0.00461647084829565
-0.255183874773612	0.0388808076607065	4.8021238896409	0.0110778169867065
-0.257513782028198	0.0377914754075205	4.7988894980124	0.00129945736192825
-0.259843719679487	0.0510311562321554	4.7956551063839	0.00400758367563932
-0.262173626934073	0.130423392367308	4.7924207147554	0.00337244758065048
-0.264503534188659	0.088089403500325	4.78918632312689	0.00715781641541397
-0.266833471839947	0.1093522191945	4.78595193149839	0.00275908038939691
-0.269163379094533	0.31734974489397	4.78271753986989	0.0144844192167077
-0.271493286349119	0.308108399375162	4.77948314824139	0.0106278826799767
-0.273823193603705	0.407692475469081	4.77624875661289	7.1156667718938E-4
-0.276153131254993	0.630834080444799	4.77301436498438	0.00223323467417061
-0.278483038509579	0.70631191208072	4.76977997335588	3.75341963460167E-4
-0.280812945764165	0.79079012890133	4.76654558172738	7.01694808587883E-4
-0.283142883415454	1.06415644415281	4.76331119009888	0.0248467357625882
-0.28547279067004	1.66605091623769	4.76007679847037	0.00139636979856656
-0.287802697924625	1.99073093407861	4.75684240684187	0.00736535136581669
-0.290132605179211	2.09998084334972	4.75360801521337	0.00288820878757125
-0.2924625428305	1.56437175801277	4.75037362358487	0.0125912986484662
-0.294792450085086	1.25148376675705	4.74713923195637	0.00624751228553075
-0.297122357339672	1.66239461882735	4.74390484032786	0.00443867644015227
-0.29945229499096	1.01541721811013	4.74067044869936	0.00580621449998916
-0.301782202245546	1.27315122184929	4.73743605707086	0.00165686310184277
-0.304112109500132	0.772817399334046	4.73420166544236	0.00557288270082349
-0.306442016754718	0.527053711107386	4.73096727381385	0.0138769610095926
-0.308771954406006	0.640907667982834	4.72773288218535	5.71078001497609E-4
-0.311101861660592	0.531609393272415	4.72449849055685	5.79598930295009E-4
-0.313431768915178	0.385735270754447	4.7212645490246	0.00692786289131849
-0.315761706566467	0.354408945996985	4.71803015739609	0.00137598280016354
-0.318091613821052	0.312152837259979	4.71479576576759	0.00580677706908465
-0.320421521075638	0.272127008229202	4.71156137413909	0.0163303246089835
-0.322751458726927	0.524288940317425	4.70832698251059	0.00243491816082187
-0.325081365981513	0.336730356058736	4.70509259088208	1.02737211871884E-4
-0.327411273236099	0.334668901403686	4.70185819925358	5.18832128861093E-4
-0.329741180490685	0.264463918733395	4.69862380762508	0.00259746233140629
-0.332071118141973	0.197373673736972	4.69538941599658	1.37935307160104E-4
-0.334401025396559	0.119337453361612	4.69215502436808	0.00753750015542536
-0.336730932651145	0.182721953115399	4.68892063273957	5.22703865517034E-4
-0.339060870302433	0.137148161363135	4.68568624111107	0.00480254748764339
-0.341390777557019	0.236250185712759	4.68245184948257	0.00174442004867119
-0.343720684811605	0.117930855969304	4.67921745785407	8.10217757657125E-4
-0.346050592066191	0.170061738375136	4.67598306622557	0.00391490244309854
-0.34838052971748	0.143572743806378	4.67274867459706	0.00122571096138752
-0.350710436972065	0.235551379301699	4.66951428296856	0.00144803404093645
-0.353040344226651	0.173516252292766	4.66627989134006	5.42894475779047E-4
-0.35537028187794	0.130504152871002	4.66304549971156	0.00138284851420851
-0.357700189132526	0.159233250342865	4.65981110808305	7.58800255588327E-4
-0.360030096387112	0.160618344335958	4.65657671645455	0.00300585269206455
-0.362360003641698	0.174166578003055	4.65334232482605	8.83743392439715E-4
-0.364689941292986	0.0888808591141115	4.65010793319755	0.0104740694048211
-0.367019848547572	0.15576211240782	4.64687354156905	0.0112409134069996
-0.369349755802158	0.170574129029977	4.64363914994054	0.0059569981545973
-0.371679693453446	0.0589988496317925	4.64040475831204	0.0061907763212562
-0.374009600708032	0.0997897634857828	4.63717036668354	0.0112240605072089
-0.376339507962618	0.0839760323351479	4.63393597505504	0.0142987893845914
-0.378669445613907	0.0963945321842342	4.63070203352278	0.00451886334078333
-0.380999352868493	0.118893138322232	4.62746764189428	0.00243407562910972
-0.383329260123078	0.0306975639962608	4.62423325026578	0.00233083886598207
-0.385659167377664	0.0712419588897664	4.62099885863727	0.00519764527600908
-0.387989105028953	0.0601437617336604	4.61776446700877	0.00483793512120909
-0.390319012283539	0.0531341589770477	4.61453007538027	0.00538246675689
-0.392648919538125	0.0393223451924527	4.61129568375177	0.00595584118814167
-0.394978857189413	0.0418402126646264	4.60806129212327	0.00171266874282086
-0.397308764443999	0.0996221486017256	4.60482690049476	0.00229180643351459
-0.399638671698585	0.0778577388181897	4.60159250886626	0.00167766383800303
-0.401968578953171	0.0767783969350169	4.59835811723776	0.00249008172555107
-0.404298516604459	0.0660279334033826	4.59512372560926	0.0219359193215587
-0.406628423859045	0.115162584416961	4.59188933398076	0.00886212656109897
-0.408958331113631	0.086723356921721	4.58865494235225	2.87780606419085E-4
-0.41128826876492	0.0654664356907388	4.58542055072375	0.0030351883959254
-0.413618176019506	0.0892783899507201	4.58218615909525	6.11973612072138E-4
-0.415948083274091	0.141358314393435	4.57895176746675	0.00265470099955666
-0.418277990528677	0.0795882098868605	4.57571737583824	0.0012060026484466
-0.420607928179966	0.100381467237218	4.57248298420974	0.0101748889962749
-0.422937835434552	0.0882003028279562	4.56924859258124	0.00435467986739384
-0.425267742689138	0.023378888436458	4.56601420095274	0.00967995684780607
-0.427597680340426	0.0893753448575987	4.56277980932424	0.021922209677886
-0.429927587595012	0.0883174227839731	4.55954541769573	0.00212770223228605
-0.432257494849598	0.026732215474639	4.55631102606723	0.00876508160479862
-0.434587432500886	0.0458090838463527	4.55307663443873	0.00162322943469523
-0.436917339755472	0.0567368725879365	4.54984224281023	0.00323574696281494
-0.439247247010058	0.0409733969520238	4.54660785118172	0.0034573319632003
-0.441577154264644	0.0882006650017951	4.54337345955322	0.00170259471365367
-0.443907091915933	0.106789754345573	4.54013951802097	0.00677050686857513
-0.446236999170518	0.0433327727171193	4.53690512639247	0.00544782633163337
-0.448566906425104	0.0285202203602784	4.53367073476396	0.00160805242696068
-0.450896844076393	0.0247967293894848	4.53043634313546	0.0161754790641874
-0.453226751330979	0.0630869740886375	4.52720195150696	0.00905964989567754
-0.455556658585565	0.0409116086808481	4.52396755987846	0.00138835302810475
-0.457886565840151	0.0335308404960752	4.52073316824995	0.00248403322976685
-0.460216503491439	0.0486997825183716	4.51749877662145	0.00238385229048461
-0.462546410746025	0.15170613275404	4.51426438499295	6.88154365750062E-5
-0.464876318000611	0.150362110683687	4.51102999336445	0.00293340312586627
-0.467206255651899	0.0410371297343	4.50779560173595	0.00854659115711289
-0.469536162906485	0.068108713066376	4.50456121010744	0.00566518443076425
-0.471866070161071	0.127129519816268	4.50132681847894	0.0150882882475828
-0.474195977415657	0.119057753275577	4.49809242685044	0.0114667425342559
-0.476525915066946	0.0221210125360443	4.49485803522194	4.69759807806175E-4
-0.478855822321531	0.0622632098898414	4.49162364359344	4.17177190942252E-4
-0.481185729576117	0.0933422681204598	4.48838925196493	0.00255679430929235
-0.483515667227406	0.0933483024602821	4.48515486033643	7.3149897492102E-4
-0.485845574481992	0.0418881362200329	4.48192046870793	0.00212180149473109
-0.488175481736578	0.0383398780155075	4.47868607707943	0.00554946507601528
-0.490505419387866	0.0918566370321921	4.47545168545092	0.00780644415070114
-0.492835326642452	0.086831801875746	4.47221729382242	0.0038786450540935
-0.495165233897038	0.048110294240573	4.46898290219392	0.00490050477773037
-0.497495141151624	0.0664760725273351	4.46574851056542	0.00945917418153928
-0.499825078802912	0.0992304772379448	4.46251411893692	0.0029495548469016
--	--	4.45927972730841	0.0010865939080364
--	--	4.45604533567991	0.00187097722170275
--	--	4.45281094405141	0.00294985703517548
--	--	4.44957655242291	0.00267575724249921
--	--	4.44634261089065	0.0272943199191587
--	--	4.44310821926215	0.013522413871525
--	--	4.43987382763365	2.56078955130867E-4
--	--	4.43663943600514	6.14769750999116E-4
--	--	4.43340504437664	0.00258299070001161
--	--	4.43017065274814	0.00517559466856508
--	--	4.42693626111964	0.0108580581357828
--	--	4.42370186949114	0.00908664546851852
--	--	4.42046747786263	0.0112606230201162
--	--	4.41723308623413	0.00264742206650373
--	--	4.41399869460563	0.00448345538946761
--	--	4.41076430297713	0.00125916279768496
--	--	4.40752991134863	0.00490207889417753
--	--	4.40429551972012	0.0028493443331333
--	--	4.40106112809162	0.00909975335104584
--	--	4.39782673646312	7.12933025657526E-4
--	--	4.39459234483462	0.00659857599776419
--	--	4.39135795320612	7.98577005304195E-4
--	--	4.38812356157761	0.00190706107177043
--	--	4.38488916994911	1.72624639127449E-4
--	--	4.38165477832061	0.00317803710780709
--	--	4.37842038669211	0.00620775896782018
--	--	4.3751859950636	2.16677922654927E-4
--	--	4.3719516034351	0.00449521004154185
--	--	4.3687172118066	0.0121518591575401
--	--	4.3654828201781	8.27986076334056E-4
--	--	4.3622484285496	7.39991684765453E-4
--	--	4.35901403692109	0.0121861453536694
--	--	4.35578009538884	0.00457609465700027
--	--	4.35254570376034	0.00176696133362208
--	--	4.34931131213183	0.00116447963969683
--	--	4.34607692050333	0.015633759772673
--	--	4.34284252887483	0.00406479798853028
--	--	4.33960813724633	0.0053730208048174
--	--	4.33637374561782	3.9452602735065E-4
--	--	4.33313935398932	0.00288898802840907
--	--	4.32990496236082	0.00228225533521822
--	--	4.32667057073232	0.00282357253426035
--	--	4.32343617910382	1.4555477390639E-4
--	--	4.32020178747531	8.93489345504316E-5
--	--	4.31696739584681	5.56629277743135E-5
--	--	4.31373300421831	9.54766731110098E-4
--	--	4.31049861258981	0.00173992355019521
--	--	4.30726422096131	1.59610401159606E-4
--	--	4.3040298293328	0.00428313303827038
--	--	4.3007954377043	0.00298659778314562
--	--	4.2975610460758	0.00600162967186181
--	--	4.2943266544473	0.00139099144279235
--	--	4.29109226281879	0.00192276633028822
--	--	4.28785787119029	0.00784735377693066
--	--	4.28462347956179	0.00453329389705556
--	--	4.28138908793329	0.00307793939349785
--	--	4.27815469630479	8.13593898059842E-4
--	--	4.27492030467628	0.00752143849221708
--	--	4.27168591304778	3.30102888590921E-4
--	--	4.26845152141928	0.00124875050433289
--	--	4.26521712979078	0.00685195940199796
--	--	4.26198318825852	0.00568333029924553
--	--	4.25874879663002	0.00245387975370621
--	--	4.25551440500152	0.00875736361663824
--	--	4.25228001337302	0.00108359124580558
--	--	4.24904562174451	1.09178853237013E-4
--	--	4.24581123011601	0.00368725490360992
--	--	4.24257683848751	6.11982225009726E-4
--	--	4.23934244685901	0.00788650348841373
--	--	4.2361080552305	0.00472998917034422
--	--	4.232873663602	0.0130469289389041
--	--	4.2296392719735	0.00472998917034422
--	--	4.226404880345	0.00788650348841374
--	--	4.2231704887165	6.11982225009728E-4
--	--	4.21993609708799	0.00368725490360992
--	--	4.21670170545949	1.09178853237014E-4
--	--	4.21346731383099	0.00108359124580559
--	--	4.21023292220249	0.00875736361663824
--	--	4.20699853057399	0.00245387975370621
--	--	4.20376413894548	0.00568333029924553
--	--	4.20052974731698	0.00685195940199796
--	--	4.19729535568848	0.00124875050433289
--	--	4.19406096405998	3.3010288859092E-4
--	--	4.19082657243147	0.00752143849221708
--	--	4.18759218080297	8.13593898059842E-4
--	--	4.18435778917447	0.00307793939349785
--	--	4.18112339754597	0.00453329389705556
--	--	4.17788900591747	0.00784735377693066
--	--	4.17465461428896	0.00192276633028822
--	--	4.17142067275671	0.00139099144279235
--	--	4.16818628112821	0.00600162967186182
--	--	4.1649518894997	0.00298659778314562
--	--	4.1617174978712	0.00428313303827038
--	--	4.1584831062427	1.59610401159607E-4
--	--	4.1552487146142	0.00173992355019521
--	--	4.15201432298569	9.54766731110097E-4
--	--	4.14877993135719	5.56629277743136E-5
--	--	4.14554553972869	8.93489345504317E-5
--	--	4.14231114810019	1.4555477390639E-4
--	--	4.13907675647169	0.00282357253426034
--	--	4.13584236484318	0.00228225533521822
--	--	4.13260797321468	0.00288898802840907
--	--	4.12937358158618	3.94526027350651E-4
--	--	4.12613918995768	0.0053730208048174
--	--	4.12290479832918	0.00406479798853028
--	--	4.11967040670067	0.015633759772673
--	--	4.11643601507217	0.00116447963969683
--	--	4.11320162344367	0.00176696133362208
--	--	4.10996723181517	0.00457609465700027
--	--	4.10673284018666	0.0121861453536694
--	--	4.10349844855816	7.39991684765455E-4
--	--	4.10026405692966	8.27986076334053E-4
--	--	4.09702966530116	0.0121518591575401
--	--	4.09379527367266	0.00449521004154186
--	--	4.09056088204415	2.16677922654928E-4
--	--	4.08732649041565	0.00620775896782019
--	--	4.08409209878715	0.00317803710780709
--	--	4.08085770715865	1.72624639127448E-4
--	--	4.07762376562639	0.00190706107177044
--	--	4.07438937399789	7.98577005304197E-4
--	--	4.07115498236939	0.00659857599776419
--	--	4.06792059074089	7.12933025657527E-4
--	--	4.06468619911238	0.00909975335104585
--	--	4.06145180748388	0.00284934433313329
--	--	4.05821741585538	0.00490207889417753
--	--	4.05498302422688	0.00125916279768496
--	--	4.05174863259837	0.00448345538946761
--	--	4.04851424096987	0.00264742206650374
--	--	4.04527984934137	0.0112606230201162
--	--	4.04204545771287	0.00908664546851853
--	--	4.03881106608437	0.0108580581357828
--	--	4.03557667445586	0.00517559466856509
--	--	4.03234228282736	0.00258299070001161
--	--	4.02910789119886	6.14769750999117E-4
--	--	4.02587349957036	2.56078955130867E-4
--	--	4.02263910794186	0.013522413871525
--	--	4.01940471631335	0.0272943199191587
--	--	4.01617032468485	0.00267575724249921
--	--	4.01293593305635	0.00294985703517548
--	--	4.00970154142785	0.00187097722170275
--	--	4.00646714979934	0.0010865939080364
--	--	4.00323275817084	0.0029495548469016
--	--	3.99999836654234	0.00945917418153928
--	--	3.99676397491384	0.00490050477773037
--	--	3.99352958328534	0.0038786450540935
--	--	3.99029519165683	0.00780644415070114
--	--	3.98706125012458	0.00554946507601528
--	--	3.98382685849608	0.00212180149473109
--	--	3.98059246686757	7.31498974921021E-4
--	--	3.97735807523907	0.00255679430929235
--	--	3.97412368361057	4.17177190942253E-4
--	--	3.97088929198207	4.69759807806174E-4
--	--	3.96765490035357	0.0114667425342559
--	--	3.96442050872506	0.0150882882475828
--	--	3.96118611709656	0.00566518443076425
--	--	3.95795172546806	0.00854659115711288
--	--	3.95471733383956	0.00293340312586627
--	--	3.95148294221105	6.88154365750058E-5
--	--	3.94824855058255	0.00238385229048461
--	--	3.94501415895405	0.00248403322976684
--	--	3.94177976732555	0.00138835302810475
--	--	3.93854537569705	0.00905964989567754
--	--	3.93531098406854	0.0161754790641874
--	--	3.93207659244004	0.00160805242696067
--	--	3.92884220081154	0.00544782633163337
--	--	3.92560780918304	0.00677050686857513
--	--	3.92237341755453	0.00170259471365367
--	--	3.91913902592603	0.00345733196320029
--	--	3.91590463429753	0.00323574696281493
--	--	3.91267024266903	0.00162322943469523
--	--	3.90943585104053	0.00876508160479862
--	--	3.90620145941202	0.00212770223228605
--	--	3.90296706778352	0.021922209677886
--	--	3.89973267615502	0.00967995684780607
--	--	3.89649828452652	0.00435467986739385
--	--	3.89326434299426	0.0101748889962749
--	--	3.89002995136576	0.0012060026484466
--	--	3.88679555973726	0.00265470099955667
--	--	3.88356116810876	6.11973612072137E-4
--	--	3.88032677648025	0.0030351883959254
--	--	3.87709238485175	2.87780606419083E-4
--	--	3.87385799322325	0.00886212656109897
--	--	3.87062360159475	0.0219359193215587
--	--	3.86738920996624	0.00249008172555106
--	--	3.86415481833774	0.00167766383800303
--	--	3.86092042670924	0.00229180643351458
--	--	3.85768603508074	0.00171266874282086
--	--	3.85445164345224	0.00595584118814167
--	--	3.85121725182373	0.00538246675689001
--	--	3.84798286019523	0.00483793512120908
--	--	3.84474846856673	0.00519764527600908
--	--	3.84151407693823	0.00233083886598207
--	--	3.83827968530973	0.00243407562910972
--	--	3.83504529368122	0.00451886334078332
--	--	3.83181090205272	0.0142987893845915
--	--	3.82857651042422	0.0112240605072089
--	--	3.82534234384384	0.00619077632125619
--	--	3.82210795221534	0.0059569981545973
--	--	3.81887356058684	0.0112409134069995
--	--	3.81563916895833	0.0104740694048211
--	--	3.81240477732983	8.83743392439715E-4
--	--	3.80917038570133	0.00300585269206455
--	--	3.80593599407283	7.58800255588327E-4
--	--	3.80270160244433	0.00138284851420851
--	--	3.79946721081582	5.42894475779047E-4
--	--	3.79623281918732	0.00144803404093645
--	--	3.79299842755882	0.00122571096138752
--	--	3.78976403593032	0.00391490244309854
--	--	3.78652964430181	8.10217757657125E-4
--	--	3.78329525267331	0.00174442004867119
--	--	3.78006108609293	0.00480254748764339
--	--	3.77682669446443	5.22703865517033E-4
--	--	3.77359230283593	0.00753750015542536
--	--	3.77035791120743	1.37935307160104E-4
--	--	3.76712351957892	0.00259746233140629
--	--	3.76388912795042	5.18832128861094E-4
--	--	3.76065473632192	1.02737211871883E-4
--	--	3.75742034469342	0.00243491816082187
--	--	3.75418595306492	0.0163303246089835
--	--	3.75095156143641	0.00580677706908465
--	--	3.74771716980791	0.00137598280016354
--	--	3.74448277817941	0.0069278628913185
--	--	3.74124838655091	5.79598930295009E-4
--	--	3.73801399492241	5.71078001497607E-4
--	--	3.73477982834203	0.0138769610095926
--	--	3.73154543671352	0.0055728827008235
--	--	3.72831104508502	0.00165686310184278
--	--	3.72507665345652	0.00580621449998916
--	--	3.72184226182802	0.00443867644015227
--	--	3.71860787019952	0.00624751228553075
--	--	3.71537347857101	0.0125912986484662
--	--	3.71213908694251	0.00288820878757125
--	--	3.70890469531401	0.00736535136581669
--	--	3.70567030368551	0.00139636979856656
--	--	3.702435912057	0.0248467357625882
--	--	3.6992015204285	7.0169480858788E-4
--	--	3.6959671288	3.75341963460168E-4
--	--	3.6927327371715	0.0022332346741706
--	--	3.689498345543	7.1156667718938E-4
--	--	3.68626417896262	0.0106278826799767
--	--	3.68302978733412	0.0144844192167077
--	--	3.67979539570561	0.00275908038939691
--	--	3.67656100407711	0.00715781641541397
--	--	3.67332661244861	0.00337244758065048
--	--	3.67009222082011	0.00400758367563932
--	--	3.6668578291916	0.00129945736192825
--	--	3.6636234375631	0.0110778169867064
--	--	3.6603890459346	0.00461647084829565
--	--	3.6571546543061	0.00545945157726566
--	--	3.6539202626776	0.00127538848597189
--	--	3.65068587104909	0.00340239697099737
--	--	3.64745147942059	9.58583421519544E-4
--	--	3.64421708779209	0.00666570886538099
--	--	3.64098292121171	0.00392734813053501
--	--	3.63774852958321	0.00288447631234052
--	--	3.63451413795471	0.00551586513690634
--	--	3.6312797463262	0.00682902573203239
--	--	3.6280453546977	0.00895288548000645
--	--	3.6248109630692	0.00189696030801487
--	--	3.6215765714407	0.0043148091786649
--	--	3.6183421798122	0.0030641149043625
--	--	3.61510778818369	0.00453391518015912
--	--	3.61187339655519	0.0044937487486001
--	--	3.60863900492669	0.00401675531298039
--	--	3.60540461329819	0.00642063650878683
--	--	3.60217022166968	0.00383864825660472
--	--	3.59893583004118	0.0108048641273333
--	--	3.5957016634608	0.00500225413932263
--	--	3.5924672718323	5.09260225717867E-4
--	--	3.5892328802038	0.00944860050060621
--	--	3.5859984885753	0.00279418615254378
--	--	3.58276409694679	0.00145544275997056
--	--	3.57952970531829	1.34341641529158E-4
--	--	3.57629531368979	0.00819281230013362
--	--	3.57306092206129	0.00573662669734597
--	--	3.56982653043279	0.00134595143305047
--	--	3.56659213880428	0.0129558193600472
--	--	3.56335774717578	0.00371976401801682
--	--	3.56012335554728	0.0137923711462453
--	--	3.55688896391878	0.00955736623244982
--	--	3.55365457229028	0.00980744824843085
--	--	3.5504204057099	0.00551295534191938
--	--	3.54718601408139	0.0124164392827006
--	--	3.54395162245289	0.00336578326195414
--	--	3.54071723082439	0.00208713145699306
--	--	3.53748283919589	0.00171108727137585
--	--	3.53424844756739	0.00609845971802451
--	--	3.53101405593888	0.0208384374880773
--	--	3.52777966431038	0.0196604620628562
--	--	3.52454527268188	0.00251296699815157
--	--	3.52131088105338	0.0117975859457341
--	--	3.51807648942488	0.00490828820188564
--	--	3.51484209779637	0.00775907620976615
--	--	3.51160770616787	0.00220273769011047
--	--	3.50837331453937	0.00356841804483755
--	--	3.50513892291087	5.71841923652431E-4
--	--	3.50190475633049	0.00797404851247869
--	--	3.49867036470199	0.00113227062692589
--	--	3.49543597307348	0.00188448622228975
--	--	3.49220158144498	0.0103814379315385
--	--	3.48896718981648	0.0145459565575465
--	--	3.48573279818798	0.0134483532554748
--	--	3.48249840655947	0.0108879217232855
--	--	3.47926401493097	0.00477899500808839
--	--	3.47602962330247	0.0035813886600743
--	--	3.47279523167397	0.00387746225115352
--	--	3.46956084004547	0.00300934611111632
--	--	3.46632644841696	0.00566105034449816
--	--	3.46309205678846	0.00751397379065338
--	--	3.45985766515996	0.00610886611153476
--	--	3.45662349857958	0.0013153046901446
--	--	3.45338910695108	0.00135082276504551
--	--	3.45015471532258	0.0165857580365928
--	--	3.44692032369407	1.3799894479374E-4
--	--	3.44368593206557	0.00898943739173936
--	--	3.44045154043707	0.00273172721791746
--	--	3.43721714880857	0.00251732525936911
--	--	3.43398275718007	0.00381018392206617
--	--	3.43074836555156	0.00574193528532615
--	--	3.42751397392306	0.00174503218410188
--	--	3.42427958229456	0.00620805739235047
--	--	3.42104519066606	0.00266180331943496
--	--	3.41781079903756	0.00472008785399457
--	--	3.41457640740905	0.0133202303894256
--	--	3.41134224082867	0.0196542124394625
--	--	3.40810784920017	0.00276199362922309
--	--	3.40487345757167	0.00463432640399323
--	--	3.40163906594317	0.00318827190405734
--	--	3.39840467431466	0.0073634372601055
--	--	3.39517028268616	0.0109252781205532
--	--	3.39193589105766	0.0184952652729858
--	--	3.38870149942916	0.00487635930706837
--	--	3.38546710780066	0.00386913599079117
--	--	3.38223271617215	0.00523284419619232
--	--	3.37899832454365	0.0136352788304056
--	--	3.37576393291515	0.00232577285195802
--	--	3.37252954128665	0.0359712794848124
--	--	3.36929514965815	9.29687249753243E-4
--	--	3.36606098307777	0.0264495045821822
--	--	3.36282659144926	0.00694734081030726
--	--	3.35959219982076	0.00656147259896884
--	--	3.35635780819226	0.0166264806026661
--	--	3.35312341656376	0.038133319838502
--	--	3.34988902493526	0.0278652536350081
--	--	3.34665463330675	0.00815736076783301
--	--	3.34342024167825	0.0383450084147515
--	--	3.34018585004975	0.0964201349939204
--	--	3.33695145842125	0.0340330790269961
--	--	3.33371706679275	0.122737269555482
--	--	3.33048267516424	0.184041808750881
--	--	3.32724828353574	0.114941766369942
--	--	3.32401389190724	0.140735318059908
--	--	3.32077972532686	0.174670167973925
--	--	3.31754533369836	0.121831313764111
--	--	3.31431094206986	0.0895145349238752
--	--	3.31107655044135	0.151584058978418
--	--	3.30784215881285	0.0436118546303116
--	--	3.30460776718435	0.0366879214955751
--	--	3.30137337555585	0.0549084372155735
--	--	3.29813898392735	0.0456191169597578
--	--	3.29490459229884	0.0210590019346696
--	--	3.29167020067034	0.0274153384130231
--	--	3.28843580904184	0.0325919751478027
--	--	3.28520141741334	0.0322244642661014
--	--	3.28196702578483	0.00179406467434627
--	--	3.27873263415633	0.0037300724250885
--	--	3.27549824252783	0.0484412181609501
--	--	3.27226407594745	0.0100899725326916
--	--	3.26902968431895	0.0248384075799062
--	--	3.26579529269045	0.022482632661313
--	--	3.26256090106194	0.00923829433333917
--	--	3.25932650943344	0.0230985077477452
--	--	3.25609211780494	0.00306530467145997
--	--	3.25285772617644	0.0146997361374565
--	--	3.24962333454794	0.00107059937459741
--	--	3.24638894291943	0.0421251568822524
--	--	3.24315455129093	0.0763246518642127
--	--	3.23992015966243	0.0803636001003018
--	--	3.23668576803393	0.0281044881356675
--	--	3.23345137640542	0.0371863080138888
--	--	3.23021698477692	0.009354970076703
--	--	3.22698281819654	0.00675719734013769
--	--	3.22374842656804	0.0171383203125144
--	--	3.22051403493954	0.0201359630738635
--	--	3.21727964331104	0.0118511740342969
--	--	3.21404525168254	0.020204424987525
--	--	3.21081086005403	0.00127443188617654
--	--	3.20757646842553	0.00582068926542252
--	--	3.20434207679703	0.00729507669941926
--	--	3.20110768516853	8.83313369183628E-4
--	--	3.19787329354002	0.00847245179221418
--	--	3.19463890191152	8.62240003135791E-4
--	--	3.19140451028302	0.00580603616387446
--	--	3.18817011865452	0.014174928305397
--	--	3.18493572702602	0.0334760364779519
--	--	3.18170156044564	0.0391240409474174
--	--	3.17846716881713	0.00444401158755846
--	--	3.17523277718863	0.0242437141737492
--	--	3.17199838556013	0.0206206250333253
--	--	3.16876399393163	0.016257811638785
--	--	3.16552960230313	0.0117162517745927
--	--	3.16229521067462	0.00664363776276122
--	--	3.15906081904612	0.0119778833357084
--	--	3.15582642741762	0.010200402055031
--	--	3.15259203578912	0.0283327862280766
--	--	3.14935764416062	0.0125221711722769
--	--	3.14612325253211	0.00528025709456745
--	--	3.14288886090361	0.00941579140088686
--	--	3.13965446927511	0.00361086198118629
--	--	3.13642030269473	0.00776332158792235
--	--	3.13318591106623	0.010497920416821
--	--	3.12995151943773	0.00631110001853402
--	--	3.12671712780922	0.0139359752998706
--	--	3.12348273618072	0.00779061967050304
--	--	3.12024834455222	0.0236688957463511
--	--	3.11701395292372	0.00240617797256877
--	--	3.11377956129522	0.0179308438557034
--	--	3.11054516966671	0.011743516404044
--	--	3.10731077803821	0.0341144750003644
--	--	3.10407638640971	0.0152338200171679
--	--	3.10084199478121	0.00340442536211435
--	--	3.0976076031527	0.0123949998418279
--	--	3.0943732115242	0.018353160680847
--	--	3.0911388198957	0.0138713795156622
--	--	3.08790465331532	0.0054725239334384
--	--	3.08467026168682	0.0129237324133908
--	--	3.08143587005832	0.00295631212888515
--	--	3.07820147842981	0.0123541381471892
--	--	3.07496708680131	0.00602241852790133
--	--	3.07173269517281	0.00416083409506389
--	--	3.06849830354431	0.00233738479112364
--	--	3.06526391191581	0.0147192266877832
--	--	3.0620295202873	0.0147071297115804
--	--	3.0587951286588	0.0371243892139894
--	--	3.0555607370303	0.0226843642751554
--	--	3.0523263454018	0.0169659854422732
--	--	3.0490919537733	0.0062858867932907
--	--	3.04585756214479	0.0100279100138311
--	--	3.04262339556441	0.00942164430569583
--	--	3.03938900393591	0.00422378987608795
--	--	3.03615461230741	0.00609426581869497
--	--	3.03292022067891	0.00486454946514771
--	--	3.02968582905041	0.00465563918481183
--	--	3.0264514374219	0.0245882197401973
--	--	3.0232170457934	0.00318893793136096
--	--	3.0199826541649	0.00157182583212236
--	--	3.0167482625364	8.12402958482111E-4
--	--	3.01351387090789	0.0174509854332467
--	--	3.01027947927939	0.00852446942806223
--	--	3.00704508765089	0.0110490005372785
--	--	3.00381069602239	0.00832787350250118
--	--	3.00057630439389	0.00866495006238164
--	--	2.99734213781351	0.0219744374721048
--	--	2.99410774618501	0.0107549511930287
--	--	2.9908733545565	0.00861848863818808
--	--	2.987638962928	0.00368223359774083
--	--	2.9844045712995	0.0134940035500349
--	--	2.981170179671	0.0331404268367314
--	--	2.97793578804249	0.0419585527327919
--	--	2.97470139641399	0.00270320162466238
--	--	2.97146700478549	0.00847904022355034
--	--	2.96823261315699	0.0165312759967455
--	--	2.96499822152849	0.00842845978206266
--	--	2.96176382989998	0.0111987454206213
--	--	2.95852943827148	0.00412762415802956
--	--	2.95529504664298	7.53084293489743E-4
--	--	2.9520608800626	0.0099364872351052
--	--	2.9488264884341	0.030094253041232
--	--	2.9455920968056	6.96961617708922E-4
--	--	2.94235770517709	0.00908975493241769
--	--	2.93912331354859	0.024072317607944
--	--	2.93588892192009	0.0132061256502259
--	--	2.93265453029159	0.00932449722646282
--	--	2.92942013866309	0.0279768649394709
--	--	2.92618574703458	0.0184529116072761
--	--	2.92295135540608	0.01197772780576
--	--	2.91971696377758	0.0248988541439024
--	--	2.91648257214908	0.00228155200570775
--	--	2.91324818052057	0.0227137181582369
--	--	2.91001378889207	0.00380485263941256
--	--	2.90677962231169	0.0193027756670623
--	--	2.90354523068319	0.0179822428410579
--	--	2.90031083905469	0.0202046401512034
--	--	2.89707644742619	0.00839072806267688
--	--	2.89384205579768	0.0025766836550575
--	--	2.89060766416918	0.00726310668081531
--	--	2.88737327254068	0.0181958596003936
--	--	2.88413888091218	0.00981986650851804
--	--	2.88090448928368	0.0103149485928238
--	--	2.87767009765517	0.0256656643175805
--	--	2.87443570602667	0.0213470387438616
--	--	2.87120131439817	0.00166794937116489
--	--	2.86796692276967	0.00507677633446744
--	--	2.86473253114117	0.0113468986358978
--	--	2.86149813951266	0.00871711527593265
--	--	2.85826397293228	0.0174765225417225
--	--	2.85502958130378	0.00436572987993193
--	--	2.85179518967528	0.0272217233974171
--	--	2.84856079804678	0.00814530769829868
--	--	2.84532640641828	0.00777923928030825
--	--	2.84209201478977	0.0329492834660326
--	--	2.83885762316127	0.0444938310035778
--	--	2.83562323153277	0.0206731563251814
--	--	2.83238883990427	0.00235671774170885
--	--	2.82915444827577	0.0139597480196909
--	--	2.82592005664726	0.0159469149398987
--	--	2.82268566501876	0.0346856370143107
--	--	2.81945127339026	0.00486869772912519
--	--	2.81621688176176	0.0170612833652516
--	--	2.81298271518138	0.0185853137311954
--	--	2.80974832355288	0.00385990734497354
--	--	2.80651393192437	0.0299050032467078
--	--	2.80327954029587	0.0780804737711148
--	--	2.80004514866737	0.00589951167041302
--	--	2.79681075703887	0.00612146859653808
--	--	2.79357636541036	0.00477597272126295
--	--	2.79034197378186	0.00759676240387471
--	--	2.78710758215336	0.0426076930701862
--	--	2.78387319052486	0.0265433222906847
--	--	2.78063879889636	0.00778405085086721
--	--	2.77740440726785	6.71504814523949E-4
--	--	2.77417001563935	0.023073524389376
--	--	2.77093562401085	0.026765882595226
--	--	2.76770145743047	0.0111626181139051
--	--	2.76446706580197	0.00360074855698678
--	--	2.76123267417347	0.0118796680356267
--	--	2.75799828254496	9.76038752419062E-4
--	--	2.75476389091646	0.0164079249426467
--	--	2.75152949928796	0.0372968053540538
--	--	2.74829510765946	0.0233544629853414
--	--	2.74506071603096	0.00155764346851006
--	--	2.74182632440245	0.00596552165539145
--	--	2.73859193277395	9.49984956778518E-4
--	--	2.73535754114545	0.00742422726029168
--	--	2.73212314951695	0.0477400145009148
--	--	2.72888875788844	0.0214855938893464
--	--	2.72565436625994	0.018680761267635
--	--	2.72242019967956	0.0635217395536354
--	--	2.71918580805106	0.00363582949800428
--	--	2.71595141642256	0.0226329751400387
--	--	2.71271702479406	0.00541464509539431
--	--	2.70948263316556	0.0425702891573043
--	--	2.70624824153705	0.0216348977059457
--	--	2.70301384990855	0.00226658079401737
--	--	2.69977945828005	0.0171824111333021
--	--	2.69654506665155	0.0231424917498507
--	--	2.69331067502304	0.0061608804374518
--	--	2.69007628339454	0.0208538131781118
--	--	2.68684189176604	0.0202561323961142
--	--	2.68360750013754	0.0267503443331029
--	--	2.68037310850904	0.00545408024608766
--	--	2.67713871688053	0.0353147101968974
--	--	2.67390455030015	0.0470667039728827
--	--	2.67067015867165	0.0345091829963302
--	--	2.66743576704315	0.0358130565764744
--	--	2.66420137541465	0.0273218863196534
--	--	2.66096698378615	0.0428213858255567
--	--	2.65773259215764	0.0273397668832467
--	--	2.65449820052914	0.0202872723046394
--	--	2.65126380890064	0.00500334445069701
--	--	2.64802941727214	0.0405952082265021
--	--	2.64479502564364	0.0285872396645166
--	--	2.64156063401513	0.0529925447026943
--	--	2.63832624238663	0.00721295753451583
--	--	2.63509185075813	0.0260177888595605
--	--	2.63185745912963	0.0239233336236698
--	--	2.62862329254925	0.0317356536248791
--	--	2.62538890092075	0.0724563160008915
--	--	2.62215450929224	0.0250459285351561
--	--	2.61892011766374	0.0119724901108775
--	--	2.61245133440674	0.0119724901108775
--	--	2.60921694277824	0.0250459285351561
--	--	2.60598255114973	0.0724563160008915
--	--	2.60274815952123	0.0317356536248791
--	--	2.59951376789273	0.0239233336236699
--	--	2.59627937626423	0.0260177888595605
--	--	2.59304498463572	0.00721295753451582
--	--	2.58981059300722	0.0529925447026943
--	--	2.58657620137872	0.0285872396645166
--	--	2.58334203479834	0.0405952082265021
--	--	2.58010764316984	0.005003344450697
--	--	2.57687325154134	0.0202872723046394
--	--	2.57363885991283	0.0273397668832467
--	--	2.57040446828433	0.0428213858255567
--	--	2.56717007665583	0.0273218863196534
--	--	2.56393568502733	0.0358130565764744
--	--	2.56070129339883	0.0345091829963302
--	--	2.55746690177032	0.0470667039728827
--	--	2.55423251014182	0.0353147101968974
--	--	2.55099811851332	0.00545408024608767
--	--	2.54776372688482	0.0267503443331029
--	--	2.54452933525632	0.0202561323961142
--	--	2.54129494362781	0.0208538131781118
--	--	2.53806077704743	0.00616088043745181
--	--	2.53482638541893	0.0231424917498507
--	--	2.53159199379043	0.0171824111333021
--	--	2.52835760216193	0.00226658079401737
--	--	2.52512321053343	0.0216348977059457
--	--	2.52188881890492	0.0425702891573042
--	--	2.51865442727642	0.00541464509539431
--	--	2.51542003564792	0.0226329751400387
--	--	2.51218564401942	0.00363582949800428
--	--	2.50895125239091	0.0635217395536353
--	--	2.50571686076241	0.018680761267635
--	--	2.50248246913391	0.0214855938893464
--	--	2.49924807750541	0.0477400145009148
--	--	2.49601368587691	0.00742422726029168
--	--	2.49277951929653	9.49984956778517E-4
--	--	2.48954512766803	0.00596552165539144
--	--	2.48631073603952	0.00155764346851006
--	--	2.48307634441102	0.0233544629853414
--	--	2.47984195278252	0.0372968053540538
--	--	2.47660756115402	0.0164079249426466
--	--	2.47337316952551	9.76038752419062E-4
--	--	2.47013877789701	0.0118796680356267
--	--	2.46690438626851	0.00360074855698678
--	--	2.46366999464001	0.0111626181139051
--	--	2.46043560301151	0.026765882595226
--	--	2.457201211383	0.023073524389376
--	--	2.4539668197545	6.71504814523949E-4
--	--	2.450732428126	0.00778405085086721
--	--	2.4474980364975	0.0265433222906847
--	--	2.44426386991712	0.0426076930701862
--	--	2.44102947828862	0.00759676240387471
--	--	2.43779508666011	0.00477597272126295
--	--	2.43456069503161	0.00612146859653808
--	--	2.43132630340311	0.00589951167041301
--	--	2.42809191177461	0.0780804737711148
--	--	2.42485752014611	0.0299050032467078
--	--	2.4216231285176	0.00385990734497354
--	--	2.4183887368891	0.0185853137311954
--	--	2.4151543452606	0.0170612833652516
--	--	2.4119199536321	0.00486869772912519
--	--	2.40868556200359	0.0346856370143107
--	--	2.40545117037509	0.0159469149398987
--	--	2.40221677874659	0.0139597480196909
--	--	2.39898261216621	0.00235671774170885
--	--	2.39574822053771	0.0206731563251814
--	--	2.39251382890921	0.0444938310035778
--	--	2.3892794372807	0.0329492834660326
--	--	2.3860450456522	0.00777923928030825
--	--	2.3828106540237	0.00814530769829868
--	--	2.3795762623952	0.0272217233974171
--	--	2.3763418707667	0.00436572987993192
--	--	2.37310747913819	0.0174765225417225
--	--	2.36987308750969	0.00871711527593266
--	--	2.36663869588119	0.0113468986358978
--	--	2.36340430425269	0.00507677633446744
--	--	2.36016991262419	0.00166794937116488
--	--	2.35693552099568	0.0213470387438616
--	--	2.3537013544153	0.0256656643175805
--	--	2.3504669627868	0.0103149485928238
--	--	2.3472325711583	0.00981986650851802
--	--	2.3439981795298	0.0181958596003936
--	--	2.3407637879013	0.00726310668081531
--	--	2.33752939627279	0.0025766836550575
--	--	2.33429500464429	0.00839072806267688
--	--	2.33106061301579	0.0202046401512034
--	--	2.32782622138729	0.0179822428410579
--	--	2.32459182975879	0.0193027756670623
--	--	2.32135743813028	0.00380485263941257
--	--	2.31812304650178	0.0227137181582369
--	--	2.31488865487328	0.00228155200570775
--	--	2.31165426324478	0.0248988541439025
--	--	2.3084200966644	0.01197772780576
--	--	2.3051857050359	0.0184529116072761
--	--	2.30195131340739	0.0279768649394709
--	--	2.29871692177889	0.00932449722646283
--	--	2.29548253015039	0.0132061256502259
--	--	2.29224813852189	0.024072317607944
--	--	2.28901374689338	0.00908975493241769
--	--	2.28577935526488	6.96961617708924E-4
--	--	2.28254496363638	0.030094253041232
--	--	2.27931057200788	0.00993648723510519
--	--	2.27607618037938	7.53084293489741E-4
--	--	2.27284178875087	0.00412762415802955
--	--	2.26960739712237	0.0111987454206213
--	--	2.26637300549387	0.00842845978206265
--	--	2.26313861386537	0.0165312759967455
--	--	2.25990444728499	0.00847904022355034
--	--	2.25667005565649	0.00270320162466238
--	--	2.25343566402798	0.0419585527327919
--	--	2.25020127239948	0.0331404268367314
--	--	2.24696688077098	0.0134940035500349
--	--	2.24373248914248	0.00368223359774083
--	--	2.24049809751398	0.00861848863818808
--	--	2.23726370588547	0.0107549511930287
--	--	2.23402931425697	0.0219744374721048
--	--	2.23079492262847	0.00866495006238164
--	--	2.22756053099997	0.00832787350250118
--	--	2.22432613937146	0.0110490005372785
--	--	2.22109174774296	0.00852446942806223
--	--	2.21785735611446	0.0174509854332467
--	--	2.21462318953408	8.1240295848211E-4
--	--	2.21138879790558	0.00157182583212236
--	--	2.20815440627708	0.00318893793136096
--	--	2.20492001464857	0.0245882197401973
--	--	2.20168562302007	0.00465563918481182
--	--	2.19845123139157	0.00486454946514771
--	--	2.19521683976307	0.00609426581869497
--	--	2.19198244813457	0.00422378987608795
--	--	2.18874805650606	0.00942164430569583
--	--	2.18551366487756	0.0100279100138311
--	--	2.18227927324906	0.0062858867932907
--	--	2.17904488162056	0.0169659854422732
--	--	2.17581048999206	0.0226843642751553
--	--	2.17257609836355	0.0371243892139894
--	--	2.16934193178317	0.0147071297115804
--	--	2.16610754015467	0.0147192266877832
--	--	2.16287314852617	0.00233738479112364
--	--	2.15963875689767	0.00416083409506388
--	--	2.15640436526917	0.00602241852790133
--	--	2.15316997364066	0.0123541381471892
--	--	2.14993558201216	0.00295631212888515
--	--	2.14670119038366	0.0129237324133908
--	--	2.14346679875516	0.00547252393343839
--	--	2.14023240712666	0.0138713795156622
--	--	2.13699801549815	0.018353160680847
--	--	2.13376362386965	0.0123949998418279
--	--	2.13052923224115	0.00340442536211435
--	--	2.12729484061265	0.0152338200171679
--	--	2.12406067403227	0.0341144750003644
--	--	2.12082628240377	0.011743516404044
--	--	2.11759189077526	0.0179308438557034
--	--	2.11435749914676	0.00240617797256877
--	--	2.11112310751826	0.0236688957463511
--	--	2.10788871588976	0.00779061967050305
--	--	2.10465432426125	0.0139359752998706
--	--	2.10141993263275	0.00631110001853401
--	--	2.09818554100425	0.010497920416821
--	--	2.09495114937575	0.00776332158792236
--	--	2.09171675774725	0.00361086198118629
--	--	2.08848236611874	0.00941579140088686
--	--	2.08524797449024	0.00528025709456745
--	--	2.08201358286174	0.0125221711722769
--	--	2.07877919123324	0.0283327862280766
--	--	2.07554502465286	0.010200402055031
--	--	2.07231063302436	0.0119778833357084
--	--	2.06907624139585	0.00664363776276121
--	--	2.06584184976735	0.0117162517745927
--	--	2.06260745813885	0.016257811638785
--	--	2.05937306651035	0.0206206250333253
--	--	2.05613867488185	0.0242437141737492
--	--	2.05290428325334	0.00444401158755846
--	--	2.04966989162484	0.0391240409474174
--	--	2.04643549999634	0.0334760364779519
--	--	2.04320110836784	0.014174928305397
--	--	2.03996671673933	0.00580603616387446
--	--	2.03673232511083	8.62240003135793E-4
--	--	2.03349793348233	0.00847245179221418
--	--	2.03026376690195	8.83313369183631E-4
--	--	2.02702937527345	0.00729507669941926
--	--	2.02379498364495	0.00582068926542252
--	--	2.02056059201645	0.00127443188617654
--	--	2.01732620038794	0.020204424987525
--	--	2.01409180875944	0.0118511740342969
--	--	2.01085741713094	0.0201359630738636
--	--	2.00762302550244	0.0171383203125144
--	--	2.00438863387393	0.0067571973401377
--	--	2.00115424224543	0.00935497007670301
--	--	1.99791985061693	0.0371863080138888
--	--	1.99468545898843	0.0281044881356675
--	--	1.99145106735993	0.0803636001003018
--	--	1.98821667573142	0.0763246518642127
--	--	1.98498250915104	0.0421251568822524
--	--	1.98174811752254	0.00107059937459741
--	--	1.97851372589404	0.0146997361374565
--	--	1.97527933426554	0.00306530467145997
--	--	1.97204494263704	0.0230985077477452
--	--	1.96881055100853	0.00923829433333917
--	--	1.96557615938003	0.022482632661313
--	--	1.96234176775153	0.0248384075799062
--	--	1.95910737612303	0.0100899725326916
--	--	1.95587298449453	0.0484412181609501
--	--	1.95263859286602	0.0037300724250885
--	--	1.94940431376158	0.00179406467434627
--	--	1.94616992213308	0.0322244642661014
--	--	1.94293553050458	0.0325919751478027
--	--	1.93970113887608	0.027415338413023
--	--	1.93646674724757	0.0210590019346696
--	--	1.93323235561907	0.0456191169597578
--	--	1.92999796399057	0.0549084372155735
--	--	1.92676368488613	0.0366879214955751
--	--	1.92352929325763	0.0436118546303116
--	--	1.92029490162912	0.151584058978418
--	--	1.91706051000062	0.0895145349238753
--	--	1.91382611837212	0.121831313764111
--	--	1.91059172674362	0.174670167973925
--	--	1.90735733511512	0.140735318059908
--	--	1.90412305601068	0.114941766369942
--	--	1.90088866438217	0.184041808750881
--	--	1.89765427275367	0.122737269555482
--	--	1.89441988112517	0.0340330790269961
--	--	1.89118548949667	0.0964201349939204
--	--	1.88795109786817	0.0383450084147515
--	--	1.88471670623966	0.00815736076783301
--	--	1.88148242713522	0.0278652536350081
--	--	1.87824803550672	0.038133319838502
--	--	1.87501364387822	0.0166264806026661
--	--	1.87177925224972	0.00656147259896884
--	--	1.86854486062121	0.00694734081030727
--	--	1.86531046899271	0.0264495045821822
--	--	1.86207607736421	9.2968724975324E-4
--	--	1.85884179825977	0.0359712794848124
--	--	1.85560740663127	0.00232577285195802
--	--	1.85237301500276	0.0136352788304056
--	--	1.84913862337426	0.00523284419619232
--	--	1.84590423174576	0.00386913599079117
--	--	1.84266984011726	0.00487635930706836
--	--	1.83943544848876	0.0184952652729858
--	--	1.83620116938432	0.0109252781205532
--	--	1.83296677775581	0.00736343726010551
--	--	1.82973238612731	0.00318827190405734
--	--	1.82649799449881	0.00463432640399323
--	--	1.82326360287031	0.00276199362922309
--	--	1.8200292112418	0.0196542124394625
--	--	1.8167948196133	0.0133202303894256
--	--	1.81356054050886	0.00472008785399458
--	--	1.81032614888036	0.00266180331943496
--	--	1.80709175725186	0.00620805739235047
--	--	1.80385736562336	0.00174503218410188
--	--	1.80062297399485	0.00574193528532615
--	--	1.79738858236635	0.00381018392206617
--	--	1.79415419073785	0.00251732525936911
--	--	1.79091991163341	0.00273172721791747
--	--	1.78768552000491	0.00898943739173936
--	--	1.7844511283764	1.37998944793741E-4
--	--	1.7812167367479	0.0165857580365928
--	--	1.7779823451194	0.00135082276504551
--	--	1.7747479534909	0.0013153046901446
--	--	1.7715135618624	0.00610886611153476
--	--	1.76827917023389	0.00751397379065337
--	--	1.76504489112945	0.00566105034449816
--	--	1.76181049950095	0.00300934611111632
--	--	1.75857610787245	0.00387746225115353
--	--	1.75534171624395	0.0035813886600743
--	--	1.75210732461544	0.00477899500808839
--	--	1.74887293298694	0.0108879217232855
--	--	1.74563854135844	0.0134483532554748
--	--	1.742404262254	0.0145459565575465
--	--	1.7391698706255	0.0103814379315385
--	--	1.735935478997	0.00188448622228975
--	--	1.73270108736849	0.00113227062692589
--	--	1.72946669573999	0.00797404851247868
--	--	1.72623230411149	5.71841923652431E-4
--	--	1.72299791248299	0.00356841804483755
--	--	1.71976363337855	0.00220273769011048
--	--	1.71652924175004	0.00775907620976616
--	--	1.71329485012154	0.00490828820188565
--	--	1.71006045849304	0.0117975859457341
--	--	1.70682606686454	0.00251296699815156
--	--	1.70359167523604	0.0196604620628562
--	--	1.70035728360753	0.0208384374880773
--	--	1.69712300450309	0.00609845971802451
--	--	1.69388861287459	0.00171108727137585
--	--	1.69065422124609	0.00208713145699306
--	--	1.68741982961759	0.00336578326195413
--	--	1.68418543798908	0.0124164392827006
--	--	1.68095104636058	0.00551295534191938
--	--	1.67771665473208	0.00980744824843085
--	--	1.67448237562764	0.00955736623244982
--	--	1.67124798399914	0.0137923711462453
--	--	1.66801359237063	0.00371976401801682
--	--	1.66477920074213	0.0129558193600472
--	--	1.66154480911363	0.00134595143305047
--	--	1.65831041748513	0.00573662669734596
--	--	1.65507602585663	0.00819281230013364
--	--	1.65184174675219	1.34341641529157E-4
--	--	1.64860735512368	0.00145544275997056
--	--	1.64537296349518	0.00279418615254378
--	--	1.64213857186668	0.0094486005006062
--	--	1.63890418023818	5.09260225717868E-4
--	--	1.63566978860967	0.00500225413932264
--	--	1.63243539698117	0.0108048641273333
--	--	1.62920111787673	0.00383864825660472
--	--	1.62596672624823	0.00642063650878683
--	--	1.62273233461973	0.00401675531298038
--	--	1.61949794299123	0.0044937487486001
--	--	1.61626355136272	0.00453391518015911
--	--	1.61302915973422	0.00306411490436249
--	--	1.60979476810572	0.0043148091786649
--	--	1.60656048900128	0.00189696030801487
--	--	1.60332609737278	0.00895288548000645
--	--	1.60009170574427	0.00682902573203239
--	--	1.59685731411577	0.00551586513690635
--	--	1.59362292248727	0.00288447631234052
--	--	1.59038853085877	0.00392734813053501
--	--	1.58715413923027	0.00666570886538099
--	--	1.58391986012583	9.58583421519543E-4
--	--	1.58068546849732	0.00340239697099736
--	--	1.57745107686882	0.00127538848597189
--	--	1.57421668524032	0.00545945157726566
--	--	1.57098229361182	0.00461647084829565
--	--	1.56774790198331	0.0110778169867065
--	--	1.56451351035481	0.00129945736192825
--	--	1.56127911872631	0.00400758367563932
--	--	1.55804483962187	0.00337244758065048
--	--	1.55481044799337	0.00715781641541397
--	--	1.55157605636487	0.00275908038939691
--	--	1.54834166473636	0.0144844192167077
--	--	1.54510727310786	0.0106278826799767
--	--	1.54187288147936	7.1156667718938E-4
--	--	1.53863848985086	0.00223323467417061
--	--	1.53540421074642	3.75341963460167E-4
--	--	1.53216981911791	7.01694808587883E-4
--	--	1.52893542748941	0.0248467357625882
--	--	1.52570103586091	0.00139636979856656
--	--	1.52246664423241	0.00736535136581669
--	--	1.51923225260391	0.00288820878757125
--	--	1.5159978609754	0.0125912986484662
--	--	1.51276358187096	0.00624751228553075
--	--	1.50952919024246	0.00443867644015227
--	--	1.50629479861396	0.00580621449998916
--	--	1.50306040698546	0.00165686310184277
--	--	1.49982601535695	0.00557288270082349
--	--	1.49659162372845	0.0138769610095926
--	--	1.49335723209995	5.71078001497609E-4
--	--	1.49012295299551	5.79598930295009E-4
--	--	1.48688856136701	0.00692786289131849
--	--	1.48365416973851	0.00137598280016354
--	--	1.48041977811	0.00580677706908465
--	--	1.4771853864815	0.0163303246089835
--	--	1.473950994853	0.00243491816082187
--	--	1.4707166032245	1.02737211871884E-4
--	--	1.46748232412006	5.18832128861093E-4
--	--	1.46424793249155	0.00259746233140629
--	--	1.46101354086305	1.37935307160104E-4
--	--	1.45777914923455	0.00753750015542536
--	--	1.45454475760605	5.22703865517034E-4
--	--	1.45131036597755	0.00480254748764339
--	--	1.44807597434904	0.00174442004867119
--	--	1.4448416952446	8.10217757657125E-4
--	--	1.4416073036161	0.00391490244309854
--	--	1.4383729119876	0.00122571096138752
--	--	1.4351385203591	0.00144803404093645
--	--	1.43190412873059	5.42894475779047E-4
--	--	1.42866973710209	0.00138284851420851
--	--	1.42543534547359	7.58800255588327E-4
--	--	1.42220106636915	0.00300585269206455
--	--	1.41896667474065	8.83743392439715E-4
--	--	1.41573228311214	0.0104740694048211
--	--	1.41249789148364	0.0112409134069996
--	--	1.40926349985514	0.0059569981545973
--	--	1.40602910822664	0.0061907763212562
--	--	1.40279471659814	0.0112240605072089
--	--	1.3995604374937	0.0142987893845914
--	--	1.39632604586519	0.00451886334078333
--	--	1.39309165423669	0.00243407562910972
--	--	1.38985726260819	0.00233083886598207
--	--	1.38662287097969	0.00519764527600908
--	--	1.38338847935118	0.00483793512120909
--	--	1.38015408772268	0.00538246675689
--	--	1.37691980861824	0.00595584118814167
--	--	1.37368541698974	0.00171266874282086
--	--	1.37045102536124	0.00229180643351459
--	--	1.36721663373274	0.00167766383800303
--	--	1.36398224210423	0.00249008172555107
--	--	1.36074785047573	0.0219359193215587
--	--	1.35751345884723	0.00886212656109897
--	--	1.35427906721873	2.87780606419085E-4
--	--	1.35104478811429	0.0030351883959254
--	--	1.34781039648578	6.11973612072138E-4
--	--	1.34457600485728	0.00265470099955666
--	--	1.34134161322878	0.0012060026484466
--	--	1.33810722160028	0.0101748889962749
--	--	1.33487282997178	0.00435467986739384
--	--	1.33163843834327	0.00967995684780607
--	--	1.32840415923883	0.021922209677886
--	--	1.32516976761033	0.00212770223228605
--	--	1.32193537598183	0.00876508160479862
--	--	1.31870098435333	0.00162322943469523
--	--	1.31546659272482	0.00323574696281494
--	--	1.31223220109632	0.0034573319632003
--	--	1.30899780946782	0.00170259471365367
--	--	1.30576353036338	0.00677050686857513
--	--	1.30252913873488	0.00544782633163337
--	--	1.29929474710638	0.00160805242696068
--	--	1.29606035547787	0.0161754790641874
--	--	1.29282596384937	0.00905964989567754
--	--	1.28959157222087	0.00138835302810475
--	--	1.28635718059237	0.00248403322976685
--	--	1.28312290148793	0.00238385229048461
--	--	1.27988850985942	6.88154365750062E-5
--	--	1.27665411823092	0.00293340312586627
--	--	1.27341972660242	0.00854659115711289
--	--	1.27018533497392	0.00566518443076425
--	--	1.26695094334542	0.0150882882475828
--	--	1.26371655171691	0.0114667425342559
--	--	1.26048227261247	4.69759807806175E-4
--	--	1.25724788098397	4.17177190942252E-4
--	--	1.25401348935547	0.00255679430929235
--	--	1.25077909772697	7.3149897492102E-4
--	--	1.24754470609846	0.00212180149473109
--	--	1.24431031446996	0.00554946507601528
--	--	1.24107592284146	0.00780644415070114
--	--	1.23784164373702	0.0038786450540935
--	--	1.23460725210852	0.00490050477773037
--	--	1.23137286048001	0.00945917418153928
--	--	1.22813846885151	0.0029495548469016
--	--	1.22490407722301	0.0010865939080364
--	--	1.22166968559451	0.00187097722170275
--	--	1.21843529396601	0.00294985703517548
--	--	1.21520101486157	0.00267575724249921
--	--	1.21196662323306	0.0272943199191587
--	--	1.20873223160456	0.013522413871525
--	--	1.20549783997606	2.56078955130867E-4
--	--	1.20226344834756	6.14769750999116E-4
--	--	1.19902905671906	0.00258299070001161
--	--	1.19579466509055	0.00517559466856508
--	--	1.19256038598611	0.0108580581357828
--	--	1.18932599435761	0.00908664546851852
--	--	1.18609160272911	0.0112606230201162
--	--	1.18285721110061	0.00264742206650373
--	--	1.1796228194721	0.00448345538946761
--	--	1.1763884278436	0.00125916279768496
--	--	1.1731540362151	0.00490207889417753
--	--	1.16991975711066	0.0028493443331333
--	--	1.16668536548216	0.00909975335104584
--	--	1.16345097385365	7.12933025657526E-4
--	--	1.16021658222515	0.00659857599776419
--	--	1.15698219059665	7.98577005304195E-4
--	--	1.15374779896815	0.00190706107177043
--	--	1.15051340733965	1.72624639127449E-4
--	--	1.14727901571114	0.00317803710780709
--	--	1.1440447366067	0.00620775896782018
--	--	1.1408103449782	2.16677922654927E-4
--	--	1.1375759533497	0.00449521004154185
--	--	1.1343415617212	0.0121518591575401
--	--	1.13110717009269	8.27986076334056E-4
--	--	1.12787277846419	7.39991684765453E-4
--	--	1.12463838683569	0.0121861453536694
--	--	1.12140410773125	0.00457609465700027
--	--	1.11816971610275	0.00176696133362208
--	--	1.11493532447425	0.00116447963969683
--	--	1.11170093284574	0.015633759772673
--	--	1.10846654121724	0.00406479798853028
--	--	1.10523214958874	0.0053730208048174
--	--	1.10199775796024	3.9452602735065E-4
--	--	1.0987634788558	0.00288898802840907
--	--	1.09552908722729	0.00228225533521822
--	--	1.09229469559879	0.00282357253426035
--	--	1.08906030397029	1.4555477390639E-4
--	--	1.08582591234179	8.93489345504316E-5
--	--	1.08259152071329	5.56629277743135E-5
--	--	1.07935712908478	9.54766731110098E-4
--	--	1.07612284998034	0.00173992355019521
--	--	1.07288845835184	1.59610401159606E-4
--	--	1.06965406672334	0.00428313303827038
--	--	1.06641967509484	0.00298659778314562
--	--	1.06318528346633	0.00600162967186181
--	--	1.05995089183783	0.00139099144279235
--	--	1.05671650020933	0.00192276633028822
--	--	1.05348222110489	0.00784735377693066
--	--	1.05024782947639	0.00453329389705556
--	--	1.04701343784789	0.00307793939349785
--	--	1.04377904621938	8.13593898059842E-4
--	--	1.04054465459088	0.00752143849221708
--	--	1.03731026296238	3.30102888590921E-4
--	--	1.03407587133388	0.00124875050433289
--	--	1.03084159222944	0.00685195940199796
--	--	1.0276071443389	0.00568333029924553
--	--	1.02437280897243	0.00245387975370621
--	--	1.02113841734393	0.00875736361663824
--	--	1.01790402571543	0.00108359124580558
--	--	1.01466969034896	1.09178853237013E-4
--	--	1.01143529872045	0.00368725490360992
--	--	1.00820090709195	6.11982225009726E-4
--	--	1.00496651546345	0.00788650348841373
--	--	1.00173218009698	0.00472998917034422
--	--	0.998497788468476	0.0130469289389041
--	--	0.995263396839974	0.00472998917034422
--	--	0.992029005211472	0.00788650348841374
--	--	0.988794669845001	6.11982225009728E-4
--	--	0.985560278216498	0.00368725490360992
--	--	0.982325886587996	1.09178853237014E-4
--	--	0.979091551221525	0.00108359124580559
--	--	0.975857159593023	0.00875736361663824
--	--	0.972622767964521	0.00245387975370621
--	--	0.969388376336019	0.00568333029924553
--	--	0.966154040969547	0.00685195940199796
--	--	0.962919649341045	0.00124875050433289
--	--	0.959685257712543	3.3010288859092E-4
--	--	0.956450922346072	0.00752143849221708
--	--	0.953216530717569	8.13593898059842E-4
--	--	0.949982139089067	0.00307793939349785
--	--	0.946747747460565	0.00453329389705556
--	--	0.943513412094094	0.00784735377693066
--	--	0.940279020465592	0.00192276633028822
--	--	0.937044628837089	0.00139099144279235
--	--	0.933810293470618	0.00600162967186182
--	--	0.930575901842116	0.00298659778314562
--	--	0.927341510213614	0.00428313303827038
--	--	0.924107118585112	1.59610401159607E-4
--	--	0.92087278321864	0.00173992355019521
--	--	0.917638391590138	9.54766731110097E-4
--	--	0.914403999961636	5.56629277743136E-5
--	--	0.911169664595165	8.93489345504317E-5
--	--	0.907935272966662	1.4555477390639E-4
--	--	0.90470088133816	0.00282357253426034
--	--	0.901466489709658	0.00228225533521822
--	--	0.898232154343187	0.00288898802840907
--	--	0.894997762714685	3.94526027350651E-4
--	--	0.891763371086183	0.0053730208048174
--	--	0.88852897945768	0.00406479798853028
--	--	0.885294644091209	0.015633759772673
--	--	0.882060252462707	0.00116447963969683
--	--	0.878825860834205	0.00176696133362208
--	--	0.875591525467733	0.00457609465700027
--	--	0.872357133839231	0.0121861453536694
--	--	0.869122742210729	7.39991684765455E-4
--	--	0.865888350582227	8.27986076334053E-4
--	--	0.862654015215756	0.0121518591575401
--	--	0.859419623587253	0.00449521004154186
--	--	0.856185231958751	2.16677922654928E-4
--	--	0.85295089659228	0.00620775896782019
--	--	0.849716504963778	0.00317803710780709
--	--	0.846482113335276	1.72624639127448E-4
--	--	0.843247721706773	0.00190706107177044
--	--	0.840013386340302	7.98577005304197E-4
--	--	0.8367789947118	0.00659857599776419
--	--	0.833544603083298	7.12933025657527E-4
--	--	0.830310267716827	0.00909975335104585
--	--	0.827075876088324	0.00284934433313329
--	--	0.823841484459822	0.00490207889417753
--	--	0.82060709283132	0.00125916279768496
--	--	0.817372757464849	0.00448345538946761
--	--	0.814138365836347	0.00264742206650374
--	--	0.810903974207844	0.0112606230201162
--	--	0.807669638841373	0.00908664546851853
--	--	0.804435247212871	0.0108580581357828
--	--	0.801200855584369	0.00517559466856509
--	--	0.797966463955867	0.00258299070001161
--	--	0.794732128589395	6.14769750999117E-4
--	--	0.791497736960893	2.56078955130867E-4
--	--	0.788263345332391	0.013522413871525
--	--	0.785028953703889	0.0272943199191587
--	--	0.781794618337417	0.00267575724249921
--	--	0.778560226708915	0.00294985703517548
--	--	0.775325835080413	0.00187097722170275
--	--	0.772091499713942	0.0010865939080364
--	--	0.76885710808544	0.0029495548469016
--	--	0.765622716456938	0.00945917418153928
--	--	0.762388324828435	0.00490050477773037
--	--	0.759153989461964	0.0038786450540935
--	--	0.755919597833462	0.00780644415070114
--	--	0.75268520620496	0.00554946507601528
--	--	0.749450870838488	0.00212180149473109
--	--	0.746216479209986	7.31498974921021E-4
--	--	0.742982087581484	0.00255679430929235
--	--	0.739747695952982	4.17177190942253E-4
--	--	0.736513360586511	4.69759807806174E-4
--	--	0.733278968958008	0.0114667425342559
--	--	0.730044577329506	0.0150882882475828
--	--	0.726810241963035	0.00566518443076425
--	--	0.723575850334533	0.00854659115711288
--	--	0.720341458706031	0.00293340312586627
--	--	0.717107067077528	6.88154365750058E-5
--	--	0.713872731711057	0.00238385229048461
--	--	0.710638340082555	0.00248403322976684
--	--	0.707403948454053	0.00138835302810475
--	--	0.704169556825551	0.00905964989567754
--	--	0.700935221459079	0.0161754790641874
--	--	0.697700829830577	0.00160805242696067
--	--	0.694466438202075	0.00544782633163337
--	--	0.691232102835604	0.00677050686857513
--	--	0.687997711207101	0.00170259471365367
--	--	0.684763319578599	0.00345733196320029
--	--	0.681528927950097	0.00323574696281493
--	--	0.678294592583626	0.00162322943469523
--	--	0.675060200955124	0.00876508160479862
--	--	0.671825809326622	0.00212770223228605
--	--	0.66859147396015	0.021922209677886
--	--	0.665357082331648	0.00967995684780607
--	--	0.662122690703146	0.00435467986739385
--	--	0.658888299074644	0.0101748889962749
--	--	0.655653963708172	0.0012060026484466
--	--	0.65241957207967	0.00265470099955667
--	--	0.649185180451168	6.11973612072137E-4
--	--	0.645950845084697	0.0030351883959254
--	--	0.642716453456195	2.87780606419083E-4
--	--	0.639482061827692	0.00886212656109897
--	--	0.63624767019919	0.0219359193215587
--	--	0.633013334832719	0.00249008172555106
--	--	0.629778943204217	0.00167766383800303
--	--	0.626544551575715	0.00229180643351458
--	--	0.623310216209243	0.00171266874282086
--	--	0.620075824580741	0.00595584118814167
--	--	0.616841432952239	0.00538246675689001
--	--	0.613607041323737	0.00483793512120908
--	--	0.610372705957265	0.00519764527600908
--	--	0.607138314328763	0.00233083886598207
--	--	0.603903922700261	0.00243407562910972
--	--	0.600669531071759	0.00451886334078332
--	--	0.597435195705288	0.0142987893845915
--	--	0.594200804076786	0.0112240605072089
--	--	0.590966412448283	0.00619077632125619
--	--	0.587732077081812	0.0059569981545973
--	--	0.58449768545331	0.0112409134069995
--	--	0.581263293824808	0.0104740694048211
--	--	0.578028902196306	8.83743392439715E-4
--	--	0.574794566829834	0.00300585269206455
--	--	0.571560175201332	7.58800255588327E-4
--	--	0.56832578357283	0.00138284851420851
--	--	0.565091448206359	5.42894475779047E-4
--	--	0.561857056577856	0.00144803404093645
--	--	0.558622664949354	0.00122571096138752
--	--	0.555388301451868	0.00391490244309854
--	--	0.552153909823365	8.10217757657125E-4
--	--	0.548919546325879	0.00174442004867119
--	--	0.545685182828392	0.00480254748764339
--	--	0.54245079119989	5.22703865517033E-4
--	--	0.539216427702403	0.00753750015542536
--	--	0.535982036073901	1.37935307160104E-4
--	--	0.532747672576414	0.00259746233140629
--	--	0.529513280947912	5.18832128861094E-4
--	--	0.526278917450425	1.02737211871883E-4
--	--	0.523044525821923	0.00243491816082187
--	--	0.519810162324436	0.0163303246089835
--	--	0.51657579882695	0.00580677706908465
--	--	0.513341407198447	0.00137598280016354
--	--	0.510107043700961	0.0069278628913185
--	--	0.506872652072458	5.79598930295009E-4
--	--	0.503638288574972	5.71078001497607E-4
--	--	0.50040389694647	0.0138769610095926
--	--	0.497169533448983	0.0055728827008235
--	--	0.493935169951496	0.00165686310184278
--	--	0.490700778322994	0.00580621449998916
--	--	0.487466414825507	0.00443867644015227
--	--	0.484232023197005	0.00624751228553075
--	--	0.480997659699518	0.0125912986484662
--	--	0.477763268071016	0.00288820878757125
--	--	0.474528904573529	0.00736535136581669
--	--	0.471294512945027	0.00139636979856656
--	--	0.468060149447541	0.0248467357625882
--	--	0.464825785950054	7.0169480858788E-4
--	--	0.461591394321552	3.75341963460168E-4
--	--	0.458357030824065	0.0022332346741706
--	--	0.455122639195563	7.1156667718938E-4
--	--	0.451888275698076	0.0106278826799767
--	--	0.448653884069574	0.0144844192167077
--	--	0.445419520572087	0.00275908038939691
--	--	0.4421851570746	0.00715781641541397
--	--	0.438950765446098	0.00337244758065048
--	--	0.435716401948611	0.00400758367563932
--	--	0.432482010320109	0.00129945736192825
--	--	0.429247646822622	0.0110778169867064
--	--	0.42601325519412	0.00461647084829565
--	--	0.422778891696634	0.00545945157726566
--	--	0.419544500068131	0.00127538848597189
--	--	0.416310136570645	0.00340239697099737
--	--	0.413075773073158	9.58583421519544E-4
--	--	0.409841381444656	0.00666570886538099
--	--	0.406607017947169	0.00392734813053501
--	--	0.403372626318667	0.00288447631234052
--	--	0.40013826282118	0.00551586513690634
--	--	0.396903871192678	0.00682902573203239
--	--	0.393669507695191	0.00895288548000645
--	--	0.390435144197705	0.00189696030801487
--	--	0.387200752569202	0.0043148091786649
--	--	0.383966389071716	0.0030641149043625
--	--	0.380731997443213	0.00453391518015912
--	--	0.377497633945727	0.0044937487486001
--	--	0.374263242317225	0.00401675531298039
--	--	0.371028878819738	0.00642063650878683
--	--	0.367794487191236	0.00383864825660472
--	--	0.364560123693749	0.0108048641273333
--	--	0.361325760196262	0.00500225413932263
--	--	0.35809136856776	5.09260225717867E-4
--	--	0.354857005070273	0.00944860050060621
--	--	0.351622613441771	0.00279418615254378
--	--	0.348388249944284	0.00145544275997056
--	--	0.345153858315782	1.34341641529158E-4
--	--	0.341919494818295	0.00819281230013362
--	--	0.338685131320809	0.00573662669734597
--	--	0.335450739692307	0.00134595143305047
--	--	0.33221637619482	0.0129558193600472
--	--	0.328981984566318	0.00371976401801682
--	--	0.325747621068831	0.0137923711462453
--	--	0.322513229440329	0.00955736623244982
--	--	0.319278865942842	0.00980744824843085
--	--	0.316044488379848	0.00551295534191938
--	--	0.312810110816853	0.0124164392827006
--	--	0.309575733253859	0.00336578326195414
--	--	0.306341355690864	0.00208713145699306
--	--	0.30310697812787	0.00171108727137585
--	--	0.299872614630383	0.00609845971802451
--	--	0.296638237067389	0.0208384374880773
--	--	0.293403859504394	0.0196604620628562
--	--	0.2901694819414	0.00251296699815157
--	--	0.286935104378405	0.0117975859457341
--	--	0.283700726815411	0.00490828820188564
--	--	0.280466349252416	0.00775907620976615
--	--	0.277231971689422	0.00220273769011047
--	--	0.273997608191935	0.00356841804483755
--	--	0.270763230628941	5.71841923652431E-4
--	--	0.267528853065946	0.00797404851247869
--	--	0.264294475502952	0.00113227062692589
--	--	0.261060097939957	0.00188448622228975
--	--	0.257825720376963	0.0103814379315385
--	--	0.254591342813968	0.0145459565575465
--	--	0.251356965250974	0.0134483532554748
--	--	0.248122601753487	0.0108879217232855
--	--	0.244888224190493	0.00477899500808839
--	--	0.241653846627498	0.0035813886600743
--	--	0.238419469064504	0.00387746225115352
--	--	0.235185091501509	0.00300934611111632
--	--	0.231950713938515	0.00566105034449816
--	--	0.22871633637552	0.00751397379065338
--	--	0.225481958812526	0.00610886611153476
--	--	0.222247595315039	0.0013153046901446
--	--	0.219013217752045	0.00135082276504551
--	--	0.21577884018905	0.0165857580365928
--	--	0.212544462626056	1.3799894479374E-4
--	--	0.209310085063061	0.00898943739173936
--	--	0.206075707500067	0.00273172721791746
--	--	0.202841336969826	0.00251732525936911
--	--	0.199606959406832	0.00381018392206617
--	--	0.196372581843838	0.00574193528532615
--	--	0.193138204280843	0.00174503218410188
--	--	0.189903833750602	0.00620805739235047
--	--	0.186669456187608	0.00266180331943496
--	--	0.183435078624614	0.00472008785399457
--	--	0.180200701061619	0.0133202303894256
--	--	0.176966330531379	0.0196542124394625
--	--	0.173731952968384	0.00276199362922309
--	--	0.17049757540539	0.00463432640399323
--	--	0.167263197842395	0.00318827190405734
--	--	0.164028827312155	0.0073634372601055
--	--	0.16079444974916	0.0109252781205532
--	--	0.157560072186166	0.0184952652729858
--	--	0.154325694623171	0.00487635930706837
--	--	0.151091324092931	0.00386913599079117
--	--	0.147856946529936	0.00523284419619232
--	--	0.144622568966942	0.0136352788304056
--	--	0.141388194920324	0.00232577285195802
--	--	0.13815381735733	0.0359712794848124
--	--	0.134919443310712	9.29687249753243E-4
--	--	0.131685065747718	0.0264495045821822
--	--	0.1284506917011	0.00694734081030726
--	--	0.125216314138106	0.00656147259896884
--	--	0.121981940091488	0.0166264806026661
--	--	0.118747562528494	0.038133319838502
--	--	0.115513188481876	0.0278652536350081
--	--	0.11227881267707	0.00815736076783301
--	--	0.109044436872264	0.0383450084147515
--	--	0.105810061067458	0.0964201349939204
--	--	0.102575685262652	0.0340330790269961
--	--	0.0993413085787522	0.122737269555482
--	--	0.0961069327739462	0.184041808750881
--	--	0.0928725569691402	0.114941766369942
--	--	0.0896381811643342	0.140735318059908
--	--	0.0864038053595282	0.174670167973925
--	--	0.0831694295547222	0.121831313764111
--	--	0.0799350537499162	0.0895145349238752
--	--	0.0767006779451102	0.151584058978418
--	--	0.0734663021403043	0.0436118546303116
--	--	0.0702319272145925	0.0366879214955751
--	--	0.0669975514097865	0.0549084372155735
--	--	0.0637631756049805	0.0456191169597578
--	--	0.0605287998001745	0.0210590019346696
--	--	0.0572944239953685	0.0274153384130231
--	--	0.0540600464323741	0.0325919751478027
--	--	0.0508256723857566	0.0322244642661014
--	--	0.0475912948227621	0.00179406467434627
--	--	0.0443569207761446	0.0037300724250885
--	--	0.0411225432131501	0.0484412181609501
--	--	0.0378881691665326	0.0100899725326916
--	--	0.0346537916035382	0.0248384075799062
--	--	0.0314194175569206	0.022482632661313
--	--	0.0281850399939262	0.00923829433333917
--	--	0.0249506624309317	0.0230985077477452
--	--	0.0217162919006911	0.00306530467145997
--	--	0.0184819143376967	0.0146997361374565
--	--	0.0152475367747022	0.00107059937459741
--	--	0.0120131592117078	0.0421251568822524
--	--	0.0087787886814672	0.0763246518642127
--	--	0.00554441111847274	0.0803636001003018
--	--	0.00231003355547831	0.0281044881356675
--	--	-9.24344007516176E-4	0.0371863080138888
--	--	-0.00415871453775675	0.009354970076703
--	--	-0.0073930921007512	0.00675719734013769
--	--	-0.0106274696637457	0.0171383203125144
--	--	-0.0138618472267401	0.0201359630738635
--	--	-0.017096217756981	0.0118511740342969
--	--	-0.020330595319975	0.020204424987525
--	--	-0.02356497288297	0.00127443188617654
--	--	-0.026799350445964	0.00582068926542252
--	--	-0.030033720976205	0.00729507669941926
--	--	-0.033268105571953	8.83313369183628E-4
--	--	-0.03650246906944	0.00847245179221418
--	--	-0.039736846632434	8.62240003135791E-4
--	--	-0.042971224195429	0.00580603616387446
--	--	-0.046205601758423	0.014174928305397
--	--	-0.049439979321418	0.0334760364779519
--	--	-0.052674356884412	0.0391240409474174
--	--	-0.0559087344474061	0.00444401158755846
--	--	-0.059143112010401	0.0242437141737492
--	--	-0.062377475507888	0.0206206250333253
--	--	-0.065611853070882	0.016257811638785
--	--	-0.068846230633877	0.0117162517745927
--	--	-0.072080608196871	0.00664363776276122
--	--	-0.075314985759865	0.0119778833357084
--	--	-0.07854936332286	0.010200402055031
--	--	-0.081783740885854	0.0283327862280766
--	--	-0.085018118448849	0.0125221711722769
--	--	-0.088252481946335	0.00528025709456745
--	--	-0.09148685950933	0.00941579140088686
--	--	-0.0947212370723241	0.00361086198118629
--	--	-0.097955614635319	0.00776332158792235
--	--	-0.101189992198313	0.010497920416821
--	--	-0.104424369761308	0.00631110001853402
--	--	-0.107658747324302	0.0139359752998706
--	--	-0.110893124887297	0.00779061967050304
--	--	-0.114127488384783	0.0236688957463511
--	--	-0.117361865947778	0.00240617797256877
--	--	-0.120596243510772	0.0179308438557034
--	--	-0.123830621073767	0.011743516404044
--	--	-0.127064998636761	0.0341144750003644
--	--	-0.130299376199756	0.0152338200171679
--	--	-0.13353375376275	0.00340442536211435
--	--	-0.136768131325745	0.0123949998418279
--	--	-0.140002494823231	0.018353160680847
--	--	-0.143236872386226	0.0138713795156622
--	--	-0.14647124994922	0.0054725239334384
--	--	-0.149705627512215	0.0129237324133908
--	--	-0.152940005075209	0.00295631212888515
--	--	-0.156174368572696	0.0123541381471892
--	--	-0.159408760201198	0.00602241852790133
--	--	-0.162643123698685	0.00416083409506389
--	--	-0.165877515327187	0.00233738479112364
--	--	-0.169111878824674	0.0147192266877832
--	--	-0.172346270453176	0.0147071297115804
--	--	-0.175580633950663	0.0371243892139894
--	--	-0.178814997448149	0.0226843642751554
--	--	-0.182049389076651	0.0169659854422732
--	--	-0.185283752574138	0.0062858867932907
--	--	-0.18851814420264	0.0100279100138311
--	--	-0.191752507700127	0.00942164430569583
--	--	-0.194986899328629	0.00422378987608795
--	--	-0.198221262826116	0.00609426581869497
--	--	-0.201455654454618	0.00486454946514771
--	--	-0.204690017952105	0.00465563918481183
--	--	-0.207924381449592	0.0245882197401973
--	--	-0.211158773078094	0.00318893793136096
--	--	-0.214393136575581	0.00157182583212236
--	--	-0.217627528204083	8.12402958482111E-4
--	--	-0.220861891701569	0.0174509854332467
--	--	-0.224096283330072	0.00852446942806223
--	--	-0.227330646827558	0.0110490005372785
--	--	-0.230565010325045	0.00832787350250118
--	--	-0.233799401953547	0.00866495006238164
--	--	-0.237033765451034	0.0219744374721048
--	--	-0.240268157079536	0.0107549511930287
--	--	-0.243502520577023	0.00861848863818808
--	--	-0.246736912205525	0.00368223359774083
--	--	-0.249971275703012	0.0134940035500349
--	--	-0.253205667331514	0.0331404268367314
--	--	-0.256440030829001	0.0419585527327919
--	--	-0.259674394326487	0.00270320162466238
--	--	-0.26290878595499	0.00847904022355034
--	--	-0.266143149452476	0.0165312759967455
--	--	-0.269377541080979	0.00842845978206266
--	--	-0.272611904578465	0.0111987454206213
--	--	-0.275846296206967	0.00412762415802956
--	--	-0.279080659704454	7.53084293489743E-4
--	--	-0.282315023201941	0.0099364872351052
--	--	-0.285549414830443	0.030094253041232
--	--	-0.28878377832793	6.96961617708922E-4
--	--	-0.292018169956432	0.00908975493241769
--	--	-0.295252533453919	0.024072317607944
--	--	-0.298486925082421	0.0132061256502259
--	--	-0.301721288579908	0.00932449722646282
--	--	-0.30495568020841	0.0279768649394709
--	--	-0.308190043705896	0.0184529116072761
--	--	-0.311424407203383	0.01197772780576
--	--	-0.314658798831885	0.0248988541439024
--	--	-0.317893162329372	0.00228155200570775
--	--	-0.321127553957874	0.0227137181582369
--	--	-0.324361917455361	0.00380485263941256
--	--	-0.327596309083863	0.0193027756670623
--	--	-0.33083067258135	0.0179822428410579
--	--	-0.334065036078837	0.0202046401512034
--	--	-0.337299427707339	0.00839072806267688
--	--	-0.340533791204826	0.0025766836550575
--	--	-0.343768182833328	0.00726310668081531
--	--	-0.347002546330814	0.0181958596003936
--	--	-0.350236937959317	0.00981986650851804
--	--	-0.353471301456803	0.0103149485928238
--	--	-0.356705693085306	0.0256656643175805
--	--	-0.359940056582792	0.0213470387438616
--	--	-0.363174420080279	0.00166794937116489
--	--	-0.366408811708781	0.00507677633446744
--	--	-0.369643175206268	0.0113468986358978
--	--	-0.37287756683477	0.00871711527593265
--	--	-0.376111930332257	0.0174765225417225
--	--	-0.379346321960759	0.00436572987993193
--	--	-0.382580685458246	0.0272217233974171
--	--	-0.385815048955733	0.00814530769829868
--	--	-0.389049412453219	0.00777923928030825
--	--	-0.392283804081721	0.0329492834660326
--	--	-0.395518195710224	0.0444938310035778
--	--	-0.398752587338726	0.0206731563251814
--	--	-0.401986922705197	0.00235671774170885
--	--	-0.405221314333699	0.0139597480196909
--	--	-0.408455705962201	0.0159469149398987
--	--	-0.411690041328673	0.0346856370143107
--	--	-0.414924432957175	0.00486869772912519
--	--	-0.418158824585677	0.0170612833652516
--	--	-0.421393216214179	0.0185853137311954
--	--	-0.424627551580651	0.00385990734497354
--	--	-0.427861943209153	0.0299050032467078
--	--	-0.431096334837655	0.0780804737711148
--	--	-0.434330726466157	0.00589951167041302
--	--	-0.437565061832628	0.00612146859653808
--	--	-0.44079945346113	0.00477597272126295
--	--	-0.444033845089633	0.00759676240387471
--	--	-0.447268180456104	0.0426076930701862
--	--	-0.450502572084606	0.0265433222906847
--	--	-0.453736963713108	0.00778405085086721
--	--	-0.45697135534161	6.71504814523949E-4
--	--	-0.460205690708082	0.023073524389376
--	--	-0.463440082336584	0.026765882595226
--	--	-0.466674473965086	0.0111626181139051
--	--	-0.469908809331557	0.00360074855698678
--	--	-0.47314320096006	0.0118796680356267
--	--	-0.476377592588562	9.76038752419062E-4
--	--	-0.479611984217064	0.0164079249426467
--	--	-0.482846319583535	0.0372968053540538
--	--	-0.486080711212037	0.0233544629853414
--	--	-0.48931510284054	0.00155764346851006
--	--	-0.492549438207011	0.00596552165539145
--	--	-0.495783829835513	9.49984956778518E-4
--	--	-0.499018221464015	0.00742422726029168
--	--	-0.502252613092517	0.0477400145009148
--	--	-0.505486948458989	0.0214855938893464
--	--	-0.508721340087491	0.018680761267635
--	--	-0.511955731715993	0.0635217395536354
--	--	-0.515190067082464	0.00363582949800428
--	--	-0.518424458710966	0.0226329751400387
--	--	-0.521658850339469	0.00541464509539431
--	--	-0.524893241967971	0.0425702891573043
--	--	-0.528127577334442	0.0216348977059457
--	--	-0.531361968962944	0.00226658079401737
--	--	-0.534596360591446	0.0171824111333021
--	--	-0.537830752219949	0.0231424917498507
--	--	-0.54106508758642	0.0061608804374518
--	--	-0.544299479214922	0.0208538131781118
--	--	-0.547533870843424	0.0202561323961142
--	--	-0.550768206209896	0.0267503443331029
--	--	-0.554002597838398	0.00545408024608766
--	--	-0.5572369894669	0.0353147101968974
--	--	-0.560471381095402	0.0470667039728827
--	--	-0.563705716461873	0.0345091829963302
--	--	-0.566940108090376	0.0358130565764744
--	--	-0.570174499718878	0.0273218863196534
--	--	-0.573408835085349	0.0428213858255567
--	--	-0.576643226713851	0.0273397668832467
--	--	-0.579877618342353	0.0202872723046394
--	--	-0.583112009970856	0.00500334445069701
--	--	-0.586346345337327	0.0405952082265021
--	--	-0.589580736965829	0.0285872396645166
--	--	-0.592815128594331	0.0529925447026943
--	--	-0.596049463960802	0.00721295753451583
--	--	-0.599283855589305	0.0260177888595605
--	--	-0.602518247217807	0.0239233336236698
--	--	-0.605752638846309	0.0317356536248791
--	--	-0.60898697421278	0.0724563160008915
--	--	-0.612221365841282	0.0250459285351561
--	--	-0.615455757469785	0.0119724901108775
--	--	-0.621924484464758	0.0119724901108775
--	--	-0.62515887609326	0.0250459285351561
[truncated: 997 more rows]
