# Supplementary material for: High-resolution spectroscopy of single nuclear spins via sequential weak measurements
Source: Nat Commun. 2019 Feb 5;10:594. doi: 10.1038/s41467-019-08544-z (PMC6363762; doi:10.1038/s41467-019-08544-z)
Supplement: Supplementary file 3 — Source Data [file 41467_2019_8544_MOESM3_ESM.zip › Main Text/Fig4/Fig4a_insert_exp.txt]

29.0658893688095	0.0109944194081672	0.0869559030107218	47.7052195976653	-30	0.00209249041299767
27.9009319419287	0.016063917000798	0.0880250627678942	45.3753047439038	-29.9399399399399	0.00209878674214656
26.7359745150479	0.0386347782752102	0.0893030167937	43.0453860905544	-29.8798798798799	0.0021051115104458
25.5710151883732	0.025830179796109	0.090846538840871	40.7154712367928	-29.8198198198198	0.00211146488929002
24.4060577614924	0.0345568141453821	0.092732606669541	38.3855563830313	-29.7597597597598	0.00211784705136595
23.2411003346117	0.00294792564758238	0.0950675023357581	36.0556377296819	-29.6996996996997	0.00212425817066412
22.076141007937	0.00196526166345253	0.098000937176818	33.7257228759204	-29.6396396396396	0.00213069842249068
20.9111835810562	9.32528966692061E-4	0.101748620496825	31.3958061223649	-29.5795795795796	0.00213716798347937
19.7462261541754	0.0920628202383518	0.106629538066812	29.0658893688095	-29.5195195195195	0.00214366703160357
18.5812668275008	0.0873901719093932	0.113129595517794	26.7359745150479	-29.4594594594595	0.0021501957461885
17.41630940062	0.0208704606942595	0.122014739878262	24.4060577614924	-29.3993993993994	0.00215675430792356
16.2513519737392	0.0464624040258053	0.13454092372551	22.076141007937	-29.3393393393393	0.00216334289887478
15.0863935969615	0.0576093256940246	0.152858275753255	19.7462261541754	-29.2792792792793	0.00216996170249744
13.9214352201837	0.300148620582541	0.180790654717037	17.41630940062	-29.2192192192192	0.00217661090364878
12.756476843406	0.474485705877229	0.225072343866343	15.0863935969615	-29.1591591591592	0.00218329068860087
11.5915194165252	0.497238787219399	0.294255272776113	12.756476843406	-29.0990990990991	0.00219000124505359
10.4265610397475	0.679379240532422	0.371656422931995	10.4265610397475	-29.039039039039	0.00219674276214783
9.26160266296978	0.900382626993239	0.364282554456323	8.096645236089	-28.978978978979	0.00220351543047871
8.096645236089	0.488943811044225	0.284144324851295	5.76672895748202	-28.9189189189189	0.00221031944210906
6.93168685931127	0.359887904468008	0.218302842075522	3.43681267887504	-28.8588588588589	0.00221715499058296
5.76672895748202	0.181167078682325	0.176563501280144	1.10689651900517	-28.7987987987988	0.00222402227093947
4.60177058070429	0.0781975456736409	0.150134077504174	-1.22301952212757	-28.7387387387387	0.00223092147972649
3.43681267887504	0.0401092667694555	0.132708084644901	-3.55293568199743	-28.6786786786787	0.00223785281501479
2.27185453957154	0.0238139838901694	0.120732670036756	-5.88285196060442	-28.6186186186186	0.00224481647641215
1.10689651900517	0.0484593741394923	0.112202706950176	-8.2127682392114	-28.5585585585586	0.00225181266507774
-0.0580615089822687	0.0135771779415983	0.105940529700078	-10.5426840428699	-28.4984984984985	0.00225884158373653
-1.22301952212757	0.00658606858994361	0.101224164490727	-12.8725998465284	-28.4384384384384	0.00226590343669397
-2.38797754269394	0.00153343872742972	0.0975935239885902	-15.2025166000839	-28.3783783783784	0.00227299842985077
-3.55293568199743	1.79027694092386E-5	0.0947453686581742	-17.5324324037424	-28.3183183183183	0.00228012677071789
-4.71789358382669	0.0236580038826701	0.0924739202439939	-19.8623491572978	-28.2582582582583	0.0022872886684316
--	--		-22.1922640110594	-28.1981981981982	0.00229448433376881
--	--		-24.5221807646148	-28.1381381381381	0.00230171397916255
--	--		-26.8520975181703	-28.0780780780781	0.00230897781871752
--	--		-29.1820123719319	-28.018018018018	0.00231627606822595
--	--		-31.5119291254873	-27.957957957958	0.00232360894518356
--	--		-33.8418458790428	-27.8978978978979	0.0023309766688057
--	--		-36.1717607328043	-27.8378378378378	0.00233837946004366
--	--		-38.5016793861537	-27.7777777777778	0.0023458175416012
--	--		-40.8315942399152	-27.7177177177177	0.00235329113795127
--	--		-43.1615090936768	-27.6576576576577	0.00236080047535282
--	--		-45.4914277470262	-27.5975975975976	0.0023683457818679
--	--		-47.8213426007877	-27.5375375375375	0.00237592728737893
				-27.4774774774775	0.00238354522360612
				-27.4174174174174	0.00239119982412514
				-27.3573573573574	0.00239889132438493
				-27.2972972972973	0.00240661996172577
				-27.2372372372372	0.00241438597539751
				-27.1771771771772	0.002422189606578
				-27.1171171171171	0.0024300310983918
				-27.0570570570571	0.00243791069592899
				-26.996996996997	0.00244582864626431
				-26.9369369369369	0.00245378519847641
				-26.8768768768769	0.00246178060366737
				-26.8168168168168	0.00246981511498247
				-26.7567567567568	0.00247788898763014
				-26.6966966966967	0.00248600247890216
				-26.6366366366366	0.00249415584819403
				-26.5765765765766	0.00250234935702572
				-26.5165165165165	0.00251058326906248
				-26.4564564564565	0.00251885785013601
				-26.3963963963964	0.00252717336826584
				-26.3363363363363	0.00253553009368093
				-26.2762762762763	0.00254392829884155
				-26.2162162162162	0.00255236825846143
				-26.1561561561562	0.0025608502495301
				-26.0960960960961	0.00256937455133555
				-26.036036036036	0.00257794144548715
				-25.975975975976	0.00258655121593876
				-25.9159159159159	0.00259520414901227
				-25.8558558558559	0.0026039005334212
				-25.7957957957958	0.00261264066029476
				-25.7357357357357	0.00262142482320213
				-25.6756756756757	0.00263025331817695
				-25.6156156156156	0.00263912644374223
				-25.5555555555556	0.00264804450093545
				-25.4954954954955	0.00265700779333402
				-25.4354354354354	0.00266601662708098
				-25.3753753753754	0.00267507131091106
				-25.3153153153153	0.00268417215617703
				-25.2552552552553	0.00269331947687633
				-25.1951951951952	0.0027025135896781
				-25.1351351351351	0.0027117548139504
				-25.0750750750751	0.00272104347178793
				-25.015015015015	0.00273037988803987
				-24.954954954955	0.00273976439033826
				-24.8948948948949	0.0027491973091266
				-24.8348348348348	0.00275867897768878
				-24.7747747747748	0.00276820973217846
				-24.7147147147147	0.0027777899116487
				-24.6546546546547	0.002787419858082
				-24.5945945945946	0.0027970999164207
				-24.5345345345345	0.00280683043459775
				-24.4744744744745	0.00281661176356782
				-24.4144144144144	0.00282644425733881
				-24.3543543543544	0.00283632827300379
				-24.2942942942943	0.00284626417077324
				-24.2342342342342	0.00285625231400776
				-24.1741741741742	0.00286629306925113
				-24.1141141141141	0.00287638680626379
				-24.0540540540541	0.00288653389805678
				-23.993993993994	0.00289673472092601
				-23.9339339339339	0.00290698965448699
				-23.8738738738739	0.00291729908171004
				-23.8138138138138	0.00292766338895588
				-23.7537537537538	0.00293808296601162
				-23.6936936936937	0.00294855820612732
				-23.6336336336336	0.00295908950605287
				-23.5735735735736	0.00296967726607546
				-23.5135135135135	0.00298032189005737
				-23.4534534534535	0.00299102378547438
				-23.3933933933934	0.00300178336345456
				-23.3333333333333	0.00301260103881758
				-23.2732732732733	0.00302347723011453
				-23.2132132132132	0.00303441235966819
				-23.1531531531532	0.0030454068536139
				-23.0930930930931	0.00305646114194082
				-23.033033033033	0.00306757565853384
				-22.972972972973	0.00307875084121592
				-22.9129129129129	0.00308998713179104
				-22.8528528528529	0.00310128497608763
				-22.7927927927928	0.00311264482400264
				-22.7327327327327	0.00312406712954609
				-22.6726726726727	0.00313555235088621
				-22.6126126126126	0.00314710095039519
				-22.5525525525526	0.00315871339469553
				-22.4924924924925	0.00317039015470687
				-22.4324324324324	0.0031821317056936
				-22.3723723723724	0.00319393852731294
				-22.3123123123123	0.0032058111036637
				-22.2522522522523	0.00321774992333566
				-22.1921921921922	0.00322975547945965
				-22.1321321321321	0.00324182826975814
				-22.0720720720721	0.00325396879659665
				-22.012012012012	0.00326617756703573
				-21.951951951952	0.00327845509288365
				-21.8918918918919	0.00329080189074977
				-21.8318318318318	0.00330321848209866
				-21.7717717717718	0.00331570539330481
				-21.7117117117117	0.00332826315570823
				-21.6516516516517	0.00334089230567063
				-21.5915915915916	0.00335359338463245
				-21.5315315315315	0.00336636693917058
				-21.4714714714715	0.00337921352105688
				-21.4114114114114	0.00339213368731744
				-21.3513513513514	0.00340512800029272
				-21.2912912912913	0.00341819702769835
				-21.2312312312312	0.0034313413426869
				-21.1711711711712	0.00344456152391034
				-21.1111111111111	0.00345785815558343
				-21.0510510510511	0.00347123182754794
				-20.990990990991	0.00348468313533767
				-20.9309309309309	0.0034982126802445
				-20.8708708708709	0.00351182106938514
				-20.8108108108108	0.00352550891576897
				-20.7507507507508	0.00353927683836662
				-20.6906906906907	0.00355312546217968
				-20.6306306306306	0.00356705541831118
				-20.5705705705706	0.00358106734403713
				-20.5105105105105	0.00359516188287904
				-20.4504504504505	0.00360933968467739
				-20.3903903903904	0.00362360140566614
				-20.3303303303303	0.00363794770854826
				-20.2702702702703	0.00365237926257229
				-20.2102102102102	0.00366689674360997
				-20.1501501501502	0.00368150083423496
				-20.0900900900901	0.00369619222380261
				-20.03003003003	0.00371097160853086
				-19.96996996997	0.00372583969158229
				-19.9099099099099	0.00374079718314729
				-19.8498498498499	0.00375584480052837
				-19.7897897897898	0.00377098326822572
				-19.7297297297297	0.00378621331802389
				-19.6696696696697	0.00380153568907975
				-19.6096096096096	0.00381695112801165
				-19.5495495495496	0.00383246038898987
				-19.4894894894895	0.00384806423382835
				-19.4294294294294	0.00386376343207766
				-19.3693693693694	0.00387955876111938
				-19.3093093093093	0.00389545100626176
				-19.2492492492493	0.00391144096083677
				-19.1891891891892	0.00392752942629853
				-19.1291291291291	0.00394371721232317
				-19.0690690690691	0.00396000513691003
				-19.009009009009	0.00397639402648451
				-18.9489489489489	0.00399288471600217
				-18.8888888888889	0.0040094780490545
				-18.8288288288288	0.00402617487797615
				-18.7687687687688	0.00404297606395374
				-18.7087087087087	0.0040598824771362
				-18.6486486486486	0.00407689499674681
				-18.5885885885886	0.00409401451119676
				-18.5285285285285	0.00411124191820049
				-18.4684684684685	0.0041285781248926
				-18.4084084084084	0.00414602404794656
				-18.3483483483483	0.00416358061369515
				-18.2882882882883	0.00418124875825263
				-18.2282282282282	0.00419902942763878
				-18.1681681681682	0.00421692357790473
				-18.1081081081081	0.00423493217526067
				-18.048048048048	0.00425305619620545
				-17.987987987988	0.00427129662765813
				-17.9279279279279	0.00428965446709146
				-17.8678678678679	0.00430813072266742
				-17.8078078078078	0.00432672641337469
				-17.7477477477477	0.00434544256916826
				-17.6876876876877	0.00436428023111117
				-17.6276276276276	0.00438324045151826
				-17.5675675675676	0.00440232429410224
				-17.5075075075075	0.00442153283412187
				-17.4474474474474	0.00444086715853244
				-17.3873873873874	0.0044603283661385
				-17.3273273273273	0.00447991756774898
				-17.2672672672673	0.00449963588633459
				-17.2072072072072	0.00451948445718774
				-17.1471471471471	0.0045394644280848
				-17.0870870870871	0.00455957695945095
				-17.027027027027	0.00457982322452749
				-16.966966966967	0.00460020440954182
				-16.9069069069069	0.00462072171387994
				-16.8468468468468	0.00464137635026175
				-16.7867867867868	0.00466216954491899
				-16.7267267267267	0.00468310253777596
				-16.6666666666667	0.00470417658263309
				-16.6066066066066	0.00472539294735338
				-16.5465465465465	0.00474675291405172
				-16.4864864864865	0.00476825777928727
				-16.4264264264264	0.00478990885425874
				-16.3663663663664	0.00481170746500292
				-16.3063063063063	0.00483365495259619
				-16.2462462462462	0.00485575267335934
				-16.1861861861862	0.00487800199906556
				-16.1261261261261	0.00490040431715182
				-16.0660660660661	0.0049229610309336
				-16.006006006006	0.00494567355982296
				-15.9459459459459	0.0049685433395503
				-15.8858858858859	0.0049915718223895
				-15.8258258258258	0.00501476047738678
				-15.7657657657658	0.00503811079059323
				-15.7057057057057	0.00506162426530114
				-15.6456456456456	0.00508530242228408
				-15.5855855855856	0.00510914680004096
				-15.5255255255255	0.00513315895504402
				-15.4654654654655	0.00515734046199094
				-15.4054054054054	0.00518169291406094
				-15.3453453453453	0.00520621792317525
				-15.2852852852853	0.00523091712026171
				-15.2252252252252	0.00525579215552384
				-15.1651651651652	0.00528084469871431
				-15.1051051051051	0.00530607643941292
				-15.045045045045	0.00533148908730923
				-14.984984984985	0.00535708437248988
				-14.9249249249249	0.00538286404573069
				-14.8648648648649	0.00540882987879364
				-14.8048048048048	0.00543498366472885
				-14.7447447447447	0.00546132721818161
				-14.6846846846847	0.00548786237570457
				-14.6246246246246	0.00551459099607523
				-14.5645645645646	0.00554151496061876
				-14.5045045045045	0.00556863617353631
				-14.4444444444444	0.00559595656223891
				-14.3843843843844	0.00562347807768705
				-14.3243243243243	0.00565120269473603
				-14.2642642642643	0.00567913241248728
				-14.2042042042042	0.00570726925464562
				-14.1441441441441	0.00573561526988278
				-14.0840840840841	0.00576417253220705
				-14.024024024024	0.00579294314133946
				-13.963963963964	0.00582192922309636
				-13.9039039039039	0.00585113292977869
				-13.8438438438438	0.00588055644056804
				-13.7837837837838	0.0059102019619296
				-13.7237237237237	0.00594007172802218
				-13.6636636636637	0.00597016800111537
				-13.6036036036036	0.00600049307201407
				-13.5435435435435	0.00603104926049056
				-13.4834834834835	0.00606183891572405
				-13.4234234234234	0.00609286441674818
				-13.3633633633634	0.00612412817290632
				-13.3033033033033	0.00615563262431512
				-13.2432432432432	0.0061873802423362
				-13.1831831831832	0.00621937353005632
				-13.1231231231231	0.00625161502277624
				-13.0630630630631	0.00628410728850821
				-13.003003003003	0.00631685292848259
				-12.9429429429429	0.0063498545776635
				-12.8828828828829	0.00638311490527389
				-12.8228228228228	0.00641663661533007
				-12.7627627627628	0.00645042244718607
				-12.7027027027027	0.00648447517608786
				-12.6426426426426	0.00651879761373772
				-12.5825825825826	0.00655339260886897
				-12.5225225225225	0.00658826304783133
				-12.4624624624625	0.00662341185518696
				-12.4024024024024	0.00665884199431762
				-12.3423423423423	0.00669455646804304
				-12.2822822822823	0.0067305583192508
				-12.2222222222222	0.00676685063153791
				-12.1621621621622	0.00680343652986443
				-12.1021021021021	0.00684031918121928
				-12.042042042042	0.00687750179529861
				-11.981981981982	0.00691498762519689
				-11.9219219219219	0.00695277996811106
				-11.8618618618619	0.00699088216605805
				-11.8018018018018	0.00702929760660588
				-11.7417417417417	0.00706802972361863
				-11.6816816816817	0.00710708199801576
				-11.6216216216216	0.00714645795854576
				-11.5615615615616	0.00718616118257488
				-11.5015015015015	0.00722619529689078
				-11.4414414414414	0.00726656397852186
				-11.3813813813814	0.00730727095557239
				-11.3213213213213	0.00734832000807376
				-11.2612612612613	0.00738971496885239
				-11.2012012012012	0.00743145972441448
				-11.1411411411411	0.00747355821584807
				-11.0810810810811	0.00751601443974287
				-11.021021021021	0.00755883244912798
				-10.960960960961	0.00760201635442832
				-10.9009009009009	0.00764557032443978
				-10.8408408408408	0.0076894985873238
				-10.7807807807808	0.00773380543162166
				-10.7207207207207	0.00777849520728906
				-10.6606606606607	0.00782357232675125
				-10.6006006006006	0.00786904126597944
				-10.5405405405405	0.00791490656558875
				-10.4804804804805	0.00796117283195832
				-10.4204204204204	0.00800784473837405
				-10.3603603603604	0.00805492702619454
				-10.3003003003003	0.00810242450604064
				-10.2402402402402	0.00815034205900931
				-10.1801801801802	0.00819868463791229
				-10.1201201201201	0.00824745726854012
				-10.0600600600601	0.00829666505095221
				-10	0.00834631316079339
				-9.93993993993994	0.00839640685063783
				-9.87987987987988	0.00844695145136071
				-9.81981981981982	0.00849795237353842
				-9.75975975975976	0.00854941510887807
				-9.6996996996997	0.00860134523167672
				-9.63963963963964	0.00865374840031138
				-9.57957957957958	0.00870663035876031
				-9.51951951951952	0.00875999693815629
				-9.45945945945946	0.008813854058373
				-9.3993993993994	0.00886820772964483
				-9.33933933933934	0.00892306405422133
				-9.27927927927928	0.00897842922805692
				-9.21921921921922	0.00903430954253673
				-9.15915915915916	0.00909071138623963
				-9.0990990990991	0.00914764124673912
				-9.03903903903904	0.00920510571244318
				-8.97897897897898	0.00926311147447396
				-8.91891891891892	0.00932166532858838
				-8.85885885885886	0.00938077417714053
				-8.7987987987988	0.00944044503108704
				-8.73873873873874	0.00950068501203638
				-8.67867867867868	0.00956150135434327
				-8.61861861861862	0.00962290140724936
				-8.55855855855856	0.00968489263707116
				-8.4984984984985	0.00974748262943669
				-8.43843843843844	0.00981067909157184
				-8.37837837837838	0.00987448985463789
				-8.31831831831832	0.00993892287612129
				-8.25825825825826	0.0100039862422773
				-8.1981981981982	0.0100696881706287
				-8.13813813813814	0.0101360370125209
				-8.07807807807808	0.010203041255735
				-8.01801801801802	0.0102707095271608
				-7.95795795795796	0.0103390505955301
				-7.8978978978979	0.0104080733742132
				-7.83783783783784	0.0104777869240794
				-7.77777777777778	0.0105482004564232
				-7.71771771771772	0.0106193233359592
				-7.65765765765766	0.0106911650838846
				-7.5975975975976	0.0107637353810151
				-7.53753753753754	0.0108370440709926
				-7.47747747747748	0.0109111011635682
				-7.41741741741742	0.0109859168379632
				-7.35735735735736	0.011061501446308
				-7.2972972972973	0.0111378655171635
				-7.23723723723724	0.0112150197591258
				-7.17717717717718	0.011292975064516
				-7.11711711711712	0.0113717425131588
				-7.05705705705706	0.0114513333762521
				-6.996996996997	0.0115317591203282
				-6.93693693693694	0.0116130314113118
				-6.87687687687688	0.0116951621186759
				-6.81681681681682	0.0117781633196985
				-6.75675675675676	0.0118620473038228
				-6.6966966966967	0.0119468265771245
				-6.63663663663664	0.0120325138668882
				-6.57657657657658	0.012119122126297
				-6.51651651651652	0.0122066645392369
				-6.45645645645646	0.0122951545252216
				-6.3963963963964	0.0123846057444388
				-6.33633633633634	0.0124750321029221
				-6.27627627627628	0.0125664477578539
				-6.21621621621622	0.0126588671229995
				-6.15615615615616	0.01275230487428
				-6.0960960960961	0.0128467759554846
				-6.03603603603604	0.0129422955841293
				-5.97597597597598	0.0130388792574635
				-5.91591591591592	0.0131365427586312
				-5.85585585585586	0.0132353021629896
				-5.7957957957958	0.0133351738445905
				-5.73573573573574	0.0134361744828288
				-5.67567567567568	0.0135383210692641
				-5.61561561561562	0.0136416309146192
				-5.55555555555556	0.0137461216559607
				-5.4954954954955	0.0138518112640693
				-5.43543543543544	0.0139587180510021
				-5.37537537537538	0.0140668606778557
				-5.31531531531532	0.0141762581627343
				-5.25525525525526	0.0142869298889298
				-5.1951951951952	0.0143988956133195
				-5.13513513513514	0.0145121754749898
				-5.07507507507508	0.0146267900040903
				-5.01501501501502	0.014742760130927
				-4.95495495495495	0.0148601071953028
				-4.89489489489489	0.0149788529561093
				-4.83483483483483	0.0150990196011828
				-4.77477477477477	0.0152206297574281
				-4.71471471471471	0.0153437065012208
				-4.65465465465465	0.0154682733690973
				-4.59459459459459	0.0155943543687392
				-4.53453453453453	0.0157219739902638
				-4.47447447447447	0.0158511572178293
				-4.41441441441441	0.015981929541564
				-4.35435435435435	0.0161143169698318
				-4.29429429429429	0.0162483460418426
				-4.23423423423423	0.01638404384062
				-4.17417417417417	0.0165214380063377
				-4.11411411411411	0.016660556750036
				-4.05405405405405	0.0168014288677309
				-3.99399399399399	0.0169440837549295
				-3.93393393393393	0.0170885514215633
				-3.87387387387387	0.0172348625073548
				-3.81381381381381	0.0173830482976303
				-3.75375375375375	0.0175331407395956
				-3.69369369369369	0.0176851724590867
				-3.63363363363363	0.0178391767778158
				-3.57357357357357	0.0179951877311246
				-3.51351351351351	0.0181532400862654
				-3.45345345345345	0.0183133693612263
				-3.39339339339339	0.0184756118441191
				-3.33333333333333	0.0186400046131487
				-3.27327327327327	0.0188065855571852
				-3.21321321321321	0.0189753933969576
				-3.15315315315315	0.0191464677068917
				-3.09309309309309	0.0193198489376142
				-3.03303303303303	0.0194955784391456
				-2.97297297297297	0.019673698484807
				-2.91291291291291	0.0198542522958644
				-2.85285285285285	0.020037284066937
				-2.79279279279279	0.0202228389921977
				-2.73273273273273	0.0204109632923908
				-2.67267267267267	0.0206017042426996
				-2.61261261261261	0.020795110201491
				-2.55255255255255	0.0209912306399707
				-2.49249249249249	0.0211901161727807
				-2.43243243243243	0.0213918185895739
				-2.37237237237237	0.0215963908875999
				-2.31231231231231	0.0218038873053402
				-2.25225225225225	0.0220143633572313
				-2.19219219219219	0.0222278758695133
				-2.13213213213213	0.022444483017249
				-2.07207207207207	0.0226642443625542
				-2.01201201201201	0.0228872208940846
				-1.95195195195195	0.0231134750678281
				-1.89189189189189	0.0233430708492482
				-1.83183183183183	0.023576073756833
				-1.77177177177177	0.0238125509070996
				-1.71171171171171	0.0240525710611115
				-1.65165165165165	0.0242962046725659
				-1.59159159159159	0.0245435239375102
				-1.53153153153153	0.0247946028457523
				-1.47147147147147	0.0250495172340274
				-1.41141141141141	0.0253083448409923
				-1.35135135135135	0.0255711653641162
				-1.29129129129129	0.0258380605185428
				-1.23123123123123	0.0261091140980023
				-1.17117117117117	0.0263844120378513
				-1.11111111111111	0.0266640424803289
				-1.05105105105105	0.0269480958421132
				-0.990990990990991	0.0272366648842728
				-0.93093093093093	0.0275298447847085
				-0.870870870870871	0.027827733213185
				-0.810810810810811	0.0281304304090591
				-0.75075075075075	0.0284380392618121
				-0.690690690690691	0.0287506653945018
				-0.630630630630631	0.0290684172502546
				-0.570570570570571	0.0293914061819215
				-0.51051051051051	0.0297197465450297
				-0.45045045045045	0.0300535557941667
				-0.39039039039039	0.0303929545829405
				-0.33033033033033	0.0307380668676646
				-0.27027027027027	0.0310890200149263
				-0.21021021021021	0.031445944913201
				-0.15015015015015	0.0318089760886857
				-0.09009009009009	0.0321782518255309
				-0.03003003003003	0.0325539142906593
				0.03003003003003	0.0329361096633695
				0.09009009009009	0.033324988269931
				0.15015015015015	0.0337207047233873
				0.21021021021021	0.0341234180687945
				0.27027027027027	0.0345332919341334
				0.33033033033033	0.0349504946871449
				0.39039039039039	0.0353751995983502
				0.45045045045045	0.035807585010531
				0.51051051051051	0.0362478345149567
				0.570570570570571	0.0366961371346628
				0.630630630630631	0.0371526875150944
				0.690690690690691	0.0376176861224519
				0.75075075075075	0.038091339450084
				0.810810810810811	0.0385738602332985
				0.870870870870871	0.0390654676729741
				0.93093093093093	0.0395663876683784
				0.990990990990991	0.0400768530596175
				1.05105105105105	0.0405971038801638
				1.11111111111111	0.0411273876199319
				1.17117117117117	0.0416679594993943
				1.23123123123123	0.0422190827552584
				1.29129129129129	0.0427810289382476
				1.35135135135135	0.0433540782235616
				1.41141141141141	0.043938519734619
				1.47147147147147	0.0445346518807156
				1.53153153153153	0.0451427827092682
				1.59159159159159	0.0457632302733448
				1.65165165165165	0.0463963230152207
				1.71171171171171	0.0470424001667407
				1.77177177177177	0.0477018121673045
				1.83183183183183	0.0483749211003396
				1.89189189189189	0.0490621011491701
				1.95195195195195	0.0497637390732379
				2.01201201201201	0.0504802347056848
				2.07207207207207	0.0512120014733572
				2.13213213213213	0.0519594669403524
				2.1921921921922	0.0527230733762846
				2.25225225225226	0.0535032783505146
				2.31231231231232	0.0543005553536502
				2.37237237237238	0.0551153944476991
				2.43243243243244	0.0559483029463288
				2.4924924924925	0.0567998061267646
				2.55255255255256	0.0576704479749455
				2.61261261261262	0.0585607919656387
				2.67267267267268	0.0594714218793119
				2.73273273273274	0.0604029426576547
				2.7927927927928	0.0613559812997482
				2.85285285285286	0.0623311878009857
				2.91291291291292	0.0633292361369645
				2.97297297297298	0.0643508252946878
				3.03303303303304	0.0653966803535415
				3.0930930930931	0.0664675536186438
				3.15315315315316	0.0675642258093071
				3.21321321321322	0.0686875073054948
				3.27327327327328	0.0698382394553127
				3.33333333333334	0.0710172959467346
				3.3933933933934	0.0722255842469313
				3.45345345345346	0.0734640471127485
				3.51351351351352	0.0747336641760657
				3.57357357357358	0.0760354536079577
				3.63363363363364	0.0773704738657853
				3.6936936936937	0.0787398255275481
				3.75375375375376	0.0801446532180497
				3.81381381381382	0.0815861476316501
				3.87387387387388	0.0830655476566125
				3.93393393393394	0.0845841426062879
				3.993993993994	0.0861432745626289
				4.05405405405406	0.0877443408377697
				4.11411411411412	0.0893887965596658
				4.17417417417418	0.0910781573880414
				4.23423423423424	0.0928140023671494
				4.2942942942943	0.0945979769221051
				4.35435435435436	0.096431796005804
				4.41441441441442	0.0983172474036782
				4.47447447447448	0.100256195203779
				4.53453453453454	0.102250583439887
				4.5945945945946	0.104302439915549
				4.65465465465466	0.1064138802171
				4.71471471471472	0.108587111923865
				4.77477477477478	0.110824439023822
				4.83483483483484	0.113128266543024
				4.8948948948949	0.115501105397044
				4.95495495495496	0.117945577472589
				5.01501501501502	0.120464420947193
				5.07507507507508	0.12306049585455
				5.13513513513514	0.125736789902565
				5.1951951951952	0.128496424550527
				5.25525525525526	0.131342661350935
				5.31531531531532	0.134278908560411
				5.37537537537538	0.137308728022699
				5.43543543543544	0.140435842325069
				5.4954954954955	0.143664142227268
				5.55555555555556	0.146997694359601
				5.61561561561562	0.150440749183615
				5.67567567567568	0.153997749205087
				5.73573573573574	0.157673337424574
				5.7957957957958	0.161472366005481
				5.85585585585586	0.165399905133292
				5.91591591591592	0.169461252032264
				5.97597597597598	0.173661940097126
				6.03603603603604	0.178007748087189
				6.0960960960961	0.182504709318339
				6.15615615615616	0.187159120774527
				6.21621621621622	0.191977552044251
				6.27627627627628	0.196966853968829
				6.33633633633634	0.202134166867649
				6.3963963963964	0.207486928180628
				6.45645645645646	0.213032879339404
				6.51651651651652	0.218780071645809
				6.57657657657658	0.224736870898415
				6.63663663663664	0.230911960464816
				6.6966966966967	0.237314342448222
				6.75675675675676	0.243953336541186
				6.81681681681682	0.250838576096263
				6.87687687687688	0.257980000872369
				6.93693693693694	0.265387845835911
				6.996996996997	0.273072625306797
				7.05705705705706	0.281045111640659
				7.11711711711712	0.289316307529624
				7.17717717717718	0.297897410884617
				7.23723723723724	0.306799771132598
				7.2972972972973	0.316034835622929
				7.35735735735736	0.325614084689381
				7.41741741741742	0.335548953760152
				7.47747747747748	0.345850740750536
				7.53753753753754	0.356530496815939
				7.5975975975976	0.367598898392489
				7.65765765765766	0.379066098316532
				7.71771771771772	0.390941553702886
				7.77777777777778	0.403233828188072
				7.83783783783784	0.41595036612515
				7.8978978978979	0.42909723637144
				7.95795795795796	0.442678843463709
				8.01801801801802	0.456697604256016
				8.07807807807808	0.471153588536858
				8.13813813813814	0.486044122781819
				8.1981981981982	0.501363357076847
				8.25825825825826	0.51710179640833
				8.31831831831832	0.533245799002016
				8.37837837837838	0.549777046242142
				8.43843843843844	0.566671990944842
				8.4984984984985	0.583901293410617
				8.55855855855856	0.601429257730957
				8.61861861861862	0.61921328423266
				8.67867867867868	0.637203357625355
				8.73873873873874	0.655341594233974
				8.7987987987988	0.673561875444929
				8.85885885885886	0.691789597897245
				8.91891891891892	0.709941573659133
				8.97897897897898	0.727926115230185
				9.03903903903904	0.745643340233257
				9.0990990990991	0.762985728623104
				9.15915915915916	0.779838960683884
				9.21921921921922	0.796083056647865
				9.27927927927928	0.811593828239989
				9.33933933933934	0.82624463887722
				9.3993993993994	0.83990845298268
				9.45945945945946	0.852460136634237
				9.51951951951952	0.863778952658864
				9.57957957957958	0.873751174755735
				9.63963963963964	0.882272728977096
				9.6996996996997	0.889251758696729
				9.75975975975976	0.894611002708588
				9.81981981981982	0.89828987662202
				9.87987987987988	0.90024615597524
				9.93993993993994	0.900457175447447
				10	0.89892048135999
				10.0600600600601	0.895653902680643
				10.1201201201201	0.890695036720127
				10.1801801801802	0.884100177011046
				10.2402402402402	0.875942739820601
				10.3003003003003	0.866311269992826
				10.3603603603604	0.855307124536469
				10.4204204204204	0.843041942520924
				10.4804804804805	0.829635012191314
				10.5405405405405	0.815210641316933
				10.6006006006006	0.799895625823626
				10.6606606606607	0.783816896322548
				10.7207207207207	0.767099404006556
				10.7807807807808	0.74986428827304
				10.8408408408408	0.732227349867287
				10.9009009009009	0.714297836515531
				10.960960960961	0.696177533745818
				11.021021021021	0.677960142317682
				11.0810810810811	0.659730915507729
				11.1411411411411	0.641566524276295
				11.2012012012012	0.623535115735603
				11.2612612612613	0.605696529910925
				11.3213213213213	0.588102641049976
				11.3813813813814	0.570797792217713
				11.4414414414414	0.553819295183725
				11.5015015015015	0.537197971301266
				11.5615615615616	0.520958712897803
				11.6216216216216	0.505121048426292
				11.6816816816817	0.489699698110471
				11.7417417417417	0.474705109959356
				11.8018018018018	0.460143968775076
				11.8618618618619	0.44601967311867
				11.9219219219219	0.432332777140382
				11.981981981982	0.419081395751222
				12.042042042042	0.406261572848117
				12.1021021021021	0.393867613247985
				12.1621621621622	0.381892379679493
				12.2222222222222	0.370327556666896
				12.2822822822823	0.35916388345656
				12.3423423423423	0.348391358317929
				12.4024024024024	0.337999416626809
				12.4624624624625	0.327977085135082
				12.5225225225225	0.318313114768783
				12.5825825825826	0.308996094192796
				12.6426426426426	0.300014546249381
				12.7027027027027	0.291357009229987
				12.7627627627628	0.283012104783802
				12.8228228228228	0.274968594108539
				12.8828828828829	0.267215423913613
				12.9429429429429	0.259741763496417
				13.003003003003	0.252537034131019
				13.0630630630631	0.245590931836625
				13.1231231231231	0.238893444471312
				13.1831831831832	0.232434863985028
				13.2432432432432	0.226205794564679
				13.3033033033033	0.220197157312782
				13.3633633633634	0.214400192019357
				13.4234234234234	0.2088064565136
				13.4834834834835	0.203407824017042
				13.5435435435435	0.198196478862423
				13.6036036036036	0.193164910891885
				13.6636636636637	0.188305908803587
				13.7237237237237	0.183612552676825
				13.7837837837838	0.179078205871695
				13.8438438438438	0.174696506469621
				13.9039039039039	0.170461358395251
				13.963963963964	0.166366922337864
				14.024024024024	0.162407606571048
				14.0840840840841	0.15857805775271
				14.1441441441441	0.154873151773086
				14.2042042042042	0.151287984706075
				14.2642642642643	0.147817863908635
				14.3243243243243	0.144458299303947
				14.3843843843844	0.141204994876349
				14.4444444444444	0.138053840399522
				14.5045045045045	0.135000903413858
				14.5645645645646	0.132042421464325
				14.6246246246246	0.129174794606179
				14.6846846846847	0.126394578182676
				14.7447447447447	0.123698475876169
				14.8048048048048	0.121083333031805
				14.8648648648649	0.118546130251151
				14.9249249249249	0.116083977251671
				14.984984984985	0.113694106986735
				15.045045045045	0.111373870019966
				15.1051051051051	0.10912072914698
				15.1651651651652	0.106932254257075
				15.2252252252252	0.104806117427007
				15.2852852852853	0.102740088238777
				15.3453453453453	0.100732029313181
				15.4054054054054	0.0987798920508131
				15.4654654654655	0.0968817125722437
				15.5255255255255	0.09503560784915
				15.5855855855856	0.0932397720183012
				15.6456456456456	0.0914924728704597
				15.7057057057057	0.0897920485064466
				15.7657657657658	0.0881369041528314
				15.8258258258258	0.0865255091299335
				15.8858858858859	0.0849563939650642
				15.9459459459459	0.0834281476441903
				16.006006006006	0.0819394149954491
				16.0660660660661	0.0804888941982075
				16.1261261261261	0.0790753344116094
				16.1861861861862	0.0776975335168118
				16.2462462462462	0.0763543359673619
				16.3063063063063	0.0750446307424102
				16.3663663663664	0.073767349397697
				16.4264264264264	0.0725214642094825
				16.4864864864865	0.0713059864068154
				16.5465465465465	0.0701199644877572
				16.6066066066066	0.0689624826153848
				16.6666666666667	0.0678326590896025
				16.7267267267267	0.0667296448909853
				16.7867867867868	0.0656526222930647
				16.8468468468468	0.0646008035396448
				16.9069069069069	0.0635734295839101
				16.966966966967	0.0625697688862466
				17.027027027027	0.0615891162678572
				17.0870870870871	0.0606307918173966
				17.1471471471471	0.0596941398479964
				17.2072072072072	0.058778527902182
				17.2672672672673	0.0578833458023135
				17.3273273273273	0.0570080047443039
				17.3873873873874	0.0561519364324795
				17.4474474474474	0.0553145922535658
				17.5075075075075	0.0544954424878741
				17.5675675675676	0.0536939755558763
				17.6276276276276	0.0529096972984353
				17.6876876876877	0.0521421302890596
				17.7477477477477	0.051390813176625
				17.8078078078078	0.0506553000570935
				17.8678678678679	0.049935159872829
				17.9279279279279	0.0492299758381858
				17.987987987988	0.0485393448901111
				18.048048048048	0.0478628771625673
				18.1081081081081	0.0472001954836415
				18.1681681681682	0.0465509348942671
				18.2282282282282	0.0459147421875362
				18.2882882882883	0.0452912754676336
				18.3483483483483	0.0446802037274737
				18.4084084084084	0.0440812064441647
				18.4684684684685	0.0434939731914722
				18.5285285285285	0.0429182032684931
				18.5885885885886	0.0423536053437907
				18.6486486486486	0.0417998971142819
				18.7087087087087	0.0412568049781968
				18.7687687687688	0.0407240637214725
				18.8288288288288	0.0402014162169671
				18.8888888888889	0.039688613135915
				18.9489489489489	0.039185412671071
				19.009009009009	0.0386915802710183
				19.0690690690691	0.0382068883851406
				19.1291291291291	0.0377311162187839
				19.1891891891892	0.0372640494981551
				19.2492492492492	0.0368054802445276
				19.3093093093093	0.0363552065573445
				19.3693693693694	0.0359130324058292
				19.4294294294294	0.035478767428732
				19.4894894894895	0.0350522267418597
				19.5495495495495	0.034633230753051
				19.6096096096096	0.0342216049842767
				19.6696696696697	0.0338171799005595
				19.7297297297297	0.0334197907454213
				19.7897897897898	0.0330292773825804
				19.8498498498498	0.0326454841436347
				19.9099099099099	0.0322682596814768
				19.96996996997	0.0318974568292011
				20.03003003003	0.0315329324642732
				20.0900900900901	0.0311745473777418
				20.1501501501502	0.030822166148284
				20.2102102102102	0.0304756570208854
				20.2702702702703	0.0301348917899622
				20.3303303303303	0.0297997456867454
				20.3903903903904	0.0294700972707525
				20.4504504504505	0.0291458283251799
				20.5105105105105	0.028826823756059
				20.5705705705706	0.0285129714950226
				20.6306306306306	0.0282041624055386
				20.6906906906907	0.027900290192471
				20.7507507507508	0.0276012513148368
				20.8108108108108	0.0273069449016318
				20.8708708708709	0.0270172726706049
				20.9309309309309	0.0267321388498634
				20.990990990991	0.0264514501022016
				21.0510510510511	0.0261751154520429
				21.1111111111111	0.0259030462148975
				21.1711711711712	0.025635155929236
				21.2312312312312	0.0253713602906877
				21.2912912912913	0.0251115770884734
				21.3513513513514	0.0248557261439877
				21.4114114114114	0.0246037292514504
				21.4714714714715	0.0243555101205464
				21.5315315315315	0.0241109943209814
				21.5915915915916	0.0238701092288799
				21.6516516516517	0.0236327839749582
				21.7117117117117	0.0233989493944047
				21.7717717717718	0.0231685379784052
				21.8318318318318	0.022941483827253
				21.8918918918919	0.0227177226049838
				21.951951951952	0.0224971914954813
				22.012012012012	0.0222798291599992
				22.0720720720721	0.0220655756960481
				22.1321321321321	0.0218543725975973
				22.1921921921922	0.0216461627165465
				22.2522522522523	0.0214408902254182
				22.3123123123123	0.0212385005812307
				22.3723723723724	0.0210389404905074
				22.4324324324324	0.0208421578753826
				22.4924924924925	0.0206481018407662
				22.5525525525526	0.0204567226425287
				22.6126126126126	0.0202679716566706
				22.6726726726727	0.0200818013494439
				22.7327327327327	0.0198981652483899
				22.7927927927928	0.0197170179142639
				22.8528528528529	0.0195383149138139
				22.9129129129129	0.0193620127933869
				22.972972972973	0.0191880690533316
				23.033033033033	0.019016442123172
				23.0930930930931	0.0188470913375254
				23.1531531531532	0.0186799769127392
				23.2132132132132	0.0185150599242233
				23.2732732732733	0.0183523022844532
				23.3333333333333	0.0181916667216232
				23.3933933933934	0.0180331167589262
				23.4534534534535	0.0178766166944407
				23.5135135135135	0.0177221315816046
				23.5735735735736	0.0175696272102557
				23.6336336336336	0.0174190700882218
				23.6936936936937	0.0172704274234406
				23.7537537537538	0.0171236671065939
				23.8138138138138	0.0169787576942383
				23.8738738738739	0.0168356683924164
				23.9339339339339	0.0166943690407342
				23.993993993994	0.0165548300968878
				24.0540540540541	0.0164170226216269
				24.1141141141141	0.0162809182641401
				24.1741741741742	0.0161464892478488
				24.2342342342342	0.016013708356597
				24.2942942942943	0.0158825489212249
				24.3543543543544	0.0157529848065128
				24.4144144144144	0.0156249903984858
				24.4744744744745	0.015498540592066
				24.5345345345345	0.0153736107790635
				24.5945945945946	0.0152501768364933
				24.6546546546547	0.0151282151152106
				24.7147147147147	0.0150077024288529
				24.7747747747748	0.01488861604308
				24.8348348348348	0.0147709336651033
				24.8948948948949	0.0146546334334952
				24.954954954955	0.0145396939082697
				25.015015015015	0.0144260940612274
				25.0750750750751	0.0143138132665549
				25.1351351351351	0.0142028312916733
				25.1951951951952	0.0140931282883262
				25.2552552552553	0.0139846847839019
				25.3153153153153	0.0138774816729812
				25.3753753753754	0.0137715002091058
				25.4354354354354	0.0136667219967595
				25.4954954954955	0.0135631289835562
				25.5555555555556	0.0134607034526295
				25.6156156156156	0.0133594280152174
				25.6756756756757	0.0132592856034355
				25.7357357357357	0.0131602594632355
				25.7957957957958	0.0130623331475415
				25.8558558558559	0.0129654905095601
				25.9159159159159	0.0128697156962592
				25.975975975976	0.0127749931420102
				26.036036036036	0.01268130756239
				26.0960960960961	0.0125886439481368
				26.1561561561562	0.0124969875592566
				26.2162162162162	0.0124063239192756
				26.2762762762763	0.0123166388096343
				26.3363363363363	0.0122279182642201
				26.3963963963964	0.0121401485640333
				26.4564564564565	0.0120533162319841
				26.5165165165165	0.0119674080278155
				26.5765765765766	0.0118824109431505
				26.6366366366366	0.0117983121966585
				26.6966966966967	0.0117150992293382
				26.7567567567568	0.0116327596999145
				26.8168168168168	0.011551281480345
				26.8768768768769	0.0114706526514342
				26.9369369369369	0.011390861498552
				26.996996996997	0.011311896507454
				27.0570570570571	0.0112337463602001
				27.1171171171171	0.0111563999311701
				27.1771771771772	0.011079846283172
				27.2372372372372	0.0110040746636423
				27.2972972972973	0.0109290745009344
				27.3573573573574	0.0108548354006937
				27.4174174174174	0.0107813471423166
				27.4774774774775	0.0107085996754917
				27.5375375375375	0.0106365831168202
				27.5975975975976	0.0105652877465144
				27.6576576576577	0.0104947040051716
				27.7177177177177	0.0104248224906219
				27.7777777777778	0.0103556339548472
				27.8378378378378	0.0102871293009708
				27.8978978978979	0.0102192995803146
				27.957957957958	0.0101521359895229
				28.018018018018	0.0100856298677508
				28.0780780780781	0.0100197726939153
				28.1381381381381	0.00995455608400843
				28.1981981981982	0.00988997178846973
				28.2582582582583	0.00982601168961718
				28.3183183183183	0.00976266779913506
				28.3783783783784	0.00969993225561722
				28.4384384384384	0.00963779732216436
				28.4984984984985	0.0095762553840341
				28.5585585585586	0.00951529894634233
				28.6186186186186	0.00945492063181475
				28.6786786786787	0.00939511317858723
				28.7387387387387	0.0093358694380539
				28.7987987987988	0.00927718237276168
				28.8588588588589	0.00921904505435016
				28.9189189189189	0.00916145066153579
				28.978978978979	0.00910439247813918
				29.039039039039	0.00904786389115451
				29.0990990990991	0.00899185838886008
				29.1591591591592	0.00893636955896897
				29.2192192192192	0.00888139108681873
				29.2792792792793	0.00882691675359947
				29.3393393393393	0.00877294043461899
				29.3993993993994	0.00871945609760449
				29.4594594594595	0.00866645780103973
				29.5195195195195	0.00861393969253686
				29.5795795795796	0.00856189600724212
				29.6396396396396	0.00851032106627465
				29.6996996996997	0.0084592092751975
				29.7597597597598	0.00840855512252019
				29.8198198198198	0.00835835317823212
				29.8798798798799	0.00830859809236597
				29.9399399399399	0.00825928459359046
				30	0.00821040748783186
