# Supplementary material for: High-resolution spectroscopy of single nuclear spins via sequential weak measurements
Source: Nat Commun. 2019 Feb 5;10:594. doi: 10.1038/s41467-019-08544-z (PMC6363762; doi:10.1038/s41467-019-08544-z)
Supplement: Supplementary file 3 — Source Data [file 41467_2019_8544_MOESM3_ESM.zip › Main Text/Fig4/Fig4a_insert_fit.txt]

-30	0.00209249041299767
-29.9399399399399	0.00209878674214656
-29.8798798798799	0.0021051115104458
-29.8198198198198	0.00211146488929002
-29.7597597597598	0.00211784705136595
-29.6996996996997	0.00212425817066412
-29.6396396396396	0.00213069842249068
-29.5795795795796	0.00213716798347937
-29.5195195195195	0.00214366703160357
-29.4594594594595	0.0021501957461885
-29.3993993993994	0.00215675430792356
-29.3393393393393	0.00216334289887478
-29.2792792792793	0.00216996170249744
-29.2192192192192	0.00217661090364878
-29.1591591591592	0.00218329068860087
-29.0990990990991	0.00219000124505359
-29.039039039039	0.00219674276214783
-28.978978978979	0.00220351543047871
-28.9189189189189	0.00221031944210906
-28.8588588588589	0.00221715499058296
-28.7987987987988	0.00222402227093947
-28.7387387387387	0.00223092147972649
-28.6786786786787	0.00223785281501479
-28.6186186186186	0.00224481647641215
-28.5585585585586	0.00225181266507774
-28.4984984984985	0.00225884158373653
-28.4384384384384	0.00226590343669397
-28.3783783783784	0.00227299842985077
-28.3183183183183	0.00228012677071789
-28.2582582582583	0.0022872886684316
-28.1981981981982	0.00229448433376881
-28.1381381381381	0.00230171397916255
-28.0780780780781	0.00230897781871752
-28.018018018018	0.00231627606822595
-27.957957957958	0.00232360894518356
-27.8978978978979	0.0023309766688057
-27.8378378378378	0.00233837946004366
-27.7777777777778	0.0023458175416012
-27.7177177177177	0.00235329113795127
-27.6576576576577	0.00236080047535282
-27.5975975975976	0.0023683457818679
-27.5375375375375	0.00237592728737893
-27.4774774774775	0.00238354522360612
-27.4174174174174	0.00239119982412514
-27.3573573573574	0.00239889132438493
-27.2972972972973	0.00240661996172577
-27.2372372372372	0.00241438597539751
-27.1771771771772	0.002422189606578
-27.1171171171171	0.0024300310983918
-27.0570570570571	0.00243791069592899
-26.996996996997	0.00244582864626431
-26.9369369369369	0.00245378519847641
-26.8768768768769	0.00246178060366737
-26.8168168168168	0.00246981511498247
-26.7567567567568	0.00247788898763014
-26.6966966966967	0.00248600247890216
-26.6366366366366	0.00249415584819403
-26.5765765765766	0.00250234935702572
-26.5165165165165	0.00251058326906248
-26.4564564564565	0.00251885785013601
-26.3963963963964	0.00252717336826584
-26.3363363363363	0.00253553009368093
-26.2762762762763	0.00254392829884155
-26.2162162162162	0.00255236825846143
-26.1561561561562	0.0025608502495301
-26.0960960960961	0.00256937455133555
-26.036036036036	0.00257794144548715
-25.975975975976	0.00258655121593876
-25.9159159159159	0.00259520414901227
-25.8558558558559	0.0026039005334212
-25.7957957957958	0.00261264066029476
-25.7357357357357	0.00262142482320213
-25.6756756756757	0.00263025331817695
-25.6156156156156	0.00263912644374223
-25.5555555555556	0.00264804450093545
-25.4954954954955	0.00265700779333402
-25.4354354354354	0.00266601662708098
-25.3753753753754	0.00267507131091106
-25.3153153153153	0.00268417215617703
-25.2552552552553	0.00269331947687633
-25.1951951951952	0.0027025135896781
-25.1351351351351	0.0027117548139504
-25.0750750750751	0.00272104347178793
-25.015015015015	0.00273037988803987
-24.954954954955	0.00273976439033826
-24.8948948948949	0.0027491973091266
-24.8348348348348	0.00275867897768878
-24.7747747747748	0.00276820973217846
-24.7147147147147	0.0027777899116487
-24.6546546546547	0.002787419858082
-24.5945945945946	0.0027970999164207
-24.5345345345345	0.00280683043459775
-24.4744744744745	0.00281661176356782
-24.4144144144144	0.00282644425733881
-24.3543543543544	0.00283632827300379
-24.2942942942943	0.00284626417077324
-24.2342342342342	0.00285625231400776
-24.1741741741742	0.00286629306925113
-24.1141141141141	0.00287638680626379
-24.0540540540541	0.00288653389805678
-23.993993993994	0.00289673472092601
-23.9339339339339	0.00290698965448699
-23.8738738738739	0.00291729908171004
-23.8138138138138	0.00292766338895588
-23.7537537537538	0.00293808296601162
-23.6936936936937	0.00294855820612732
-23.6336336336336	0.00295908950605287
-23.5735735735736	0.00296967726607546
-23.5135135135135	0.00298032189005737
-23.4534534534535	0.00299102378547438
-23.3933933933934	0.00300178336345456
-23.3333333333333	0.00301260103881758
-23.2732732732733	0.00302347723011453
-23.2132132132132	0.00303441235966819
-23.1531531531532	0.0030454068536139
-23.0930930930931	0.00305646114194082
-23.033033033033	0.00306757565853384
-22.972972972973	0.00307875084121592
-22.9129129129129	0.00308998713179104
-22.8528528528529	0.00310128497608763
-22.7927927927928	0.00311264482400264
-22.7327327327327	0.00312406712954609
-22.6726726726727	0.00313555235088621
-22.6126126126126	0.00314710095039519
-22.5525525525526	0.00315871339469553
-22.4924924924925	0.00317039015470687
-22.4324324324324	0.0031821317056936
-22.3723723723724	0.00319393852731294
-22.3123123123123	0.0032058111036637
-22.2522522522523	0.00321774992333566
-22.1921921921922	0.00322975547945965
-22.1321321321321	0.00324182826975814
-22.0720720720721	0.00325396879659665
-22.012012012012	0.00326617756703573
-21.951951951952	0.00327845509288365
-21.8918918918919	0.00329080189074977
-21.8318318318318	0.00330321848209866
-21.7717717717718	0.00331570539330481
-21.7117117117117	0.00332826315570823
-21.6516516516517	0.00334089230567063
-21.5915915915916	0.00335359338463245
-21.5315315315315	0.00336636693917058
-21.4714714714715	0.00337921352105688
-21.4114114114114	0.00339213368731744
-21.3513513513514	0.00340512800029272
-21.2912912912913	0.00341819702769835
-21.2312312312312	0.0034313413426869
-21.1711711711712	0.00344456152391034
-21.1111111111111	0.00345785815558343
-21.0510510510511	0.00347123182754794
-20.990990990991	0.00348468313533767
-20.9309309309309	0.0034982126802445
-20.8708708708709	0.00351182106938514
-20.8108108108108	0.00352550891576897
-20.7507507507508	0.00353927683836662
-20.6906906906907	0.00355312546217968
-20.6306306306306	0.00356705541831118
-20.5705705705706	0.00358106734403713
-20.5105105105105	0.00359516188287904
-20.4504504504505	0.00360933968467739
-20.3903903903904	0.00362360140566614
-20.3303303303303	0.00363794770854826
-20.2702702702703	0.00365237926257229
-20.2102102102102	0.00366689674360997
-20.1501501501502	0.00368150083423496
-20.0900900900901	0.00369619222380261
-20.03003003003	0.00371097160853086
-19.96996996997	0.00372583969158229
-19.9099099099099	0.00374079718314729
-19.8498498498499	0.00375584480052837
-19.7897897897898	0.00377098326822572
-19.7297297297297	0.00378621331802389
-19.6696696696697	0.00380153568907975
-19.6096096096096	0.00381695112801165
-19.5495495495496	0.00383246038898987
-19.4894894894895	0.00384806423382835
-19.4294294294294	0.00386376343207766
-19.3693693693694	0.00387955876111938
-19.3093093093093	0.00389545100626176
-19.2492492492493	0.00391144096083677
-19.1891891891892	0.00392752942629853
-19.1291291291291	0.00394371721232317
-19.0690690690691	0.00396000513691003
-19.009009009009	0.00397639402648451
-18.9489489489489	0.00399288471600217
-18.8888888888889	0.0040094780490545
-18.8288288288288	0.00402617487797615
-18.7687687687688	0.00404297606395374
-18.7087087087087	0.0040598824771362
-18.6486486486486	0.00407689499674681
-18.5885885885886	0.00409401451119676
-18.5285285285285	0.00411124191820049
-18.4684684684685	0.0041285781248926
-18.4084084084084	0.00414602404794656
-18.3483483483483	0.00416358061369515
-18.2882882882883	0.00418124875825263
-18.2282282282282	0.00419902942763878
-18.1681681681682	0.00421692357790473
-18.1081081081081	0.00423493217526067
-18.048048048048	0.00425305619620545
-17.987987987988	0.00427129662765813
-17.9279279279279	0.00428965446709146
-17.8678678678679	0.00430813072266742
-17.8078078078078	0.00432672641337469
-17.7477477477477	0.00434544256916826
-17.6876876876877	0.00436428023111117
-17.6276276276276	0.00438324045151826
-17.5675675675676	0.00440232429410224
-17.5075075075075	0.00442153283412187
-17.4474474474474	0.00444086715853244
-17.3873873873874	0.0044603283661385
-17.3273273273273	0.00447991756774898
-17.2672672672673	0.00449963588633459
-17.2072072072072	0.00451948445718774
-17.1471471471471	0.0045394644280848
-17.0870870870871	0.00455957695945095
-17.027027027027	0.00457982322452749
-16.966966966967	0.00460020440954182
-16.9069069069069	0.00462072171387994
-16.8468468468468	0.00464137635026175
-16.7867867867868	0.00466216954491899
-16.7267267267267	0.00468310253777596
-16.6666666666667	0.00470417658263309
-16.6066066066066	0.00472539294735338
-16.5465465465465	0.00474675291405172
-16.4864864864865	0.00476825777928727
-16.4264264264264	0.00478990885425874
-16.3663663663664	0.00481170746500292
-16.3063063063063	0.00483365495259619
-16.2462462462462	0.00485575267335934
-16.1861861861862	0.00487800199906556
-16.1261261261261	0.00490040431715182
-16.0660660660661	0.0049229610309336
-16.006006006006	0.00494567355982296
-15.9459459459459	0.0049685433395503
-15.8858858858859	0.0049915718223895
-15.8258258258258	0.00501476047738678
-15.7657657657658	0.00503811079059323
-15.7057057057057	0.00506162426530114
-15.6456456456456	0.00508530242228408
-15.5855855855856	0.00510914680004096
-15.5255255255255	0.00513315895504402
-15.4654654654655	0.00515734046199094
-15.4054054054054	0.00518169291406094
-15.3453453453453	0.00520621792317525
-15.2852852852853	0.00523091712026171
-15.2252252252252	0.00525579215552384
-15.1651651651652	0.00528084469871431
-15.1051051051051	0.00530607643941292
-15.045045045045	0.00533148908730923
-14.984984984985	0.00535708437248988
-14.9249249249249	0.00538286404573069
-14.8648648648649	0.00540882987879364
-14.8048048048048	0.00543498366472885
-14.7447447447447	0.00546132721818161
-14.6846846846847	0.00548786237570457
-14.6246246246246	0.00551459099607523
-14.5645645645646	0.00554151496061876
-14.5045045045045	0.00556863617353631
-14.4444444444444	0.00559595656223891
-14.3843843843844	0.00562347807768705
-14.3243243243243	0.00565120269473603
-14.2642642642643	0.00567913241248728
-14.2042042042042	0.00570726925464562
-14.1441441441441	0.00573561526988278
-14.0840840840841	0.00576417253220705
-14.024024024024	0.00579294314133946
-13.963963963964	0.00582192922309636
-13.9039039039039	0.00585113292977869
-13.8438438438438	0.00588055644056804
-13.7837837837838	0.0059102019619296
-13.7237237237237	0.00594007172802218
-13.6636636636637	0.00597016800111537
-13.6036036036036	0.00600049307201407
-13.5435435435435	0.00603104926049056
-13.4834834834835	0.00606183891572405
-13.4234234234234	0.00609286441674818
-13.3633633633634	0.00612412817290632
-13.3033033033033	0.00615563262431512
-13.2432432432432	0.0061873802423362
-13.1831831831832	0.00621937353005632
-13.1231231231231	0.00625161502277624
-13.0630630630631	0.00628410728850821
-13.003003003003	0.00631685292848259
-12.9429429429429	0.0063498545776635
-12.8828828828829	0.00638311490527389
-12.8228228228228	0.00641663661533007
-12.7627627627628	0.00645042244718607
-12.7027027027027	0.00648447517608786
-12.6426426426426	0.00651879761373772
-12.5825825825826	0.00655339260886897
-12.5225225225225	0.00658826304783133
-12.4624624624625	0.00662341185518696
-12.4024024024024	0.00665884199431762
-12.3423423423423	0.00669455646804304
-12.2822822822823	0.0067305583192508
-12.2222222222222	0.00676685063153791
-12.1621621621622	0.00680343652986443
-12.1021021021021	0.00684031918121928
-12.042042042042	0.00687750179529861
-11.981981981982	0.00691498762519689
-11.9219219219219	0.00695277996811106
-11.8618618618619	0.00699088216605805
-11.8018018018018	0.00702929760660588
-11.7417417417417	0.00706802972361863
-11.6816816816817	0.00710708199801576
-11.6216216216216	0.00714645795854576
-11.5615615615616	0.00718616118257488
-11.5015015015015	0.00722619529689078
-11.4414414414414	0.00726656397852186
-11.3813813813814	0.00730727095557239
-11.3213213213213	0.00734832000807376
-11.2612612612613	0.00738971496885239
-11.2012012012012	0.00743145972441448
-11.1411411411411	0.00747355821584807
-11.0810810810811	0.00751601443974287
-11.021021021021	0.00755883244912798
-10.960960960961	0.00760201635442832
-10.9009009009009	0.00764557032443978
-10.8408408408408	0.0076894985873238
-10.7807807807808	0.00773380543162166
-10.7207207207207	0.00777849520728906
-10.6606606606607	0.00782357232675125
-10.6006006006006	0.00786904126597944
-10.5405405405405	0.00791490656558875
-10.4804804804805	0.00796117283195832
-10.4204204204204	0.00800784473837405
-10.3603603603604	0.00805492702619454
-10.3003003003003	0.00810242450604064
-10.2402402402402	0.00815034205900931
-10.1801801801802	0.00819868463791229
-10.1201201201201	0.00824745726854012
-10.0600600600601	0.00829666505095221
-10	0.00834631316079339
-9.93993993993994	0.00839640685063783
-9.87987987987988	0.00844695145136071
-9.81981981981982	0.00849795237353842
-9.75975975975976	0.00854941510887807
-9.6996996996997	0.00860134523167672
-9.63963963963964	0.00865374840031138
-9.57957957957958	0.00870663035876031
-9.51951951951952	0.00875999693815629
-9.45945945945946	0.008813854058373
-9.3993993993994	0.00886820772964483
-9.33933933933934	0.00892306405422133
-9.27927927927928	0.00897842922805692
-9.21921921921922	0.00903430954253673
-9.15915915915916	0.00909071138623963
-9.0990990990991	0.00914764124673912
-9.03903903903904	0.00920510571244318
-8.97897897897898	0.00926311147447396
-8.91891891891892	0.00932166532858838
-8.85885885885886	0.00938077417714053
-8.7987987987988	0.00944044503108704
-8.73873873873874	0.00950068501203638
-8.67867867867868	0.00956150135434327
-8.61861861861862	0.00962290140724936
-8.55855855855856	0.00968489263707116
-8.4984984984985	0.00974748262943669
-8.43843843843844	0.00981067909157184
-8.37837837837838	0.00987448985463789
-8.31831831831832	0.00993892287612129
-8.25825825825826	0.0100039862422773
-8.1981981981982	0.0100696881706287
-8.13813813813814	0.0101360370125209
-8.07807807807808	0.010203041255735
-8.01801801801802	0.0102707095271608
-7.95795795795796	0.0103390505955301
-7.8978978978979	0.0104080733742132
-7.83783783783784	0.0104777869240794
-7.77777777777778	0.0105482004564232
-7.71771771771772	0.0106193233359592
-7.65765765765766	0.0106911650838846
-7.5975975975976	0.0107637353810151
-7.53753753753754	0.0108370440709926
-7.47747747747748	0.0109111011635682
-7.41741741741742	0.0109859168379632
-7.35735735735736	0.011061501446308
-7.2972972972973	0.0111378655171635
-7.23723723723724	0.0112150197591258
-7.17717717717718	0.011292975064516
-7.11711711711712	0.0113717425131588
-7.05705705705706	0.0114513333762521
-6.996996996997	0.0115317591203282
-6.93693693693694	0.0116130314113118
-6.87687687687688	0.0116951621186759
-6.81681681681682	0.0117781633196985
-6.75675675675676	0.0118620473038228
-6.6966966966967	0.0119468265771245
-6.63663663663664	0.0120325138668882
-6.57657657657658	0.012119122126297
-6.51651651651652	0.0122066645392369
-6.45645645645646	0.0122951545252216
-6.3963963963964	0.0123846057444388
-6.33633633633634	0.0124750321029221
-6.27627627627628	0.0125664477578539
-6.21621621621622	0.0126588671229995
-6.15615615615616	0.01275230487428
-6.0960960960961	0.0128467759554846
-6.03603603603604	0.0129422955841293
-5.97597597597598	0.0130388792574635
-5.91591591591592	0.0131365427586312
-5.85585585585586	0.0132353021629896
-5.7957957957958	0.0133351738445905
-5.73573573573574	0.0134361744828288
-5.67567567567568	0.0135383210692641
-5.61561561561562	0.0136416309146192
-5.55555555555556	0.0137461216559607
-5.4954954954955	0.0138518112640693
-5.43543543543544	0.0139587180510021
-5.37537537537538	0.0140668606778557
-5.31531531531532	0.0141762581627343
-5.25525525525526	0.0142869298889298
-5.1951951951952	0.0143988956133195
-5.13513513513514	0.0145121754749898
-5.07507507507508	0.0146267900040903
-5.01501501501502	0.014742760130927
-4.95495495495495	0.0148601071953028
-4.89489489489489	0.0149788529561093
-4.83483483483483	0.0150990196011828
-4.77477477477477	0.0152206297574281
-4.71471471471471	0.0153437065012208
-4.65465465465465	0.0154682733690973
-4.59459459459459	0.0155943543687392
-4.53453453453453	0.0157219739902638
-4.47447447447447	0.0158511572178293
-4.41441441441441	0.015981929541564
-4.35435435435435	0.0161143169698318
-4.29429429429429	0.0162483460418426
-4.23423423423423	0.01638404384062
-4.17417417417417	0.0165214380063377
-4.11411411411411	0.016660556750036
-4.05405405405405	0.0168014288677309
-3.99399399399399	0.0169440837549295
-3.93393393393393	0.0170885514215633
-3.87387387387387	0.0172348625073548
-3.81381381381381	0.0173830482976303
-3.75375375375375	0.0175331407395956
-3.69369369369369	0.0176851724590867
-3.63363363363363	0.0178391767778158
-3.57357357357357	0.0179951877311246
-3.51351351351351	0.0181532400862654
-3.45345345345345	0.0183133693612263
-3.39339339339339	0.0184756118441191
-3.33333333333333	0.0186400046131487
-3.27327327327327	0.0188065855571852
-3.21321321321321	0.0189753933969576
-3.15315315315315	0.0191464677068917
-3.09309309309309	0.0193198489376142
-3.03303303303303	0.0194955784391456
-2.97297297297297	0.019673698484807
-2.91291291291291	0.0198542522958644
-2.85285285285285	0.020037284066937
-2.79279279279279	0.0202228389921977
-2.73273273273273	0.0204109632923908
-2.67267267267267	0.0206017042426996
-2.61261261261261	0.020795110201491
-2.55255255255255	0.0209912306399707
-2.49249249249249	0.0211901161727807
-2.43243243243243	0.0213918185895739
-2.37237237237237	0.0215963908875999
-2.31231231231231	0.0218038873053402
-2.25225225225225	0.0220143633572313
-2.19219219219219	0.0222278758695133
-2.13213213213213	0.022444483017249
-2.07207207207207	0.0226642443625542
-2.01201201201201	0.0228872208940846
-1.95195195195195	0.0231134750678281
-1.89189189189189	0.0233430708492482
-1.83183183183183	0.023576073756833
-1.77177177177177	0.0238125509070996
-1.71171171171171	0.0240525710611115
-1.65165165165165	0.0242962046725659
-1.59159159159159	0.0245435239375102
-1.53153153153153	0.0247946028457523
-1.47147147147147	0.0250495172340274
-1.41141141141141	0.0253083448409923
-1.35135135135135	0.0255711653641162
-1.29129129129129	0.0258380605185428
-1.23123123123123	0.0261091140980023
-1.17117117117117	0.0263844120378513
-1.11111111111111	0.0266640424803289
-1.05105105105105	0.0269480958421132
-0.990990990990991	0.0272366648842728
-0.93093093093093	0.0275298447847085
-0.870870870870871	0.027827733213185
-0.810810810810811	0.0281304304090591
-0.75075075075075	0.0284380392618121
-0.690690690690691	0.0287506653945018
-0.630630630630631	0.0290684172502546
-0.570570570570571	0.0293914061819215
-0.51051051051051	0.0297197465450297
-0.45045045045045	0.0300535557941667
-0.39039039039039	0.0303929545829405
-0.33033033033033	0.0307380668676646
-0.27027027027027	0.0310890200149263
-0.21021021021021	0.031445944913201
-0.15015015015015	0.0318089760886857
-0.09009009009009	0.0321782518255309
-0.03003003003003	0.0325539142906593
0.03003003003003	0.0329361096633695
0.09009009009009	0.033324988269931
0.15015015015015	0.0337207047233873
0.21021021021021	0.0341234180687945
0.27027027027027	0.0345332919341334
0.33033033033033	0.0349504946871449
0.39039039039039	0.0353751995983502
0.45045045045045	0.035807585010531
0.51051051051051	0.0362478345149567
0.570570570570571	0.0366961371346628
0.630630630630631	0.0371526875150944
0.690690690690691	0.0376176861224519
0.75075075075075	0.038091339450084
0.810810810810811	0.0385738602332985
0.870870870870871	0.0390654676729741
0.93093093093093	0.0395663876683784
0.990990990990991	0.0400768530596175
1.05105105105105	0.0405971038801638
1.11111111111111	0.0411273876199319
1.17117117117117	0.0416679594993943
1.23123123123123	0.0422190827552584
1.29129129129129	0.0427810289382476
1.35135135135135	0.0433540782235616
1.41141141141141	0.043938519734619
1.47147147147147	0.0445346518807156
1.53153153153153	0.0451427827092682
1.59159159159159	0.0457632302733448
1.65165165165165	0.0463963230152207
1.71171171171171	0.0470424001667407
1.77177177177177	0.0477018121673045
1.83183183183183	0.0483749211003396
1.89189189189189	0.0490621011491701
1.95195195195195	0.0497637390732379
2.01201201201201	0.0504802347056848
2.07207207207207	0.0512120014733572
2.13213213213213	0.0519594669403524
2.1921921921922	0.0527230733762846
2.25225225225226	0.0535032783505146
2.31231231231232	0.0543005553536502
2.37237237237238	0.0551153944476991
2.43243243243244	0.0559483029463288
2.4924924924925	0.0567998061267646
2.55255255255256	0.0576704479749455
2.61261261261262	0.0585607919656387
2.67267267267268	0.0594714218793119
2.73273273273274	0.0604029426576547
2.7927927927928	0.0613559812997482
2.85285285285286	0.0623311878009857
2.91291291291292	0.0633292361369645
2.97297297297298	0.0643508252946878
3.03303303303304	0.0653966803535415
3.0930930930931	0.0664675536186438
3.15315315315316	0.0675642258093071
3.21321321321322	0.0686875073054948
3.27327327327328	0.0698382394553127
3.33333333333334	0.0710172959467346
3.3933933933934	0.0722255842469313
3.45345345345346	0.0734640471127485
3.51351351351352	0.0747336641760657
3.57357357357358	0.0760354536079577
3.63363363363364	0.0773704738657853
3.6936936936937	0.0787398255275481
3.75375375375376	0.0801446532180497
3.81381381381382	0.0815861476316501
3.87387387387388	0.0830655476566125
3.93393393393394	0.0845841426062879
3.993993993994	0.0861432745626289
4.05405405405406	0.0877443408377697
4.11411411411412	0.0893887965596658
4.17417417417418	0.0910781573880414
4.23423423423424	0.0928140023671494
4.2942942942943	0.0945979769221051
4.35435435435436	0.096431796005804
4.41441441441442	0.0983172474036782
4.47447447447448	0.100256195203779
4.53453453453454	0.102250583439887
4.5945945945946	0.104302439915549
4.65465465465466	0.1064138802171
4.71471471471472	0.108587111923865
4.77477477477478	0.110824439023822
4.83483483483484	0.113128266543024
4.8948948948949	0.115501105397044
4.95495495495496	0.117945577472589
5.01501501501502	0.120464420947193
5.07507507507508	0.12306049585455
5.13513513513514	0.125736789902565
5.1951951951952	0.128496424550527
5.25525525525526	0.131342661350935
5.31531531531532	0.134278908560411
5.37537537537538	0.137308728022699
5.43543543543544	0.140435842325069
5.4954954954955	0.143664142227268
5.55555555555556	0.146997694359601
5.61561561561562	0.150440749183615
5.67567567567568	0.153997749205087
5.73573573573574	0.157673337424574
5.7957957957958	0.161472366005481
5.85585585585586	0.165399905133292
5.91591591591592	0.169461252032264
5.97597597597598	0.173661940097126
6.03603603603604	0.178007748087189
6.0960960960961	0.182504709318339
6.15615615615616	0.187159120774527
6.21621621621622	0.191977552044251
6.27627627627628	0.196966853968829
6.33633633633634	0.202134166867649
6.3963963963964	0.207486928180628
6.45645645645646	0.213032879339404
6.51651651651652	0.218780071645809
6.57657657657658	0.224736870898415
6.63663663663664	0.230911960464816
6.6966966966967	0.237314342448222
6.75675675675676	0.243953336541186
6.81681681681682	0.250838576096263
6.87687687687688	0.257980000872369
6.93693693693694	0.265387845835911
6.996996996997	0.273072625306797
7.05705705705706	0.281045111640659
7.11711711711712	0.289316307529624
7.17717717717718	0.297897410884617
7.23723723723724	0.306799771132598
7.2972972972973	0.316034835622929
7.35735735735736	0.325614084689381
7.41741741741742	0.335548953760152
7.47747747747748	0.345850740750536
7.53753753753754	0.356530496815939
7.5975975975976	0.367598898392489
7.65765765765766	0.379066098316532
7.71771771771772	0.390941553702886
7.77777777777778	0.403233828188072
7.83783783783784	0.41595036612515
7.8978978978979	0.42909723637144
7.95795795795796	0.442678843463709
8.01801801801802	0.456697604256016
8.07807807807808	0.471153588536858
8.13813813813814	0.486044122781819
8.1981981981982	0.501363357076847
8.25825825825826	0.51710179640833
8.31831831831832	0.533245799002016
8.37837837837838	0.549777046242142
8.43843843843844	0.566671990944842
8.4984984984985	0.583901293410617
8.55855855855856	0.601429257730957
8.61861861861862	0.61921328423266
8.67867867867868	0.637203357625355
8.73873873873874	0.655341594233974
8.7987987987988	0.673561875444929
8.85885885885886	0.691789597897245
8.91891891891892	0.709941573659133
8.97897897897898	0.727926115230185
9.03903903903904	0.745643340233257
9.0990990990991	0.762985728623104
9.15915915915916	0.779838960683884
9.21921921921922	0.796083056647865
9.27927927927928	0.811593828239989
9.33933933933934	0.82624463887722
9.3993993993994	0.83990845298268
9.45945945945946	0.852460136634237
9.51951951951952	0.863778952658864
9.57957957957958	0.873751174755735
9.63963963963964	0.882272728977096
9.6996996996997	0.889251758696729
9.75975975975976	0.894611002708588
9.81981981981982	0.89828987662202
9.87987987987988	0.90024615597524
9.93993993993994	0.900457175447447
10	0.89892048135999
10.0600600600601	0.895653902680643
10.1201201201201	0.890695036720127
10.1801801801802	0.884100177011046
10.2402402402402	0.875942739820601
10.3003003003003	0.866311269992826
10.3603603603604	0.855307124536469
10.4204204204204	0.843041942520924
10.4804804804805	0.829635012191314
10.5405405405405	0.815210641316933
10.6006006006006	0.799895625823626
10.6606606606607	0.783816896322548
10.7207207207207	0.767099404006556
10.7807807807808	0.74986428827304
10.8408408408408	0.732227349867287
10.9009009009009	0.714297836515531
10.960960960961	0.696177533745818
11.021021021021	0.677960142317682
11.0810810810811	0.659730915507729
11.1411411411411	0.641566524276295
11.2012012012012	0.623535115735603
11.2612612612613	0.605696529910925
11.3213213213213	0.588102641049976
11.3813813813814	0.570797792217713
11.4414414414414	0.553819295183725
11.5015015015015	0.537197971301266
11.5615615615616	0.520958712897803
11.6216216216216	0.505121048426292
11.6816816816817	0.489699698110471
11.7417417417417	0.474705109959356
11.8018018018018	0.460143968775076
11.8618618618619	0.44601967311867
11.9219219219219	0.432332777140382
11.981981981982	0.419081395751222
12.042042042042	0.406261572848117
12.1021021021021	0.393867613247985
12.1621621621622	0.381892379679493
12.2222222222222	0.370327556666896
12.2822822822823	0.35916388345656
12.3423423423423	0.348391358317929
12.4024024024024	0.337999416626809
12.4624624624625	0.327977085135082
12.5225225225225	0.318313114768783
12.5825825825826	0.308996094192796
12.6426426426426	0.300014546249381
12.7027027027027	0.291357009229987
12.7627627627628	0.283012104783802
12.8228228228228	0.274968594108539
12.8828828828829	0.267215423913613
12.9429429429429	0.259741763496417
13.003003003003	0.252537034131019
13.0630630630631	0.245590931836625
13.1231231231231	0.238893444471312
13.1831831831832	0.232434863985028
13.2432432432432	0.226205794564679
13.3033033033033	0.220197157312782
13.3633633633634	0.214400192019357
13.4234234234234	0.2088064565136
13.4834834834835	0.203407824017042
13.5435435435435	0.198196478862423
13.6036036036036	0.193164910891885
13.6636636636637	0.188305908803587
13.7237237237237	0.183612552676825
13.7837837837838	0.179078205871695
13.8438438438438	0.174696506469621
13.9039039039039	0.170461358395251
13.963963963964	0.166366922337864
14.024024024024	0.162407606571048
14.0840840840841	0.15857805775271
14.1441441441441	0.154873151773086
14.2042042042042	0.151287984706075
14.2642642642643	0.147817863908635
14.3243243243243	0.144458299303947
14.3843843843844	0.141204994876349
14.4444444444444	0.138053840399522
14.5045045045045	0.135000903413858
14.5645645645646	0.132042421464325
14.6246246246246	0.129174794606179
14.6846846846847	0.126394578182676
14.7447447447447	0.123698475876169
14.8048048048048	0.121083333031805
14.8648648648649	0.118546130251151
14.9249249249249	0.116083977251671
14.984984984985	0.113694106986735
15.045045045045	0.111373870019966
15.1051051051051	0.10912072914698
15.1651651651652	0.106932254257075
15.2252252252252	0.104806117427007
15.2852852852853	0.102740088238777
15.3453453453453	0.100732029313181
15.4054054054054	0.0987798920508131
15.4654654654655	0.0968817125722437
15.5255255255255	0.09503560784915
15.5855855855856	0.0932397720183012
15.6456456456456	0.0914924728704597
15.7057057057057	0.0897920485064466
15.7657657657658	0.0881369041528314
15.8258258258258	0.0865255091299335
15.8858858858859	0.0849563939650642
15.9459459459459	0.0834281476441903
16.006006006006	0.0819394149954491
16.0660660660661	0.0804888941982075
16.1261261261261	0.0790753344116094
16.1861861861862	0.0776975335168118
16.2462462462462	0.0763543359673619
16.3063063063063	0.0750446307424102
16.3663663663664	0.073767349397697
16.4264264264264	0.0725214642094825
16.4864864864865	0.0713059864068154
16.5465465465465	0.0701199644877572
16.6066066066066	0.0689624826153848
16.6666666666667	0.0678326590896025
16.7267267267267	0.0667296448909853
16.7867867867868	0.0656526222930647
16.8468468468468	0.0646008035396448
16.9069069069069	0.0635734295839101
16.966966966967	0.0625697688862466
17.027027027027	0.0615891162678572
17.0870870870871	0.0606307918173966
17.1471471471471	0.0596941398479964
17.2072072072072	0.058778527902182
17.2672672672673	0.0578833458023135
17.3273273273273	0.0570080047443039
17.3873873873874	0.0561519364324795
17.4474474474474	0.0553145922535658
17.5075075075075	0.0544954424878741
17.5675675675676	0.0536939755558763
17.6276276276276	0.0529096972984353
17.6876876876877	0.0521421302890596
17.7477477477477	0.051390813176625
17.8078078078078	0.0506553000570935
17.8678678678679	0.049935159872829
17.9279279279279	0.0492299758381858
17.987987987988	0.0485393448901111
18.048048048048	0.0478628771625673
18.1081081081081	0.0472001954836415
18.1681681681682	0.0465509348942671
18.2282282282282	0.0459147421875362
18.2882882882883	0.0452912754676336
18.3483483483483	0.0446802037274737
18.4084084084084	0.0440812064441647
18.4684684684685	0.0434939731914722
18.5285285285285	0.0429182032684931
18.5885885885886	0.0423536053437907
18.6486486486486	0.0417998971142819
18.7087087087087	0.0412568049781968
18.7687687687688	0.0407240637214725
18.8288288288288	0.0402014162169671
18.8888888888889	0.039688613135915
18.9489489489489	0.039185412671071
19.009009009009	0.0386915802710183
19.0690690690691	0.0382068883851406
19.1291291291291	0.0377311162187839
19.1891891891892	0.0372640494981551
19.2492492492492	0.0368054802445276
19.3093093093093	0.0363552065573445
19.3693693693694	0.0359130324058292
19.4294294294294	0.035478767428732
19.4894894894895	0.0350522267418597
19.5495495495495	0.034633230753051
19.6096096096096	0.0342216049842767
19.6696696696697	0.0338171799005595
19.7297297297297	0.0334197907454213
19.7897897897898	0.0330292773825804
19.8498498498498	0.0326454841436347
19.9099099099099	0.0322682596814768
19.96996996997	0.0318974568292011
20.03003003003	0.0315329324642732
20.0900900900901	0.0311745473777418
20.1501501501502	0.030822166148284
20.2102102102102	0.0304756570208854
20.2702702702703	0.0301348917899622
20.3303303303303	0.0297997456867454
20.3903903903904	0.0294700972707525
20.4504504504505	0.0291458283251799
20.5105105105105	0.028826823756059
20.5705705705706	0.0285129714950226
20.6306306306306	0.0282041624055386
20.6906906906907	0.027900290192471
20.7507507507508	0.0276012513148368
20.8108108108108	0.0273069449016318
20.8708708708709	0.0270172726706049
20.9309309309309	0.0267321388498634
20.990990990991	0.0264514501022016
21.0510510510511	0.0261751154520429
21.1111111111111	0.0259030462148975
21.1711711711712	0.025635155929236
21.2312312312312	0.0253713602906877
21.2912912912913	0.0251115770884734
21.3513513513514	0.0248557261439877
21.4114114114114	0.0246037292514504
21.4714714714715	0.0243555101205464
21.5315315315315	0.0241109943209814
21.5915915915916	0.0238701092288799
21.6516516516517	0.0236327839749582
21.7117117117117	0.0233989493944047
21.7717717717718	0.0231685379784052
21.8318318318318	0.022941483827253
21.8918918918919	0.0227177226049838
21.951951951952	0.0224971914954813
22.012012012012	0.0222798291599992
22.0720720720721	0.0220655756960481
22.1321321321321	0.0218543725975973
22.1921921921922	0.0216461627165465
22.2522522522523	0.0214408902254182
22.3123123123123	0.0212385005812307
22.3723723723724	0.0210389404905074
22.4324324324324	0.0208421578753826
22.4924924924925	0.0206481018407662
22.5525525525526	0.0204567226425287
22.6126126126126	0.0202679716566706
22.6726726726727	0.0200818013494439
22.7327327327327	0.0198981652483899
22.7927927927928	0.0197170179142639
22.8528528528529	0.0195383149138139
22.9129129129129	0.0193620127933869
22.972972972973	0.0191880690533316
23.033033033033	0.019016442123172
23.0930930930931	0.0188470913375254
23.1531531531532	0.0186799769127392
23.2132132132132	0.0185150599242233
23.2732732732733	0.0183523022844532
23.3333333333333	0.0181916667216232
23.3933933933934	0.0180331167589262
23.4534534534535	0.0178766166944407
23.5135135135135	0.0177221315816046
23.5735735735736	0.0175696272102557
23.6336336336336	0.0174190700882218
23.6936936936937	0.0172704274234406
23.7537537537538	0.0171236671065939
23.8138138138138	0.0169787576942383
23.8738738738739	0.0168356683924164
23.9339339339339	0.0166943690407342
23.993993993994	0.0165548300968878
24.0540540540541	0.0164170226216269
24.1141141141141	0.0162809182641401
24.1741741741742	0.0161464892478488
24.2342342342342	0.016013708356597
24.2942942942943	0.0158825489212249
24.3543543543544	0.0157529848065128
24.4144144144144	0.0156249903984858
24.4744744744745	0.015498540592066
24.5345345345345	0.0153736107790635
24.5945945945946	0.0152501768364933
24.6546546546547	0.0151282151152106
24.7147147147147	0.0150077024288529
24.7747747747748	0.01488861604308
24.8348348348348	0.0147709336651033
24.8948948948949	0.0146546334334952
24.954954954955	0.0145396939082697
25.015015015015	0.0144260940612274
25.0750750750751	0.0143138132665549
25.1351351351351	0.0142028312916733
25.1951951951952	0.0140931282883262
25.2552552552553	0.0139846847839019
25.3153153153153	0.0138774816729812
25.3753753753754	0.0137715002091058
25.4354354354354	0.0136667219967595
25.4954954954955	0.0135631289835562
25.5555555555556	0.0134607034526295
25.6156156156156	0.0133594280152174
25.6756756756757	0.0132592856034355
25.7357357357357	0.0131602594632355
25.7957957957958	0.0130623331475415
25.8558558558559	0.0129654905095601
25.9159159159159	0.0128697156962592
25.975975975976	0.0127749931420102
26.036036036036	0.01268130756239
26.0960960960961	0.0125886439481368
26.1561561561562	0.0124969875592566
26.2162162162162	0.0124063239192756
26.2762762762763	0.0123166388096343
26.3363363363363	0.0122279182642201
26.3963963963964	0.0121401485640333
26.4564564564565	0.0120533162319841
26.5165165165165	0.0119674080278155
26.5765765765766	0.0118824109431505
26.6366366366366	0.0117983121966585
26.6966966966967	0.0117150992293382
26.7567567567568	0.0116327596999145
26.8168168168168	0.011551281480345
26.8768768768769	0.0114706526514342
26.9369369369369	0.011390861498552
26.996996996997	0.011311896507454
27.0570570570571	0.0112337463602001
27.1171171171171	0.0111563999311701
27.1771771771772	0.011079846283172
27.2372372372372	0.0110040746636423
27.2972972972973	0.0109290745009344
27.3573573573574	0.0108548354006937
27.4174174174174	0.0107813471423166
27.4774774774775	0.0107085996754917
27.5375375375375	0.0106365831168202
27.5975975975976	0.0105652877465144
27.6576576576577	0.0104947040051716
27.7177177177177	0.0104248224906219
27.7777777777778	0.0103556339548472
27.8378378378378	0.0102871293009708
27.8978978978979	0.0102192995803146
27.957957957958	0.0101521359895229
28.018018018018	0.0100856298677508
28.0780780780781	0.0100197726939153
28.1381381381381	0.00995455608400843
28.1981981981982	0.00988997178846973
28.2582582582583	0.00982601168961718
28.3183183183183	0.00976266779913506
28.3783783783784	0.00969993225561722
28.4384384384384	0.00963779732216436
28.4984984984985	0.0095762553840341
28.5585585585586	0.00951529894634233
28.6186186186186	0.00945492063181475
28.6786786786787	0.00939511317858723
28.7387387387387	0.0093358694380539
28.7987987987988	0.00927718237276168
28.8588588588589	0.00921904505435016
28.9189189189189	0.00916145066153579
28.978978978979	0.00910439247813918
29.039039039039	0.00904786389115451
29.0990990990991	0.00899185838886008
29.1591591591592	0.00893636955896897
29.2192192192192	0.00888139108681873
29.2792792792793	0.00882691675359947
29.3393393393393	0.00877294043461899
29.3993993993994	0.00871945609760449
29.4594594594595	0.00866645780103973
29.5195195195195	0.00861393969253686
29.5795795795796	0.00856189600724212
29.6396396396396	0.00851032106627465
29.6996996996997	0.0084592092751975
29.7597597597598	0.00840855512252019
29.8198198198198	0.00835835317823212
29.8798798798799	0.00830859809236597
29.9399399399399	0.00825928459359046
30	0.00821040748783186
