# Supplementary material for: High-resolution spectroscopy of single nuclear spins via sequential weak measurements
Source: Nat Commun. 2019 Feb 5;10:594. doi: 10.1038/s41467-019-08544-z (PMC6363762; doi:10.1038/s41467-019-08544-z)
Supplement: Supplementary file 3 — Source Data [file 41467_2019_8544_MOESM3_ESM.zip › Main Text/Fig4/Fig4b.txt]

0.499580501841514	0.00245768797395427	5.26040671101216	0.277995338178159
0.495686525990893	0.00208754812807892	5.25751355742629	0.0311478344368835
0.491792590578257	0.0103036596158125	5.25462100771302	0.0607682053559695
0.487898655165622	0.00404737710254607	5.25172785412716	0.0979734417284108
0.484004679315	0.00391025870433834	5.24883530441388	0.0782105198126214
0.480110743902365	0.0024724595018045	5.24594215082802	0.0943969811769132
0.47621680848973	0.00345437555311931	5.24304899724215	0.0855063587975618
0.472322832639108	0.00594146790333597	5.24015644752888	0.0633529545476306
0.468428897226473	5.02992738987175E-4	5.23726329394302	0.160790957590864
0.464534961813837	5.86494147719245E-4	5.23437014035715	0.0574571692598216
0.460640985963216	0.0102725870788596	5.23147759064388	0.0629602444161744
0.45674705055058	0.00184918728984074	5.22858443705801	0.116968794537094
0.452853115137945	0.00683683902442815	5.22569128347215	0.0313554232265114
0.448959139287324	8.14367918675473E-4	5.22279873375887	0.0893509519760301
0.445065203874688	0.00289984308439007	5.21990558017301	0.0427026770175863
0.441171268462053	0.00532237489842698	5.21701242658714	0.0263027990135122
0.437277292611431	0.0121354313869044	5.21411987687387	0.0565037059008857
0.433383357198796	0.00703328089246892	5.21122672328801	0.0795798220389113
0.42948942178616	5.08065701326014E-4	5.20833417357473	0.0315209987842727
0.425595445935539	0.0159530863367149	5.20544101998887	0.0591347653625516
0.421701510522904	0.00953087709471657	5.202547866403	0.0413452999109621
0.417807575110268	0.0135930853369541	5.19965531668973	0.0950581204966304
0.413913599259647	0.00859355486026017	5.19676216310387	0.0541757219692917
0.410019663847011	0.00878429906807607	5.193869009518	0.0257805503041452
0.406125728434376	0.00341561773747802	5.19097645980473	0.0399685539461027
0.402231752583754	0.00947277020073925	5.18808330621886	0.0153719887639519
0.398337817171119	0.00999069832443132	5.185190152633	0.0649128406441473
0.394443881758484	0.0116873334714448	5.18229760291972	0.07331318978047
0.390549905907862	0.00878425839680469	5.17940444933386	0.0463344129538362
0.386655970495227	0.00270163716967439	5.17651129574799	0.0489963748453564
0.382762035082591	0.0105895355336627	5.17361874603472	0.0386173293317211
0.37886805923197	0.00527080435358542	5.17072559244886	0.00463374436733942
0.374974123819334	6.52313800945536E-4	5.16783304273558	0.0633479237715037
0.371080188406699	0.00940387500338651	5.16493988914972	0.0518250878907658
0.367186212556078	0.00692390903207658	5.16204673556385	0.0363601878140412
0.363292277143442	0.0129110106751103	5.15915418585058	0.0788878506717186
0.359398341730807	0.00534604543851462	5.15626103226472	0.0365990926654459
0.355504365880185	3.31469897563762E-4	5.15336787867885	0.0269602580034911
0.35161043046755	1.43785976340986E-4	5.15047502702928	0.0443537830647968
0.347716495054914	0.0131294763992562	5.14758217537971	0.0493038710417664
0.343822519204293	0.00826954232299005	5.14468932373014	0.0361866530907173
0.339928583791658	0.00151646387748081	5.14179647208057	0.0447602238890622
0.336034628160029	0.0104061400269133	5.13890331849471	0.0325595623747072
0.332140692747394	0.0109904818227498	5.13601046684514	0.0262122254552927
0.328246737115765	0.0287653275000005	5.13311761519557	0.0440501301388467
0.324352781484137	0.00796547597081184	5.13022446160971	0.0675908261392488
0.320458846071501	0.0439484705053722	5.12733160996014	0.0304696789602849
0.316564890439873	0.0147795065921699	5.12443875831057	0.088603907619296
0.312670934808245	0.0277597138223598	5.1215456047247	0.0689572062231839
0.308776999395609	0.0049655087721815	5.11865275307514	0.0748155521447521
0.304883043763981	0.0164764761875094	5.11575990142557	0.0862654576858748
0.300989088132352	0.00764178886777225	5.112867049776	0.026535741409654
0.297095152719717	0.0321247683130304	5.10997389619013	0.0196055060153151
0.293201197088088	0.00682388868396553	5.10708104454056	0.0459179156613764
0.28930724145646	0.0143821595608213	5.10418819289099	0.0738287611779248
0.285413306043825	0.019098952282989	5.10129503930513	0.0206544300569183
0.281519350412196	0.0125402431268355	5.09840218765556	0.0418742902261237
0.277625394780568	0.0105787547283978	5.09550933600599	0.00161782251238363
0.273731459367932	0.0285226175725192	5.09261648435642	0.0324534470586969
0.269837503736304	0.04656595454277	5.08972333077056	0.0613838463577116
0.265943548104676	0.0297929772117402	5.08683047912099	0.0407271414873446
0.26204961269204	0.0194738822850732	5.08393762747142	0.0399217258689403
0.258155657060412	0.0434685629488574	5.08104447388556	0.0462274143937505
0.254261701428783	0.0454258344457536	5.07815162223599	0.0137292963113662
0.250367766016148	0.0367304940874424	5.07525877058642	0.0680915013019538
0.246473810384519	0.0353298179139705	5.07236591893685	0.0441389910922184
0.242579854752891	0.0289643082172915	5.06947276535098	0.0811698572877935
0.238685919340255	0.0320999346553886	5.06657991370141	0.106945856796994
0.234791963708627	0.0653571727356933	5.06368706205185	0.0287361650860874
0.230898008076999	0.0236461347564742	5.06079390846598	0.00963068437013463
0.227004072664363	0.0202614392388404	5.05790105681641	0.0451371656062136
0.223110117032735	0.0248938822946018	5.05500820516684	0.0289325941291227
0.219216161401106	0.0418861325140996	5.05211535351727	0.0147571477320063
0.215322225988471	0.0663665239894976	5.04922219993141	0.00392142306421422
0.211428270356843	0.092202693910388	5.04632934828184	0.0489060799510966
0.207534314725214	0.0636560466133457	5.04343649663227	0.0303469985766782
0.203640359093586	0.0602363031279268	5.04054334304641	0.0395257280494276
0.19974642368095	0.14022611908062	5.03765049139684	0.0302260294559504
0.195852468049322	0.145672114566381	5.03475763974727	0.0549877359855025
0.191958512417693	0.0332022240106648	5.0318647880977	0.0473484084147677
0.188064577005058	0.11876058217492	5.02897163451183	0.0613572425861601
0.18417062137343	0.104534758996361	5.02607878286226	0.0195544853018401
0.180276665741801	0.106289700865972	5.0231859312127	0.049728757644616
0.176382730329166	0.145315642519521	5.02029277762683	0.0191396598870685
0.172488774697537	0.121755348288369	5.01739992597726	0.0209299566492372
0.168594829175405	0.137266832384424	5.01450707432769	0.0237015595274298
0.164700883653273	0.0782510499599192	5.01161422267812	0.0589032641163332
0.160806928021645	0.176386646622232	5.00872106909226	0.0259714716303973
0.156912982499513	0.182022789581168	5.00582821744269	0.0473401642565011
0.153019036977381	0.25784453656691	5.00293536579312	0.0545410297350869
0.149125081345753	0.330785457598052	5.00004221220726	0.0106222090266304
0.145231135823621	0.253728705604531	4.99714936055769	0.0113822298778532
0.141337180191992	0.298050936702374	4.99425650890812	0.0225598205632546
0.13744323466986	0.279257791777361	4.99136365725855	0.0319340622046481
0.133549289147728	0.337180859730193	4.98847050367268	0.0403816138815032
0.1296553335161	0.388031461270066	4.98557765202312	0.0292446462366041
0.125761387993968	0.435272676875206	4.98268480037355	0.0126203045779955
0.121867442471836	0.482069613650544	4.97979164678768	0.0213434990296707
0.117973486840208	0.647835533616155	4.97689879513811	0.0332451815768415
0.114079541318076	0.677401407561229	4.97400594348854	0.0454460414748443
0.110185595795944	0.710255091241177	4.97111309183897	0.0159458108341327
0.106291640164315	0.748760579282712	4.96821993825311	0.0427102402304527
0.102397694642184	0.713461565400241	4.96532708660354	0.0344211465484672
0.0985037491200516	0.807842224810192	4.96243423495397	0.0307246181665387
0.0946097934884232	0.802492884828336	4.95954108136811	0.0579413556244141
0.0907158479662913	0.7928716989238	4.95664822971854	0.0149973963441653
0.0868219024441593	0.856620736513229	4.95375537806897	0.0355305085140484
0.0829279518672792	1.0519468816377	4.9508625264194	0.0506626841039999
0.079034001290399	1.06479118511985	4.94796937283353	0.0114933531295155
0.0751400507135188	0.729617135565636	4.94507652118397	0.0220991412859037
0.0712461001366386	0.683608608483544	4.9421836695344	0.00629869352556526
0.0673521546145067	0.550963123821131	4.93929051594853	0.0239026459778373
0.0634582040376265	0.442960327190679	4.93639766429896	0.0645749036300172
0.0595642534607464	0.314041627093775	4.93350481264939	0.0585425658576132
0.0556703079386144	0.233505603531756	4.93061196099982	0.0571520542966629
0.0517763573617342	0.115014975597743	4.92771880741396	0.0291066868178921
0.0478824067848541	0.486991361869653	4.92482595576439	0.0541555697625773
0.0439884612627221	0.642132375080734	4.92193310411482	0.0254635020377046
0.040094510685842	0.494484398656497	4.91903995052896	0.0585706580718617
0.0362005626363359	0.272819189397332	4.91614709887939	0.0668884960111952
0.0323066120594557	0.17058543365824	4.91325424722982	0.0293729698341592
0.0284126640099497	0.132084431897636	4.91036139558025	0.04728249974892
0.0245187134330695	0.0843971911224269	4.90746824199439	0.038695137592073
0.0206247653835635	0.0597339120403727	4.90457539034482	0.04775772693923
0.0167308160703703	0.190131068326514	4.90168253869525	0.027686609247312
0.0128368680208643	0.787665719889092	4.89878938510938	0.0525783475604518
0.00894291870767118	0.804709318787563	4.89589653345981	0.0839484361115803
0.00504896939447807	0.658716059088878	4.89300368181024	0.0311463568471141
0.00115502039720672	0.374344637235549	4.89011083016068	0.0336144740228319
-0.00273892860006463	0.101756054896527	4.88721767657481	0.0443794484521838
-0.00663287791325774	0.138101519087374	4.88432482492524	0.0407477284602907
-0.0105268265946073	0.560641800277351	4.88143197327567	0.0336374869656665
-0.0144207759078004	0.443190445432789	4.87853881968981	0.0527748863655484
-0.0183147252209936	0.282189281019111	4.87564596804024	0.0376527000175009
-0.0222086732704996	0.289346444360124	4.87275311639067	0.0187406897403473
-0.0261026238473798	0.240348957412581	4.8698602647411	0.0310557384157899
-0.0299965718968858	0.201212550719453	4.86696711115524	0.0401250665127445
-0.0338905199463919	0.142848224430022	4.86407425950567	0.07158606624254
-0.0377844705232721	0.0840867253161213	4.8611814078561	0.0324154581475365
-0.0416784185727781	0.123240810412466	4.85828825427023	0.0182635478484849
-0.0455723666222842	0.0998951060883975	4.85539540262066	0.0203096953938227
-0.0494663171991643	0.539209388189255	4.85250255097109	0.00859344825803454
-0.0572542132981765	0.539209388189254	4.84960969932153	0.0930345692503127
-0.0611481638750566	0.0998951060883975	4.84671654573566	0.0116261130113134
-0.0650421144519368	0.123240810412466	4.84382369408609	0.0263490053006833
-0.0689360599740688	0.0840867253161213	4.84093084243652	0.0293516890766333
-0.0728300105509489	0.142848224430022	4.83803768885066	0.0401923464669333
-0.0767239611278291	0.201212550719453	4.83514483720109	0.0631620333143233
-0.080617906649961	0.240348957412581	4.83225198555152	0.0403540817202401
-0.0845118572268412	0.289346444360124	4.82935913390195	0.0208639981011015
-0.0884058078037214	0.282189281019111	4.82646598031609	0.0456804219579266
-0.0922997533258533	0.443190445432789	4.82357312866652	0.100505244464986
-0.0961937089574817	0.560641800277351	4.82068027701695	0.0391653085133031
-0.100087654479614	0.138101519087374	4.81778712343108	0.102393470693147
-0.103981600001746	0.101756054896527	4.81489427178151	0.0732504474580688
-0.107875555633374	0.374344637235549	4.81200142013195	0.0580322809705372
-0.111769501155506	0.658716059088878	4.80910856848238	0.0641752162637717
-0.115663446677638	0.804709318787563	4.80621541489651	0.0897826972546152
-0.119557402309266	0.787665719889092	4.80332256324694	0.14948258445844
-0.123451347831398	0.190131068326514	4.80042971159737	0.1362124286114
-0.12734529335353	0.0597339120403728	4.79753655801151	0.0969101964483453
-0.131239248985159	0.0843971911224269	4.79464370636194	0.078873753459542
-0.13513319450729	0.132084431897636	4.79175085471237	0.088784752929575
-0.139027140029422	0.17058543365824	4.7888580030628	0.0535060646519806
-0.142921095661051	0.272819189397332	4.78596484947694	0.0257954204724992
-0.146815041183183	0.494484398656497	4.78307199782737	0.0141835965761585
-0.150708986705315	0.642132375080733	4.7801791461778	0.025098808882107
-0.154602942336943	0.486991361869653	4.77728599259193	0.0415041223063304
-0.158496887859075	0.115014975597743	4.77439314094237	0.0372201740508249
-0.162390833381207	0.233505603531756	4.7715002892928	0.0297097530115702
-0.166284789012835	0.314041627093775	4.76860743764323	0.115952945380157
-0.170178734534967	0.442960327190679	4.76571428405736	0.193864519517579
-0.174072690166596	0.550963123821131	4.76282143240779	0.340274401619786
-0.177966625579231	0.683608608483544	4.75992858075823	0.0496630256572871
-0.18186058121086	0.729617135565635	4.75703542717236	0.0281070522335633
-0.185754536842488	1.06479118511985	4.75414257552279	0.0766723229709616
-0.189648472255123	1.0519468816377	4.75124972387322	0.110960219507347
-0.193542427886752	0.856620736513229	4.74835687222365	0.288132615239343
-0.19743638351838	0.792871698923798	4.74546371863779	0.316415177491122
-0.201330318931016	0.802492884828336	4.74257086698822	0.666060356954864
-0.205224274562644	0.807842224810193	4.73967801533865	0.226510092920864
-0.209118230194273	0.713461565400241	4.73678486175278	0.048269674034491
-0.213012165606908	0.748760579282712	4.73389201010322	0.00766624855953302
-0.216906121238536	0.710255091241177	4.73099915845365	0.00152636973394702
-0.220800076870165	0.67740140756123	4.72810630680408	0.00221163626785885
-0.224694032501793	0.647835533616155	4.72521315321821	0.0289025972080721
-0.228587967914429	0.482069613650545	4.72232030156864	0.0330125404689699
-0.232481923546057	0.435272676875206	4.71942744991907	0.0424296890963359
-0.236375879177686	0.388031461270065	4.71653429633321	0.0468135840750432
-0.240269814590321	0.337180859730193	4.71364144468364	0.0747632470078691
-0.244163770221949	0.279257791777361	4.71074859303407	0.129591482053151
-0.248057725853578	0.298050936702374	4.7078557413845	0.159701385884614
-0.251951661266213	0.253728705604531	4.70496258779864	0.0219293282433225
-0.255845616897842	0.330785457598052	4.70206973614907	0.0181029867105792
-0.25973957252947	0.25784453656691	4.6991768844995	0.044626147180437
-0.263633507942106	0.182022789581168	4.69628373091364	0.0775422786283335
-0.267527463573734	0.176386646622232	4.69339087926407	0.0841481244084541
-0.271421419205362	0.0782510499599192	4.6904980276145	0.106325350702336
-0.275315354617998	0.137266832384424	4.68760517596493	0.157855627004862
-0.279209310249626	0.121755348288369	4.68471202237906	0.166351435807616
-0.283103265881255	0.14531564251952	4.68181917072949	0.223651303427991
-0.28699720129389	0.106289700865972	4.67892631907993	0.317305668686951
-0.290891156925519	0.104534758996362	4.67603316549406	0.211664958774499
-0.294785112557147	0.11876058217492	4.67314031384449	0.249424868452499
-0.298679047969782	0.0332022240106647	4.67024746219492	0.19362828837519
-0.302573003601411	0.145672114566381	4.66735461054535	0.238118741528945
-0.306466959233039	0.14022611908062	4.66446145695949	0.175966361372638
-0.310360894645675	0.0602363031279268	4.66156860530992	0.231717694689172
-0.314254850277303	0.0636560466133456	4.65867575366035	0.172667247783882
-0.318148805908932	0.092202693910388	4.65578260007449	0.151781140768962
-0.322042741321567	0.0663665239894976	4.65288974842492	0.0981222277929195
-0.325936696953195	0.0418861325140997	4.64999689677535	0.162837087469489
-0.329830652584824	0.0248938822946019	4.64710404512578	0.221608156467076
-0.333724587997459	0.0202614392388404	4.64421089153991	0.150022257264644
-0.337618543629088	0.0236461347564741	4.64131803989035	0.224899882065453
-0.341512499260716	0.0653571727356932	4.63842518824078	0.0956246361117252
-0.345406434673352	0.0320999346553885	4.63553203465491	0.134387798721674
-0.349300410523973	0.0289643082172915	4.63263918300534	0.118679265332705
-0.353194345936608	0.0353298179139705	4.62974633135577	0.0963257486871103
-0.357088281349244	0.0367304940874424	4.6268534797062	0.141782713789195
-0.360982257199865	0.0454258344457536	4.62396032612034	0.15243872590051
-0.364876192612501	0.0434685629488574	4.62106747447077	0.145503417014833
-0.368770128025136	0.0194738822850734	4.6181746228212	0.114389208516477
-0.372664103875757	0.0297929772117402	4.61528146923534	0.0740376166641808
-0.376558039288393	0.04656595454277	4.61238861758577	0.14357063619652
-0.380451974701028	0.0285226175725192	4.6094957659362	0.11442692393508
-0.38434595055165	0.0105787547283978	4.60660291428663	0.0780191266854832
-0.388239885964285	0.0125402431268355	4.60370976070076	0.0521172593442577
-0.392133821376921	0.0190989522829889	4.6008169090512	0.0628176873302858
-0.396027797227542	0.0143821595608213	4.59792405740163	0.0551311601308799
-0.399921732640177	0.00682388868396557	4.59503090381576	0.0419453610071522
-0.403815668052813	0.0321247683130304	4.59213805216619	0.0431933118179732
-0.407709643903434	0.00764178886777227	4.58924520051662	0.0753612192801912
-0.41160357931607	0.0164764761875094	4.58635204693076	0.0197910941077382
-0.415497514728705	0.00496550877218151	4.58345919528119	0.0552753362041333
-0.419391490579327	0.0277597138223599	4.58056634363162	0.0244660343753032
-0.423285425991962	0.0147795065921699	4.57767349198205	0.0341003992329878
-0.427179361404598	0.0439484705053722	4.57478033839619	0.0376791886505516
-0.431073337255219	0.00796547597081183	4.57188748674662	0.0392185276810355
-0.434967272667854	0.0287653275000005	4.56899463509705	0.0183059942048468
-0.43886120808049	0.0109904818227498	4.56610148151118	0.00708582067852314
-0.442755183931111	0.0104061400269133	4.56320862986162	0.032068184078154
-0.446649119343747	0.00151646387748081	4.56031577821205	0.0228096666058226
-0.450543054756382	0.00826954232299007	4.55742292656248	0.0353760652934848
-0.454437030607003	0.0131294763992562	4.55452977297661	0.0329330610099041
-0.458330966019639	1.43785976340986E-4	4.55163692132704	0.0109555002413233
-0.462224901432274	3.31469897563758E-4	4.54874406967747	0.0315819927086926
-0.466118877282896	0.00534604543851462	4.54585091609161	0.0035589629004858
-0.470012812695531	0.0129110106751103	4.54295806444204	0.00654785805521241
-0.473906748108167	0.00692390903207658	4.54006521279247	0.0195900889782185
-0.477800723958788	0.00940387500338651	4.5371723611429	0.0116274759370665
-0.481694659371423	6.52313800945529E-4	4.53427920755704	0.0281142424777156
-0.485588594784059	0.00527080435358542	4.53138635590747	0.00244952318350497
-0.48948257063468	0.0105895355336627	4.5284935042579	0.0084902211608375
-0.493376506047316	0.00270163716967439	4.52560035067204	0.011990203255333
-0.497270441459951	0.00878425839680469	4.52270749902247	0.017422470047798
--	--	4.5198146473729	0.00676807473463546
--	--	4.51692179572333	0.0107774859949329
--	--	4.51402864213746	0.0206340428991587
--	--	4.51113579048789	0.0151468918028076
--	--	4.50824293883832	0.0121647075014052
--	--	4.50534978525246	0.0176515449572734
--	--	4.50245693360289	0.00147128845344116
--	--	4.49956408195332	0.0139347808345819
--	--	4.49667123030375	0.013465848063742
--	--	4.49377807671789	0.00314229560926422
--	--	4.49088522506832	0.0111276869847216
--	--	4.48799237341875	0.00321354873121317
--	--	4.48509921983289	0.0165623603116393
--	--	4.48220636818332	0.0149398263782774
--	--	4.47931351653375	0.00912108635475544
--	--	4.47642066488418	0.00962111396947621
--	--	4.47352751129831	0.00818188936296056
--	--	4.47063465964874	0.00506086179277803
--	--	4.46774180799918	0.00185403121555109
--	--	4.46484865441331	3.18676499121209E-4
--	--	4.46195580276374	0.0143545781955638
--	--	4.45906295111417	0.00880310140725254
--	--	4.4561700994646	0.00603624514711372
--	--	4.45327694587874	0.00187982002013014
--	--	4.45038409422917	0.00489408276487141
--	--	4.4474912425796	0.00255300507083389
--	--	4.44459808899374	0.0133419271801109
--	--	4.44170523734417	6.59627317774425E-4
--	--	4.4388123856946	9.64912311116658E-4
--	--	4.43591953404503	0.00279716706348879
--	--	4.43302638045916	0.00339068241508767
--	--	4.43013352880959	0.00156133805870271
--	--	4.42724067716003	0.016485011699273
--	--	4.42434752357416	0.0131313231544531
--	--	4.42145467192459	0.0095959614560569
--	--	4.41856182027502	0.00672405724313335
--	--	4.41566896862545	0.00662940478755878
--	--	4.41277581503959	0.00722219919747087
--	--	4.40988296339002	0.00157361869933261
--	--	4.40699011174045	0.0158961587559272
--	--	4.40409695815459	0.00502278015525647
--	--	4.40120410650502	0.0173696271188363
--	--	4.39831125485545	0.00412327908923535
--	--	4.39541840320588	0.00797940110410121
--	--	4.39252524962001	0.00526049321981573
--	--	4.38963239797045	0.00362627363880076
--	--	4.38673954632088	5.09809025813775E-4
--	--	4.38384639273501	0.00350490304773219
--	--	4.38095354108544	0.00158204923653546
--	--	4.37806068943587	0.00575084316507282
--	--	4.3751678377863	0.00601870740454988
--	--	4.37227468420044	0.00888035491789685
--	--	4.36938183255087	0.017472931345156
--	--	4.3664889809013	0.00487091338487359
--	--	4.36359582731544	0.00252258690568455
--	--	4.36070297566587	0.00245276295578659
--	--	4.3578101240163	0.00557038469377254
--	--	4.35491727236673	0.0165821201128461
--	--	4.35202411878087	0.00756367206558067
--	--	4.3491312671313	0.00756241596457526
--	--	4.34623841548173	0.00474869530223904
--	--	4.34334526189586	0.00782665882054546
--	--	4.34045241024629	0.00143957787581227
--	--	4.33755955859672	9.05187564796388E-4
--	--	4.33466670694716	0.0197431245780662
--	--	4.33177355336129	0.00267582346729398
--	--	4.32888070171172	0.00100521457164294
--	--	4.32598785006215	0.00222652101336296
--	--	4.32309469647629	4.39780199272286E-4
--	--	4.32020184482672	0.00488559457556392
--	--	4.31730899317715	0.00308548184815857
--	--	4.31441614152758	0.0124456426454522
--	--	4.31152298794172	0.00388765283346302
--	--	4.30863013629215	2.85829103095858E-4
--	--	4.30573728464258	0.00333840374939666
--	--	4.30284413105671	0.0103867800353427
--	--	4.29995127940714	5.56767958602472E-4
--	--	4.29705842775757	0.00361652536646064
--	--	4.29416557610801	0.00413978404409936
--	--	4.29127242252214	0.00471442663125076
--	--	4.28837957087257	0.00115889609858312
--	--	4.285486719223	0.00928998718152815
--	--	4.28259356563714	0.00418916578979629
--	--	4.27970071398757	0.00290385482742004
--	--	4.276807862338	0.0067581920722716
--	--	4.27391501068843	0.00756562983389775
--	--	4.27102185710257	6.68742479975014E-4
--	--	4.268129005453	0.00777624233436177
--	--	4.26523615380343	0.00802029436961426
--	--	4.26234300021756	0.00850129586424483
--	--	4.25945014856799	0.0123754613738607
--	--	4.25655729691842	0.0045030681970488
--	--	4.25366444526886	7.50373853459096E-4
--	--	4.25077129168299	0.0101440398647542
--	--	4.24787844003342	0.0051059666530748
--	--	4.24498558838385	0.00324720687480177
--	--	4.24209243479799	0.0076390544871887
--	--	4.23919958314842	0.00397462278351224
--	--	4.23630673149885	0.00472669543245863
--	--	4.23341387984928	0.0100743588772755
--	--	4.23052072626342	3.66590884170898E-4
--	--	4.22762787461385	0.00312877198918704
--	--	4.22473502296428	0.0050732719589472
--	--	4.22184186937841	0.00678046963678675
--	--	4.21894901772885	0.00696764480074295
--	--	4.21605616607928	7.06486972197277E-4
--	--	4.21316331442971	0.0110297827941722
--	--	4.21027016084384	0.00412190999470262
--	--	4.20737730919427	0.00362860347428128
--	--	4.2044844575447	0.010000937682642
--	--	4.20159130395884	0.00996362243618718
--	--	4.19869845230927	0.00198907863085112
--	--	4.1958056006597	0.0126670935728838
--	--	4.19291274901013	1.30175162274885E-4
--	--	4.19001959542427	0.00261937397852554
--	--	4.1871267437747	4.40689191504933E-4
--	--	4.18423389212513	0.0120480651597431
--	--	4.18134073853926	0.00107945843884074
--	--	4.1784478868897	0.00889660347626531
--	--	4.17555503524013	0.00119141947384235
--	--	4.17266218359056	2.82430186948532E-4
--	--	4.16976903000469	0.00798421048510409
--	--	4.16687617835512	0.0173999375107108
--	--	4.16398332670556	0.00764366425315477
--	--	4.16109017311969	0.010161706530405
--	--	4.15819732147012	0.00156320137450839
--	--	4.15530446982055	0.00372342267992523
--	--	4.15241161817098	0.00561839775646214
--	--	4.14951846458512	0.00593174489725389
--	--	4.14662561293555	0.0035941070102506
--	--	4.14373276128598	0.00585983142710007
--	--	4.14083960770011	0.001124765200761
--	--	4.13794675605055	8.23640972292773E-4
--	--	4.13505390440098	0.00867816311978299
--	--	4.13216105275141	0.0135865020821577
--	--	4.12926789916554	0.00338897958284605
--	--	4.12637504751597	0.00166878225048988
--	--	4.12348219586641	0.0021148714644308
--	--	4.12058904228054	0.0103090885748718
--	--	4.11769619063097	0.00607274133931124
--	--	4.1148033389814	4.72133406991622E-4
--	--	4.11191048733183	3.53528681991067E-5
--	--	4.10901733374597	0.00146715715775441
--	--	4.1061244820964	0.0279209524934989
--	--	4.10323163044683	1.79957105733335E-4
--	--	4.10033847686097	0.00335398886907401
--	--	4.0974456252114	0.00757894511484692
--	--	4.09455277356183	0.00306239249908265
--	--	4.09165992191226	0.00848441543447572
--	--	4.08876676832639	0.0121657597645143
--	--	4.08587391667682	4.53918455823411E-4
--	--	4.08298106502726	4.60659305543209E-4
--	--	4.08008791144139	0.00275249028469902
--	--	4.07719505979182	0.0112849390225321
--	--	4.07430220814225	0.00255560010103981
--	--	4.07140935649268	0.00248251850628825
--	--	4.06851620290682	0.0125437873468087
--	--	4.06562335125725	8.03233055888511E-4
--	--	4.06273049960768	0.00378037809142742
--	--	4.05983734602182	0.00775412169944804
--	--	4.05694449437225	0.00214429325985668
--	--	4.05405164272268	0.00117733506966213
--	--	4.05115879107311	0.00797039576072183
--	--	4.04826563748724	0.00700107415576538
--	--	4.04537278583768	6.13156427783043E-4
--	--	4.04247993418811	0.0172701678120565
--	--	4.03958678060224	4.58269722287223E-4
--	--	4.03669392895267	1.56169161735554E-4
--	--	4.0338010773031	0.00182179628962816
--	--	4.03090792371724	0.00418614653279525
--	--	4.02801507206767	0.00140734903294645
--	--	4.0251222204181	0.0132479858944616
--	--	4.02222936876853	0.0120530549083469
--	--	4.01933621518267	1.22625168413816E-4
--	--	4.0164433635331	0.00597277216974875
--	--	4.01355051188353	0.0012026929281673
--	--	4.01065735829766	0.0128784274025834
--	--	4.00776450664809	0.00445472613911521
--	--	4.00487165499853	0.0177889930931696
--	--	4.00197880334896	0.00216280291087786
--	--	3.99908564976309	6.27584953135675E-4
--	--	3.99619279811352	0.0026850140691609
--	--	3.99329994646395	0.00326939877267059
--	--	3.99040679287809	0.0147311296933421
--	--	3.98751394122852	0.00188010266848398
--	--	3.98462108957895	0.00378695837269071
--	--	3.98172823792938	0.00185184638614662
--	--	3.97883508434352	1.71970422625612E-4
--	--	3.97594223269395	0.00108499713887685
--	--	3.97304938104438	5.84819163271579E-4
--	--	3.97015622745851	7.48045769542407E-4
--	--	3.96726337580895	0.00616800113564663
--	--	3.96437052415938	8.96513340444346E-5
--	--	3.96147767250981	4.98670130003448E-5
--	--	3.95858451892394	0.015734846129807
--	--	3.95569166727437	0.00128539256934746
--	--	3.9527988156248	0.0101346870868077
--	--	3.94990566203894	0.00214368210365121
--	--	3.94701281038937	7.20322165224398E-4
--	--	3.9441199587398	0.00158984126469771
--	--	3.94122710709023	0.00244666751202589
--	--	3.93833395350437	3.08632888753345E-4
--	--	3.9354411018548	0.00261039502250646
--	--	3.93254825020523	0.0138245367458048
--	--	3.92965509661937	1.31107812331895E-4
--	--	3.9267622449698	2.99181543118194E-4
--	--	3.92386939332023	0.00684057996417529
--	--	3.92097654167066	0.00155917902715347
--	--	3.91808338808479	0.0169345404329785
--	--	3.91519053643522	0.00829553088592278
--	--	3.91229768478566	4.27746224373667E-4
--	--	3.90940453119979	2.97940977986934E-4
--	--	3.90651167955022	0.00154360034947981
--	--	3.90361882790065	4.34807090921381E-4
--	--	3.90072597625108	0.00314273157564007
--	--	3.89783282266522	0.00384532597412827
--	--	3.89493997101565	4.03373638044807E-4
--	--	3.89204711936608	0.00383197701062479
--	--	3.88915396578022	0.00330900616522219
--	--	3.88626111413065	0.00792688395521202
--	--	3.88336826248108	0.00857904961396262
--	--	3.88047541083151	0.0122911167015267
--	--	3.87758225724564	1.9832479581714E-4
--	--	3.87468940559607	0.00209107363975026
--	--	3.87179655394651	0.00908248966640191
--	--	3.86890340036064	0.00409410265521297
--	--	3.86601054871107	0.00253238960517361
--	--	3.8631176970615	0.00281586883588862
--	--	3.86022484541193	0.00954833608342297
--	--	3.85733169182607	4.24708307562342E-4
--	--	3.8544388401765	0.00234619366460938
--	--	3.85154598852693	0.00211161068353357
--	--	3.84865283494107	0.00942828583243229
--	--	3.8457599832915	8.34831127881485E-4
--	--	3.84286713164193	0.00756861324989355
--	--	3.83997427999236	8.56353268380914E-4
--	--	3.83708112640649	0.00216654631637991
--	--	3.83418827475693	0.00131842842229732
--	--	3.83129542310736	7.50658028326931E-4
--	--	3.82840226952149	2.02255771314508E-4
--	--	3.82550941787192	0.00210590928322001
--	--	3.82261656622235	0.00352495235072976
--	--	3.81972371457278	0.00817058613779448
--	--	3.81683056098692	6.01010299954042E-4
--	--	3.81393770933735	0.00817058613779447
--	--	3.81104485768778	0.00352495235072976
--	--	3.80815170410192	0.00210590928322001
--	--	3.80525885245235	2.02255771314509E-4
--	--	3.80236600080278	7.50658028326935E-4
--	--	3.79947314915321	0.00131842842229732
--	--	3.79657999556734	0.00216654631637991
--	--	3.79368714391778	8.56353268380915E-4
--	--	3.79079429226821	0.00756861324989355
--	--	3.78790113868234	8.34831127881485E-4
--	--	3.78500828703277	0.00942828583243228
--	--	3.7821154353832	0.00211161068353357
--	--	3.77922258373364	0.00234619366460939
--	--	3.77632943014777	4.24708307562345E-4
--	--	3.7734365784982	0.00954833608342297
--	--	3.77054372684863	0.00281586883588863
--	--	3.76765057326277	0.00253238960517361
--	--	3.7647577216132	0.00409410265521297
--	--	3.76186486996363	0.00908248966640192
--	--	3.75897201831406	0.00209107363975026
--	--	3.7560788647282	1.98324795817142E-4
--	--	3.75318601307863	0.0122911167015268
--	--	3.75029316142906	0.00857904961396262
--	--	3.74740000784319	0.00792688395521203
--	--	3.74450715619362	0.00330900616522218
--	--	3.74161430454405	0.00383197701062479
--	--	3.73872145289449	4.03373638044805E-4
--	--	3.73582829930862	0.00384532597412827
--	--	3.73293544765905	0.00314273157564007
--	--	3.73004259600948	4.34807090921383E-4
--	--	3.72714944242362	0.00154360034947981
--	--	3.72425659077405	2.97940977986934E-4
--	--	3.72136373912448	4.27746224373667E-4
--	--	3.71847088747491	0.00829553088592278
--	--	3.71557773388905	0.0169345404329785
--	--	3.71268488223948	0.00155917902715347
--	--	3.70979203058991	0.00684057996417528
--	--	3.70689887700404	2.99181543118194E-4
--	--	3.70400602535447	1.31107812331894E-4
--	--	3.70111317370491	0.0138245367458048
--	--	3.69822032205534	0.00261039502250646
--	--	3.69532716846947	3.08632888753345E-4
--	--	3.6924343168199	0.00244666751202589
--	--	3.68954146517033	0.00158984126469772
--	--	3.68664831158447	7.20322165224398E-4
--	--	3.6837554599349	0.0021436821036512
--	--	3.68086260828533	0.0101346870868077
--	--	3.67796975663576	0.00128539256934746
--	--	3.6750766030499	0.015734846129807
--	--	3.67218375140033	4.98670130003461E-5
--	--	3.66929089975076	8.96513340444341E-5
--	--	3.66639774616489	0.00616800113564663
--	--	3.66350489451532	7.48045769542404E-4
--	--	3.66061204286576	5.84819163271579E-4
--	--	3.65771919121619	0.00108499713887685
--	--	3.65482603763032	1.71970422625611E-4
--	--	3.65193318598075	0.00185184638614662
--	--	3.64904033433118	0.0037869583726907
--	--	3.64614718074532	0.00188010266848399
--	--	3.64325432909575	0.0147311296933421
--	--	3.64036147744618	0.00326939877267059
--	--	3.63746862579661	0.00268501406916089
--	--	3.63457547221075	6.27584953135676E-4
--	--	3.63168262056118	0.00216280291087787
--	--	3.62878976891161	0.0177889930931696
--	--	3.62589661532574	0.00445472613911521
--	--	3.62300376367617	0.0128784274025834
--	--	3.62011091202661	0.0012026929281673
--	--	3.61721806037704	0.00597277216974875
--	--	3.61432490679117	1.22625168413815E-4
--	--	3.6114320551416	0.0120530549083469
--	--	3.60853920349203	0.0132479858944616
--	--	3.60564604990617	0.00140734903294644
--	--	3.6027531982566	0.00418614653279526
--	--	3.59986034660703	0.00182179628962816
--	--	3.59696749495746	1.56169161735553E-4
--	--	3.5940743413716	4.58269722287221E-4
--	--	3.59118148972203	0.0172701678120564
--	--	3.58828863807246	6.13156427783045E-4
--	--	3.58539548448659	0.00700107415576538
--	--	3.58250263283703	0.00797039576072184
--	--	3.57960978118746	0.00117733506966212
--	--	3.57671692953789	0.00214429325985669
--	--	3.57382377595202	0.00775412169944804
--	--	3.57093092430245	0.00378037809142742
--	--	3.56803807265289	8.03233055888507E-4
--	--	3.56514491906702	0.0125437873468087
--	--	3.56225206741745	0.00248251850628826
--	--	3.55935921576788	0.00255560010103981
--	--	3.55646636411831	0.0112849390225321
--	--	3.55357321053245	0.00275249028469902
--	--	3.55068035888288	4.60659305543209E-4
--	--	3.54778750723331	4.53918455823414E-4
--	--	3.54489435364745	0.0121657597645143
--	--	3.54200150199788	0.00848441543447572
--	--	3.53910865034831	0.00306239249908265
--	--	3.53621579869874	0.00757894511484694
--	--	3.53332264511287	0.00335398886907403
--	--	3.5304297934633	1.79957105733336E-4
--	--	3.52753694181374	0.0279209524934989
--	--	3.52464378822787	0.00146715715775441
--	--	3.5217509365783	3.53528681991064E-5
--	--	3.51885808492873	4.72133406991622E-4
--	--	3.51596523327916	0.00607274133931124
--	--	3.5130720796933	0.0103090885748718
--	--	3.51017922804373	0.00211487146443079
--	--	3.50728637639416	0.00166878225048988
--	--	3.5043932228083	0.00338897958284605
--	--	3.50150037115873	0.0135865020821577
--	--	3.49860751950916	0.00867816311978299
--	--	3.49571466785959	8.23640972292774E-4
--	--	3.49282151427372	0.001124765200761
--	--	3.48992866262416	0.00585983142710007
--	--	3.48703581097459	0.00359410701025061
--	--	3.48414265738872	0.0059317448972539
--	--	3.48124980573915	0.00561839775646214
--	--	3.47835695408958	0.00372342267992523
--	--	3.47546380050372	0.00156320137450839
--	--	3.47257094885415	0.010161706530405
--	--	3.46967809720458	0.00764366425315477
--	--	3.46678524555501	0.0173999375107108
--	--	3.46389209196915	0.00798421048510409
--	--	3.46099924031958	2.82430186948532E-4
--	--	3.45810638867001	0.00119141947384235
--	--	3.45521323508414	0.0088966034762653
--	--	3.45232038343458	0.00107945843884074
--	--	3.44942753178501	0.0120480651597431
--	--	3.44653468013544	4.40689191504933E-4
--	--	3.44364152654957	0.00261937397852554
--	--	3.4407486749	1.30175162274885E-4
--	--	3.43785582325043	0.0126670935728838
--	--	3.43496266966457	0.00198907863085112
--	--	3.432069818015	0.00996362243618716
--	--	3.42917696636543	0.010000937682642
--	--	3.42628411471586	0.00362860347428128
--	--	3.42339096113	0.00412190999470261
--	--	3.42049810948043	0.0110297827941722
--	--	3.41760525783086	7.06486972197276E-4
--	--	3.41471210424499	0.00696764480074294
--	--	3.41181925259543	0.00678046963678675
--	--	3.40892640094586	0.00507327195894721
--	--	3.40603354929629	0.00312877198918704
--	--	3.40314039571042	3.665908841709E-4
--	--	3.40024754406085	0.0100743588772755
--	--	3.39735469241128	0.00472669543245863
--	--	3.39446153882542	0.00397462278351224
--	--	3.39156868717585	0.0076390544871887
--	--	3.38867583552628	0.00324720687480177
--	--	3.38578298387671	0.0051059666530748
--	--	3.38288983029085	0.0101440398647542
--	--	3.37999697864128	7.50373853459094E-4
--	--	3.37710412699171	0.0045030681970488
--	--	3.37421097340585	0.0123754613738607
--	--	3.37131812175628	0.00850129586424484
--	--	3.36842527010671	0.00802029436961425
--	--	3.36553241845714	0.00777624233436177
--	--	3.36263926487127	6.68742479975015E-4
--	--	3.3597464132217	0.00756562983389775
--	--	3.35685356157213	0.0067581920722716
--	--	3.35396040798627	0.00290385482742004
--	--	3.3510675563367	0.00418916578979627
--	--	3.34817470468713	0.00928998718152815
--	--	3.34528185303756	0.00115889609858312
--	--	3.3423886994517	0.00471442663125076
--	--	3.33949584780213	0.00413978404409937
--	--	3.33660299615256	0.00361652536646064
--	--	3.3337098425667	5.56767958602471E-4
--	--	3.33081699091713	0.0103867800353427
--	--	3.32792413926756	0.00333840374939666
--	--	3.32503128761799	2.85829103095858E-4
--	--	3.32213813403212	0.00388765283346302
--	--	3.31924528238255	0.0124456426454522
--	--	3.31635243073299	0.00308548184815857
--	--	3.31345927714712	0.00488559457556393
--	--	3.31056642549755	4.39780199272285E-4
--	--	3.30767357384798	0.00222652101336296
--	--	3.30478072219841	0.00100521457164294
--	--	3.30188756861255	0.00267582346729398
--	--	3.29899471696298	0.0197431245780662
--	--	3.29610186531341	9.05187564796388E-4
--	--	3.29320871172755	0.00143957787581227
--	--	3.29031586007798	0.00782665882054545
--	--	3.28742300842841	0.00474869530223904
--	--	3.28453015677884	0.00756241596457526
--	--	3.28163700319297	0.00756367206558066
--	--	3.2787441515434	0.0165821201128461
--	--	3.27585129989384	0.00557038469377255
--	--	3.27295814630797	0.00245276295578659
--	--	3.2700652946584	0.00252258690568455
--	--	3.26717244300883	0.00487091338487359
--	--	3.26427959135926	0.017472931345156
--	--	3.2613864377734	0.00888035491789685
--	--	3.25849358612383	0.00601870740454988
--	--	3.25560073447426	0.00575084316507282
--	--	3.2527075808884	0.00158204923653547
--	--	3.24981472923883	0.00350490304773219
--	--	3.24692187758926	5.09809025813773E-4
--	--	3.24402902593969	0.00362627363880076
--	--	3.24113587235382	0.00526049321981572
--	--	3.23824302070426	0.00797940110410121
--	--	3.23535016905469	0.00412327908923534
--	--	3.23245701546882	0.0173696271188363
--	--	3.22956416381925	0.00502278015525647
--	--	3.22667131216968	0.0158961587559272
--	--	3.22377846052011	0.00157361869933261
--	--	3.22088530693425	0.00722219919747088
--	--	3.21799245528468	0.00662940478755877
--	--	3.21509960363511	0.00672405724313334
--	--	3.21220645004925	0.00959596145605689
--	--	3.20931359839968	0.013131323154453
--	--	3.20642074675011	0.016485011699273
--	--	3.20352789510054	0.00156133805870271
--	--	3.20063474151468	0.00339068241508767
--	--	3.19774188986511	0.00279716706348879
--	--	3.19484903821554	9.64912311116658E-4
--	--	3.19195588462967	6.59627317774425E-4
--	--	3.1890630329801	0.0133419271801109
--	--	3.18617018133053	0.00255300507083389
--	--	3.18327732968097	0.00489408276487141
--	--	3.1803841760951	0.00187982002013015
--	--	3.17749132444553	0.00603624514711371
--	--	3.17459847279596	0.00880310140725253
--	--	3.1717053192101	0.0143545781955638
--	--	3.16881246756053	3.1867649912121E-4
--	--	3.16591961591096	0.00185403121555108
--	--	3.16302676426139	0.00506086179277803
--	--	3.16013361067553	0.00818188936296056
--	--	3.15724075902596	0.0096211139694762
--	--	3.15434790737639	0.00912108635475544
--	--	3.15145475379052	0.0149398263782774
--	--	3.14856190214095	0.0165623603116393
--	--	3.14566905049138	0.00321354873121317
--	--	3.14277619884182	0.0111276869847216
--	--	3.13988304525595	0.00314229560926423
--	--	3.13699019360638	0.013465848063742
--	--	3.13409734195681	0.0139347808345819
--	--	3.13120418837095	0.00147128845344117
--	--	3.12831133672138	0.0176515449572734
--	--	3.12541848507181	0.0121647075014052
--	--	3.12252563342224	0.0151468918028076
--	--	3.11963247983638	0.0206340428991586
--	--	3.11673962818681	0.0107774859949329
--	--	3.11384677653724	0.00676807473463545
--	--	3.11095362295137	0.017422470047798
--	--	3.1080607713018	0.0119902032553331
--	--	3.10516791965224	0.00849022116083749
--	--	3.10227506800267	0.00244952318350498
--	--	3.0993819144168	0.0281142424777156
--	--	3.09648906276723	0.0116274759370664
--	--	3.09359621111766	0.0195900889782185
--	--	3.0907030575318	0.00654785805521241
--	--	3.08781020588223	0.0035589629004858
--	--	3.08491735423266	0.0315819927086926
--	--	3.08202450258309	0.0109555002413233
--	--	3.07913134899723	0.0329330610099041
--	--	3.07623849734766	0.0353760652934848
--	--	3.07334564569809	0.0228096666058226
--	--	3.07045249211222	0.032068184078154
--	--	3.06755964046266	0.00708582067852314
--	--	3.06466678881309	0.0183059942048468
--	--	3.06177393716352	0.0392185276810355
--	--	3.05888078357765	0.0376791886505516
--	--	3.05598793192808	0.0341003992329878
--	--	3.05309508027851	0.0244660343753032
--	--	3.05020192669265	0.0552753362041333
--	--	3.04730907504308	0.0197910941077382
--	--	3.04441622339351	0.0753612192801912
--	--	3.04152337174394	0.0431933118179732
--	--	3.03863021815808	0.0419453610071522
--	--	3.03573736650851	0.0551311601308799
--	--	3.03284451485894	0.0628176873302858
--	--	3.02995136127307	0.0521172593442577
--	--	3.02705850962351	0.0780191266854831
--	--	3.02416565797394	0.11442692393508
--	--	3.02127280632437	0.14357063619652
--	--	3.0183796527385	0.0740376166641808
--	--	3.01548680108893	0.114389208516477
--	--	3.01259394943936	0.145503417014833
--	--	3.0097007958535	0.15243872590051
--	--	3.00680794420393	0.141782713789195
--	--	3.00391509255436	0.0963257486871103
--	--	3.00102224090479	0.118679265332705
--	--	2.99812908731893	0.134387798721674
--	--	2.99523623566936	0.0956246361117252
--	--	2.99234338401979	0.224899882065453
--	--	2.98945023043393	0.150022257264644
--	--	2.98655737878436	0.221608156467076
--	--	2.98366452713479	0.162837087469489
--	--	2.98077167548522	0.0981222277929195
--	--	2.97787852189935	0.151781140768962
--	--	2.97498567024978	0.172667247783882
--	--	2.97209281860022	0.231717694689172
--	--	2.96919966501435	0.175966361372638
--	--	2.96630681336478	0.238118741528945
--	--	2.96341396171521	0.19362828837519
--	--	2.96052111006564	0.249424868452499
--	--	2.95762795647978	0.2116649587745
--	--	2.95473510483021	0.317305668686951
--	--	2.95184225318064	0.223651303427991
--	--	2.94894909959478	0.166351435807616
--	--	2.94605624794521	0.157855627004862
--	--	2.94316339629564	0.106325350702336
--	--	2.94027024270977	0.0841481244084541
--	--	2.9373773910602	0.0775422786283335
--	--	2.93448453941063	0.044626147180437
--	--	2.93159168776107	0.0181029867105792
--	--	2.9286985341752	0.0219293282433225
--	--	2.92580568252563	0.159701385884614
--	--	2.92291283087606	0.129591482053151
--	--	2.9200196772902	0.0747632470078691
--	--	2.91712682564063	0.0468135840750432
--	--	2.91423397399106	0.0424296890963358
--	--	2.91134112234149	0.0330125404689699
--	--	2.90844796875563	0.0289025972080721
--	--	2.90555511710606	0.00221163626785884
--	--	2.90266226545649	0.00152636973394702
--	--	2.89976911187062	0.00766624855953302
--	--	2.89687626022105	0.0482696740344911
--	--	2.89398340857149	0.226510092920864
--	--	2.89109055692192	0.666060356954864
--	--	2.88819740333605	0.316415177491122
--	--	2.88530455168648	0.288132615239343
--	--	2.88241170003691	0.110960219507347
--	--	2.87951854645105	0.0766723229709616
--	--	2.87662569480148	0.0281070522335633
--	--	2.87373284315191	0.0496630256572871
--	--	2.87083999150234	0.340274401619786
--	--	2.86794683791648	0.193864519517579
--	--	2.86505398626691	0.115952945380157
--	--	2.86216113461734	0.0297097530115702
--	--	2.85926798103147	0.0372201740508249
--	--	2.85637512938191	0.0415041223063304
--	--	2.85348227773234	0.025098808882107
--	--	2.85058942608277	0.0141835965761585
--	--	2.8476962724969	0.0257954204724992
--	--	2.84480342084733	0.0535060646519806
--	--	2.84191056919776	0.0887847529295749
--	--	2.8390174156119	0.078873753459542
--	--	2.83612456396233	0.0969101964483453
--	--	2.83323171231276	0.1362124286114
--	--	2.83033886066319	0.14948258445844
--	--	2.82744570707733	0.0897826972546152
--	--	2.82455285542776	0.0641752162637717
--	--	2.82166000377819	0.0580322809705372
--	--	2.81876685019232	0.0732504474580688
--	--	2.81587399854276	0.102393470693147
--	--	2.81298114689319	0.0391653085133031
--	--	2.81008829524362	0.100505244464986
--	--	2.80719514165775	0.0456804219579267
--	--	2.80430229000818	0.0208639981011015
--	--	2.80140943835861	0.04035408172024
--	--	2.79851628477275	0.0631620333143233
--	--	2.79562343312318	0.0401923464669333
--	--	2.79273058147361	0.0293516890766333
--	--	2.78983772982404	0.0263490053006833
--	--	2.78694457623818	0.0116261130113134
--	--	2.78405172458861	0.0930345692503126
--	--	2.78115887293904	0.00859344825803453
--	--	2.77826571935318	0.0203096953938227
--	--	2.77537286770361	0.0182635478484849
--	--	2.77248001605404	0.0324154581475365
--	--	2.76958716440447	0.07158606624254
--	--	2.7666940108186	0.0401250665127445
--	--	2.76380115916903	0.0310557384157899
--	--	2.76090830751947	0.0187406897403473
--	--	2.7580151539336	0.0376527000175009
--	--	2.75512230228403	0.0527748863655484
--	--	2.75222945063446	0.0336374869656665
--	--	2.74933659898489	0.0407477284602907
--	--	2.74644344539903	0.0443794484521838
--	--	2.74355059374946	0.0336144740228319
--	--	2.74065774209989	0.0311463568471141
--	--	2.73776458851403	0.0839484361115803
--	--	2.73487173686446	0.0525783475604517
--	--	2.73197888521489	0.027686609247312
--	--	2.72908603356532	0.04775772693923
--	--	2.72619287997945	0.038695137592073
--	--	2.72330002832988	0.04728249974892
--	--	2.72040717668032	0.0293729698341592
--	--	2.71751402309445	0.0668884960111952
--	--	2.71462117144488	0.0585706580718617
--	--	2.71172831979531	0.0254635020377046
--	--	2.70883546814574	0.0541555697625772
--	--	2.70594231455988	0.029106686817892
--	--	2.70304946291031	0.0571520542966629
--	--	2.70015661126074	0.0585425658576132
--	--	2.69726345767488	0.0645749036300171
--	--	2.69437060602531	0.0239026459778373
--	--	2.69147775437574	0.00629869352556526
--	--	2.68858490272617	0.0220991412859037
--	--	2.6856917491403	0.0114933531295155
--	--	2.68279889749074	0.050662684104
--	--	2.67990604584117	0.0355305085140484
--	--	2.6770128922553	0.0149973963441653
--	--	2.67412004060573	0.0579413556244141
--	--	2.67122718895616	0.0307246181665387
--	--	2.66833433730659	0.0344211465484672
--	--	2.66544118372073	0.0427102402304527
--	--	2.66254833207116	0.0159458108341327
--	--	2.65965548042159	0.0454460414748443
--	--	2.65676232683573	0.0332451815768415
--	--	2.65386947518616	0.0213434990296707
--	--	2.65097662353659	0.0126203045779955
--	--	2.64808377188702	0.0292446462366041
--	--	2.64519061830116	0.0403816138815032
--	--	2.64229776665159	0.0319340622046481
--	--	2.63940491500202	0.0225598205632546
--	--	2.63651176141615	0.0113822298778532
--	--	2.63361890976658	0.0106222090266304
--	--	2.63072605811701	0.0545410297350869
--	--	2.62783320646744	0.0473401642565011
--	--	2.62494005288158	0.0259714716303973
--	--	2.62204720123201	0.0589032641163332
--	--	2.61915434958244	0.0237015595274298
--	--	2.61626134696473	0.0209299566492372
--	--	2.61336834434701	0.0191396598870685
--	--	2.61047549269744	0.049728757644616
--	--	2.60758249007972	0.0195544853018401
--	--	2.60468963843015	0.0613572425861601
--	--	2.60179663581244	0.0473484084147677
--	--	2.59890363319472	0.0549877359855025
--	--	2.59601078154515	0.0302260294559504
--	--	2.59311777892743	0.0395257280494276
--	--	2.59022492727786	0.0303469985766782
--	--	2.58733192466015	0.0489060799510965
--	--	2.58443907301058	0.00392142306421423
--	--	2.58154607039286	0.0147571477320063
--	--	2.57865306777514	0.0289325941291226
--	--	2.57576021612558	0.0451371656062136
--	--	2.57286721350786	0.00963068437013463
--	--	2.56997436185829	0.0287361650860874
--	--	2.56708135924057	0.106945856796994
--	--	2.564188507591	0.0811698572877935
--	--	2.56129550497329	0.0441389910922184
--	--	2.55840250235557	0.0680915013019539
--	--	2.555509650706	0.0137292963113662
--	--	2.55261664808828	0.0462274143937505
--	--	2.54972379643872	0.0399217258689403
--	--	2.546830793821	0.0407271414873446
--	--	2.54393794217143	0.0613838463577116
--	--	2.54104493955371	0.0324534470586969
--	--	2.538151936936	0.00161782251238363
--	--	2.53525908528643	0.0418742902261237
--	--	2.53236608266871	0.0206544300569183
--	--	2.52947323101914	0.0738287611779248
--	--	2.52658022840142	0.0459179156613764
--	--	2.52368722578371	0.0196055060153151
--	--	2.52079437413414	0.026535741409654
--	--	2.51790137151642	0.0862654576858748
--	--	2.51500851986685	0.074815552144752
--	--	2.51211551724913	0.0689572062231839
--	--	2.50922266559957	0.088603907619296
--	--	2.50632966298185	0.0304696789602849
--	--	2.50343666036413	0.0675908261392488
--	--	2.50054380871456	0.0440501301388468
--	--	2.49765080609685	0.0262122254552927
--	--	2.49475795444728	0.0325595623747072
--	--	2.49186495182956	0.0447602238890622
--	--	2.48897210017999	0.0361866530907173
--	--	2.48607909756227	0.0493038710417664
--	--	2.48318609494456	0.0443537830647968
--	--	2.48029324329499	0.0269602580034911
--	--	2.47740024067727	0.036599092665446
--	--	2.4745073890277	0.0788878506717186
--	--	2.47161438640999	0.0363601878140412
--	--	2.46872153476042	0.0518250878907658
--	--	2.4658285321427	0.0633479237715037
--	--	2.46293552952498	0.00463374436733942
--	--	2.46004267787541	0.0386173293317211
--	--	2.4571496752577	0.0489963748453564
--	--	2.45425682360813	0.0463344129538362
--	--	2.45136382099041	0.0733131897804701
--	--	2.44847096934084	0.0649128406441473
--	--	2.44557796672312	0.0153719887639519
--	--	2.44268496410541	0.0399685539461027
--	--	2.43979211245584	0.0257805503041452
--	--	2.43689910983812	0.0541757219692916
--	--	2.43400625818855	0.0950581204966304
--	--	2.43111325557084	0.0413452999109621
--	--	2.42822040392127	0.0591347653625516
--	--	2.42532740130355	0.0315209987842727
--	--	2.42243439868583	0.0795798220389113
--	--	2.41954154703626	0.0565037059008857
--	--	2.41664854441855	0.0263027990135122
--	--	2.41375569276898	0.0427026770175863
--	--	2.41086269015126	0.0893509519760302
--	--	2.40796983850169	0.0313554232265115
--	--	2.40507683588398	0.116968794537094
--	--	2.40218383326626	0.0629602444161744
--	--	2.39929098161669	0.0574571692598216
--	--	2.39639797899897	0.160790957590864
--	--	2.3935051273494	0.0633529545476306
--	--	2.39061212473169	0.0855063587975618
--	--	2.38771927308212	0.0943969811769132
--	--	2.3848262704644	0.0782105198126214
--	--	2.38193326784668	0.0979734417284108
--	--	2.37904041619711	0.0607682053559695
--	--	2.3761474135794	0.0311478344368835
--	--	2.37325456192983	0.277995338178159
--	--	2.36746870766254	0.277995338178159
--	--	2.36457570504483	0.0311478344368835
--	--	2.36168270242711	0.0607682053559695
--	--	2.35878985077754	0.0979734417284108
--	--	2.35589684815982	0.0782105198126214
--	--	2.35300399651025	0.0943969811769132
--	--	2.35011099389254	0.0855063587975618
--	--	2.34721814224297	0.0633529545476306
--	--	2.34432513962525	0.160790957590864
--	--	2.34143213700753	0.0574571692598216
--	--	2.33853928535796	0.0629602444161744
--	--	2.33564628274025	0.116968794537094
--	--	2.33275343109068	0.0313554232265114
--	--	2.32986042847296	0.0893509519760301
--	--	2.32696757682339	0.0427026770175863
--	--	2.32407457420568	0.0263027990135122
--	--	2.32118157158796	0.0565037059008857
--	--	2.31828871993839	0.0795798220389113
--	--	2.31539571732067	0.0315209987842727
--	--	2.3125028656711	0.0591347653625516
--	--	2.30960986305339	0.0413452999109621
--	--	2.30671701140382	0.0950581204966304
--	--	2.3038240087861	0.0541757219692917
--	--	2.30093100616838	0.0257805503041452
--	--	2.29803815451882	0.0399685539461027
--	--	2.2951451519011	0.0153719887639519
--	--	2.29225230025153	0.0649128406441473
--	--	2.28935929763381	0.07331318978047
--	--	2.28646644598424	0.0463344129538362
--	--	2.28357344336653	0.0489963748453564
--	--	2.28068044074881	0.0386173293317211
--	--	2.27778758909924	0.00463374436733942
--	--	2.27489458648152	0.0633479237715037
--	--	2.27200173483195	0.0518250878907658
--	--	2.26910873221424	0.0363601878140412
--	--	2.26621588056467	0.0788878506717186
--	--	2.26332287794695	0.0365990926654459
--	--	2.26042987532924	0.0269602580034911
--	--	2.25753702367967	0.0443537830647968
--	--	2.25464402106195	0.0493038710417664
--	--	2.25175116941238	0.0361866530907173
--	--	2.24885816679466	0.0447602238890622
--	--	2.24596516417695	0.0325595623747072
--	--	2.24307231252738	0.0262122254552927
--	--	2.24017930990966	0.0440501301388467
--	--	2.23728645826009	0.0675908261392488
--	--	2.23439345564237	0.0304696789602849
--	--	2.23150060399281	0.088603907619296
--	--	2.22860760137509	0.0689572062231839
--	--	2.22571459875737	0.0748155521447521
--	--	2.2228217471078	0.0862654576858748
--	--	2.21992874449009	0.026535741409654
--	--	2.21703589284052	0.0196055060153151
--	--	2.2141428902228	0.0459179156613764
--	--	2.21125003857323	0.0738287611779248
--	--	2.20835703595551	0.0206544300569183
--	--	2.2054640333378	0.0418742902261237
--	--	2.20257118168823	0.00161782251238363
--	--	2.19967817907051	0.0324534470586969
--	--	2.19678532742094	0.0613838463577116
--	--	2.19389232480323	0.0407271414873446
--	--	2.19099947315366	0.0399217258689403
--	--	2.18810647053594	0.0462274143937505
--	--	2.18521346791822	0.0137292963113662
--	--	2.18232061626865	0.0680915013019538
--	--	2.17942761365094	0.0441389910922184
--	--	2.17653476200137	0.0811698572877935
--	--	2.17364175938365	0.106945856796994
--	--	2.17074890773408	0.0287361650860874
--	--	2.16785590511636	0.00963068437013463
--	--	2.16496290249865	0.0451371656062136
--	--	2.16207005084908	0.0289325941291227
--	--	2.15917704823136	0.0147571477320063
--	--	2.15628419658179	0.00392142306421422
--	--	2.15339119396408	0.0489060799510966
--	--	2.15049834231451	0.0303469985766782
--	--	2.14760533969679	0.0395257280494276
--	--	2.14471233707907	0.0302260294559504
--	--	2.1418194854295	0.0549877359855025
--	--	2.13892648281179	0.0473484084147677
--	--	2.13603363116222	0.0613572425861601
--	--	2.1331406285445	0.0195544853018401
--	--	2.13024777689493	0.049728757644616
--	--	2.12735477427722	0.0191396598870685
--	--	2.1244617716595	0.0209299566492372
--	--	2.12156892000993	0.0237015595274298
--	--	2.11867591739221	0.0589032641163332
--	--	2.11578306574264	0.0259714716303973
--	--	2.11289006312493	0.0473401642565011
--	--	2.10999721147536	0.0545410297350869
--	--	2.10710420885764	0.0106222090266304
--	--	2.10421120623992	0.0113822298778532
--	--	2.10131835459035	0.0225598205632546
--	--	2.09842535197264	0.0319340622046481
--	--	2.09553250032307	0.0403816138815032
--	--	2.09263949770535	0.0292446462366041
--	--	2.08974664605578	0.0126203045779955
--	--	2.08685364343807	0.0213434990296707
--	--	2.08396064082035	0.0332451815768415
--	--	2.08106778917078	0.0454460414748443
--	--	2.07817478655306	0.0159458108341327
--	--	2.07528193490349	0.0427102402304527
--	--	2.07238893228578	0.0344211465484672
--	--	2.06949608063621	0.0307246181665387
--	--	2.06660307801849	0.0579413556244141
--	--	2.06371007540077	0.0149973963441653
--	--	2.0608172237512	0.0355305085140484
--	--	2.05792422113349	0.0506626841039999
--	--	2.05503136948392	0.0114933531295155
--	--	2.0521383668662	0.0220991412859037
--	--	2.04924551521663	0.00629869352556526
--	--	2.04635251259892	0.0239026459778373
--	--	2.0434595099812	0.0645749036300172
--	--	2.04056665833163	0.0585425658576132
--	--	2.03767365571391	0.0571520542966629
--	--	2.03478080406434	0.0291066868178921
--	--	2.03188780144663	0.0541555697625773
--	--	2.02899494979706	0.0254635020377046
--	--	2.02610194717934	0.0585706580718617
--	--	2.02320894456162	0.0668884960111952
--	--	2.02031609291206	0.0293729698341592
--	--	2.01742309029434	0.04728249974892
--	--	2.01453023864477	0.038695137592073
--	--	2.01163723602705	0.04775772693923
--	--	2.00874438437748	0.027686609247312
--	--	2.00585138175977	0.0525783475604518
--	--	2.00295837914205	0.0839484361115803
--	--	2.00006552749248	0.0311463568471141
--	--	1.99717252487476	0.0336144740228319
--	--	1.99427967322519	0.0443794484521838
--	--	1.99138667060748	0.0407477284602907
--	--	1.98849381895791	0.0336374869656665
--	--	1.98560081634019	0.0527748863655484
--	--	1.98270781372247	0.0376527000175009
--	--	1.97981496207291	0.0187406897403473
--	--	1.97692195945519	0.0310557384157899
--	--	1.97402910780562	0.0401250665127445
--	--	1.9711361051879	0.07158606624254
--	--	1.96824310257019	0.0324154581475365
--	--	1.96535025092062	0.0182635478484849
--	--	1.9624572483029	0.0203096953938227
--	--	1.95956439665333	0.00859344825803454
--	--	1.95667139403561	0.0930345692503127
--	--	1.95377854238605	0.0116261130113134
--	--	1.95088553976833	0.0263490053006833
--	--	1.94799253715061	0.0293516890766333
--	--	1.94509968550104	0.0401923464669333
--	--	1.94220668288333	0.0631620333143233
--	--	1.93931383123376	0.0403540817202401
--	--	1.93642082861604	0.0208639981011015
--	--	1.93352797696647	0.0456804219579266
--	--	1.93063497434875	0.100505244464986
--	--	1.92774197173104	0.0391653085133031
--	--	1.92484912008147	0.102393470693147
--	--	1.92195611746375	0.0732504474580688
--	--	1.91906326581418	0.0580322809705372
--	--	1.91617026319647	0.0641752162637717
--	--	1.9132774115469	0.0897826972546152
--	--	1.91038440892918	0.14948258445844
--	--	1.90749140631146	0.1362124286114
--	--	1.90459855466189	0.0969101964483453
--	--	1.90170555204418	0.078873753459542
--	--	1.89881270039461	0.088784752929575
--	--	1.89591969777689	0.0535060646519806
--	--	1.89302684612732	0.0257954204724992
--	--	1.8901338435096	0.0141835965761585
--	--	1.88724084089189	0.025098808882107
--	--	1.88434798924232	0.0415041223063304
--	--	1.8814549866246	0.0372201740508249
--	--	1.87856213497503	0.0297097530115702
--	--	1.87566913235732	0.115952945380157
--	--	1.87277628070775	0.193864519517579
--	--	1.86988327809003	0.340274401619786
--	--	1.86699027547231	0.0496630256572871
--	--	1.86409742382274	0.0281070522335633
--	--	1.86120442120503	0.0766723229709616
--	--	1.85831156955546	0.110960219507347
--	--	1.85541856693774	0.288132615239343
--	--	1.85252571528817	0.316415177491122
--	--	1.84963271267046	0.666060356954864
--	--	1.84673971005274	0.226510092920864
--	--	1.84384685840317	0.048269674034491
--	--	1.84095385578545	0.00766624855953302
--	--	1.83806100413588	0.00152636973394702
--	--	1.83516800151817	0.00221163626785885
--	--	1.8322751498686	0.0289025972080721
--	--	1.82938214725088	0.0330125404689699
--	--	1.82648914463316	0.0424296890963359
--	--	1.82359629298359	0.0468135840750432
--	--	1.82070329036588	0.0747632470078691
--	--	1.81781043871631	0.129591482053151
--	--	1.81491743609859	0.159701385884614
--	--	1.81202458444902	0.0219293282433225
--	--	1.80913158183131	0.0181029867105792
--	--	1.80623857921359	0.044626147180437
--	--	1.80334572756402	0.0775422786283335
--	--	1.8004527249463	0.0841481244084541
--	--	1.79755987329673	0.106325350702336
--	--	1.79466687067902	0.157855627004862
--	--	1.79177401902945	0.166351435807616
--	--	1.78888101641173	0.223651303427991
--	--	1.78598801379401	0.317305668686951
--	--	1.78309516214444	0.211664958774499
--	--	1.78020215952673	0.249424868452499
--	--	1.77730930787716	0.19362828837519
--	--	1.77441630525944	0.238118741528945
--	--	1.77152345360987	0.175966361372638
--	--	1.76863045099216	0.231717694689172
--	--	1.76573744837444	0.172667247783882
--	--	1.76284459672487	0.151781140768962
--	--	1.75995159410715	0.0981222277929195
--	--	1.75705874245758	0.162837087469489
--	--	1.75416573983987	0.221608156467076
--	--	1.7512728881903	0.150022257264644
--	--	1.74837988557258	0.224899882065453
--	--	1.74548688295486	0.0956246361117252
--	--	1.7425940313053	0.134387798721674
--	--	1.73970102868758	0.118679265332705
--	--	1.73680817703801	0.0963257486871103
--	--	1.73391517442029	0.141782713789195
--	--	1.73102232277072	0.15243872590051
--	--	1.72812932015301	0.145503417014833
--	--	1.72523631753529	0.114389208516477
--	--	1.72234346588572	0.0740376166641808
--	--	1.719450463268	0.14357063619652
--	--	1.71655761161843	0.11442692393508
--	--	1.71366460900072	0.0780191266854832
--	--	1.710771606383	0.0521172593442577
--	--	1.70787875473343	0.0628176873302858
--	--	1.70498575211572	0.0551311601308799
--	--	1.70209290046615	0.0419453610071522
--	--	1.69919989784843	0.0431933118179732
--	--	1.69630704619886	0.0753612192801912
--	--	1.69341404358114	0.0197910941077382
--	--	1.69052104096343	0.0552753362041333
--	--	1.68762818931386	0.0244660343753032
--	--	1.68473518669614	0.0341003992329878
--	--	1.68184233504657	0.0376791886505516
--	--	1.67894933242885	0.0392185276810355
--	--	1.67605648077929	0.0183059942048468
--	--	1.67316347816157	0.00708582067852314
--	--	1.67027047554385	0.032068184078154
--	--	1.66737762389428	0.0228096666058226
--	--	1.66448462127657	0.0353760652934848
--	--	1.661591769627	0.0329330610099041
--	--	1.65869876700928	0.0109555002413233
--	--	1.65580591535971	0.0315819927086926
--	--	1.65291291274199	0.0035589629004858
--	--	1.65001991012428	0.00654785805521241
--	--	1.64712705847471	0.0195900889782185
--	--	1.64423405585699	0.0116274759370665
--	--	1.64134120420742	0.0281142424777156
--	--	1.63844820158971	0.00244952318350497
--	--	1.63555534994014	0.0084902211608375
--	--	1.63266234732242	0.011990203255333
--	--	1.6297693447047	0.017422470047798
--	--	1.62687649305513	0.00676807473463546
--	--	1.62398349043742	0.0107774859949329
--	--	1.62109063878785	0.0206340428991587
--	--	1.61819763617013	0.0151468918028076
--	--	1.61530478452056	0.0121647075014052
--	--	1.61241178190284	0.0176515449572734
--	--	1.60951877928513	0.00147128845344116
--	--	1.60662592763556	0.0139347808345819
--	--	1.60373292501784	0.013465848063742
--	--	1.60084007336827	0.00314229560926422
--	--	1.59794707075056	0.0111276869847216
--	--	1.59505421910099	0.00321354873121317
--	--	1.59216121648327	0.0165623603116393
--	--	1.58926821386555	0.0149398263782774
--	--	1.58637536221598	0.00912108635475544
--	--	1.58348235959827	0.00962111396947621
--	--	1.5805895079487	0.00818188936296056
--	--	1.57769650533098	0.00506086179277803
--	--	1.57480365368141	0.00185403121555109
--	--	1.57191065106369	3.18676499121209E-4
--	--	1.56901764844598	0.0143545781955638
--	--	1.56612479679641	0.00880310140725254
--	--	1.56323179417869	0.00603624514711372
--	--	1.56033894252912	0.00187982002013014
--	--	1.55744593991141	0.00489408276487141
--	--	1.55455308826184	0.00255300507083389
--	--	1.55166008564412	0.0133419271801109
--	--	1.5487670830264	6.59627317774425E-4
--	--	1.54587423137683	9.64912311116658E-4
--	--	1.54298122875912	0.00279716706348879
--	--	1.54008837710955	0.00339068241508767
--	--	1.53719537449183	0.00156133805870271
--	--	1.53430252284226	0.016485011699273
--	--	1.53140952022455	0.0131313231544531
--	--	1.52851651760683	0.0095959614560569
--	--	1.52562366595726	0.00672405724313335
--	--	1.52273066333954	0.00662940478755878
--	--	1.51983781168997	0.00722219919747087
--	--	1.51694480907226	0.00157361869933261
--	--	1.51405195742269	0.0158961587559272
--	--	1.51115895480497	0.00502278015525647
--	--	1.50826595218725	0.0173696271188363
--	--	1.50537310053768	0.00412327908923535
--	--	1.50248009791997	0.00797940110410121
--	--	1.4995872462704	0.00526049321981573
--	--	1.49669424365268	0.00362627363880076
--	--	1.49380139200311	5.09809025813775E-4
--	--	1.4909083893854	0.00350490304773219
--	--	1.48801538676768	0.00158204923653546
--	--	1.48512253511811	0.00575084316507282
--	--	1.48222953250039	0.00601870740454988
--	--	1.47933668085082	0.00888035491789685
--	--	1.47644367823311	0.017472931345156
--	--	1.47355082658354	0.00487091338487359
--	--	1.47065782396582	0.00252258690568455
--	--	1.4677648213481	0.00245276295578659
--	--	1.46487196969854	0.00557038469377254
--	--	1.46197896708082	0.0165821201128461
--	--	1.45908611543125	0.00756367206558067
--	--	1.45619311281353	0.00756241596457526
--	--	1.45330026116396	0.00474869530223904
--	--	1.45040725854625	0.00782665882054546
--	--	1.44751425592853	0.00143957787581227
--	--	1.44462140427896	9.05187564796388E-4
--	--	1.44172840166124	0.0197431245780662
--	--	1.43883555001167	0.00267582346729398
--	--	1.43594254739396	0.00100521457164294
--	--	1.43304954477624	0.00222652101336296
--	--	1.43015669312667	4.39780199272286E-4
--	--	1.42726369050895	0.00488559457556392
--	--	1.42437083885939	0.00308548184815857
--	--	1.42147783624167	0.0124456426454522
--	--	1.4185849845921	0.00388765283346302
--	--	1.41569198197438	2.85829103095858E-4
--	--	1.41279897935667	0.00333840374939666
--	--	1.4099061277071	0.0103867800353427
--	--	1.40701312508938	5.56767958602472E-4
--	--	1.40412027343981	0.00361652536646064
--	--	1.40122727082209	0.00413978404409936
--	--	1.39833441917253	0.00471442663125076
--	--	1.39544141655481	0.00115889609858312
--	--	1.39254841393709	0.00928998718152815
--	--	1.38965556228752	0.00418916578979629
--	--	1.38676255966981	0.00290385482742004
--	--	1.38386970802024	0.0067581920722716
--	--	1.38097670540252	0.00756562983389775
--	--	1.37808385375295	6.68742479975014E-4
--	--	1.37519085113523	0.00777624233436177
--	--	1.37229784851752	0.00802029436961426
--	--	1.36940499686795	0.00850129586424483
--	--	1.36651199425023	0.0123754613738607
--	--	1.36361914260066	0.0045030681970488
--	--	1.36072613998294	7.50373853459096E-4
--	--	1.35783328833338	0.0101440398647542
--	--	1.35494028571566	0.0051059666530748
--	--	1.35204728309794	0.00324720687480177
--	--	1.34915443144837	0.0076390544871887
--	--	1.34626150431473	0.00397462278351224
--	--	1.34336850169701	0.00472669543245863
--	--	1.34047557456337	0.0100743588772755
--	--	1.33758264742973	3.66590884170898E-4
--	--	1.33468972029608	0.00312877198918704
--	--	1.33179679316244	0.0050732719589472
--	--	1.3289038660288	0.00678046963678675
--	--	1.32601093889516	0.00696764480074295
--	--	1.32311793627744	7.06486972197277E-4
--	--	1.3202250091438	0.0110297827941722
--	--	1.31733208201015	0.00412190999470262
--	--	1.31443915487651	0.00362860347428128
--	--	1.31154622774287	0.010000937682642
--	--	1.30865330060922	0.00996362243618718
--	--	1.30576037347558	0.00198907863085112
--	--	1.30286737085786	0.0126670935728838
--	--	1.29997444372422	1.30175162274885E-4
--	--	1.29708151659058	0.00261937397852554
--	--	1.29418858945693	4.40689191504933E-4
--	--	1.29129566232329	0.0120480651597431
--	--	1.28840273518965	0.00107945843884074
--	--	1.28550980805601	0.00889660347626531
--	--	1.28261680543829	0.00119141947384235
--	--	1.27972387830465	2.82430186948532E-4
--	--	1.276830951171	0.00798421048510409
--	--	1.27393802403736	0.0173999375107108
--	--	1.27104509690372	0.00764366425315477
--	--	1.26815216977007	0.010161706530405
--	--	1.26525924263643	0.00156320137450839
--	--	1.26236624001871	0.00372342267992523
--	--	1.25947331288507	0.00561839775646214
--	--	1.25658038575143	0.00593174489725389
--	--	1.25368745861779	0.0035941070102506
--	--	1.25079453148414	0.00585983142710007
--	--	1.2479016043505	0.001124765200761
--	--	1.24500867721686	8.23640972292773E-4
--	--	1.24211567459914	0.00867816311978299
--	--	1.2392227474655	0.0135865020821577
--	--	1.23632982033185	0.00338897958284605
--	--	1.23343689319821	0.00166878225048988
--	--	1.23054396606457	0.0021148714644308
--	--	1.22765103893092	0.0103090885748718
--	--	1.22475803631321	0.00607274133931124
--	--	1.22186510917956	4.72133406991622E-4
--	--	1.21897218204592	3.53528681991067E-5
--	--	1.21607925491228	0.00146715715775441
--	--	1.21318632777864	0.0279209524934989
--	--	1.21029340064499	1.79957105733335E-4
--	--	1.20740047351135	0.00335398886907401
--	--	1.20450747089363	0.00757894511484692
--	--	1.20161454375999	0.00306239249908265
--	--	1.19872161662635	0.00848441543447572
--	--	1.1958286894927	0.0121657597645143
--	--	1.19293576235906	4.53918455823411E-4
--	--	1.19004283522542	4.60659305543209E-4
--	--	1.18714990809178	0.00275249028469902
--	--	1.18425690547406	0.0112849390225321
--	--	1.18136397834042	0.00255560010103981
--	--	1.17847105120677	0.00248251850628825
--	--	1.17557812407313	0.0125437873468087
--	--	1.17268519693949	8.03233055888511E-4
--	--	1.16979226980584	0.00378037809142742
--	--	1.1668993426722	0.00775412169944804
--	--	1.16400634005448	0.00214429325985668
--	--	1.16111341292084	0.00117733506966213
--	--	1.1582204857872	0.00797039576072183
--	--	1.15532755865355	0.00700107415576538
--	--	1.15243463151991	6.13156427783043E-4
--	--	1.14954170438627	0.0172701678120565
--	--	1.14664877725263	4.58269722287223E-4
--	--	1.14375577463491	1.56169161735554E-4
--	--	1.14086284750127	0.00182179628962816
--	--	1.13796992036762	0.00418614653279525
--	--	1.13507699323398	0.00140734903294645
--	--	1.13218406610034	0.0132479858944616
--	--	1.12929113896669	0.0120530549083469
--	--	1.12639821183305	1.22625168413816E-4
--	--	1.12350520921533	0.00597277216974875
--	--	1.12061228208169	0.0012026929281673
--	--	1.11771935494805	0.0128784274025834
--	--	1.11482642781441	0.00445472613911521
--	--	1.11193350068076	0.0177889930931696
--	--	1.10904057354712	0.00216280291087786
--	--	1.10614764641348	6.27584953135675E-4
--	--	1.10325464379576	0.0026850140691609
--	--	1.10036171666212	0.00326939877267059
--	--	1.09746878952847	0.0147311296933421
--	--	1.09457586239483	0.00188010266848398
--	--	1.09168293526119	0.00378695837269071
--	--	1.08879000812754	0.00185184638614662
--	--	1.08589700550983	1.71970422625612E-4
--	--	1.08300407837619	0.00108499713887685
--	--	1.08011115124254	5.84819163271579E-4
--	--	1.0772182241089	7.48045769542407E-4
--	--	1.07432529697526	0.00616800113564663
--	--	1.07143236984161	8.96513340444346E-5
--	--	1.06853944270797	4.98670130003448E-5
--	--	1.06564644009025	0.015734846129807
--	--	1.06275351295661	0.00128539256934746
--	--	1.05986058582297	0.0101346870868077
--	--	1.05696765868932	0.00214368210365121
--	--	1.05407473155568	7.20322165224398E-4
--	--	1.05118180442204	0.00158984126469771
--	--	1.0482888772884	0.00244666751202589
--	--	1.04539587467068	3.08632888753345E-4
--	--	1.04250294753703	0.00261039502250646
--	--	1.03961002040339	0.0138245367458048
--	--	1.03671709326975	1.31107812331895E-4
--	--	1.03382416613611	2.99181543118194E-4
--	--	1.03093123900246	0.00684057996417529
--	--	1.02803831186882	0.00155917902715347
--	--	1.0251453092511	0.0169345404329785
--	--	1.02225238211746	0.00829553088592278
--	--	1.01935945498382	4.27746224373667E-4
--	--	1.01646652785017	2.97940977986934E-4
--	--	1.01357360071653	0.00154360034947981
--	--	1.01068067358289	4.34807090921381E-4
--	--	1.00778774644925	0.00314273157564007
--	--	1.00489474383153	0.00384532597412827
--	--	1.00200181669789	4.03373638044807E-4
--	--	0.999108889564243	0.00383197701062479
--	--	0.9962159624306	0.00330900616522219
--	--	0.993323035296957	0.00792688395521202
--	--	0.990430108163314	0.00857904961396262
--	--	0.987537181029671	0.0122911167015267
--	--	0.984644178411954	1.9832479581714E-4
--	--	0.981751251278311	0.00209107363975026
--	--	0.978858324144668	0.00908248966640191
--	--	0.975965397011025	0.00409410265521297
--	--	0.973072469877382	0.00253238960517361
--	--	0.970179542743739	0.00281586883588862
--	--	0.967286615610096	0.00954833608342297
--	--	0.964393612992379	4.24708307562342E-4
--	--	0.961500685858736	0.00234619366460938
--	--	0.958607758725093	0.00211161068353357
--	--	0.95571483159145	0.00942828583243229
--	--	0.952821904457807	8.34831127881485E-4
--	--	0.949928977324165	0.00756861324989355
--	--	0.947035974706448	8.56353268380914E-4
--	--	0.944143047572805	0.00216654631637991
--	--	0.941250120439162	0.00131842842229732
--	--	0.938357193305519	7.50658028326931E-4
--	--	0.935464266171876	2.02255771314508E-4
--	--	0.932571339038233	0.00210590928322001
--	--	0.92967841190459	0.00352495235072976
--	--	0.926785409286873	0.00817058613779448
--	--	0.92389248215323	6.01010299954042E-4
--	--	0.920999555019587	0.00817058613779447
--	--	0.918106627885944	0.00352495235072976
--	--	0.915213700752301	0.00210590928322001
--	--	0.912320773618658	2.02255771314509E-4
--	--	0.909427846485015	7.50658028326935E-4
--	--	0.906534843867298	0.00131842842229732
--	--	0.903641916733655	0.00216654631637991
--	--	0.900748989600012	8.56353268380915E-4
--	--	0.897856062466369	0.00756861324989355
--	--	0.894963135332726	8.34831127881485E-4
--	--	0.892070208199083	0.00942828583243228
--	--	0.88917728106544	0.00211161068353357
--	--	0.886284278447723	0.00234619366460939
--	--	0.88339135131408	4.24708307562345E-4
--	--	0.880498424180437	0.00954833608342297
--	--	0.877605497046795	0.00281586883588863
--	--	0.874712569913152	0.00253238960517361
--	--	0.871819642779509	0.00409410265521297
--	--	0.868926715645866	0.00908248966640192
--	--	0.866033713028149	0.00209107363975026
--	--	0.863140785894506	1.98324795817142E-4
--	--	0.860247858760863	0.0122911167015268
--	--	0.85735493162722	0.00857904961396262
--	--	0.854462004493577	0.00792688395521203
--	--	0.851569077359934	0.00330900616522218
--	--	0.848676150226291	0.00383197701062479
--	--	0.845783147608574	4.03373638044805E-4
--	--	0.842890220474931	0.00384532597412827
--	--	0.839997293341288	0.00314273157564007
--	--	0.837104366207645	4.34807090921383E-4
--	--	0.834211439074002	0.00154360034947981
--	--	0.831318511940359	2.97940977986934E-4
--	--	0.828425584806716	4.27746224373667E-4
--	--	0.825532582188999	0.00829553088592278
--	--	0.822639655055356	0.0169345404329785
--	--	0.819746727921713	0.00155917902715347
--	--	0.81685380078807	0.00684057996417528
--	--	0.813960873654427	2.99181543118194E-4
--	--	0.811067946520784	1.31107812331894E-4
--	--	0.808174943903068	0.0138245367458048
--	--	0.805282016769425	0.00261039502250646
--	--	0.802389089635782	3.08632888753345E-4
--	--	0.799496162502139	0.00244666751202589
--	--	0.796603235368496	0.00158984126469772
--	--	0.793710308234853	7.20322165224398E-4
--	--	0.79081738110121	0.0021436821036512
--	--	0.787924378483493	0.0101346870868077
--	--	0.78503145134985	0.00128539256934746
--	--	0.782138524216207	0.015734846129807
--	--	0.779245597082564	4.98670130003461E-5
--	--	0.776352669948921	8.96513340444341E-5
--	--	0.773459742815278	0.00616800113564663
--	--	0.770566815681635	7.48045769542404E-4
--	--	0.767673813063918	5.84819163271579E-4
--	--	0.764780885930275	0.00108499713887685
--	--	0.761887958796632	1.71970422625611E-4
--	--	0.758995031662989	0.00185184638614662
--	--	0.756102104529346	0.0037869583726907
--	--	0.753209177395703	0.00188010266848399
--	--	0.75031625026206	0.0147311296933421
--	--	0.747423247644343	0.00326939877267059
--	--	0.7445303205107	0.00268501406916089
--	--	0.741637393377057	6.27584953135676E-4
--	--	0.738744466243414	0.00216280291087787
--	--	0.735851539109771	0.0177889930931696
--	--	0.732958611976128	0.00445472613911521
--	--	0.730065684842485	0.0128784274025834
--	--	0.727172682224769	0.0012026929281673
--	--	0.724279755091126	0.00597277216974875
--	--	0.721386827957483	1.22625168413815E-4
--	--	0.71849390082384	0.0120530549083469
--	--	0.715600973690197	0.0132479858944616
--	--	0.712708008814517	0.00140734903294644
--	--	0.709815081680874	0.00418614653279526
--	--	0.706922154547231	0.00182179628962816
--	--	0.704029189671551	1.56169161735553E-4
--	--	0.701136262537908	4.58269722287221E-4
--	--	0.698243335404265	0.0172701678120564
--	--	0.695350408270622	6.13156427783045E-4
--	--	0.692457443394942	0.00700107415576538
--	--	0.689564516261299	0.00797039576072184
--	--	0.686671589127656	0.00117733506966212
--	--	0.683778624251976	0.00214429325985669
--	--	0.680885697118333	0.00775412169944804
--	--	0.67799276998469	0.00378037809142742
--	--	0.675099842851047	8.03233055888507E-4
--	--	0.672206877975367	0.0125437873468087
--	--	0.669313950841724	0.00248251850628826
--	--	0.666421023708081	0.00255560010103981
--	--	0.663528058832401	0.0112849390225321
--	--	0.660635131698758	0.00275249028469902
--	--	0.657742204565115	4.60659305543209E-4
--	--	0.654849277431473	4.53918455823414E-4
--	--	0.651956312555793	0.0121657597645143
--	--	0.64906338542215	0.00848441543447572
--	--	0.646170458288507	0.00306239249908265
--	--	0.643277493412827	0.00757894511484694
--	--	0.640384566279184	0.00335398886907403
--	--	0.637491639145541	1.79957105733336E-4
--	--	0.634598674269861	0.0279209524934989
--	--	0.631705747136218	0.00146715715775441
--	--	0.628812820002575	3.53528681991064E-5
--	--	0.625919892868932	4.72133406991622E-4
--	--	0.623026927993252	0.00607274133931124
--	--	0.620134000859609	0.0103090885748718
--	--	0.617241073725966	0.00211487146443079
--	--	0.614348108850286	0.00166878225048988
--	--	0.611455181716643	0.00338897958284605
--	--	0.608562254583	0.0135865020821577
--	--	0.605669327449357	0.00867816311978299
--	--	0.602776362573677	8.23640972292774E-4
--	--	0.599883435440034	0.001124765200761
--	--	0.596990508306391	0.00585983142710007
--	--	0.594097543430711	0.00359410701025061
--	--	0.591204616297068	0.0059317448972539
--	--	0.588311689163426	0.00561839775646214
--	--	0.585418762029783	0.00372342267992523
--	--	0.582525797154103	0.00156320137450839
--	--	0.57963287002046	0.010161706530405
--	--	0.576739942886817	0.00764366425315477
--	--	0.573846978011137	0.0173999375107108
--	--	0.570954050877494	0.00798421048510409
--	--	0.568061123743851	2.82430186948532E-4
--	--	0.565168158868171	0.00119141947384235
--	--	0.562275231734528	0.0088966034762653
--	--	0.559382304600885	0.00107945843884074
--	--	0.556489377467242	0.0120480651597431
--	--	0.553596412591562	4.40689191504933E-4
--	--	0.550703485457919	0.00261937397852554
--	--	0.547810558324276	1.30175162274885E-4
--	--	0.544917593448596	0.0126670935728838
--	--	0.542024666314953	0.00198907863085112
--	--	0.53913173918131	0.00996362243618716
--	--	0.536238812047667	0.010000937682642
--	--	0.533345847171987	0.00362860347428128
--	--	0.530452920038344	0.00412190999470261
--	--	0.527559992904701	0.0110297827941722
--	--	0.524667028029021	7.06486972197276E-4
--	--	0.521774100895378	0.00696764480074294
--	--	0.518881173761735	0.00678046963678675
--	--	0.515988208886056	0.00507327195894721
--	--	0.513095281752413	0.00312877198918704
--	--	0.51020235461877	3.665908841709E-4
--	--	0.507309427485127	0.0100743588772755
--	--	0.504416462609447	0.00472669543245863
--	--	0.501523535475804	0.00397462278351224
--	--	0.498630608342161	0.0076390544871887
--	--	0.495737643466481	0.00324720687480177
--	--	0.492844716332838	0.0051059666530748
--	--	0.489951789199195	0.0101440398647542
--	--	0.487058862065552	7.50373853459094E-4
--	--	0.484165897189872	0.0045030681970488
--	--	0.481272970056229	0.0123754613738607
--	--	0.478380042922586	0.00850129586424484
--	--	0.475487078046906	0.00802029436961425
--	--	0.472594150913263	0.00777624233436177
--	--	0.46970122377962	6.68742479975015E-4
--	--	0.466808296645977	0.00756562983389775
--	--	0.463915331770297	0.0067581920722716
--	--	0.461022404636654	0.00290385482742004
--	--	0.458129477503011	0.00418916578979627
--	--	0.455236512627331	0.00928998718152815
--	--	0.452343585493688	0.00115889609858312
--	--	0.449450658360045	0.00471442663125076
--	--	0.446557693484366	0.00413978404409937
--	--	0.443664766350723	0.00361652536646064
--	--	0.44077183921708	5.56767958602471E-4
--	--	0.437878912083437	0.0103867800353427
--	--	0.434985947207757	0.00333840374939666
--	--	0.432093020074114	2.85829103095858E-4
--	--	0.429200092940471	0.00388765283346302
--	--	0.426307128064791	0.0124456426454522
--	--	0.423414200931148	0.00308548184815857
--	--	0.420521273797505	0.00488559457556393
--	--	0.417628346663862	4.39780199272285E-4
--	--	0.414735381788182	0.00222652101336296
--	--	0.411842454654539	0.00100521457164294
--	--	0.408949527520896	0.00267582346729398
--	--	0.406056562645216	0.0197431245780662
--	--	0.403163635511573	9.05187564796388E-4
--	--	0.40027070837793	0.00143957787581227
--	--	0.397377762373269	0.00782665882054545
--	--	0.394484816368607	0.00474869530223904
--	--	0.391591889234964	0.00756241596457526
--	--	0.388698943230303	0.00756367206558066
--	--	0.38580601609666	0.0165821201128461
--	--	0.382913070091998	0.00557038469377255
--	--	0.380020142958355	0.00245276295578659
--	--	0.377127196953694	0.00252258690568455
--	--	0.374234250949033	0.00487091338487359
--	--	0.37134132381539	0.017472931345156
--	--	0.368448377810728	0.00888035491789685
--	--	0.365555450677085	0.00601870740454988
--	--	0.362662504672424	0.00575084316507282
--	--	0.359769558667762	0.00158204923653547
--	--	0.356876631534119	0.00350490304773219
--	--	0.353983685529458	5.09809025813773E-4
--	--	0.351090758395815	0.00362627363880076
--	--	0.348197812391153	0.00526049321981572
--	--	0.34530488525751	0.00797940110410121
--	--	0.342411939252849	0.00412327908923534
--	--	0.339518993248188	0.0173696271188363
--	--	0.336626066114545	0.00502278015525647
--	--	0.333733120109883	0.0158961587559272
--	--	0.33084019297624	0.00157361869933261
--	--	0.327947246971579	0.00722219919747088
--	--	0.325054300966917	0.00662940478755877
--	--	0.322161373833274	0.00672405724313334
--	--	0.319268427828613	0.00959596145605689
--	--	0.31637550069497	0.013131323154453
--	--	0.313482554690308	0.016485011699273
--	--	0.310589627556665	0.00156133805870271
--	--	0.307696681552004	0.00339068241508767
--	--	0.304803735547342	0.00279716706348879
--	--	0.3019108084137	9.64912311116658E-4
--	--	0.299017862409038	6.59627317774425E-4
--	--	0.296124935275395	0.0133419271801109
--	--	0.293231989270734	0.00255300507083389
--	--	0.290339043266072	0.00489408276487141
--	--	0.287446116132429	0.00187982002013015
--	--	0.284553170127768	0.00603624514711371
--	--	0.281660242994125	0.00880310140725253
--	--	0.278767296989463	0.0143545781955638
--	--	0.27587436985582	3.1867649912121E-4
--	--	0.272981423851159	0.00185403121555108
--	--	0.270088477846497	0.00506086179277803
--	--	0.267195550712855	0.00818188936296056
--	--	0.264302604708193	0.0096211139694762
--	--	0.26140967757455	0.00912108635475544
--	--	0.258516731569889	0.0149398263782774
--	--	0.255623785565227	0.0165623603116393
--	--	0.252730858431584	0.00321354873121317
--	--	0.249837912426923	0.0111276869847216
--	--	0.24694498529328	0.00314229560926423
--	--	0.244052039288618	0.013465848063742
--	--	0.241159102719466	0.0139347808345819
--	--	0.238266166150314	0.00147128845344117
--	--	0.235373229581162	0.0176515449572734
--	--	0.232480293012009	0.0121647075014052
--	--	0.229587347007348	0.0151468918028076
--	--	0.226694410438196	0.0206340428991586
--	--	0.223801473869044	0.0107774859949329
--	--	0.220908537299891	0.00676807473463545
--	--	0.218015600730739	0.017422470047798
--	--	0.215122664161587	0.0119902032553331
--	--	0.212229718156926	0.00849022116083749
--	--	0.209336781587773	0.00244952318350498
--	--	0.206443845018621	0.0281142424777156
--	--	0.203550908449469	0.0116274759370664
--	--	0.200657971880317	0.0195900889782185
--	--	0.197765035311164	0.00654785805521241
--	--	0.194872089306503	0.0035589629004858
--	--	0.191979152737351	0.0315819927086926
--	--	0.189086216168199	0.0109555002413233
--	--	0.186193279599046	0.0329330610099041
--	--	0.183300343029894	0.0353760652934848
--	--	0.180407406460742	0.0228096666058226
--	--	0.17751446045608	0.032068184078154
--	--	0.174621523886928	0.00708582067852314
--	--	0.171728587317776	0.0183059942048468
--	--	0.168835650748624	0.0392185276810355
--	--	0.165942714179472	0.0376791886505516
--	--	0.163049772892565	0.0341003992329878
--	--	0.160156836323413	0.0244660343753032
--	--	0.15726389975426	0.0552753362041333
--	--	0.154370958467354	0.0197910941077382
--	--	0.151478021898201	0.0753612192801912
--	--	0.148585085329049	0.0431933118179732
--	--	0.145692144042142	0.0419453610071522
--	--	0.14279920747299	0.0551311601308799
--	--	0.139906270903838	0.0628176873302858
--	--	0.137013329616931	0.0521172593442577
--	--	0.134120393047779	0.0780191266854831
--	--	0.131227456478627	0.11442692393508
--	--	0.12833451519172	0.14357063619652
--	--	0.125441578622568	0.0740376166641808
--	--	0.122548639694538	0.114389208516477
--	--	0.119655700766509	0.145503417014833
--	--	0.116762764197356	0.15243872590051
--	--	0.113869825269327	0.141782713789195
--	--	0.110976886341297	0.0963257486871103
--	--	0.108083949772145	0.118679265332705
--	--	0.105191010844116	0.134387798721674
--	--	0.102298073095525	0.0956246361117252
--	--	0.0994051353469338	0.224899882065453
--	--	0.0965121964189043	0.150022257264644
--	--	0.0936192586703135	0.221608156467076
--	--	0.0907263203320033	0.162837087469489
--	--	0.0878333822885527	0.0981222277929195
--	--	0.0849404440746365	0.151781140768962
--	--	0.082047505906792	0.172667247783882
--	--	0.0791545675684818	0.231717694689172
--	--	0.076261629819891	0.175966361372638
--	--	0.0733686920713001	0.238118741528945
--	--	0.0704757531432706	0.19362828837519
--	--	0.0675828153946797	0.249424868452499
--	--	0.0646898776460888	0.2116649587745
--	--	0.0617969387180593	0.317305668686951
--	--	0.0589039997900298	0.223651303427991
--	--	0.0560110632208776	0.166351435807616
--	--	0.0531181242928481	0.157855627004862
--	--	0.0502251853648185	0.106325350702336
--	--	0.0473322487956663	0.0841481244084541
--	--	0.0444393122265141	0.0775422786283335
--	--	0.0415463709396073	0.044626147180437
--	--	0.0386534343704551	0.0181029867105792
--	--	0.0357604978013029	0.0219293282433225
--	--	0.032867556514396	0.159701385884614
--	--	0.0299746199452438	0.129591482053151
--	--	0.0270816833760916	0.0747632470078691
--	--	0.0241887420891848	0.0468135840750432
--	--	0.0212958055200326	0.0424296890963358
--	--	0.0184028689508803	0.0330125404689699
--	--	0.0155099276639735	0.0289025972080721
--	--	0.0126169910948213	0.00221163626785884
--	--	0.00972405452566912	0.00152636973394702
--	--	0.00683111323876227	0.00766624855953302
--	--	0.00393817195185545	0.0482696740344911
--	--	0.00104523538270322	0.226510092920864
--	--	-0.00184770118644897	0.666060356954864
--	--	-0.0047406377556012	0.316415177491122
--	--	-0.00763357432475341	0.288132615239343
--	--	-0.0105265108939056	0.110960219507347
--	--	-0.0134194568985671	0.0766723229709616
--	--	-0.016312393467719	0.0281070522335633
--	--	-0.019205330036871	0.0496630256572871
--	--	-0.022098266606024	0.340274401619786
--	--	-0.024991203175176	0.193864519517579
--	--	-0.027884139744328	0.115952945380157
--	--	-0.03077708574899	0.0297097530115702
--	--	-0.033670022318142	0.0372201740508249
--	--	-0.036562958887294	0.0415041223063304
--	--	-0.039455895456446	0.025098808882107
--	--	-0.042348832025598	0.0141835965761585
--	--	-0.045241768594751	0.0257954204724992
--	--	-0.048134714599412	0.0535060646519806
--	--	-0.051027651168564	0.0887847529295749
--	--	-0.053920587737717	0.078873753459542
--	--	-0.056813524306869	0.0969101964483453
--	--	-0.0597064608760211	0.1362124286114
--	--	-0.0625993974451731	0.14948258445844
--	--	-0.0654923434498351	0.0897826972546152
--	--	-0.068385280018987	0.0641752162637717
--	--	-0.071278216588139	0.0580322809705372
--	--	-0.074171153157291	0.0732504474580688
--	--	-0.077064099161953	0.102393470693147
--	--	-0.079957026295596	0.0391653085133031
--	--	-0.082849972300257	0.100505244464986
--	--	-0.0857428994339	0.0456804219579267
--	--	-0.088635845438562	0.0208639981011015
--	--	-0.091528791443223	0.04035408172024
--	--	-0.094421718576866	0.0631620333143233
--	--	-0.097314664581527	0.0401923464669333
--	--	-0.10020759171517	0.0293516890766333
--	--	-0.103100537719832	0.0263490053006833
--	--	-0.105993464853475	0.0116261130113134
--	--	-0.108886410858136	0.0930345692503126
--	--	-0.111779356862798	0.00859344825803453
--	--	-0.114672283996441	0.0203096953938227
--	--	-0.117565230001102	0.0182635478484849
--	--	-0.120458157134745	0.0324154581475365
--	--	-0.123351103139407	0.07158606624254
--	--	-0.126244049144068	0.0401250665127445
--	--	-0.129136976277711	0.0310557384157899
--	--	-0.132029922282372	0.0187406897403473
--	--	-0.134922849416015	0.0376527000175009
--	--	-0.137815795420677	0.0527748863655484
--	--	-0.14070872255432	0.0336374869656665
--	--	-0.143601668558981	0.0407477284602907
--	--	-0.146494614563643	0.0443794484521838
--	--	-0.149387541697286	0.0336144740228319
--	--	-0.152280487701947	0.0311463568471141
--	--	-0.15517341483559	0.0839484361115803
--	--	-0.158066360840252	0.0525783475604517
--	--	-0.160959306844913	0.027686609247312
--	--	-0.163852233978556	0.04775772693923
--	--	-0.166745179983217	0.038695137592073
--	--	-0.16963810711686	0.04728249974892
--	--	-0.172531053121522	0.0293729698341592
--	--	-0.175423980255165	0.0668884960111952
--	--	-0.178316926259826	0.0585706580718617
--	--	-0.181209872264488	0.0254635020377046
--	--	-0.184102799398131	0.0541555697625772
--	--	-0.186995745402792	0.029106686817892
--	--	-0.189888672536435	0.0571520542966629
--	--	-0.192781618541097	0.0585425658576132
--	--	-0.195674564545758	0.0645749036300171
--	--	-0.198567491679401	0.0239026459778373
--	--	-0.201460437684062	0.00629869352556526
--	--	-0.204353364817705	0.0220991412859037
--	--	-0.207246310822367	0.0114933531295155
--	--	-0.21013923795601	0.050662684104
--	--	-0.213032183960671	0.0355305085140484
--	--	-0.215925129965333	0.0149973963441653
--	--	-0.218818057098976	0.0579413556244141
--	--	-0.221711003103637	0.0307246181665387
--	--	-0.22460393023728	0.0344211465484672
--	--	-0.227496876241942	0.0427102402304527
--	--	-0.230389822246603	0.0159458108341327
--	--	-0.233282749380246	0.0454460414748443
--	--	-0.236175676513889	0.0332451815768415
--	--	-0.239068641389569	0.0213434990296707
--	--	-0.241961568523212	0.0126203045779955
--	--	-0.244854495656855	0.0292446462366041
--	--	-0.247747460532535	0.0403816138815032
--	--	-0.250640387666178	0.0319340622046481
--	--	-0.253533314799821	0.0225598205632546
--	--	-0.256426241933464	0.0113822298778532
--	--	-0.259319206809144	0.0106222090266304
--	--	-0.262212133942787	0.0545410297350869
--	--	-0.26510506107643	0.0473401642565011
--	--	-0.267998025952109	0.0259714716303973
--	--	-0.270890953085752	0.0589032641163332
--	--	-0.273783880219395	0.0237015595274298
--	--	-0.276676807353038	0.0209299566492372
--	--	-0.279569772228718	0.0191396598870685
--	--	-0.282462699362361	0.049728757644616
--	--	-0.285355626496004	0.0195544853018401
--	--	-0.288248591371684	0.0613572425861601
--	--	-0.291141518505327	0.0473484084147677
--	--	-0.29403444563897	0.0549877359855025
--	--	-0.296927372772613	0.0302260294559504
--	--	-0.299820337648293	0.0395257280494276
--	--	-0.302713264781936	0.0303469985766782
--	--	-0.305606191915579	0.0489060799510965
--	--	-0.308499156791259	0.00392142306421423
--	--	-0.311392083924902	0.0147571477320063
--	--	-0.314285011058545	0.0289325941291226
--	--	-0.317177975934225	0.0451371656062136
--	--	-0.320070903067868	0.00963068437013463
--	--	-0.322963830201511	0.0287361650860874
--	--	-0.325856757335154	0.106945856796994
--	--	-0.328749722210834	0.0811698572877935
--	--	-0.331642649344477	0.0441389910922184
--	--	-0.33453557647812	0.0680915013019539
--	--	-0.3374285413538	0.0137292963113662
--	--	-0.340321468487443	0.0462274143937505
--	--	-0.343214395621085	0.0399217258689403
--	--	-0.346107322754728	0.0407271414873446
--	--	-0.349000287630408	0.0613838463577116
--	--	-0.351893214764051	0.0324534470586969
--	--	-0.354786141897694	0.00161782251238363
--	--	-0.357679106773374	0.0418742902261237
--	--	-0.360572033907017	0.0206544300569183
--	--	-0.36346496104066	0.0738287611779248
--	--	-0.366357888174303	0.0459179156613764
--	--	-0.369250853049983	0.0196055060153151
--	--	-0.372143780183626	0.026535741409654
--	--	-0.375036707317269	0.0862654576858748
--	--	-0.377929672192949	0.074815552144752
--	--	-0.380822599326592	0.0689572062231839
--	--	-0.383715526460235	0.088603907619296
--	--	-0.386608491335915	0.0304696789602849
--	--	-0.389501418469558	0.0675908261392488
--	--	-0.392394345603201	0.0440501301388468
--	--	-0.395287272736844	0.0262122254552927
--	--	-0.398180237612524	0.0325595623747072
--	--	-0.401073164746167	0.0447602238890622
--	--	-0.40396609187981	0.0361866530907173
--	--	-0.40685905675549	0.0493038710417664
--	--	-0.409751983889133	0.0443537830647968
--	--	-0.412644911022775	0.0269602580034911
--	--	-0.415537838156419	0.036599092665446
--	--	-0.418430803032098	0.0788878506717186
--	--	-0.421323730165741	0.0363601878140412
--	--	-0.424216657299384	0.0518250878907658
--	--	-0.427109622175064	0.0633479237715037
--	--	-0.430002549308707	0.00463374436733942
--	--	-0.43289547644235	0.0386173293317211
--	--	-0.435788403575993	0.0489963748453564
--	--	-0.438681368451673	0.0463344129538362
--	--	-0.441574295585316	0.0733131897804701
--	--	-0.444467222718959	0.0649128406441473
--	--	-0.447360187594639	0.0153719887639519
--	--	-0.450253114728282	0.0399685539461027
--	--	-0.453146041861925	0.0257805503041452
--	--	-0.456039006737605	0.0541757219692916
--	--	-0.458931933871248	0.0950581204966304
--	--	-0.461824861004891	0.0413452999109621
--	--	-0.464717788138534	0.0591347653625516
--	--	-0.467610753014214	0.0315209987842727
--	--	-0.470503680147857	0.0795798220389113
--	--	-0.4733966072815	0.0565037059008857
--	--	-0.47628957215718	0.0263027990135122
--	--	-0.479182499290823	0.0427026770175863
--	--	-0.482075426424466	0.0893509519760302
--	--	-0.484968353558108	0.0313554232265115
--	--	-0.487861318433788	0.116968794537094
--	--	-0.490754245567431	0.0629602444161744
--	--	-0.493647172701074	0.0574571692598216
--	--	-0.496540137576754	0.160790957590864
--	--	-0.499433064710397	0.0633529545476306
--	--	-0.50232599184404	0.0855063587975618
--	--	-0.505218918977683	0.0943969811769132
--	--	-0.508111883853363	0.0782105198126214
--	--	-0.511004810987006	0.0979734417284108
--	--	-0.513897738120649	0.0607682053559695
--	--	-0.516790702996329	0.0311478344368835
--	--	-0.519683630129972	0.277995338178159
--	--	-0.525469522139295	0.277995338178159
--	--	-0.528362449272938	0.0311478344368835
[truncated: 997 more rows]
