# Supplementary material for: High-resolution spectroscopy of single nuclear spins via sequential weak measurements
Source: Nat Commun. 2019 Feb 5;10:594. doi: 10.1038/s41467-019-08544-z (PMC6363762; doi:10.1038/s41467-019-08544-z)
Supplement: Supplementary file 3 — Source Data [file 41467_2019_8544_MOESM3_ESM.zip › Main Text/Fig4/Fig4c_peak1_exp.txt]

0.185353966561798	1.7	0.4	0	0.289
0.69554861350478	2.85	0.4	0.0253866073017357	0.412990728722407
1.4765485471872	7.83	3.9	0.0507732146034714	0.536981457444815
			0.0761598219052071	0.660972186167222
			0.101546429206943	0.784962914889629
			0.126933036508679	0.908953643612037
			0.152319643810414	1.03294437233444
			0.17770625111215	1.15693510105685
			0.203092858413886	1.28092582977926
			0.228479465715621	1.40491655850167
			0.253866073017357	1.52890728722407
			0.279252680319093	1.65289801594648
			0.304639287620828	1.77688874466889
			0.330025894922564	1.9008794733913
			0.3554125022243	2.0248702021137
			0.380799109526036	2.14886093083611
			0.406185716827771	2.27285165955852
			0.431572324129507	2.39684238828093
			0.456958931431243	2.52083311700333
			0.482345538732978	2.64482384572574
			0.507732146034714	2.76881457444815
			0.53311875333645	2.89280530317056
			0.558505360638185	3.01679603189296
			0.583891967939921	3.14078676061537
			0.609278575241657	3.26477748933778
			0.634665182543393	3.38876821806018
			0.660051789845128	3.51275894678259
			0.685438397146864	3.636749675505
			0.7108250044486	3.76074040422741
			0.736211611750335	3.88473113294981
			0.761598219052071	4.00872186167222
			0.786984826353807	4.13271259039463
			0.812371433655543	4.25670331911704
			0.837758040957278	4.38069404783944
			0.863144648259014	4.50468477656185
			0.88853125556075	4.62867550528426
			0.913917862862485	4.75266623400667
			0.939304470164221	4.87665696272907
			0.964691077465957	5.00064769145148
			0.990077684767693	5.12463842017389
			1.01546429206943	5.2486291488963
			1.04085089937116	5.3726198776187
			1.0662375066729	5.49661060634111
			1.09162411397464	5.62060133506352
			1.11701072127637	5.74459206378592
			1.14239732857811	5.86858279250833
			1.16778393587984	5.99257352123074
			1.19317054318158	6.11656424995315
			1.21855715048331	6.24055497867556
			1.24394375778505	6.36454570739796
			1.26933036508679	6.48853643612037
			1.29471697238852	6.61252716484278
			1.32010357969026	6.73651789356518
			1.34549018699199	6.86050862228759
			1.37087679429373	6.98449935101
			1.39626340159546	7.10849007973241
			1.4216500088972	7.23248080845481
			1.44703661619894	7.35647153717722
			1.47242322350067	7.48046226589963
			1.49780983080241	7.60445299462203
			1.52319643810414	7.72844372334444
			1.54858304540588	7.85243445206685
			1.57396965270761	7.97642518078926
			1.59935626000935	8.10041590951166
			1.62474286731109	8.22440663823407
			1.65012947461282	8.34839736695648
			1.67551608191456	8.47238809567889
			1.70090268921629	8.5963788244013
			1.72628929651803	8.7203695531237
			1.75167590381976	8.84436028184611
			1.7770625111215	8.96835101056852
			1.80244911842324	9.09234173929092
			1.82783572572497	9.21633246801333
			1.85322233302671	9.34032319673574
			1.87860894032844	9.46431392545815
			1.90399554763018	9.58830465418055
			1.92938215493191	9.71229538290296
			1.95476876223365	9.83628611162537
			1.98015536953538	9.96027684034778
			2.00554197683712	10.0842675690702
			2.03092858413886	10.2082582977926
			2.05631519144059	10.332249026515
			2.08170179874233	10.4562397552374
			2.10708840604406	10.5802304839598
			2.1324750133458	10.7042212126822
			2.15786162064753	10.8282119414046
			2.18324822794927	10.952202670127
			2.20863483525101	11.0761933988494
			2.23402144255274	11.2001841275718
			2.25940804985448	11.3241748562943
			2.28479465715621	11.4481655850167
			2.31018126445795	11.5721563137391
			2.33556787175968	11.6961470424615
			2.36095447906142	11.8201377711839
			2.38634108636316	11.9441284999063
			2.41172769366489	12.0681192286287
			2.43711430096663	12.1921099573511
			2.46250090826836	12.3161006860735
			2.4878875155701	12.4400914147959
			2.51327412287183	12.5640821435183
