# Supplementary material for: High-resolution spectroscopy of single nuclear spins via sequential weak measurements
Source: Nat Commun. 2019 Feb 5;10:594. doi: 10.1038/s41467-019-08544-z (PMC6363762; doi:10.1038/s41467-019-08544-z)
Supplement: Supplementary file 3 — Source Data [file 41467_2019_8544_MOESM3_ESM.zip › Main Text/Fig4/Fig4c_peak2_exp.txt]

0.185353966561798	8.75	0.4	0	6.24
0.69554861350478	18.6	1.3	0.0253866073017357	6.65640382626672
1.4765485471872	30.2	3	0.0507732146034714	7.07280765253344
			0.0761598219052071	7.48921147880016
			0.101546429206943	7.90561530506688
			0.126933036508679	8.3220191313336
			0.152319643810414	8.73842295760032
			0.17770625111215	9.15482678386704
			0.203092858413886	9.57123061013376
			0.228479465715621	9.98763443640048
			0.253866073017357	10.4040382626672
			0.279252680319093	10.8204420889339
			0.304639287620828	11.2368459152006
			0.330025894922564	11.6532497414674
			0.3554125022243	12.0696535677341
			0.380799109526036	12.4860573940008
			0.406185716827771	12.9024612202675
			0.431572324129507	13.3188650465342
			0.456958931431243	13.735268872801
			0.482345538732978	14.1516726990677
			0.507732146034714	14.5680765253344
			0.53311875333645	14.9844803516011
			0.558505360638185	15.4008841778678
			0.583891967939921	15.8172880041346
			0.609278575241657	16.2336918304013
			0.634665182543393	16.650095656668
			0.660051789845128	17.0664994829347
			0.685438397146864	17.4829033092014
			0.7108250044486	17.8993071354682
			0.736211611750335	18.3157109617349
			0.761598219052071	18.7321147880016
			0.786984826353807	19.1485186142683
			0.812371433655543	19.564922440535
			0.837758040957278	19.9813262668018
			0.863144648259014	20.3977300930685
			0.88853125556075	20.8141339193352
			0.913917862862485	21.2305377456019
			0.939304470164221	21.6469415718686
			0.964691077465957	22.0633453981354
			0.990077684767693	22.4797492244021
			1.01546429206943	22.8961530506688
			1.04085089937116	23.3125568769355
			1.0662375066729	23.7289607032022
			1.09162411397464	24.145364529469
			1.11701072127637	24.5617683557357
			1.14239732857811	24.9781721820024
			1.16778393587984	25.3945760082691
			1.19317054318158	25.8109798345358
			1.21855715048331	26.2273836608026
			1.24394375778505	26.6437874870693
			1.26933036508679	27.060191313336
			1.29471697238852	27.4765951396027
			1.32010357969026	27.8929989658694
			1.34549018699199	28.3094027921362
			1.37087679429373	28.7258066184029
			1.39626340159546	29.1422104446696
			1.4216500088972	29.5586142709363
			1.44703661619894	29.975018097203
			1.47242322350067	30.3914219234698
			1.49780983080241	30.8078257497365
			1.52319643810414	31.2242295760032
			1.54858304540588	31.6406334022699
			1.57396965270761	32.0570372285366
			1.59935626000935	32.4734410548034
			1.62474286731109	32.8898448810701
			1.65012947461282	33.3062487073368
			1.67551608191456	33.7226525336035
			1.70090268921629	34.1390563598702
			1.72628929651803	34.5554601861369
			1.75167590381976	34.9718640124037
			1.7770625111215	35.3882678386704
			1.80244911842324	35.8046716649371
			1.82783572572497	36.2210754912038
			1.85322233302671	36.6374793174705
			1.87860894032844	37.0538831437373
			1.90399554763018	37.470286970004
			1.92938215493191	37.8866907962707
			1.95476876223365	38.3030946225374
			1.98015536953538	38.7194984488042
			2.00554197683712	39.1359022750709
			2.03092858413886	39.5523061013376
			2.05631519144059	39.9687099276043
			2.08170179874233	40.385113753871
			2.10708840604406	40.8015175801377
			2.1324750133458	41.2179214064045
			2.15786162064753	41.6343252326712
			2.18324822794927	42.0507290589379
			2.20863483525101	42.4671328852046
			2.23402144255274	42.8835367114713
			2.25940804985448	43.2999405377381
			2.28479465715621	43.7163443640048
			2.31018126445795	44.1327481902715
			2.33556787175968	44.5491520165382
			2.36095447906142	44.9655558428049
			2.38634108636316	45.3819596690717
			2.41172769366489	45.7983634953384
			2.43711430096663	46.2147673216051
			2.46250090826836	46.6311711478718
			2.4878875155701	47.0475749741385
			2.51327412287183	47.4639788004053
