# Supplementary material for: High-resolution spectroscopy of single nuclear spins via sequential weak measurements
Source: Nat Commun. 2019 Feb 5;10:594. doi: 10.1038/s41467-019-08544-z (PMC6363762; doi:10.1038/s41467-019-08544-z)
Supplement: Supplementary file 3 — Source Data [file 41467_2019_8544_MOESM3_ESM.zip › SI/FigS2/FigS2.txt]

6.883679097533	0.6114	0.611401109145136
6.8813490078982	0.28008	0.280083142695429
6.87901940461064	0.20971	0.209714903428936
6.87668931497584	0.03882	0.0388242702663424
6.87435922534104	0.16603	0.166029378496464
6.87202962205348	0.13854	0.1385368606612
6.86969953241868	0.1739	0.173903931488329
6.86736992913112	0.28287	0.282865563797237
6.86503983949631	0.14142	0.14141972729738
6.86270974986151	0.16171	0.161709614827321
6.86038014657395	0.14327	0.143265805997716
6.85805005693915	0.25801	0.258006378090573
6.85571996730435	0.0825	0.0825047703446755
6.85339036401679	0.14007	0.140072673731482
6.85106027438199	0.07817	0.0781747030467761
6.84873018474719	0.03455	0.0345502999977472
6.84640058145963	0.12721	0.127211654431561
6.84407049182482	0.06699	0.0669851707817125
6.84174040219002	0.04202	0.0420226370224001
6.83941079890246	0.03474	0.0347440286769467
6.83708070926766	0.11438	0.114378653529673
6.8347511059801	0.12739	0.127391090661964
6.8324210163453	0.28158	0.281575702767553
6.8300909267105	0.14054	0.140537733791543
6.82776132342294	0.0582	0.0581950195682759
6.82543123378814	0.12848	0.128482410865875
6.82310114415334	0.24891	0.248912618832999
6.82077154086578	0.32638	0.326384902200166
6.81844145123098	0.19728	0.197278904919282
6.81611136159617	0.07656	0.0765622715575098
6.81378175830861	0.05384	0.0538426951770958
6.81145166867381	0.29695	0.296953964736733
6.80912157903901	0.26659	0.266590125946412
6.80679197575145	0.36496	0.364958428358194
6.80446188611665	0.14067	0.140672541604872
6.80213228282909	0.06712	0.0671210482994314
6.79980219319429	0.12837	0.128371029196471
6.79747210355949	0.01449	0.0144919686212317
6.79514250027193	0.0721	0.0720962034899678
6.79281241063712	0.08403	0.0840319525729219
6.79048232100232	0.43192	0.431920666084736
6.78815271771476	0.22132	0.221323824418657
6.78582262807996	0.02578	0.0257813507659463
6.78349253844516	0.07554	0.0755387727133066
6.7811629351576	0.21194	0.211936853397392
6.7788328455228	0.20262	0.202624990704739
6.776502755888	0.41611	0.416108057316452
6.77417315260044	0.83048	0.830484696479742
6.77184306296564	0.81032	0.810321461181006
6.76951345967808	0.56234	0.562337956618983
6.76718337004328	0.3099	0.309897625446859
6.76485328040847	0.16121	0.161207328285715
6.76252367712091	0.22953	0.229532906066087
6.76019358748611	0.06156	0.0615567989508104
6.75786349785131	0.16806	0.168059119756075
6.75553389456375	0.11111	0.111105879958577
6.75320380492895	0.0588	0.0588016550347396
6.75087371529415	0.13442	0.13441986066482
6.74854411200659	0.13662	0.136617169527619
6.74621402237179	0.28136	0.281356173076392
6.74388393273698	0.35933	0.359329505894406
6.74155432944942	0.17852	0.178520082824708
6.73922423981462	0.02952	0.0295230059983097
6.73689463652706	0.07236	0.072364971345178
6.73456454689226	0.19718	0.197182168718945
6.73223445725746	0.1944	0.194400296829816
6.7299048539699	0.2259	0.225900766338132
6.7275747643351	0.36114	0.361141789837881
6.7252446747003	0.2968	0.296798590799089
6.72291507141274	0.33068	0.33068447074893
6.72058498177794	0.56334	0.563338037854688
6.71825489214313	0.55508	0.555075129487137
6.71592528885557	0.63851	0.638508007364889
6.71359519922077	0.79425	0.794250640821145
6.71126510958597	0.84042	0.840423650357794
6.70893550629841	0.88926	0.889263812881942
6.70660541666361	1.03158	1.03157958692134
6.70427581337605	1.29076	1.29075594758951
6.70194572374125	1.41093	1.41093264689659
6.69961563410645	1.44913	1.44913106493157
6.69728603081889	1.25075	1.25074847911671
6.69495594118409	1.1187	1.11869735261913
6.69262585154928	1.28934	1.2893388301092
6.69029624826172	1.00768	1.00767912457792
6.68796615862692	1.12834	1.12834002935697
6.68563606899212	0.8791	0.879100335191636
6.68330646570456	0.72598	0.725984649360705
6.68097637606976	0.80057	0.800567091493795
6.67864628643496	0.72912	0.729115486923996
6.6763166831474	0.62108	0.621075897740725
6.6739865935126	0.59532	0.595322556264236
6.67165699022504	0.55871	0.558706396294135
6.66932690059024	0.52166	0.521657941786763
6.66699681095543	0.72408	0.724077993255854
6.66466720766787	0.58028	0.580284719821861
6.66233711803307	0.57851	0.578505748807811
6.66000702839827	0.51426	0.514260555296043
6.65767742511071	0.44427	0.444267569981168
6.65534733547591	0.34545	0.345452534165856
6.65301724584111	0.42746	0.427459884802538
6.65068764255355	0.37034	0.370335201355657
6.64835755291875	0.48606	0.486055743421224
6.64602746328395	0.34341	0.343410622970962
6.64369785999639	0.41239	0.412385424542546
6.64136777036158	0.37891	0.378909941551258
6.63903816707403	0.48534	0.485336356871911
6.63670807743922	0.41655	0.416552820531522
6.63437798780442	0.36125	0.361253585270793
6.63204838451686	0.39904	0.39904041191697
6.62971829488206	0.40077	0.400772185082695
6.62738820524726	0.41733	0.41733269462511
6.6250586019597	0.29813	0.298128930354153
6.6227285123249	0.39467	0.394667090606526
6.6203984226901	0.41301	0.413006209432712
6.61806881940254	0.2429	0.242896788022799
6.61573872976773	0.3159	0.315895178003373
6.61340864013293	0.28979	0.289786183823777
6.61107903684537	0.31047	0.310474688475944
6.60874894721057	0.34481	0.344808843161297
6.60641934392301	0.17521	0.175207203037606
6.60408925428821	0.26691	0.266911893496274
6.60175916465341	0.24524	0.245242251118482
6.59942956136585	0.23051	0.230508479186879
6.59709947173105	0.1983	0.198298626299964
6.59476938209625	0.20455	0.204548802647746
6.59243977880869	0.31563	0.315629765075675
6.59010968917388	0.27903	0.279029996269558
6.58777959953908	0.27709	0.277089149796626
6.58544999625152	0.25696	0.256959011134816
6.58311990661672	0.33936	0.339356132134018
6.58078981698192	0.29449	0.294488296748311
6.57846021369436	0.25586	0.255864096134528
6.57613012405956	0.29879	0.29879489612562
6.573800520772	0.37598	0.375976481170611
6.5714704311372	0.28211	0.28211382434553
6.5691403415024	0.31683	0.316830344565065
6.56681073821484	0.29699	0.296985357935296
6.56448064858003	0.1529	0.152901564532407
6.56215055894523	0.29896	0.298957095345802
6.55982095565767	0.29718	0.297182473884267
6.55749086602287	0.1635	0.163499894417822
6.55516077638807	0.21403	0.214030567551349
6.55283117310051	0.2382	0.238195030569356
6.55050108346571	0.20242	0.20241886510902
6.54817099383091	0.29699	0.296985967684999
6.54584139054335	0.32679	0.32678701679469
6.54351130090855	0.20817	0.208165253385668
6.54118121127374	0.16888	0.168879307081354
6.53885160798618	0.15747	0.157469772939078
6.53652151835138	0.25117	0.251171204736207
6.53419191506382	0.20227	0.202266182741575
6.53186182542902	0.18311	0.18311428261082
6.52953173579422	0.22068	0.220680272154925
6.52720213250666	0.38949	0.389494714667658
6.52487204287186	0.38777	0.387765535708999
6.52254195323706	0.20258	0.202576231908632
6.5202123499495	0.26098	0.260976460751494
6.5178822603147	0.35655	0.356552268000455
6.51555217067989	0.34505	0.345047465250184
6.51322256739233	0.14873	0.148731343489005
6.51089247775753	0.24953	0.249525970371505
6.50856238812273	0.30552	0.305519668958416
6.50623278483517	0.30553	0.305529544332921
6.50390269520037	0.20467	0.204665913674048
6.50157309191281	0.19581	0.195805714971518
6.49924300227801	0.30308	0.303078598769679
6.49691291264321	0.29467	0.294672363610411
6.49458330935565	0.21934	0.219340589587456
6.49225321972085	0.25783	0.257829541610994
6.48992313008604	0.31501	0.315008693908509
6.48759352679848	0.11849	0.118486081235689
6.48526343716368	0.20312	0.203116106108032
6.48293334752888	0.21298	0.212977752558367
6.48060374424132	0.22189	0.221885310228146
6.47827365460652	0.19441	0.194410994398903
6.47594356497172	0.18447	0.184467599190877
6.47361396168416	0.24478	0.244782553620547
6.47128387204936	0.13372	0.133717172493709
6.4689542687618	0.21147	0.211466510885922
6.466624179127	0.17755	0.177551386008838
6.46429408949219	0.18997	0.189969221554182
6.46196448620463	0.16035	0.160345958635604
6.45963439656983	0.25958	0.259575977101355
6.45730430693503	0.20597	0.205970278805915
6.45497470364747	0.22877	0.228765248560705
6.45264461401267	0.17494	0.174937821257354
6.45031452437787	0.32593	0.325934835810248
6.44798492109031	0.21463	0.214632797928652
6.44565483145551	0.32692	0.326917267449269
6.44332474182071	0.17808	0.178083512624798
6.44099513853315	0.22308	0.223078318058597
6.43866504889834	0.26309	0.263093648510482
6.43633544561078	0.26561	0.265611495379915
6.43400535597598	0.27289	0.272887524856889
6.43167526634118	0.14197	0.141967294307337
6.42934566305362	0.19819	0.198193922238442
6.42701557341882	0.25813	0.258126670141393
6.42468548378402	0.27485	0.274846377199696
6.42235588049646	0.14294	0.142942570951371
6.42002579086166	0.2087	0.208701219331088
6.41769570122686	0.19914	0.199137312591438
6.4153660979393	0.23171	0.231708586499523
6.41303600830449	0.19942	0.199420498710811
6.41070591866969	0.31034	0.310339862910484
6.40837631538213	0.16819	0.168190098893838
6.40604622574733	0.18933	0.189328280170043
6.40371662245977	0.22246	0.222456300133945
6.40138653282497	0.04502	0.0450176432016913
6.39905644319017	0.04587	0.0458722622727206
6.39672683990261	0.24412	0.244120756860346
6.39439675026781	0.19582	0.195820498846254
6.392066660633	0.14548	0.145479063961539
6.38973705734545	0.25058	0.25058155423709
6.38740696771064	0.1235	0.123499478275103
6.38507687807584	0.27525	0.275245809403055
6.38274727478828	0.2375	0.237499947044595
6.38041718515348	0.30181	0.301806906370401
6.37808709551868	0.23256	0.232557299294583
6.37575749223112	0.14384	0.143839749504478
6.37342740259632	0.17656	0.17656112317685
6.37109779930876	0.28243	0.28242748718938
6.36876770967396	0.21636	0.216362454483207
6.36643762003916	0.11595	0.115951412143486
6.3641080167516	0.20032	0.200317227918281
6.36177792711679	0.1405	0.140498531850954
6.35944783748199	0.16939	0.169388984286892
6.35711823419443	0.22683	0.2268300262926
6.35478814455963	0.18509	0.185086838037724
6.35245805492483	0.11951	0.11951034074563
6.35012845163727	0.11116	0.111158639967505
6.34779836200247	0.22613	0.226130020952369
6.34546827236767	0.28849	0.288489559117512
6.34313866908011	0.17829	0.178285971026287
6.34080857944531	0.19396	0.193963254422064
6.33847897615775	0.1732	0.173201421123279
6.33614888652294	0.16508	0.165084324165721
6.33381879688814	0.11935	0.119354176676819
6.33148919360058	0.19353	0.193533766534304
6.32915910396578	0.25126	0.251255856096889
6.32682901433098	0.12463	0.124626994917912
6.32449941104342	0.06246	0.0624649645918821
6.32216932140862	0.22422	0.224219624772728
6.31983923177382	0.18935	0.189346917393345
6.31750962848626	0.10155	0.101554738474656
6.31517953885146	0.29079	0.290794128559155
6.31284944921665	0.15723	0.157231793595795
6.31051984592909	0.24526	0.245261066454974
6.30818975629429	0.17655	0.176554662163763
6.30586015300673	0.13824	0.138240613919864
6.30353006337193	0.21971	0.219708109292249
6.30119997373713	0.21917	0.219173650134969
6.29887037044957	0.11174	0.111743008327804
6.29654028081477	0.08008	0.0800776029684622
6.29421019117997	0.12069	0.120686927680915
6.29188058789241	0.22375	0.223749470085188
6.28955049825761	0.19722	0.197224677902269
6.2872204086228	0.21769	0.217692719454599
6.28489080533524	0.20501	0.205005514632145
6.28256071570044	0.19975	0.1997540372456
6.28023062606564	0.15176	0.151760584471072
6.27790102277808	0.21205	0.212050850999357
6.27557093314328	0.17387	0.173869673223645
6.27324132985572	0.18347	0.183467129858255
6.27091124022092	0.15924	0.159241211959901
6.26858115058612	0.11571	0.115712871275486
6.26625154729856	0.12306	0.123056328897326
6.26392145766375	0.13742	0.137418171388121
6.26159136802895	0.07355	0.0735504617768114
6.25926176474139	0.21034	0.210344721448884
6.25693167510659	0.1942	0.194204807417812
6.25460158547179	0.14871	0.148709242087488
6.25227198218423	0.11249	0.112486618539738
6.24994189254943	0.22016	0.220159399653668
6.24761180291463	0.18501	0.185008570219508
6.24528219962707	0.19881	0.198810077277624
6.24295210999227	0.09868	0.0986762911118385
6.24062250670471	0.20618	0.206179931194815
6.23829241706991	0.11175	0.111746795807805
6.2359623274351	0.10262	0.102623472062119
6.23363272414754	0.23578	0.235775571280197
6.23130263451274	0.14209	0.142092182938438
6.22897254487794	0.10616	0.106161350944366
6.22664294159038	0.15781	0.157805735412549
6.22431285195558	0.12204	0.122035076386737
6.22198276232078	0.19146	0.191459746054894
6.21965315903322	0.11763	0.117626968947038
6.21732306939842	0.19524	0.195236930669737
6.21499297976361	0.20469	0.20469436156144
6.21266337647605	0.09986	0.0998564299090158
6.21033328684125	0.13894	0.138938692928687
6.20800368355369	0.18074	0.180737249761092
6.20567359391889	0.13707	0.137073526005318
6.20334350428409	0.1827	0.182699619377488
6.20101390099653	0.04599	0.0459871011739819
6.19868381136173	0.15945	0.159446519021255
6.19635372172693	0.0169	0.0169026048019318
6.19402411843937	0.19119	0.191185814931909
6.19169402880457	0.07165	0.0716503669856124
6.18936393916976	0.15498	0.154982888149475
6.1870343358822	0.0413	0.0413023170569187
6.1847042462474	0.11669	0.116693171719478
6.1823741566126	0.12213	0.122131571590998
6.18004455332504	0.16543	0.165434795178084
6.17771446369024	0.15031	0.150312848305687
6.17538486040268	0.12333	0.123326706280862
6.17305477076788	0.24652	0.246522741594146
6.17072468113308	0.13723	0.137225512000692
6.16839507784552	0.18313	0.183129998026439
6.16606498821072	0.10777	0.107765535576833
6.16373489857591	0.15864	0.158643232525208
6.16140529528835	0.08415	0.0841457712869478
6.15907520565355	0.09866	0.0986636939074165
6.15674511601875	0.16778	0.167784409602974
6.15441551273119	0.14732	0.147315667851249
6.15208542309639	0.108	0.10800300514399
6.14975533346159	0.1915	0.191502190441633
6.14742573017403	0.1268	0.126802689388212
6.14509564053923	0.16379	0.163792151091582
6.14276603725167	0.07269	0.0726914467746755
6.14043594761687	0.15683	0.156827365117811
6.13810585798206	0.27696	0.276958302154363
6.1357762546945	0.20546	0.205463314645361
6.1334461650597	0.16242	0.162418071829331
6.1311160754249	0.18547	0.185469912368321
6.12878647213734	0.16306	0.163063602724823
6.12645638250254	0.14112	0.141121837467968
6.12412629286774	0.08736	0.0873596463560156
6.12179668958018	0.11583	0.115826828533425
6.11946659994538	0.07114	0.0711442877751547
6.11713651031058	0.13951	0.13950787561942
6.11480690702302	0.19252	0.19252040569063
6.11247681738821	0.04269	0.0426866394945665
6.11014721410065	0.15427	0.154269072988361
6.10781712446585	0.17629	0.176285483193906
6.10548703483105	0.18904	0.189040443970657
6.10315743154349	0.20938	0.209376703467688
6.10082734190869	0.11581	0.115810830048376
6.09849725227389	0.155	0.154998067003748
6.09616764898633	0.10407	0.104067858319624
6.09383755935153	0.14572	0.145716565382101
6.09150746971673	0.13786	0.137859865385837
6.08917786642917	0.14115	0.141147158197175
6.08684777679436	0.04668	0.0466769880708752
6.08451768715956	0.16414	0.164142756290392
6.082188083872	0.18233	0.182329061571872
6.0798579942372	0.11241	0.112405694330915
6.0775279046024	0.13564	0.135643074279569
6.07519830131484	0.12972	0.129715988667084
6.07286821168004	0.14693	0.146934641082112
6.07053860839248	0.12788	0.127879256499145
6.06820851875768	0.15244	0.152442963027744
6.06587842912287	0.0713	0.0712956624344528
6.06354882583531	0.21536	0.215360077140747
6.06121873620051	0.0918	0.0917962066160458
6.05888864656571	0.09678	0.0967829504466262
6.05655904327815	0.11229	0.112288351530341
6.05422895364335	0.18689	0.186890513096932
6.05189886400855	0.11586	0.115860391597736
6.04956926072099	0.19131	0.191314936810603
6.04723917108619	0.14709	0.147090336980665
6.04490908145139	0.11316	0.11316429294864
6.04257947816383	0.11061	0.110611621732081
6.04024938852903	0.14093	0.140931803151849
6.03791978524147	0.27231	0.272314837959499
6.03558969560666	0.14342	0.143424271404852
6.03325960597186	0.21022	0.210223651467572
6.0309300026843	0.1749	0.174904095573826
6.0285999130495	0.1595	0.159497919731332
6.0262698234147	0.12116	0.121160558129237
6.02394022012714	0.07697	0.0769664535653917
6.02161013049234	0.08386	0.0838596035774148
6.01928004085754	0.10567	0.105667185811909
6.01695043756998	0.15033	0.150330745201436
6.01462034793517	0.13744	0.137439699722639
6.01229025830037	0.17283	0.172831824167707
6.00996065501281	0.16409	0.164093891731591
6.00763056537801	0.13569	0.135693720180463
6.00530096209045	0.04348	0.0434766434048712
6.00297087245565	0.17346	0.173461630837301
6.00064078282085	0.19224	0.192242019883261
5.99831117953329	0.14197	0.141974095927742
5.99598108989849	0.18728	0.18728258371203
5.99365100026369	0.18277	0.182769690996429
5.99132139697613	0.15804	0.158036796804157
5.98899130734133	0.21165	0.211651851945874
5.98666121770652	0.12365	0.123651755042066
5.98433161441896	0.08929	0.0892926639687001
5.98200152478416	0.15785	0.157851927603969
5.97967143514936	0.16186	0.161863350053092
5.9773418318618	0.15262	0.152619101277055
5.975011742227	0.1603	0.160299304734247
5.97268213893944	0.14248	0.14247555928342
5.97035204930464	0.16189	0.161894321576628
5.96802195966984	0.03571	0.0357100485925216
5.96569235638228	0.14207	0.142069963163512
5.96336226674747	0.15728	0.157279596829808
5.96103217711267	0.0841	0.0841000084964229
5.95870257382511	0.09395	0.0939544689323306
5.95637248419031	0.08319	0.0831874701666476
5.95404239455551	0.07133	0.0713254668402054
5.95171279126795	0.20405	0.204049856402885
5.94938270163315	0.15518	0.155182844798907
5.94705261199835	0.09135	0.0913517263503454
5.94472300871079	0.06669	0.0666906956993765
5.94239291907599	0.103	0.102999837167085
5.94006331578843	0.21918	0.219176022140618
5.93773322615362	0.16923	0.169233738616582
5.93540313651882	0.15331	0.153313014018956
5.93307353323126	0.13573	0.135730182966465
5.93074344359646	0.1263	0.126304865261433
5.92841335396166	0.17674	0.176738197696652
5.9260837506741	0.10989	0.109886715275698
5.9237536610393	0.05814	0.0581447449344455
5.9214235714045	0.10446	0.104458336738348
5.91909396811694	0.10275	0.102752029138344
5.91676387848214	0.13325	0.133250210301321
5.91443378884733	0.22515	0.225153019348948
5.91210418555977	0.12579	0.125787856736269
5.90977409592497	0.12388	0.123878143241304
5.90744449263741	0.20968	0.20968028316461
5.90511440300261	0.05709	0.057092660591059
5.90278431336781	0.11887	0.118874640718202
5.90045471008025	0.26686	0.266864439785131
5.89812462044545	0.18308	0.183076526433672
5.89579453081065	0.08694	0.0869378117873795
5.89346492752309	0.07566	0.075656064438825
5.89113483788829	0.16075	0.160751086329696
5.88880474825348	0.06375	0.063745672536345
5.88647514496592	0.1304	0.130396908551905
5.88414505533112	0.15278	0.152783127839229
5.88181496569632	0.06693	0.0669337993122491
5.87948536240876	0.21052	0.210516297138552
5.87715527277396	0.12868	0.128675342895844
5.8748256694864	0.12883	0.128827395207943
5.8724955798516	0.02815	0.028150663955266
5.8701654902168	0.18751	0.187511457023172
5.86783588692924	0.06958	0.0695812925955384
5.86550579729444	0.06976	0.0697621320280707
5.86317570765963	0.11916	0.119161089029893
5.86084610437207	0.23006	0.230063159205226
5.85851601473727	0.11044	0.110443191751803
5.85618592510247	0.15309	0.153088577960456
5.85385632181491	0.18517	0.185165514785253
5.85152623218011	0.19501	0.195007546973961
5.84919614254531	0.12484	0.124837385817095
5.84686653925775	0.15114	0.151135722913822
5.84453644962295	0.16085	0.160854713593339
5.84220684633539	0.14442	0.144416422158559
5.83987675670059	0.08391	0.0839145238296504
5.83754666706578	0.10151	0.101511610359089
5.83521706377822	0.15574	0.155743143918627
5.83288697414342	0.19491	0.194910706197792
5.83055688450862	0.10153	0.101530998194044
5.82822728122106	0.2275	0.22750136357296
5.82589719158626	0.09648	0.0964783254775476
5.82356710195146	0.11896	0.118958311811854
5.8212374986639	0.15518	0.15517659470233
5.8189074090291	0.0918	0.0918028364480457
5.8165773193943	0.0776	0.0776035065804351
5.81424771610674	0.10847	0.108465754479302
5.81191762647193	0.07954	0.0795424644784815
5.80958802318437	0.15084	0.15084058389095
5.80725793354957	0.10829	0.108290520702966
5.80492784391477	0.15705	0.157054714947592
5.80259824062721	0.11503	0.115027776338475
5.80026815099241	0.24864	0.248636639442872
5.79793806135761	0.12705	0.127053278872613
5.79560845807005	0.09367	0.0936707333238948
5.79327836843525	0.0959	0.0958971013425382
5.79094827880045	0.11465	0.114652142309236
5.78861867551289	0.12452	0.124515459308834
5.78628858587808	0.11107	0.111074158752659
5.78395849624328	0.16157	0.161574143413362
5.78162889295572	0.13493	0.134925603510926
5.77929880332092	0.14566	0.145662618812304
5.77696920003336	0.16393	0.16392718760494
5.77463911039856	0.11741	0.117410096245178
5.77230902076376	0.13403	0.134031164308446
5.7699794174762	0.12837	0.128368537635637
5.7676493278414	0.09357	0.0935689043820682
5.7653192382066	0.16752	0.167523329891758
5.76298963491904	0.08484	0.0848383601576487
5.76065954528423	0.11606	0.116060851377493
5.75832945564943	0.09637	0.0963741160047448
5.75599985236187	0.12231	0.122314603348014
5.75366976272707	0.12073	0.120725334930521
5.75133967309227	0.14075	0.140753474189495
5.74901006980471	0.15523	0.155225030652958
5.74667998016991	0.22312	0.223118281381781
5.74435037688235	0.08915	0.0891524993368335
5.74202028724755	0.15191	0.151911158458007
5.73969019761275	0.09177	0.0917695109812231
5.73736059432519	0.05884	0.0588363568590951
5.73503050469038	0.18646	0.186457426406921
5.73270041505558	0.20142	0.201417951693655
5.73037081176802	0.23143	0.231431027226098
5.72804072213322	0.16488	0.164883244416347
5.72571063249842	0.20241	0.202411590575651
5.72338102921086	0.10943	0.109425439366845
5.72105093957606	0.05459	0.0545936036431679
5.71872084994126	0.14367	0.143674652125596
5.7163912466537	0.14895	0.148953232343378
5.7140611570189	0.13449	0.134494601781592
5.71173155373134	0.08134	0.0813371279747978
5.70940146409653	0.09556	0.0955625416230138
5.70707137446173	0.06144	0.0614367200620455
5.70474177117417	0.08612	0.0861156503591233
5.70241168153937	0.14367	0.143667068530876
5.70008159190457	0.14798	0.147976633195931
5.69775198861701	0.13368	0.1336847534449
5.69542189898221	0.10643	0.106428848049059
5.69309180934741	0.04915	0.0491517475948968
5.69076220605985	0.21131	0.211307963866202
5.68843211642505	0.02385	0.0238532806612338
5.68610202679024	0.03313	0.0331259866297149
5.68377242350268	0.14881	0.148808121156261
5.68144233386788	0.02825	0.0282481540563205
5.67911273058032	0.10021	0.100209762658267
5.67678264094552	0.1823	0.182299095748281
5.67445255131072	0.09952	0.0995158065070724
5.67212294802316	0.10819	0.108191189606528
5.66979285838836	0.12452	0.12452239458867
5.66746276875356	0.02102	0.0210246117073313
5.665133165466	0.11066	0.110662743609213
5.6628030758312	0.17675	0.176752431992189
5.66047298619639	0.16046	0.160456552990539
5.65814338290883	0.20323	0.203231871719263
5.65581329327403	0.11067	0.110670434419122
5.65348320363923	0.20534	0.205343385960623
5.65115360035167	0.11538	0.115383511892839
5.64882351071687	0.02667	0.0266689019562141
5.64649342108207	0.11532	0.115324144762748
5.64416381779451	0.1335	0.133501253097915
5.64183372815971	0.19978	0.199777935226001
5.63950412487215	0.22854	0.228537646912161
5.63717403523735	0.09569	0.095692861111942
5.63484394560254	0.19668	0.196675743646272
5.63251434231498	0.13032	0.130320801046206
5.63018425268018	0.17087	0.170871627616859
5.62785416304538	0.09926	0.0992600654916038
5.62552455975782	0.07667	0.0766709177392153
5.62319447012302	0.09691	0.0969109362424258
5.62086438048822	0.13076	0.130761626164003
5.61853477720066	0.12934	0.129340472860041
5.61620468756586	0.07238	0.0723849906967992
5.61387459793105	0.18329	0.183292550241859
5.61154499464349	0.0677	0.0677018986074786
5.60921490500869	0.08082	0.080824730901218
5.60688530172113	0.05028	0.0502750557570789
5.60455521208633	0.15573	0.15573106172977
5.60222512245153	0.0837	0.0836964591835998
5.59989551916397	0.17876	0.178755280287271
5.59756542952917	0.04013	0.0401292203063744
5.59523533989437	0.18649	0.186494623477328
5.59290573660681	0.11941	0.119408062526593
5.59057564697201	0.16497	0.164967188474514
5.58824555733721	0.08784	0.0878441801045607
5.58591595404965	0.10458	0.104577389165402
5.58358586441484	0.15131	0.151305359757818
5.58125577478004	0.12901	0.129012134009696
5.57892617149248	0.16165	0.161648239555735
5.57659608185768	0.16281	0.162811239788929
5.57426647857012	0.01876	0.0187610464138931
5.57193638893532	0.11957	0.119569257429812
5.56960629930052	0.05738	0.0573842038267916
5.56727669601296	0.16268	0.162684038964072
5.56494660637816	0.09467	0.0946736270290063
5.56261651674335	0.16079	0.160790675487021
5.5602869134558	0.10747	0.107472581345285
5.55795682382099	0.17935	0.179354364260818
5.55562673418619	0.06652	0.0665183558621802
5.55329713089863	0.02542	0.0254151560372472
5.55096704126383	0.15184	0.151839078646823
5.54863695162903	0.08129	0.0812936356639009
5.54630734834147	0.02521	0.0252065773529729
5.54397725870667	0.07996	0.0799586870357398
5.54164765541911	0.10948	0.109476932391842
5.53931756578431	0.16335	0.16335469569209
5.53698747614951	0.07442	0.0744208752694425
5.53465787286195	0.06383	0.0638323308506923
5.53232778322714	0.14504	0.145041287384708
5.52999769359234	0.12672	0.126721590234068
5.52766809030478	0.08367	0.0836673555005385
5.52533800066998	0.07077	0.0707734989677143
5.52300791103518	0.15391	0.15390943659222
5.52067830774762	0.06901	0.069009803799198
5.51834821811282	0.0801	0.0801045810660715
5.51601812847802	0.05898	0.0589818983788735
5.51368852519046	0.17112	0.171117331821402
5.51135843555566	0.06181	0.0618075496539135
5.5090288322681	0.08909	0.0890883008749907
5.50669874263329	0.18637	0.186368253612199
5.50436865299849	0.06952	0.0695159300138052
5.50203904971093	0.04838	0.0483790652872292
5.49970896007613	0.1032	0.103198284806088
5.49737887044133	0.04188	0.0418770164673916
5.49504926715377	0.21633	0.216325244854441
5.49271917751897	0.06997	0.0699738694840762
5.49038908788417	0.05819	0.0581909133984943
5.48805948459661	0.0727	0.0726977402953708
5.4857293949618	0.14626	0.146257087516794
5.483399305327	0.14915	0.149153836293411
5.48106970203944	0.12353	0.123525994954588
5.47873961240464	0.09927	0.0992682978613657
5.47641000911708	0.10517	0.105165558215167
5.47407991948228	0.04412	0.0441176057288826
5.47174982984748	0.13255	0.132553291633385
5.46942022655992	0.09992	0.0999221682563778
5.46709013692512	0.10491	0.104914968365541
5.46476004729032	0.15942	0.159419817565171
5.46243044400276	0.14201	0.142013951174022
5.46010035436796	0.13725	0.137251789512965
5.45777026473315	0.05413	0.0541272359631723
5.45544066144559	0.14801	0.148012743780643
5.45311057181079	0.07454	0.0745449723508246
5.45078048217599	0.15282	0.152818720573175
5.44845087888843	0.15105	0.151052844509654
5.44612078925363	0.14696	0.146956654613001
5.44379118596607	0.096	0.0959961482958324
5.44146109633127	0.05998	0.0599778005855623
5.43913100669647	0.12014	0.120144884690182
5.43680140340891	0.12794	0.127944957537948
5.4344713137741	0.14817	0.148171120339673
5.4321412241393	0.10891	0.108912480440577
5.42981162085174	0.08826	0.0882637181736015
5.42748153121694	0.08059	0.0805947529792349
5.42515144158214	0.14186	0.141858745359757
5.42282183829458	0.10911	0.109114056704597
5.42049174865978	0.11933	0.11932872696311
5.41816165902498	0.1289	0.128904238355766
5.41583205573742	0.11969	0.119686824706993
5.41350196610262	0.09086	0.0908649323609905
5.41117236281506	0.06305	0.0630498233223863
5.40884227318025	0.11166	0.111655403629437
5.40651218354545	0.14214	0.142141864186968
5.40418258025789	0.02229	0.0222911675398477
5.40185249062309	0.14588	0.145880993033065
5.39952240098829	0.03107	0.031069516633839
5.39719279770073	0.11338	0.113384926403037
5.39486270806593	0.08785	0.087851973212394
5.39253261843113	0.13982	0.139819062284721
5.39020301514357	0.1637	0.163703493459564
5.38787292550877	0.13283	0.132827474404996
5.38554283587396	0.1586	0.158595538543948
5.3832132325864	0.11934	0.119341203550161
5.3808831429516	0.19852	0.198515807189703
5.37855353966404	0.0422	0.0421967485995889
5.37622345002924	0.02728	0.0272828294076895
5.37389336039444	0.14768	0.147676037824794
5.37156375710688	0.15108	0.151081396446433
5.36923366747208	0.16962	0.169624207590858
5.36690357783728	0.09917	0.0991735974540982
5.36457397454972	0.02944	0.0294396245133889
5.36224388491492	0.15391	0.153909149396723
5.35991379528011	0.11431	0.114307760347068
5.35758419199255	0.06711	0.0671111745088146
5.35525410235775	0.06194	0.0619365847344816
5.35292401272295	0.13898	0.138984890560239
5.35059440943539	0.07957	0.0795738819913834
5.34826431980059	0.08093	0.0809272750338267
5.34593471651303	0.08995	0.0899480599098828
5.34360462687823	0.10145	0.101448791219969
5.34127453724343	0.16588	0.165879574100012
5.33894493395587	0.07131	0.0713140463584353
5.33661484432107	0.05593	0.0559305960299579
5.33428475468626	0.10354	0.103543214940553
5.3319551513987	0.18633	0.186332854217611
5.3296250617639	0.12049	0.1204907805862
5.3272949721291	0.15226	0.15226430877761
5.32496536884154	0.06964	0.0696409419211011
5.32263527920674	0.05455	0.0545456839160873
5.32030518957194	0.07226	0.0722569155417056
5.31797558628438	0.10916	0.109159553561962
5.31564549664958	0.10261	0.102606322081865
5.31331589336202	0.12229	0.122287509870297
5.31098580372722	0.08031	0.0803079292534277
5.30865571409241	0.08421	0.0842075288278172
5.30632611080485	0.03451	0.0345081585132311
5.30399602117005	0.12637	0.126371725700931
5.30166593153525	0.19322	0.193217583455692
5.29933632824769	0.11328	0.113282200260702
5.29700623861289	0.1229	0.122900079097375
5.29467614897809	0.1019	0.101897820935362
5.29234654569053	0.07764	0.0776360273296229
5.29001645605573	0.06568	0.0656830794004355
5.28768636642092	0.09114	0.0911361370560827
5.28535676313337	0.1186	0.118598881781973
5.28302667349856	0.09252	0.0925224159067044
5.280697070211	0.1339	0.133902533092544
5.2783669805762	0.19428	0.194277980259147
5.2760368909414	0.15819	0.15818582430371
5.27370728765384	0.13529	0.135289894256366
5.27137719801904	0.11481	0.114813760828033
5.26904710838424	0.1173	0.117303891364414
5.26671750509668	0.11343	0.113431126704376
5.26438741546188	0.10913	0.10913023374026
5.26205732582708	0.08247	0.0824745263660286
5.25972772253952	0.17082	0.170824696517917
5.25739763290471	0.15161	0.151610915638536
5.25506754326991	0.14311	0.143105418130386
5.25273793998235	0.09984	0.0998355053975836
5.25040785034755	0.10952	0.109520233093971
5.24807824705999	0.23041	0.230409151531413
5.24574815742519	0.07015	0.0701535059462868
5.24341806779039	0.04856	0.0485614849121318
5.24108846450283	0.07451	0.0745094351640413
5.23875837486803	0.10622	0.106218700118643
5.23642828523322	0.05648	0.0564752891084641
5.23409868194566	0.12907	0.129066724963995
5.23176859231086	0.05526	0.0552638455474427
5.22943850267606	0.1789	0.178896426423893
5.2271088993885	0.16362	0.16361885595556
5.2247788097537	0.00781	0.00780509570741704
5.2224487201189	0.08675	0.0867483319123335
5.22011911683134	0.00844	0.00843592309033387
5.21778902719654	0.15362	0.153615710153606
5.21545893756174	0.17588	0.175881556950946
5.21312933427418	0.17318	0.173176622027295
5.21079924463938	0.11207	0.112065820085243
5.20846964135182	0.15696	0.156962355161955
5.20613955171701	0.06347	0.063473352408793
5.20380946208221	0.11503	0.11502514981508
5.20147985879465	0.06895	0.0689545348934564
5.19914976915985	0.07748	0.0774790518844513
5.19681967952505	0.15692	0.156915393910769
5.19449007623749	0.12772	0.127719334561933
5.19215998660269	0.11353	0.11353380645133
5.18982989696789	0.1645	0.164503959706411
5.18750029368033	0.08651	0.0865060097345007
5.18517020404552	0.16027	0.160268650952692
5.18284011441072	0.12094	0.120944349630319
5.18051051112316	0.16639	0.166393521014383
5.17818042148836	0.04786	0.0478560055883904
5.1758508182008	0.08575	0.0857463600792847
5.173520728566	0.05727	0.0572655955699719
5.1711906389312	0.10193	0.101931872875602
5.16886103564364	0.11657	0.116568640075937
5.16653094600884	0.11504	0.115040392674333
5.16420085637404	0.16756	0.167563480786702
5.16187125308648	0.13179	0.131786895715252
5.15954116345167	0.06267	0.0626680251538643
5.15721107381687	0.05383	0.0538320462077064
5.15488147052931	0.06812	0.0681198225880415
5.15255138089451	0.10254	0.102544461256515
5.15022129125971	0.09018	0.0901784087791847
5.14789168797215	0.0864	0.0864013713435171
5.14556159833735	0.1229	0.122895572459821
5.14323199504979	0.09211	0.0921084563039769
5.14090190541499	0.03033	0.0303267244289733
5.13857181578019	0.07173	0.0717326072367418
5.13624221249263	0.03033	0.0303267244289732
5.13391212285782	0.09211	0.0921084563039769
5.13158203322302	0.1229	0.122895572459821
5.12925242993546	0.0864	0.0864013713435171
5.12692234030066	0.09018	0.0901784087791846
5.12459225066586	0.10254	0.102544461256515
5.1222626473783	0.06812	0.0681198225880416
5.1199325577435	0.05383	0.0538320462077063
5.1176024681087	0.06267	0.0626680251538642
5.11527286482114	0.13179	0.131786895715252
5.11294277518634	0.16756	0.167563480786702
5.11061317189878	0.11504	0.115040392674333
5.10828308226397	0.11657	0.116568640075937
5.10595299262917	0.10193	0.101931872875602
5.10362338934161	0.05727	0.0572655955699719
5.10129329970681	0.08575	0.0857463600792848
5.09896321007201	0.04786	0.0478560055883903
5.09663360678445	0.16639	0.166393521014383
5.09430351714965	0.12094	0.120944349630319
5.09197342751485	0.16027	0.160268650952692
5.08964382422729	0.08651	0.0865060097345006
5.08731373459249	0.1645	0.164503959706411
5.08498364495768	0.11353	0.113533806451329
5.08265404167012	0.12772	0.127719334561933
5.08032395203532	0.15692	0.156915393910769
5.07799434874776	0.07748	0.0774790518844514
5.07566425911296	0.06895	0.0689545348934563
5.07333416947816	0.11503	0.11502514981508
5.0710045661906	0.06347	0.0634733524087931
5.0686744765558	0.15696	0.156962355161955
5.066344386921	0.11207	0.112065820085243
5.06401478363344	0.17318	0.173176622027295
5.06168469399864	0.17588	0.175881556950946
5.05935460436383	0.15362	0.153615710153606
5.05702500107627	0.00844	0.00843592309033378
5.05469491144147	0.08675	0.0867483319123334
5.05236482180667	0.00781	0.00780509570741717
5.05003521851911	0.16362	0.16361885595556
5.04770512888431	0.1789	0.178896426423893
5.04537552559675	0.05526	0.0552638455474427
5.04304543596195	0.12907	0.129066724963995
5.04071534632715	0.05648	0.056475289108464
5.03838574303959	0.10622	0.106218700118643
5.03605565340479	0.07451	0.0745094351640413
5.03372556376998	0.04856	0.0485614849121318
5.03139596048242	0.07015	0.0701535059462868
5.02906587084762	0.23041	0.230409151531413
5.02673578121282	0.10952	0.109520233093971
5.02440617792526	0.09984	0.0998355053975836
5.02207608829046	0.14311	0.143105418130386
5.01974599865566	0.15161	0.151610915638536
5.0174163953681	0.17082	0.170824696517917
5.0150863057333	0.08247	0.0824745263660286
5.01275670244574	0.10913	0.10913023374026
5.01042661281094	0.11343	0.113431126704376
5.00809652317613	0.1173	0.117303891364414
5.00576691988857	0.11481	0.114813760828032
5.00343683025377	0.13529	0.135289894256366
5.00110674061897	0.15819	0.15818582430371
4.99877713733141	0.19428	0.194277980259147
4.99644704769661	0.1339	0.133902533092544
4.99411695806181	0.09252	0.0925224159067042
4.99178735477425	0.1186	0.118598881781973
4.98945726513945	0.09114	0.0911361370560829
4.98712717550465	0.06568	0.0656830794004356
4.98479757221709	0.07764	0.077636027329623
4.98246748258228	0.1019	0.101897820935362
4.98013787929472	0.1229	0.122900079097375
4.97780778965992	0.11328	0.113282200260702
4.97547770002512	0.19322	0.193217583455692
4.97314809673756	0.12637	0.126371725700931
4.97081800710276	0.03451	0.0345081585132312
4.96848791746796	0.08421	0.0842075288278172
4.9661583141804	0.08031	0.0803079292534276
4.9638282245456	0.12229	0.122287509870297
4.9614981349108	0.10261	0.102606322081865
4.95916853162324	0.10916	0.109159553561962
4.95683844198843	0.07226	0.0722569155417056
4.95450835235363	0.05455	0.0545456839160874
4.95217874906607	0.06964	0.069640941921101
4.94984865943127	0.15226	0.15226430877761
4.94751905614371	0.12049	0.120490780586201
4.94518896650891	0.18633	0.186332854217611
4.94285887687411	0.10354	0.103543214940553
4.94052927358655	0.05593	0.0559305960299577
4.93819918395175	0.07131	0.0713140463584353
4.93586909431695	0.16588	0.165879574100012
4.93353949102939	0.10145	0.101448791219969
4.93120940139458	0.08995	0.0899480599098828
4.92887931175978	0.08093	0.0809272750338267
4.92654970847222	0.07957	0.0795738819913834
4.92421961883742	0.13898	0.138984890560239
4.92188952920262	0.06194	0.0619365847344816
4.91955992591506	0.06711	0.0671111745088146
4.91722983628026	0.11431	0.114307760347068
4.9149002329927	0.15391	0.153909149396723
4.9125701433579	0.02944	0.029439624513389
4.9102400537231	0.09917	0.0991735974540981
4.90791045043554	0.16962	0.169624207590858
4.90558036080073	0.15108	0.151081396446432
4.90325027116593	0.14768	0.147676037824794
4.90092066787837	0.02728	0.0272828294076897
4.89859057824357	0.0422	0.0421967485995889
4.89626048860877	0.19852	0.198515807189703
4.89393088532121	0.11934	0.119341203550161
4.89160079568641	0.1586	0.158595538543948
4.88927070605161	0.13283	0.132827474404996
4.88694110276405	0.1637	0.163703493459564
4.88461101312925	0.13982	0.139819062284721
4.88228140984169	0.08785	0.0878519732123939
4.87995132020688	0.11338	0.113384926403037
4.87762123057208	0.03107	0.031069516633839
4.87529162728452	0.14588	0.145880993033065
4.87296153764972	0.02229	0.0222911675398477
4.87063144801492	0.14214	0.142141864186968
4.86830184472736	0.11166	0.111655403629437
4.86597175509256	0.06305	0.0630498233223863
4.86364166545776	0.09086	0.0908649323609906
4.8613120621702	0.11969	0.119686824706993
4.8589819725354	0.1289	0.128904238355766
4.85665188290059	0.11933	0.11932872696311
4.85432227961303	0.10911	0.109114056704597
4.85199218997823	0.14186	0.141858745359758
4.84966258669067	0.08059	0.0805947529792349
4.84733249705587	0.08826	0.0882637181736014
4.84500240742107	0.10891	0.108912480440577
4.84267280413351	0.14817	0.148171120339673
4.84034271449871	0.12794	0.127944957537948
4.83801262486391	0.12014	0.120144884690182
4.83568302157635	0.05998	0.0599778005855623
4.83335293194155	0.096	0.0959961482958324
4.83102284230674	0.14696	0.146956654613001
4.82869323901918	0.15105	0.151052844509654
4.82636314938438	0.15282	0.152818720573175
4.82403305974958	0.07454	0.0745449723508246
4.82170345646202	0.14801	0.148012743780643
4.81937336682722	0.05413	0.0541272359631721
4.81704376353966	0.13725	0.137251789512965
4.81471367390486	0.14201	0.142013951174022
4.81238358427006	0.15942	0.159419817565171
4.8100539809825	0.10491	0.104914968365541
4.8077238913477	0.09992	0.0999221682563778
4.80539380171289	0.13255	0.132553291633385
4.80306419842533	0.04412	0.0441176057288825
4.80073410879053	0.10517	0.105165558215167
4.79840401915573	0.09927	0.0992682978613658
4.79607441586817	0.12353	0.123525994954588
4.79374432623337	0.14915	0.149153836293411
4.79141423659857	0.14626	0.146257087516794
4.78908463331101	0.0727	0.0726977402953708
4.78675454367621	0.05819	0.0581909133984943
4.7844244540414	0.06997	0.0699738694840763
4.78209485075384	0.21633	0.216325244854441
4.77976476111904	0.04188	0.0418770164673917
4.77743515783148	0.1032	0.103198284806088
4.77510506819668	0.04838	0.0483790652872292
4.77277497856188	0.06952	0.069515930013805
4.77044537527432	0.18637	0.186368253612199
4.76811528563952	0.08909	0.0890883008749907
4.76578519600472	0.06181	0.0618075496539134
4.76345559271716	0.17112	0.171117331821402
4.76112550308236	0.05898	0.0589818983788735
4.75879541344756	0.0801	0.0801045810660715
4.75646581016	0.06901	0.069009803799198
4.75413572052519	0.15391	0.15390943659222
4.75180563089039	0.07077	0.0707734989677144
4.74947602760283	0.08367	0.0836673555005385
4.74714593796803	0.12672	0.126721590234068
4.74481633468047	0.14504	0.145041287384708
4.74248624504567	0.06383	0.0638323308506922
4.74015615541087	0.07442	0.0744208752694425
4.73782655212331	0.16335	0.16335469569209
4.73549646248851	0.10948	0.109476932391842
4.73316637285371	0.07996	0.0799586870357399
4.73083676956615	0.02521	0.0252065773529729
4.72850667993134	0.08129	0.081293635663901
4.72617659029654	0.15184	0.151839078646823
4.72384698700898	0.02542	0.0254151560372471
4.72151689737418	0.06652	0.0665183558621802
4.71918680773938	0.17935	0.179354364260818
4.71685720445182	0.10747	0.107472581345285
4.71452711481702	0.16079	0.160790675487021
4.71219751152946	0.09467	0.0946736270290063
4.70986742189466	0.16268	0.162684038964072
4.70753733225986	0.05738	0.0573842038267917
4.7052077289723	0.11957	0.119569257429812
4.70287763933749	0.01876	0.018761046413893
4.70054754970269	0.16281	0.16281123978893
4.69821794641513	0.16165	0.161648239555736
4.69588785678033	0.12901	0.129012134009696
4.69355776714553	0.15131	0.151305359757818
4.69122816385797	0.10458	0.104577389165402
4.68889807422317	0.08784	0.0878441801045607
4.68656798458837	0.16497	0.164967188474514
4.68423838130081	0.11941	0.119408062526593
4.68190829166601	0.18649	0.186494623477328
4.67957868837845	0.04013	0.0401292203063743
4.67724859874364	0.17876	0.178755280287271
4.67491850910884	0.0837	0.0836964591835998
4.67258890582128	0.15573	0.15573106172977
4.67025881618648	0.05028	0.0502750557570789
4.66792872655168	0.08082	0.0808247309012179
4.66559912326412	0.0677	0.0677018986074786
4.66326903362932	0.18329	0.183292550241859
4.66093894399452	0.07238	0.0723849906967992
4.65860934070696	0.12934	0.129340472860041
4.65627925107215	0.13076	0.130761626164003
4.65394916143735	0.09691	0.0969109362424257
4.65161955814979	0.07667	0.0766709177392153
4.64928946851499	0.09926	0.0992600654916037
4.64695986522743	0.17087	0.170871627616859
4.64462977559263	0.13032	0.130320801046206
4.64229968595783	0.19668	0.196675743646272
4.63997008267027	0.09569	0.0956928611119419
4.63763999303547	0.22854	0.228537646912161
4.63530990340067	0.19978	0.199777935226001
4.63298030011311	0.1335	0.133501253097915
4.63065021047831	0.11532	0.115324144762748
4.6283201208435	0.02667	0.0266689019562143
4.62599051755594	0.11538	0.115383511892839
4.62366042792114	0.20534	0.205343385960623
4.62133033828634	0.11067	0.110670434419122
4.61900073499878	0.20323	0.203231871719263
4.61667064536398	0.16046	0.160456552990539
4.61434104207642	0.17675	0.176752431992189
4.61201095244162	0.11066	0.110662743609213
4.60968086280682	0.02102	0.0210246117073312
4.60735125951926	0.12452	0.12452239458867
4.60502116988445	0.10819	0.108191189606528
4.60269108024965	0.09952	0.0995158065070726
4.60036147696209	0.1823	0.182299095748281
4.59803138732729	0.10021	0.100209762658267
4.59570129769249	0.02825	0.0282481540563204
4.59337169440493	0.14881	0.148808121156261
4.59104160477013	0.03313	0.0331259866297149
4.58871151513533	0.02385	0.0238532806612336
4.58638191184777	0.21131	0.211307963866202
4.58405182221297	0.04915	0.0491517475948967
4.58172221892541	0.10643	0.106428848049059
4.5793921292906	0.13368	0.1336847534449
4.5770620396558	0.14798	0.147976633195931
4.57473243636824	0.14367	0.143667068530876
4.57240234673344	0.08612	0.0861156503591232
4.57007225709864	0.06144	0.0614367200620456
4.56774265381108	0.09556	0.0955625416230137
4.56541256417628	0.08134	0.0813371279747978
4.56308247454148	0.13449	0.134494601781592
4.56075287125392	0.14895	0.148953232343378
4.55842278161912	0.14367	0.143674652125597
4.55609269198431	0.05459	0.0545936036431681
4.55376308869675	0.10943	0.109425439366845
4.55143299906195	0.20241	0.202411590575651
4.54910339577439	0.16488	0.164883244416347
4.54677330613959	0.23143	0.231431027226098
4.54444321650479	0.20142	0.201417951693655
4.54211361321723	0.18646	0.186457426406921
4.53978352358243	0.05884	0.0588363568590952
4.53745343394763	0.09177	0.0917695109812232
4.53512383066007	0.15191	0.151911158458007
4.53279374102527	0.08915	0.0891524993368335
4.53046365139046	0.22312	0.223118281381781
4.5281340481029	0.15523	0.155225030652958
4.5258039584681	0.14075	0.140753474189495
4.5234738688333	0.12073	0.120725334930521
4.52114426554574	0.12231	0.122314603348014
4.51881417591094	0.09637	0.0963741160047447
4.51648457262338	0.11606	0.116060851377493
4.51415448298858	0.08484	0.0848383601576488
4.51182439335378	0.16752	0.167523329891758
4.50949479006622	0.09357	0.0935689043820682
4.50716470043142	0.12837	0.128368537635637
4.50483461079661	0.13403	0.134031164308446
4.50250500750905	0.11741	0.117410096245178
4.50017491787425	0.16393	0.16392718760494
4.49784482823945	0.14566	0.145662618812304
4.49551522495189	0.13493	0.134925603510926
4.49318513531709	0.16157	0.161574143413362
4.49085504568229	0.11107	0.111074158752659
4.48852544239473	0.12452	0.124515459308834
4.48619535275993	0.11465	0.114652142309236
4.48386574947237	0.0959	0.0958971013425383
4.48153565983757	0.09367	0.0936707333238949
4.47920557020276	0.12705	0.127053278872613
4.4768759669152	0.24864	0.248636639442872
4.4745458772804	0.11503	0.115027776338475
4.4722157876456	0.15705	0.157054714947592
4.46988618435804	0.10829	0.108290520702966
4.46755609472324	0.15084	0.15084058389095
4.46522600508844	0.07954	0.0795424644784816
4.46289640180088	0.10847	0.108465754479302
4.46056631216608	0.0776	0.077603506580435
4.45823622253127	0.0918	0.0918028364480456
4.45590661924371	0.15518	0.15517659470233
4.45357652960891	0.11896	0.118958311811854
4.45124692632135	0.09648	0.0964783254775477
4.44891683668655	0.2275	0.22750136357296
4.44658674705175	0.10153	0.101530998194044
4.44425714376419	0.19491	0.194910706197792
4.44192705412939	0.15574	0.155743143918627
4.43959696449459	0.10151	0.101511610359089
4.43726736120703	0.08391	0.0839145238296504
4.43493727157223	0.14442	0.144416422158559
4.43260718193743	0.16085	0.160854713593339
4.43027757864987	0.15114	0.151135722913822
4.42794748901506	0.12484	0.124837385817095
4.42561739938026	0.19501	0.195007546973961
4.4232877960927	0.18517	0.185165514785253
4.4209577064579	0.15309	0.153088577960456
4.41862810317034	0.11044	0.110443191751804
4.41629801353554	0.23006	0.230063159205226
4.41396792390074	0.11916	0.119161089029893
4.41163832061318	0.06976	0.0697621320280706
4.40930823097838	0.06958	0.0695812925955384
4.40697814134357	0.18751	0.187511457023171
4.40464853805601	0.02815	0.028150663955266
4.40231844842121	0.12883	0.128827395207943
4.39998835878641	0.12868	0.128675342895844
4.39765875549885	0.21052	0.210516297138552
4.39532866586405	0.06693	0.0669337993122491
4.39299857622925	0.15278	0.152783127839229
4.39066897294169	0.1304	0.130396908551905
4.38833888330689	0.06375	0.063745672536345
4.38600928001933	0.16075	0.160751086329696
4.38367919038453	0.07566	0.075656064438825
4.38134910074973	0.08694	0.0869378117873796
4.37901949746217	0.18308	0.183076526433672
4.37668940782736	0.26686	0.266864439785131
4.37435931819256	0.11887	0.118874640718202
4.372029714905	0.05709	0.0570926605910589
4.3696996252702	0.20968	0.20968028316461
4.3673695356354	0.12388	0.123878143241304
4.36503993234784	0.12579	0.125787856736269
4.36270984271304	0.22515	0.225153019348948
4.36037975307824	0.13325	0.133250210301321
4.35805014979068	0.10275	0.102752029138344
4.35572006015587	0.10446	0.104458336738348
4.35339045686831	0.05814	0.0581447449344454
4.35106036723351	0.10989	0.109886715275698
4.34873027759871	0.17674	0.176738197696652
4.34640067431115	0.1263	0.126304865261433
4.34407058467635	0.13573	0.135730182966465
4.34174049504155	0.15331	0.153313014018956
4.33941089175399	0.16923	0.169233738616582
4.33708080211919	0.21918	0.219176022140618
4.33475071248439	0.103	0.102999837167085
4.33242110919683	0.06669	0.0666906956993765
4.33009101956202	0.09135	0.0913517263503453
4.32776092992722	0.15518	0.155182844798907
4.32543132663966	0.20405	0.204049856402885
4.32310123700486	0.07133	0.0713254668402053
4.32077114737006	0.08319	0.0831874701666475
4.3184415440825	0.09395	0.0939544689323307
4.3161114544477	0.0841	0.084100008496423
4.31378185116014	0.15728	0.157279596829808
4.31145176152534	0.14207	0.142069963163512
4.30912167189054	0.03571	0.0357100485925216
4.30679206860298	0.16189	0.161894321576629
4.30446197896817	0.14248	0.14247555928342
4.30213188933337	0.1603	0.160299304734247
4.29980228604581	0.15262	0.152619101277055
4.29747219641101	0.16186	0.161863350053092
4.29514210677621	0.15785	0.157851927603969
4.29281250348865	0.08929	0.0892926639687002
4.29048241385385	0.12365	0.123651755042066
4.28815232421905	0.21165	0.211651851945873
4.28582272093149	0.15804	0.158036796804157
4.28349263129669	0.18277	0.182769690996429
4.28116302800913	0.18728	0.18728258371203
4.27883293837432	0.14197	0.141974095927742
4.27650284873952	0.19224	0.192242019883261
4.27417324545196	0.17346	0.173461630837301
4.27184315581716	0.04348	0.0434766434048714
4.26951306618236	0.13569	0.135693720180463
4.2671834628948	0.16409	0.164093891731591
4.26485337326	0.17283	0.172831824167707
4.2625232836252	0.13744	0.137439699722639
4.26019368033764	0.15033	0.150330745201436
4.25786359070284	0.10567	0.105667185811909
4.25553350106803	0.08386	0.0838596035774149
4.25320389778047	0.07697	0.0769664535653918
4.25087380814567	0.12116	0.121160558129237
4.24854420485811	0.1595	0.159497919731332
4.24621411522331	0.1749	0.174904095573826
4.24388402558851	0.21022	0.210223651467572
4.24155442230095	0.14342	0.143424271404852
4.23922433266615	0.27231	0.272314837959499
4.23689424303135	0.14093	0.140931803151849
4.23456463974379	0.11061	0.110611621732081
4.23223455010899	0.11316	0.11316429294864
4.22990446047418	0.14709	0.147090336980665
4.22757485718662	0.19131	0.191314936810603
4.22524476755182	0.11586	0.115860391597736
4.22291467791702	0.18689	0.186890513096932
4.22058507462946	0.11229	0.112288351530341
4.21825498499466	0.09678	0.0967829504466263
4.2159253817071	0.0918	0.091796206616046
4.2135952920723	0.21536	0.215360077140747
4.2112652024375	0.0713	0.071295662434453
4.20893559914994	0.15244	0.152442963027744
4.20660550951514	0.12788	0.127879256499145
4.20427541988033	0.14693	0.146934641082113
4.20194581659277	0.12972	0.129715988667084
4.19961572695797	0.13564	0.135643074279569
4.19728563732317	0.11241	0.112405694330915
4.19495603403561	0.18233	0.182329061571872
4.19262594440081	0.16414	0.164142756290392
4.19029585476601	0.04668	0.0466769880708751
4.18796625147845	0.14115	0.141147158197175
4.18563616184365	0.13786	0.137859865385837
4.18330655855609	0.14572	0.145716565382101
4.18097646892129	0.10407	0.104067858319624
4.17864637928648	0.155	0.154998067003748
4.17631677599892	0.11581	0.115810830048376
4.17398668636412	0.20938	0.209376703467688
4.17165659672932	0.18904	0.189040443970657
4.16932699344176	0.17629	0.176285483193906
4.16699690380696	0.15427	0.154269072988361
4.16466681417216	0.04269	0.0426866394945667
4.1623372108846	0.19252	0.19252040569063
4.1600071212498	0.13951	0.13950787561942
4.157677031615	0.07114	0.0711442877751546
4.15534742832744	0.11583	0.115826828533425
4.15301733869263	0.08736	0.0873596463560156
4.15068773540507	0.14112	0.141121837467968
4.14835764577027	0.16306	0.163063602724823
4.14602755613547	0.18547	0.185469912368321
4.14369795284791	0.16242	0.162418071829332
4.14136786321311	0.20546	0.205463314645361
4.13903777357831	0.27696	0.276958302154363
4.13670817029075	0.15683	0.156827365117811
4.13437808065595	0.07269	0.0726914467746756
4.13204799102115	0.16379	0.163792151091582
4.12971838773359	0.1268	0.126802689388212
4.12738829809878	0.1915	0.191502190441633
4.12505820846398	0.108	0.10800300514399
4.12272860517642	0.14732	0.147315667851249
4.12039851554162	0.16778	0.167784409602974
4.11806891225406	0.09866	0.0986636939074165
4.11573882261926	0.08415	0.0841457712869479
4.11340873298446	0.15864	0.158643232525208
4.1110791296969	0.10777	0.107765535576833
4.1087490400621	0.18313	0.183129998026439
4.1064189504273	0.13723	0.137225512000692
4.10408934713974	0.24652	0.246522741594146
4.10175925750493	0.12333	0.123326706280862
4.09942916787013	0.15031	0.150312848305687
4.09709956458257	0.16543	0.165434795178084
4.09476947494777	0.12213	0.122131571590998
4.09243938531297	0.11669	0.116693171719478
4.09010978202541	0.0413	0.0413023170569187
4.08777969239061	0.15498	0.154982888149475
4.08545008910305	0.07165	0.0716503669856126
4.08311999946825	0.19119	0.191185814931909
4.08078990983345	0.0169	0.0169026048019317
4.07846006337226	0.15945	0.159446519021255
4.07613021691108	0.04599	0.0459871011739818
4.0738003704499	0.1827	0.182699619377488
4.0714702808151	0.13707	0.137073526005318
4.06914043435392	0.18074	0.180737249761092
4.06681058789274	0.13894	0.138938692928687
4.06448049825794	0.09986	0.0998564299090159
4.06215065179676	0.20469	0.20469436156144
4.05982080533558	0.19524	0.195236930669737
4.0574909588744	0.11763	0.117626968947038
4.0551608692396	0.19146	0.191459746054894
4.05283102277841	0.12204	0.122035076386737
4.05050117631723	0.15781	0.157805735412549
4.04817108668243	0.10616	0.106161350944366
4.04584124022125	0.14209	0.142092182938438
4.04351139376007	0.23578	0.235775571280197
4.04118154729889	0.10262	0.102623472062119
4.03885145766409	0.11175	0.111746795807805
4.03652161120291	0.20618	0.206179931194815
4.03419176474173	0.09868	0.0986762911118385
4.03186167510693	0.19881	0.198810077277624
4.02953182864575	0.18501	0.185008570219508
4.02720198218456	0.22016	0.220159399653668
4.02487213572338	0.11249	0.112486618539738
4.02254204608858	0.14871	0.148709242087488
4.0202121996274	0.1942	0.194204807417812
4.01788235316622	0.21034	0.210344721448883
4.01555226353142	0.07355	0.0735504617768114
4.01322241707024	0.13742	0.137418171388121
4.01089257060906	0.12306	0.123056328897326
4.00856272414788	0.11571	0.115712871275486
4.00623263451308	0.15924	0.159241211959901
4.00390278805189	0.18347	0.183467129858255
4.00157294159071	0.17387	0.173869673223645
3.99924285195591	0.21205	0.212050850999357
3.99691300549473	0.15176	0.151760584471072
3.99458315903355	0.19975	0.1997540372456
3.99225331257237	0.20501	0.205005514632145
3.98992322293757	0.21769	0.217692719454599
3.98759337647639	0.19722	0.197224677902269
3.98526353001521	0.22375	0.223749470085188
3.98293344038041	0.12069	0.120686927680915
3.98060359391923	0.08008	0.0800776029684623
3.97827374745805	0.11174	0.111743008327804
3.97594390099686	0.21917	0.219173650134969
3.97361381136206	0.21971	0.219708109292249
3.97128396490088	0.13824	0.138240613919864
3.9689541184397	0.17655	0.176554662163763
3.9666240288049	0.24526	0.245261066454974
3.96429418234372	0.15723	0.157231793595795
3.96196433588254	0.29079	0.290794128559155
3.95963448942136	0.10155	0.101554738474656
3.95730439978656	0.18935	0.189346917393345
3.95497455332538	0.22422	0.224219624772728
3.9526447068642	0.06246	0.062464964591882
3.95031461722939	0.12463	0.124626994917912
3.94798477076821	0.25126	0.251255856096889
3.94565492430703	0.19353	0.193533766534304
3.94332507784585	0.11935	0.119354176676819
3.94099498821105	0.16508	0.165084324165721
3.93866514174987	0.1732	0.173201421123279
3.93633529528869	0.19396	0.193963254422064
3.93400520565389	0.17829	0.178285971026287
3.93167535919271	0.28849	0.288489559117512
3.92934551273153	0.22613	0.226130020952369
3.92701566627035	0.11116	0.111158639967505
3.92468557663554	0.11951	0.11951034074563
3.92235573017436	0.18509	0.185086838037724
3.92002588371318	0.22683	0.2268300262926
3.91769579407838	0.16939	0.169388984286892
3.9153659476172	0.1405	0.140498531850954
3.91303610115602	0.20032	0.200317227918281
3.91070625469484	0.11595	0.115951412143486
3.90837616506004	0.21636	0.216362454483206
3.90604631859886	0.28243	0.28242748718938
3.90371647213768	0.17656	0.17656112317685
3.90138638250287	0.14384	0.143839749504478
3.89905653604169	0.23256	0.232557299294583
3.89672668958051	0.30181	0.301806906370401
3.89439684311933	0.2375	0.237499947044595
3.89206675348453	0.27525	0.275245809403055
3.88973690702335	0.1235	0.123499478275103
3.88740706056217	0.25058	0.25058155423709
3.88507697092737	0.14548	0.145479063961539
3.88274712446619	0.19582	0.195820498846254
3.88041727800501	0.24412	0.244120756860346
3.87808743154383	0.04587	0.0458722622727207
3.87575734190902	0.04502	0.0450176432016912
3.87342749544784	0.22246	0.222456300133945
3.87109764898666	0.18933	0.189328280170043
3.86876755935186	0.16819	0.168190098893839
3.86643771289068	0.31034	0.310339862910484
3.8641078664295	0.19942	0.199420498710811
3.86177801996832	0.23171	0.231708586499523
3.85944793033352	0.19914	0.199137312591438
3.85711808387234	0.2087	0.208701219331088
3.85478823741116	0.14294	0.142942570951371
3.85245814777635	0.27485	0.274846377199696
3.85012830131517	0.25813	0.258126670141393
3.84779845485399	0.19819	0.198193922238442
3.84546860839281	0.14197	0.141967294307337
3.84313851875801	0.27289	0.272887524856889
3.84080867229683	0.26561	0.265611495379915
3.83847882583565	0.26309	0.263093648510482
3.83614873620085	0.22308	0.223078318058597
3.83381888973967	0.17808	0.178083512624798
3.83148904327849	0.32692	0.326917267449269
3.82915919681731	0.21463	0.214632797928652
3.8268291071825	0.32593	0.325934835810248
3.82449926072132	0.17494	0.174937821257354
3.82216941426014	0.22877	0.228765248560705
3.81983932462534	0.20597	0.205970278805915
3.81750947816416	0.25958	0.259575977101355
3.81517963170298	0.16035	0.160345958635604
3.8128497852418	0.18997	0.189969221554181
3.810519695607	0.17755	0.177551386008838
3.80818984914582	0.21147	0.211466510885922
3.80586000268464	0.13372	0.133717172493709
3.80352991304984	0.24478	0.244782553620547
3.80120006658865	0.18447	0.184467599190877
3.79887022012747	0.19441	0.194410994398904
3.79654037366629	0.22189	0.221885310228147
3.79421028403149	0.21298	0.212977752558367
3.79188043757031	0.20312	0.203116106108032
3.78955059110913	0.11849	0.118486081235689
3.78722050147433	0.31501	0.315008693908509
3.78489065501315	0.25783	0.257829541610994
3.78256080855197	0.21934	0.219340589587456
3.78023096209079	0.29467	0.29467236361041
3.77790087245598	0.30308	0.303078598769679
3.7755710259948	0.19581	0.195805714971518
3.77324117953362	0.20467	0.204665913674048
3.77091108989882	0.30553	0.305529544332921
3.76858124343764	0.30552	0.305519668958416
3.76625139697646	0.24953	0.249525970371505
3.76392155051528	0.14873	0.148731343489005
3.76159146088048	0.34505	0.345047465250184
3.7592616144193	0.35655	0.356552268000455
3.75693176795812	0.26098	0.260976460751494
3.75460167832332	0.20258	0.202576231908632
3.75227183186214	0.38777	0.387765535708999
3.74994198540095	0.38949	0.389494714667658
3.74761213893977	0.22068	0.220680272154925
3.74528204930497	0.18311	0.18311428261082
3.74295220284379	0.20227	0.202266182741575
3.74062235638261	0.25117	0.251171204736207
3.73829226674781	0.15747	0.157469772939078
3.73596242028663	0.16888	0.168879307081354
3.73363257382545	0.20817	0.208165253385668
3.73130272736427	0.32679	0.32678701679469
3.72897263772947	0.29699	0.296985967684998
3.72664279126828	0.20242	0.20241886510902
3.7243129448071	0.2382	0.238195030569356
3.7219828551723	0.21403	0.214030567551349
3.71965300871112	0.1635	0.163499894417822
3.71732316224994	0.29718	0.297182473884267
3.71499331578876	0.29896	0.298957095345802
3.71266322615396	0.1529	0.152901564532408
3.71033337969278	0.29699	0.296985357935296
3.7080035332316	0.31683	0.316830344565065
3.7056734435968	0.28211	0.28211382434553
3.70334359713562	0.37598	0.375976481170613
3.70101375067444	0.29879	0.29879489612562
3.69868390421325	0.25586	0.255864096134528
3.69635381457845	0.29449	0.294488296748311
3.69402396811727	0.33936	0.339356132134018
3.69169412165609	0.25696	0.256959011134816
3.68936403202129	0.27709	0.277089149796626
3.68703418556011	0.27903	0.279029996269558
3.68470433909893	0.31563	0.315629765075675
3.68237424946413	0.20455	0.204548802647746
3.68004440300295	0.1983	0.198298626299964
3.67771455654177	0.23051	0.230508479186879
3.67538471008058	0.24524	0.245242251118482
3.67305462044578	0.26691	0.266911893496274
3.6707247739846	0.17521	0.175207203037606
3.66839492752342	0.34481	0.344808843161297
3.66606483788862	0.31047	0.310474688475944
3.66373499142744	0.28979	0.289786183823777
3.66140514496626	0.3159	0.315895178003373
3.65907529850508	0.2429	0.242896788022799
3.65674520887028	0.41301	0.413006209432712
3.6544153624091	0.39467	0.394667090606526
3.65208551594792	0.29813	0.298128930354153
3.64975542631311	0.41733	0.41733269462511
3.64742557985193	0.40077	0.400772185082695
3.64509573339075	0.39904	0.39904041191697
3.64276588692957	0.36125	0.361253585270793
3.64043579729477	0.41655	0.416552820531522
3.63810595083359	0.48534	0.485336356871911
3.63577610437241	0.37891	0.378909941551257
3.63344601473761	0.41239	0.412385424542546
3.63111616827643	0.34341	0.343410622970962
3.62878632181525	0.48606	0.486055743421225
3.62645647535407	0.37034	0.370335201355657
3.62412638571926	0.42746	0.427459884802538
3.62179653925808	0.34545	0.345452534165856
3.6194666927969	0.44427	0.444267569981168
3.6171366031621	0.51426	0.514260555296043
3.61480675670092	0.57851	0.578505748807811
3.61247691023974	0.58028	0.580284719821861
3.61014706377856	0.72408	0.724077993255854
3.60781697414376	0.52166	0.521657941786763
3.60548712768258	0.55871	0.558706396294135
3.6031572812214	0.59532	0.595322556264236
3.60082719158659	0.62108	0.621075897740725
3.59849734512541	0.72912	0.729115486923996
3.59616749866423	0.80057	0.800567091493795
3.59383765220305	0.72598	0.725984649360705
3.59150756256825	0.8791	0.879100335191636
3.58917771610707	1.12834	1.12834002935697
3.58684786964589	1.00768	1.00767912457792
3.58451778001109	1.28934	1.2893388301092
3.58218793354991	1.1187	1.11869735261913
3.57985808708873	1.25075	1.25074847911671
3.57752824062755	1.44913	1.44913106493157
3.57519815099274	1.41093	1.41093264689659
3.57286830453156	1.29076	1.29075594758951
3.57053845807038	1.03158	1.03157958692134
3.56820836843558	0.88926	0.889263812881942
3.5658785219744	0.84042	0.840423650357794
3.56354867551322	0.79425	0.794250640821145
3.56121882905204	0.63851	0.638508007364889
3.55888873941724	0.55508	0.555075129487137
3.55655889295606	0.56334	0.563338037854688
3.55422904649488	0.33068	0.330684470748929
3.55189895686007	0.2968	0.296798590799089
3.54956911039889	0.36114	0.361141789837881
3.54723926393771	0.2259	0.225900766338132
3.54490941747653	0.1944	0.194400296829816
3.54257932784173	0.19718	0.197182168718945
3.54024948138055	0.07236	0.0723649713451779
3.53791963491937	0.02952	0.0295230059983098
3.53558954528457	0.17852	0.178520082824708
3.53325969882339	0.35933	0.359329505894406
3.53092985236221	0.28136	0.281356173076392
3.52860000590103	0.13662	0.136617169527619
3.52626991626622	0.13442	0.13441986066482
3.52394006980504	0.0588	0.0588016550347394
3.52161022334386	0.11111	0.111105879958577
3.51928013370906	0.16806	0.168059119756075
3.51695028724788	0.06156	0.0615567989508105
3.5146204407867	0.22953	0.229532906066088
3.51229059432552	0.16121	0.161207328285715
3.50996050469072	0.3099	0.309897625446859
3.50763065822954	0.56234	0.562337956618983
3.50530081176836	0.81032	0.810321461181006
3.50297072213356	0.83048	0.830484696479742
3.50064087567237	0.41611	0.416108057316452
3.49831102921119	0.20262	0.202624990704739
3.49598118275001	0.21194	0.211936853397392
3.49365109311521	0.07554	0.0755387727133065
3.49132124665403	0.02578	0.0257813507659463
3.48899140019285	0.22132	0.221323824418657
3.48666131055805	0.43192	0.431920666084736
3.48433146409687	0.08403	0.0840319525729218
3.48200161763569	0.0721	0.0720962034899677
3.47967177117451	0.01449	0.0144919686212315
3.47734168153971	0.12837	0.128371029196471
3.47501183507852	0.06712	0.0671210482994316
3.47268198861734	0.14067	0.140672541604872
3.47035189898254	0.36496	0.364958428358194
3.46802205252136	0.26659	0.266590125946412
3.46569220606018	0.29695	0.296953964736733
3.463362359599	0.05384	0.0538426951770958
3.4610322699642	0.07656	0.0765622715575098
3.45870242350302	0.19728	0.197278904919282
3.45637257704184	0.32638	0.326384902200166
3.45404248740704	0.24891	0.248912618832999
3.45171264094586	0.12848	0.128482410865875
3.44938279448467	0.0582	0.0581950195682761
3.44705294802349	0.14054	0.140537733791543
3.44472285838869	0.28158	0.281575702767553
3.44239301192751	0.12739	0.127391090661964
3.44006316546633	0.11438	0.114378653529673
3.43773307583153	0.03474	0.0347440286769469
3.43540322937035	0.04202	0.0420226370224001
3.43307338290917	0.06699	0.0669851707817125
3.43074353644799	0.12721	0.127211654431561
3.42841344681319	0.03455	0.0345502999977473
3.42608360035201	0.07817	0.0781747030467761
3.42375375389082	0.14007	0.140072673731482
3.42142366425602	0.0825	0.0825047703446754
3.41909381779484	0.25801	0.258006378090573
3.41676397133366	0.14327	0.143265805997715
3.41443412487248	0.16171	0.161709614827321
3.41210403523768	0.14142	0.14141972729738
3.4097741887765	0.28287	0.282865563797237
3.40744434231532	0.1739	0.173903931488329
3.40511425268052	0.13854	0.1385368606612
3.40278440621934	0.16603	0.166029378496464
3.40045455975816	0.03882	0.0388242702663423
3.39812471329697	0.20971	0.209714903428936
3.39579462366217	0.28008	0.280083142695429
3.39346477720099	0.6114	0.611401109145136
3.38880484110501	0.6114	0.611401109145136
3.38647499464383	0.28008	0.280083142695429
3.38414514818265	0.20971	0.209714903428936
3.38181530172147	0.03882	0.0388242702663424
3.37948521208667	0.16603	0.166029378496464
3.37715536562549	0.13854	0.1385368606612
3.3748255191643	0.1739	0.173903931488329
3.3724954295295	0.28287	0.282865563797237
3.37016558306832	0.14142	0.14141972729738
3.36783573660714	0.16171	0.161709614827321
3.36550589014596	0.14327	0.143265805997716
3.36317580051116	0.25801	0.258006378090573
3.36084595404998	0.0825	0.0825047703446755
3.3585161075888	0.14007	0.140072673731482
3.356186017954	0.07817	0.0781747030467761
3.35385617149282	0.03455	0.0345502999977472
3.35152632503164	0.12721	0.127211654431561
3.34919647857045	0.06699	0.0669851707817125
3.34686638893565	0.04202	0.0420226370224001
3.34453654247447	0.03474	0.0347440286769467
3.34220669601329	0.11438	0.114378653529673
3.33987660637849	0.12739	0.127391090661964
3.33754675991731	0.28158	0.281575702767553
3.33521691345613	0.14054	0.140537733791543
3.33288706699495	0.0582	0.0581950195682759
3.33055697736015	0.12848	0.128482410865875
3.32822713089897	0.24891	0.248912618832999
3.32589728443779	0.32638	0.326384902200166
3.32356719480298	0.19728	0.197278904919282
3.3212373483418	0.07656	0.0765622715575098
3.31890750188062	0.05384	0.0538426951770958
3.31657765541944	0.29695	0.296953964736733
3.31424756578464	0.26659	0.266590125946412
3.31191771932346	0.36496	0.364958428358194
3.30958787286228	0.14067	0.140672541604872
3.30725778322748	0.06712	0.0671210482994314
3.3049279367663	0.12837	0.128371029196471
3.30259809030512	0.01449	0.0144919686212317
3.30026824384394	0.0721	0.0720962034899678
3.29793815420913	0.08403	0.0840319525729219
3.29560830774795	0.43192	0.431920666084736
3.29327846128677	0.22132	0.221323824418657
3.29094837165197	0.02578	0.0257813507659463
3.28861852519079	0.07554	0.0755387727133066
3.28628867872961	0.21194	0.211936853397392
3.28395883226843	0.20262	0.202624990704739
3.28162874263363	0.41611	0.416108057316452
3.27929889617245	0.83048	0.830484696479742
3.27696904971127	0.81032	0.810321461181006
3.27463896007646	0.56234	0.562337956618983
3.27230911361528	0.3099	0.309897625446859
3.2699792671541	0.16121	0.161207328285715
3.26764942069292	0.22953	0.229532906066087
3.26531933105812	0.06156	0.0615567989508104
3.26298948459694	0.16806	0.168059119756075
3.26065963813576	0.11111	0.111105879958577
3.25832954850096	0.0588	0.0588016550347396
3.25599970203978	0.13442	0.13441986066482
3.2536698555786	0.13662	0.136617169527619
3.25134000911742	0.28136	0.281356173076392
3.24900991948261	0.35933	0.359329505894406
3.24668007302143	0.17852	0.178520082824708
3.24435022656025	0.02952	0.0295230059983097
3.24202013692545	0.07236	0.072364971345178
3.23969029046427	0.19718	0.197182168718945
3.23736044400309	0.1944	0.194400296829816
3.23503035436829	0.2259	0.225900766338132
3.23270050790711	0.36114	0.361141789837881
3.23037066144593	0.2968	0.296798590799089
3.22804081498475	0.33068	0.33068447074893
3.22571072534995	0.56334	0.563338037854688
3.22338087888876	0.55508	0.555075129487137
3.22105103242758	0.63851	0.638508007364889
3.21872094279278	0.79425	0.794250640821145
3.2163910963316	0.84042	0.840423650357794
3.21406124987042	0.88926	0.889263812881942
3.21173140340924	1.03158	1.03157958692134
3.20940131377444	1.29076	1.29075594758951
3.20707146731326	1.41093	1.41093264689659
3.20474162085208	1.44913	1.44913106493157
3.20241153121728	1.25075	1.25074847911671
3.2000816847561	1.1187	1.11869735261913
3.19775183829491	1.28934	1.2893388301092
3.19542199183373	1.00768	1.00767912457792
3.19309190219893	1.12834	1.12834002935697
3.19076205573775	0.8791	0.879100335191636
3.18843220927657	0.72598	0.725984649360705
3.18610211964177	0.80057	0.800567091493795
3.18377227318059	0.72912	0.729115486923996
3.18144242671941	0.62108	0.621075897740725
3.17911258025823	0.59532	0.595322556264236
3.17678249062343	0.55871	0.558706396294135
3.17445264416225	0.52166	0.521657941786763
3.17212279770106	0.72408	0.724077993255854
3.16979270806626	0.58028	0.580284719821861
3.16746286160508	0.57851	0.578505748807811
3.1651330151439	0.51426	0.514260555296043
3.16280316868272	0.44427	0.444267569981168
3.16047307904792	0.34545	0.345452534165856
3.15814323258674	0.42746	0.427459884802538
3.15581338612556	0.37034	0.370335201355657
3.15348329649076	0.48606	0.486055743421224
3.15115345002958	0.34341	0.343410622970962
3.14882360356839	0.41239	0.412385424542546
3.14649375710721	0.37891	0.378909941551258
3.14416366747241	0.48534	0.485336356871911
3.14183382101123	0.41655	0.416552820531522
3.13950397455005	0.36125	0.361253585270793
3.13717388491525	0.39904	0.39904041191697
3.13484403845407	0.40077	0.400772185082695
3.13251419199289	0.41733	0.41733269462511
3.13018434553171	0.29813	0.298128930354153
3.12785425589691	0.39467	0.394667090606526
3.12552440943573	0.41301	0.413006209432712
3.12319456297454	0.2429	0.242896788022799
3.12086447333974	0.3159	0.315895178003373
3.11853462687856	0.28979	0.289786183823777
3.11620478041738	0.31047	0.310474688475944
3.1138749339562	0.34481	0.344808843161297
3.1115448443214	0.17521	0.175207203037606
3.10921499786022	0.26691	0.266911893496274
3.10688515139904	0.24524	0.245242251118482
3.10455506176424	0.23051	0.230508479186879
3.10222521530306	0.1983	0.198298626299964
3.09989536884188	0.20455	0.204548802647746
3.09756552238069	0.31563	0.315629765075675
3.09523543274589	0.27903	0.279029996269558
3.09290558628471	0.27709	0.277089149796626
3.09057573982353	0.25696	0.256959011134816
3.08824565018873	0.33936	0.339356132134018
3.08591580372755	0.29449	0.294488296748311
3.08358595726637	0.25586	0.255864096134528
3.08125611080519	0.29879	0.29879489612562
3.07892602117039	0.37598	0.375976481170611
3.07659617470921	0.28211	0.28211382434553
3.07426632824803	0.31683	0.316830344565065
3.07193623861322	0.29699	0.296985357935296
3.06960639215204	0.1529	0.152901564532407
3.06727654569086	0.29896	0.298957095345802
3.06494669922968	0.29718	0.297182473884267
3.06261660959488	0.1635	0.163499894417822
3.0602867631337	0.21403	0.214030567551349
3.05795691667252	0.2382	0.238195030569356
3.05562682703772	0.20242	0.20241886510902
3.05329698057654	0.29699	0.296985967684999
3.05096713411536	0.32679	0.32678701679469
3.04863728765417	0.20817	0.208165253385668
3.04630719801937	0.16888	0.168879307081354
3.04397735155819	0.15747	0.157469772939078
3.04164750509701	0.25117	0.251171204736207
3.03931741546221	0.20227	0.202266182741575
3.03698756900103	0.18311	0.18311428261082
3.03465772253985	0.22068	0.220680272154925
3.03232787607867	0.38949	0.389494714667658
3.02999778644387	0.38777	0.387765535708999
3.02766793998269	0.20258	0.202576231908632
3.02533809352151	0.26098	0.260976460751494
3.0230080038867	0.35655	0.356552268000455
3.02067815742552	0.34505	0.345047465250184
3.01834831096434	0.14873	0.148731343489005
3.01601846450316	0.24953	0.249525970371505
3.01368837486836	0.30552	0.305519668958416
3.01135852840718	0.30553	0.305529544332921
3.009028681946	0.20467	0.204665913674048
3.0066985923112	0.19581	0.195805714971518
3.00436874585002	0.30308	0.303078598769679
3.00203889938884	0.29467	0.294672363610411
2.99970905292766	0.21934	0.219340589587456
2.99737896329285	0.25783	0.257829541610994
2.99504911683167	0.31501	0.315008693908509
2.99271927037049	0.11849	0.118486081235689
2.99038918073569	0.20312	0.203116106108032
2.98805933427451	0.21298	0.212977752558367
2.98572948781333	0.22189	0.221885310228146
2.98339964135215	0.19441	0.194410994398903
2.98106955171735	0.18447	0.184467599190877
2.97873970525617	0.24478	0.244782553620547
2.97640985879499	0.13372	0.133717172493709
2.97407976916019	0.21147	0.211466510885922
2.971749922699	0.17755	0.177551386008838
2.96942007623782	0.18997	0.189969221554182
2.96709022977664	0.16035	0.160345958635604
2.96476014014184	0.25958	0.259575977101355
2.96243029368066	0.20597	0.205970278805915
2.96010044721948	0.22877	0.228765248560705
2.95777035758468	0.17494	0.174937821257354
2.9554405111235	0.32593	0.325934835810248
2.95311066466232	0.21463	0.214632797928652
2.95078081820114	0.32692	0.326917267449269
2.94845072856634	0.17808	0.178083512624798
2.94612088210515	0.22308	0.223078318058597
2.94379103564397	0.26309	0.263093648510482
2.94146094600917	0.26561	0.265611495379915
2.93913109954799	0.27289	0.272887524856889
2.93680125308681	0.14197	0.141967294307337
2.93447140662563	0.19819	0.198193922238442
2.93214131699083	0.25813	0.258126670141393
2.92981147052965	0.27485	0.274846377199696
2.92748162406847	0.14294	0.142942570951371
2.92515153443367	0.2087	0.208701219331088
2.92282168797248	0.19914	0.199137312591438
2.9204918415113	0.23171	0.231708586499523
2.91816199505012	0.19942	0.199420498710811
2.91583190541532	0.31034	0.310339862910484
2.91350205895414	0.16819	0.168190098893838
2.91117221249296	0.18933	0.189328280170043
2.90884212285816	0.22246	0.222456300133945
2.90651227639698	0.04502	0.0450176432016913
2.9041824299358	0.04587	0.0458722622727206
2.90185258347462	0.24412	0.244120756860346
2.89952249383982	0.19582	0.195820498846254
2.89719264737863	0.14548	0.145479063961539
2.89486280091745	0.25058	0.25058155423709
2.89253271128265	0.1235	0.123499478275103
2.89020286482147	0.27525	0.275245809403055
2.88787301836029	0.2375	0.237499947044595
2.88554317189911	0.30181	0.301806906370401
2.88321308226431	0.23256	0.232557299294583
2.88088323580313	0.14384	0.143839749504478
2.87855338934195	0.17656	0.17656112317685
2.87622329970715	0.28243	0.28242748718938
2.87389345324597	0.21636	0.216362454483207
2.87156360678478	0.11595	0.115951412143486
2.8692337603236	0.20032	0.200317227918281
2.8669036706888	0.1405	0.140498531850954
2.86457382422762	0.16939	0.169388984286892
2.86224397776644	0.22683	0.2268300262926
2.85991388813164	0.18509	0.185086838037724
2.85758404167046	0.11951	0.11951034074563
2.85525419520928	0.11116	0.111158639967505
2.8529243487481	0.22613	0.226130020952369
2.8505942591133	0.28849	0.288489559117512
2.84826441265212	0.17829	0.178285971026287
2.84593456619093	0.19396	0.193963254422064
2.84360447655613	0.1732	0.173201421123279
2.84127463009495	0.16508	0.165084324165721
2.83894478363377	0.11935	0.119354176676819
2.83661493717259	0.19353	0.193533766534304
2.83428484753779	0.25126	0.251255856096889
2.83195500107661	0.12463	0.124626994917912
2.82962515461543	0.06246	0.0624649645918821
2.82729506498063	0.22422	0.224219624772728
2.82496521851945	0.18935	0.189346917393345
2.82263537205827	0.10155	0.101554738474656
2.82030552559708	0.29079	0.290794128559155
2.81797543596228	0.15723	0.157231793595795
2.8156455895011	0.24526	0.245261066454974
2.81331574303992	0.17655	0.176554662163763
2.81098565340512	0.13824	0.138240613919864
2.80865580694394	0.21971	0.219708109292249
2.80632596048276	0.21917	0.219173650134969
2.80399611402158	0.11174	0.111743008327804
2.80166602438678	0.08008	0.0800776029684622
2.7993361779256	0.12069	0.120686927680915
2.79700633146442	0.22375	0.223749470085188
2.79467624182961	0.19722	0.197224677902269
2.79234639536843	0.21769	0.217692719454599
2.79001654890725	0.20501	0.205005514632145
2.78768645927245	0.19975	0.1997540372456
2.78535661281127	0.15176	0.151760584471072
2.78302676635009	0.21205	0.212050850999357
2.78069691988891	0.17387	0.173869673223645
2.77836683025411	0.18347	0.183467129858255
2.77603698379293	0.15924	0.159241211959901
2.77370713733175	0.11571	0.115712871275486
2.77137704769694	0.12306	0.123056328897326
2.76904720123576	0.13742	0.137418171388121
2.76671735477458	0.07355	0.0735504617768114
2.7643875083134	0.21034	0.210344721448884
2.7620574186786	0.1942	0.194204807417812
2.75972757221742	0.14871	0.148709242087488
2.75739772575624	0.11249	0.112486618539738
2.75506763612144	0.22016	0.220159399653668
2.75273778966026	0.18501	0.185008570219508
2.75040794319908	0.19881	0.198810077277624
2.7480780967379	0.09868	0.0986762911118385
2.74574800710309	0.20618	0.206179931194815
2.74341816064191	0.11175	0.111746795807805
2.74108831418073	0.10262	0.102623472062119
2.73875822454593	0.23578	0.235775571280197
2.73642837808475	0.14209	0.142092182938438
2.73409853162357	0.10616	0.106161350944366
2.73176868516239	0.15781	0.157805735412549
2.72943859552759	0.12204	0.122035076386737
2.72710874906641	0.19146	0.191459746054894
2.72477890260523	0.11763	0.117626968947038
2.72244881297042	0.19524	0.195236930669737
2.72011896650924	0.20469	0.20469436156144
2.71778912004806	0.09986	0.0998564299090158
2.71545927358688	0.13894	0.138938692928687
2.71312918395208	0.18074	0.180737249761092
2.7107993374909	0.13707	0.137073526005318
2.70846949102972	0.1827	0.182699619377488
2.70613940139492	0.04599	0.0459871011739819
2.70380955493374	0.15945	0.159446519021255
2.70147970847256	0.0169	0.0169026048019318
2.69914986201138	0.19119	0.191185814931909
2.69681977237657	0.07165	0.0716503669856124
2.69448992591539	0.15498	0.154982888149475
2.69216007945421	0.0413	0.0413023170569187
2.68982998981941	0.11669	0.116693171719478
2.68750014335823	0.12213	0.122131571590998
2.68517029689705	0.16543	0.165434795178084
2.68284045043587	0.15031	0.150312848305687
2.68051036080107	0.12333	0.123326706280862
2.67818051433989	0.24652	0.246522741594146
2.67585066787871	0.13723	0.137225512000692
2.67352057824391	0.18313	0.183129998026439
2.67119073178272	0.10777	0.107765535576833
2.66886088532154	0.15864	0.158643232525208
2.66653103886036	0.08415	0.0841457712869478
2.66420094922556	0.09866	0.0986636939074165
2.66187110276438	0.16778	0.167784409602974
2.6595412563032	0.14732	0.147315667851249
2.6572111666684	0.108	0.10800300514399
2.65488132020722	0.1915	0.191502190441633
2.65255147374604	0.1268	0.126802689388212
2.65022162728486	0.16379	0.163792151091582
2.64789153765006	0.07269	0.0726914467746755
2.64556169118887	0.15683	0.156827365117811
2.64323184472769	0.27696	0.276958302154363
2.64090175509289	0.20546	0.205463314645361
2.63857190863171	0.16242	0.162418071829331
2.63624206217053	0.18547	0.185469912368321
2.63391221570935	0.16306	0.163063602724823
2.63158212607455	0.14112	0.141121837467968
2.62925227961337	0.08736	0.0873596463560156
2.62692243315219	0.11583	0.115826828533425
2.62459234351739	0.07114	0.0711442877751547
2.62226249705621	0.13951	0.13950787561942
2.61993265059502	0.19252	0.19252040569063
2.61760280413384	0.04269	0.0426866394945665
2.61527271449904	0.15427	0.154269072988361
2.61294286803786	0.17629	0.176285483193906
2.61061302157668	0.18904	0.189040443970657
2.60828293194188	0.20938	0.209376703467688
2.6059530854807	0.11581	0.115810830048376
2.60362323901952	0.155	0.154998067003748
2.60129339255834	0.10407	0.104067858319624
2.59896330292354	0.14572	0.145716565382101
2.59663345646235	0.13786	0.137859865385837
2.59430361000117	0.14115	0.141147158197175
2.59197352036637	0.04668	0.0466769880708752
2.58964367390519	0.16414	0.164142756290392
2.58731382744401	0.18233	0.182329061571872
2.58498398098283	0.11241	0.112405694330915
2.58265389134803	0.13564	0.135643074279569
2.58032404488685	0.12972	0.129715988667084
2.57799419842567	0.14693	0.146934641082112
2.57566410879087	0.12788	0.127879256499145
2.57333426232969	0.15244	0.152442963027744
2.5710044158685	0.0713	0.0712956624344528
2.56867456940732	0.21536	0.215360077140747
2.56634447977252	0.0918	0.0917962066160458
2.56401463331134	0.09678	0.0967829504466262
2.56168478685016	0.11229	0.112288351530341
2.55935469721536	0.18689	0.186890513096932
2.55702485075418	0.11586	0.115860391597736
2.554695004293	0.19131	0.191314936810603
2.55236515783182	0.14709	0.147090336980665
2.55003506819702	0.11316	0.11316429294864
2.54770522173584	0.11061	0.110611621732081
2.54537537527465	0.14093	0.140931803151849
2.54304528563985	0.27231	0.272314837959499
2.54071543917867	0.14342	0.143424271404852
2.53838559271749	0.21022	0.210223651467572
2.53605574625631	0.1749	0.174904095573826
2.53372565662151	0.1595	0.159497919731332
2.53139581016033	0.12116	0.121160558129237
2.52906596369915	0.07697	0.0769664535653917
2.52673587406435	0.08386	0.0838596035774148
2.52440602760317	0.10567	0.105667185811909
2.52207618114199	0.15033	0.150330745201436
2.5197463346808	0.13744	0.137439699722639
2.517416245046	0.17283	0.172831824167707
2.51508639858482	0.16409	0.164093891731591
2.51275655212364	0.13569	0.135693720180463
2.51042646248884	0.04348	0.0434766434048712
2.50809661602766	0.17346	0.173461630837301
2.50576676956648	0.19224	0.192242019883261
2.5034369231053	0.14197	0.141974095927742
2.5011068334705	0.18728	0.18728258371203
2.49877698700932	0.18277	0.182769690996429
2.49644714054814	0.15804	0.158036796804157
2.49411705091333	0.21165	0.211651851945874
2.49178720445215	0.12365	0.123651755042066
2.48945735799097	0.08929	0.0892926639687001
2.48712751152979	0.15785	0.157851927603969
2.48479742189499	0.16186	0.161863350053092
2.48246757543381	0.15262	0.152619101277055
2.48013772897263	0.1603	0.160299304734247
2.47780763933783	0.14248	0.14247555928342
2.47547779287665	0.16189	0.161894321576628
2.47314794641547	0.03571	0.0357100485925216
2.47081809995429	0.14207	0.142069963163512
2.46848801031948	0.15728	0.157279596829808
2.4661581638583	0.0841	0.0841000084964229
2.46382831739712	0.09395	0.0939544689323306
2.46149822776232	0.08319	0.0831874701666476
2.45916838130114	0.07133	0.0713254668402054
2.45683853483996	0.20405	0.204049856402885
2.45450868837878	0.15518	0.155182844798907
2.45217859874398	0.09135	0.0913517263503454
2.4498487522828	0.06669	0.0666906956993765
2.44751890582162	0.103	0.102999837167085
2.44518881618681	0.21918	0.219176022140618
2.44285896972563	0.16923	0.169233738616582
2.44052912326445	0.15331	0.153313014018956
2.43819927680327	0.13573	0.135730182966465
2.43586918716847	0.1263	0.126304865261433
2.43353934070729	0.17674	0.176738197696652
2.43120949424611	0.10989	0.109886715275698
2.42887940461131	0.05814	0.0581447449344455
2.42654955815013	0.10446	0.104458336738348
2.42421971168895	0.10275	0.102752029138344
2.42188986522777	0.13325	0.133250210301321
2.41955977559296	0.22515	0.225153019348948
2.41722992913178	0.12579	0.125787856736269
2.4149000826706	0.12388	0.123878143241304
2.4125699930358	0.20968	0.20968028316461
2.41024014657462	0.05709	0.057092660591059
2.40791030011344	0.11887	0.118874640718202
2.40558045365226	0.26686	0.266864439785131
2.40325036401746	0.18308	0.183076526433672
2.40092051755628	0.08694	0.0869378117873795
2.3985906710951	0.07566	0.075656064438825
2.3962605814603	0.16075	0.160751086329696
2.39393073499911	0.06375	0.063745672536345
2.39160088853793	0.1304	0.130396908551905
2.38927104207675	0.15278	0.152783127839229
2.38694095244195	0.06693	0.0669337993122491
2.38461110598077	0.21052	0.210516297138552
2.38228125951959	0.12868	0.128675342895844
2.37995116988479	0.12883	0.128827395207943
2.37762132342361	0.02815	0.028150663955266
2.37529147696243	0.18751	0.187511457023172
2.37296163050125	0.06958	0.0695812925955384
2.37063154086645	0.06976	0.0697621320280707
2.36830169440526	0.11916	0.119161089029893
2.36597184794408	0.23006	0.230063159205226
2.36364175830928	0.11044	0.110443191751803
2.3613119118481	0.15309	0.153088577960456
2.35898206538692	0.18517	0.185165514785253
2.35665197575212	0.19501	0.195007546973961
2.35432212929094	0.12484	0.124837385817095
2.35199228282976	0.15114	0.151135722913822
2.34966243636858	0.16085	0.160854713593339
2.34733234673378	0.14442	0.144416422158559
2.34500250027259	0.08391	0.0839145238296504
2.34267265381141	0.10151	0.101511610359089
2.34034256417661	0.15574	0.155743143918627
2.33801271771543	0.19491	0.194910706197792
2.33568287125425	0.10153	0.101530998194044
2.33335302479307	0.2275	0.22750136357296
2.33102293515827	0.09648	0.0964783254775476
2.32869308869709	0.11896	0.118958311811854
2.32636324223591	0.15518	0.15517659470233
2.32403315260111	0.0918	0.0918028364480457
2.32170330613993	0.0776	0.0776035065804351
2.31937345967874	0.10847	0.108465754479302
2.31704361321756	0.07954	0.0795424644784815
2.31471352358276	0.15084	0.15084058389095
2.31238367712158	0.10829	0.108290520702966
2.3100538306604	0.15705	0.157054714947592
2.3077237410256	0.11503	0.115027776338475
2.30539389456442	0.24864	0.248636639442872
2.30306404810324	0.12705	0.127053278872613
2.30073420164206	0.09367	0.0936707333238948
2.29840411200726	0.0959	0.0958971013425382
2.29607426554608	0.11465	0.114652142309236
2.29374441908489	0.12452	0.124515459308834
2.29141432945009	0.11107	0.111074158752659
2.28908448298891	0.16157	0.161574143413362
2.28675463652773	0.13493	0.134925603510926
2.28442479006655	0.14566	0.145662618812304
2.28209470043175	0.16393	0.16392718760494
2.27976485397057	0.11741	0.117410096245178
2.27743500750939	0.13403	0.134031164308446
2.27510491787459	0.12837	0.128368537635637
2.27277507141341	0.09357	0.0935689043820682
2.27044522495223	0.16752	0.167523329891758
2.26811537849104	0.08484	0.0848383601576487
2.26578528885624	0.11606	0.116060851377493
2.26345544239506	0.09637	0.0963741160047448
2.26112559593388	0.12231	0.122314603348014
2.25879550629908	0.12073	0.120725334930521
2.2564656598379	0.14075	0.140753474189495
2.25413581337672	0.15523	0.155225030652958
2.25180596691554	0.22312	0.223118281381781
2.24947587728074	0.08915	0.0891524993368335
2.24714603081956	0.15191	0.151911158458007
2.24481618435837	0.09177	0.0917695109812231
2.24248609472357	0.05884	0.0588363568590951
2.24015624826239	0.18646	0.186457426406921
2.23782640180121	0.20142	0.201417951693655
2.23549655534003	0.23143	0.231431027226098
2.23316646570523	0.16488	0.164883244416347
2.23083661924405	0.20241	0.202411590575651
2.22850677278287	0.10943	0.109425439366845
2.22617668314807	0.05459	0.0545936036431679
2.22384683668689	0.14367	0.143674652125596
[truncated: 2,497 more rows]
