# Supplementary material for: High-resolution spectroscopy of single nuclear spins via sequential weak measurements
Source: Nat Commun. 2019 Feb 5;10:594. doi: 10.1038/s41467-019-08544-z (PMC6363762; doi:10.1038/s41467-019-08544-z)
Supplement: Supplementary file 3 — Source Data [file 41467_2019_8544_MOESM3_ESM.zip › SI/FigS3/Fig3Sa_R1.txt]

0.01	29035.0836566667	0.01	3810.75360001142	0.01	28974.2329120118	0.01	3777.77777777778	0.01	1	0.01	8.07602762639048
0.011	25172.540770367	0.011	3467.30585632946	0.011	25114.4064851742	0.011	3434.34343434343	0.011	1	0.011	8.07602762639048
0.0121	21824.3201391191	0.0121	3155.07810323791	0.0121	21768.7700315641	0.0121	3122.13039485767	0.0121	1	0.0121	8.07602762639048
0.01331	18921.9176863415	0.01331	2871.23191452865	0.01331	18868.8253081699	0.01331	2838.30035896151	0.01331	1	0.01331	8.07602762639048
0.014641	16405.9546784977	0.014641	2613.18687982953	0.014641	16355.1991221368	0.014641	2580.27305360138	0.014641	1	0.014641	8.07602762639048
0.0161051	14224.9621122872	0.0161051	2378.59714665217	0.0161051	14176.4277296543	0.0161051	2345.70277600125	0.0161051	1	0.0161051	8.07602762639048
0.01771561	12334.3270399392	0.01771561	2165.33009484735	0.01771561	12287.9031721539	0.01771561	2132.45706909205	0.01771561	1	0.01771561	8.07602762639048
0.019487171	10695.3792599813	0.019487171	1971.44694961126	0.019487171	10650.9599772009	0.019487171	1938.59733553822	0.019487171	1	0.019487171	8.07602762639048
0.0214358881	9274.5996746887	0.0214358881	1795.18515681095	0.0214358881	9232.08352528463	0.0214358881	1762.36121412566	0.0214358881	1	0.0214358881	8.07602762639048
0.02357947691	8042.93410641751	0.02357947691	1634.94236042075	0.02357947691	8002.22387468133	0.02357947691	1602.14655829605	0.02357947691	1	0.02357947691	8.07602762639048
0.025937424601	6975.19852413259	0.025937424601	1489.26183642882	0.025937424601	6936.20099570596	0.025937424601	1456.49687117823	0.025937424601	1	0.025937424601	8.07602762639048
0.0285311670611	6049.56350300299	0.0285311670611	1356.81925081636	0.0285311670611	6012.18923717606	0.0285311670611	1324.08806470748	0.0285311670611	1	0.0285311670611	8.07602762639048
0.03138428376721	5247.10736210703	0.03138428376721	1236.41062125256	0.03138428376721	5211.27047010215	0.03138428376721	1203.71642246135	0.03138428376721	1	0.03138428376721	8.07602762639048
0.034522712143931	4551.42883140565	0.034522712143931	1126.94137309465	0.034522712143931	4517.04675971153	0.034522712143931	1094.28765678304	0.034522712143931	1	0.034522712143931	8.07602762639048
0.0379749833583241	3948.31131793265	0.0379749833583241	1027.41639023497	0.0379749833583241	3915.30463568907	0.0379749833583241	994.806960711857	0.0379749833583241	1	0.0379749833583241	8.07602762639048
0.0417724816941566	3425.43189758294	0.0417724816941566	936.930970384829	0.0417724816941566	3393.72408693579	0.0417724816941566	904.369964283506	0.0417724816941566	1	0.0417724816941566	8.07602762639048
0.0459497298635722	2972.10907458049	0.0459497298635722	854.662602612124	0.0459497298635722	2941.62632283176	0.0459497298635722	822.154512985006	0.0459497298635722	1	0.0459497298635722	8.07602762639048
0.0505447028499294	2579.08414444001	0.0505447028499294	779.863492428937	0.0505447028499294	2549.75513669105	0.0505447028499294	747.413193622732	0.0505447028499294	1	0.0505447028499294	8.07602762639048
0.0555991731349224	2238.33168422044	0.0555991731349224	711.853766526139	0.0555991731349224	2210.08739506518	0.0555991731349224	679.466539657029	0.0555991731349224	1	0.0555991731349224	8.07602762639048
0.0611590904484146	1942.89529022725	0.0611590904484146	650.015295434972	0.0611590904484146	1915.66877287081	0.0611590904484146	617.696854233663	0.0611590904484146	1	0.0611590904484146	8.07602762639048
0.0672749994932561	1686.74520023344	0.0672749994932561	593.786078017099	0.0672749994932561	1660.47137119848	0.0672749994932561	561.542594757875	0.0672749994932561	1	0.0672749994932561	8.07602762639048
0.0740024994425817	1464.65488535632	0.0740024994425817	542.655136795324	0.0740024994425817	1439.2703026828	0.0740024994425817	510.493267961704	0.0740024994425817	1	0.0740024994425817	8.07602762639048
0.0814027493868399	1272.09408511815	0.0814027493868399	496.157877783159	0.0814027493868399	1247.53671765476	0.0814027493868399	464.084789056095	0.0814027493868399	1	0.0814027493868399	8.07602762639048
0.0895430243255239	1105.13609588393	0.0895430243255239	453.871872694455	0.0895430243255239	1081.34508090368	0.0895430243255239	421.895262778268	0.0895430243255239	1	0.0895430243255239	8.07602762639048
0.0984973267580763	960.377414702536	0.0984973267580763	415.413025252145	0.0984973267580763	937.292800642191	0.0984973267580763	383.541147980244	0.0984973267580763	1	0.0984973267580763	8.07602762639048
0.108347059433884	834.868093552857	0.108347059433884	380.432086802199	0.108347059433884	812.430564165051	0.108347059433884	348.673770891131	0.108347059433884	1	0.108347059433884	8.07602762639048
0.119181765377272	726.051378291272	0.119181765377272	348.611489606016	0.119181765377272	704.201953900969	0.119181765377272	316.976155355573	0.119181765377272	1	0.119181765377272	8.07602762639048
0.131099941915	631.711396697859	0.131099941915	319.662469060005	0.131099941915	610.391107562022	0.131099941915	288.160141232339	0.131099941915	1	0.131099941915	8.07602762639048
0.1442099361065	549.927824814212	0.1442099361065	293.322448700398	0.1442099361065	529.077350789609	0.1442099361065	261.963764756672	0.1442099361065	1	0.1442099361065	8.07602762639048
0.15863092971715	479.036603620142	0.15863092971715	269.352664217751	0.15863092971715	458.595873450054	0.15863092971715	238.14887705152	0.15863092971715	1	0.15863092971715	8.07602762639048
0.174494022688864	417.595901925034	0.174494022688864	247.536004850309	0.174494022688864	397.503644470029	0.174494022688864	216.498979137746	0.174494022688864	1	0.174494022688864	8.07602762639048
0.191943424957751	364.35662866816	0.191943424957751	227.675052467859	0.191943424957751	344.549867355412	0.191943424957751	196.817253761587	0.191943424957751	1	0.191943424957751	8.07602762639048
0.211137767453526	318.236890804121	0.211137767453526	209.590300416075	0.211137767453526	298.650371502651	0.211137767453526	178.924776146897	0.211137767453526	1	0.211137767453526	8.07602762639048
0.232251544198879	278.299873465505	0.232251544198879	193.118535782315	0.232251544198879	258.865414992796	0.232251544198879	162.65888740627	0.232251544198879	1	0.232251544198879	8.07602762639048
0.255476698618767	243.73468875147	0.255476698618767	178.111370183353	0.255476698618767	224.380444404697	0.255476698618767	147.871715823882	0.255476698618767	1	0.255476698618767	8.07602762639048
0.281024368480643	213.839799671741	0.281024368480643	164.433905478554	0.281024368480643	194.489417725617	0.281024368480643	134.428832567165	0.281024368480643	1	0.281024368480643	8.07602762639048
0.309126805328708	188.008677679913	0.309126805328708	151.96352199285	0.309126805328708	168.580348914122	0.309126805328708	122.208029606514	0.309126805328708	1	0.309126805328708	8.07602762639048
0.340039485861578	165.717396933308	0.340039485861578	140.588777906229	0.340039485861578	146.122778155986	0.340039485861578	111.098208733194	0.340039485861578	1	0.340039485861578	8.07602762639048
0.374043434447736	146.513906952742	0.374043434447736	130.208409443152	0.374043434447736	126.656911280332	0.374043434447736	100.998371575631	0.374043434447736	1	0.374043434447736	8.07602762639048
0.41144777789251	130.008758847395	0.41144777789251	120.730422388537	0.41144777789251	109.78420597745	0.41144777789251	91.8167014323921	0.41144777789251	1	0.41144777789251	8.07602762639048
0.452592555681761	115.867090116579	0.452592555681761	112.071266277783	0.452592555681761	95.1592120813916	0.452592555681761	83.4697285749019	0.452592555681761	1	0.452592555681761	8.07602762639048
0.497851811249937	103.801701155669	0.497851811249937	104.155083366556	0.497851811249937	82.4824988560855	0.497851811249937	75.881571431729	0.497851811249937	1	0.497851811249937	8.07602762639048
0.547636992374931	93.5670856285647	0.547636992374931	96.9130251902786	0.547636992374931	71.4945244788817	0.547636992374931	68.9832467561173	0.547636992374931	1	0.547636992374931	8.07602762639048
0.602400691612424	84.9543102487744	0.602400691612424	90.2826301801971	0.602400691612424	61.9703222059245	0.602400691612424	62.7120425055612	0.602400691612424	1	0.602400691612424	8.07602762639048
0.662640760773666	77.7866809945548	0.662640760773666	84.2072564176641	0.662640760773666	53.714894424404	0.662640760773666	57.0109477323283	0.662640760773666	1	0.662640760773666	8.07602762639048
0.728904836851033	71.9161852551681	0.728904836851033	78.6355641842698	--	--	--	--	0.728904836851033	1	0.728904836851033	8.07602762639048
0.801795320536136	67.2207629837048	0.801795320536136	73.521043504434	--	--	--	--	0.801795320536136	1	0.801795320536136	8.07602762639048
0.88197485258975	63.6025304644411	0.88197485258975	68.8215823795139	--	--	--	--	0.88197485258975	1	0.88197485258975	8.07602762639048
0.970172337848725	60.9871505660393	0.970172337848725	64.4990718778673	--	--	--	--	0.970172337848725	1	0.970172337848725	8.07602762639048
1.0671895716336	59.3246094145859	1.0671895716336	60.5190446726123	--	--	--	--	1.0671895716336	1	1.0671895716336	8.07602762639048
1.17390852879696	58.5917319663199	1.17390852879696	56.8503440068979					1.17390852879696	1	1.17390852879696	8.07602762639048
1.29129938167665	49.5446299558624	1.29129938167665	53.4648204145868					1.29129938167665	1	1.29129938167665	8.07602762639048
1.42042931984432	42.4559446249477	1.42042931984432	50.3370538321977					1.42042931984432	1	1.42042931984432	8.07602762639048
1.56247225182875	37.0354671751674	1.56247225182875	47.444099006529					1.56247225182875	1	1.56247225182875	8.07602762639048
1.71871947701163	33.0018369834437	1.71871947701163	44.7652523332829					1.71871947701163	1	1.71871947701163	8.07602762639048
1.89059142471279	30.14906035403	1.89059142471279	42.2818384578553					1.89059142471279	1	1.89059142471279	8.07602762639048
2.07965056718407	28.3338179636098	2.07965056718407	39.9770151336439					2.07965056718407	1	2.07965056718407	8.07602762639048
2.28761562390247	27.4689037889607	2.28761562390247	37.8355949696775					2.28761562390247	1	2.28761562390247	8.07602762639048
2.51637718629272	24.6021559882257	2.51637718629272	35.8438828123271					2.51637718629272	1	2.51637718629272	8.07602762639048
2.768014904922	21.3363480673687	2.768014904922	33.989527599575					2.768014904922	1	2.768014904922	8.07602762639048
3.04481639541419	19.2462609889445	3.04481639541419	32.2613876048626					3.04481639541419	1	3.04481639541419	8.07602762639048
3.34929803495561	18.1617448714526	3.34929803495561	30.6494080546297					3.34929803495561	1	3.34929803495561	8.07602762639048
3.68422783845118	16.8909473562089	3.68422783845118	29.1445101624738					3.68422783845118	1	3.68422783845118	8.07602762639048
4.05265062229629	14.7379869402199	4.05265062229629	27.7384906760821					4.05265062229629	1	4.05265062229629	8.07602762639048
4.45791568452592	13.636388727307	4.45791568452592	26.4239310827609					4.45791568452592	1	4.45791568452592	8.07602762639048
4.90370725297852	12.6950479264027	4.90370725297852	25.1941156670723					4.90370725297852	1	4.90370725297852	8.07602762639048
5.39407797827637	11.240030768639	5.39407797827637	24.0429576607973					5.39407797827637	1	5.39407797827637	8.07602762639048
5.93348577610401	10.7610578793844	5.93348577610401	22.964932771836					5.93348577610401	1	5.93348577610401	8.07602762639048
6.52683435371441	9.41024468075173	6.52683435371441	21.9550194250003					6.52683435371441	1	6.52683435371441	8.07602762639048
7.17951778908585	8.90038954875789	7.17951778908585	21.0086450940101					7.17951778908585	1	7.17951778908585	8.07602762639048
7.89746956799443	7.9109260266782	7.89746956799443	20.1216381502042					7.89746956799443	1	7.89746956799443	8.07602762639048
8.68721652479388	7.26613417917291	8.68721652479388	19.2901846992636					8.68721652479388	1	8.68721652479388	8.07602762639048
9.55593817727327	6.79176068816058	9.55593817727327	18.5107899222472					9.55593817727327	1	9.55593817727327	8.07602762639048
10.5115319950006	6.15406185479276	10.5115319950006	17.7802434810621					10.5115319950006	1	10.5115319950006	8.07602762639048
11.5626851945007	5.60923390051892	11.5626851945007	17.0955885907145					11.5626851945007	1	11.5626851945007	8.07602762639048
12.7189537139507	5.1465610130075	12.7189537139507	16.4540944008832					12.7189537139507	1	12.7189537139507	8.07602762639048
13.9908490853458	4.74278143841673	13.9908490853458	15.8532313671223					13.9908490853458	1	13.9908490853458	8.07602762639048
15.3899339938804	4.40062236797071	15.3899339938804	15.290649326961					15.3899339938804	1	15.3899339938804	8.07602762639048
16.9289273932684	4.01838668458874	16.9289273932684	14.7641580279679					16.9289273932684	1	16.9289273932684	8.07602762639048
18.6218201325953	3.69672223286074	18.6218201325953	14.2717098832366					18.6218201325953	1	18.6218201325953	8.07602762639048
