# Supplementary material for: High-resolution spectroscopy of single nuclear spins via sequential weak measurements
Source: Nat Commun. 2019 Feb 5;10:594. doi: 10.1038/s41467-019-08544-z (PMC6363762; doi:10.1038/s41467-019-08544-z)
Supplement: Supplementary file 3 — Source Data [file 41467_2019_8544_MOESM3_ESM.zip › SI/FigS3/Fig3Sa_R1ana.txt]

0.01	28974.2329120118
0.011	25114.4064851742
0.0121	21768.7700315641
0.01331	18868.8253081699
0.014641	16355.1991221368
0.0161051	14176.4277296543
0.01771561	12287.9031721539
0.019487171	10650.9599772009
0.0214358881	9232.08352528463
0.02357947691	8002.22387468133
0.025937424601	6936.20099570596
0.0285311670611	6012.18923717606
0.03138428376721	5211.27047010215
0.034522712143931	4517.04675971153
0.0379749833583241	3915.30463568907
0.0417724816941566	3393.72408693579
0.0459497298635722	2941.62632283176
0.0505447028499294	2549.75513669105
0.0555991731349224	2210.08739506518
0.0611590904484146	1915.66877287081
0.0672749994932561	1660.47137119848
0.0740024994425817	1439.2703026828
0.0814027493868399	1247.53671765476
0.0895430243255239	1081.34508090368
0.0984973267580763	937.292800642191
0.108347059433884	812.430564165051
0.119181765377272	704.201953900969
0.131099941915	610.391107562022
0.1442099361065	529.077350789609
0.15863092971715	458.595873450054
0.174494022688864	397.503644470029
0.191943424957751	344.549867355412
0.211137767453526	298.650371502651
0.232251544198879	258.865414992796
0.255476698618767	224.380444404697
0.281024368480643	194.489417725617
0.309126805328708	168.580348914122
0.340039485861578	146.122778155986
0.374043434447736	126.656911280332
0.41144777789251	109.78420597745
0.452592555681761	95.1592120813916
0.497851811249937	82.4824988560855
0.547636992374931	71.4945244788817
0.602400691612424	61.9703222059245
0.662640760773666	53.714894424404
