# Supplementary material for: High-resolution spectroscopy of single nuclear spins via sequential weak measurements
Source: Nat Commun. 2019 Feb 5;10:594. doi: 10.1038/s41467-019-08544-z (PMC6363762; doi:10.1038/s41467-019-08544-z)
Supplement: Supplementary file 3 — Source Data [file 41467_2019_8544_MOESM3_ESM.zip › SI/FigS3/Fig3Sa_R2.txt]

0.01	3810.75360001142
0.011	3467.30585632946
0.0121	3155.07810323791
0.01331	2871.23191452865
0.014641	2613.18687982953
0.0161051	2378.59714665217
0.01771561	2165.33009484735
0.019487171	1971.44694961126
0.0214358881	1795.18515681095
0.02357947691	1634.94236042075
0.025937424601	1489.26183642882
0.0285311670611	1356.81925081636
0.03138428376721	1236.41062125256
0.034522712143931	1126.94137309465
0.0379749833583241	1027.41639023497
0.0417724816941566	936.930970384829
0.0459497298635722	854.662602612124
0.0505447028499294	779.863492428937
0.0555991731349224	711.853766526139
0.0611590904484146	650.015295434972
0.0672749994932561	593.786078017099
0.0740024994425817	542.655136795324
0.0814027493868399	496.157877783159
0.0895430243255239	453.871872694455
0.0984973267580763	415.413025252145
0.108347059433884	380.432086802199
0.119181765377272	348.611489606016
0.131099941915	319.662469060005
0.1442099361065	293.322448700398
0.15863092971715	269.352664217751
0.174494022688864	247.536004850309
0.191943424957751	227.675052467859
0.211137767453526	209.590300416075
0.232251544198879	193.118535782315
0.255476698618767	178.111370183353
0.281024368480643	164.433905478554
0.309126805328708	151.96352199285
0.340039485861578	140.588777906229
0.374043434447736	130.208409443152
0.41144777789251	120.730422388537
0.452592555681761	112.071266277783
0.497851811249937	104.155083366556
0.547636992374931	96.9130251902786
0.602400691612424	90.2826301801971
0.662640760773666	84.2072564176641
0.728904836851033	78.6355641842698
0.801795320536136	73.521043504434
0.88197485258975	68.8215823795139
0.970172337848725	64.4990718778673
1.0671895716336	60.5190446726123
1.17390852879696	56.8503440068979
1.29129938167665	53.4648204145868
1.42042931984432	50.3370538321977
1.56247225182875	47.444099006529
1.71871947701163	44.7652523332829
1.89059142471279	42.2818384578553
2.07965056718407	39.9770151336439
2.28761562390247	37.8355949696775
2.51637718629272	35.8438828123271
2.768014904922	33.989527599575
3.04481639541419	32.2613876048626
3.34929803495561	30.6494080546297
3.68422783845118	29.1445101624738
4.05265062229629	27.7384906760821
4.45791568452592	26.4239310827609
4.90370725297852	25.1941156670723
5.39407797827637	24.0429576607973
5.93348577610401	22.964932771836
6.52683435371441	21.9550194250003
7.17951778908585	21.0086450940101
7.89746956799443	20.1216381502042
8.68721652479388	19.2901846992636
9.55593817727327	18.5107899222472
10.5115319950006	17.7802434810621
11.5626851945007	17.0955885907145
12.7189537139507	16.4540944008832
13.9908490853458	15.8532313671223
15.3899339938804	15.290649326961
16.9289273932684	14.7641580279679
18.6218201325953	14.2717098832366
