# Supplementary material for: High-resolution spectroscopy of single nuclear spins via sequential weak measurements
Source: Nat Commun. 2019 Feb 5;10:594. doi: 10.1038/s41467-019-08544-z (PMC6363762; doi:10.1038/s41467-019-08544-z)
Supplement: Supplementary file 3 — Source Data [file 41467_2019_8544_MOESM3_ESM.zip › SI/FigS3/Fig3Sa_R2ana.txt]

0.01	3777.77777777778
0.011	3434.34343434343
0.0121	3122.13039485767
0.01331	2838.30035896151
0.014641	2580.27305360138
0.0161051	2345.70277600125
0.01771561	2132.45706909205
0.019487171	1938.59733553822
0.0214358881	1762.36121412566
0.02357947691	1602.14655829605
0.025937424601	1456.49687117823
0.0285311670611	1324.08806470748
0.03138428376721	1203.71642246135
0.034522712143931	1094.28765678304
0.0379749833583241	994.806960711857
0.0417724816941566	904.369964283506
0.0459497298635722	822.154512985006
0.0505447028499294	747.413193622732
0.0555991731349224	679.466539657029
0.0611590904484146	617.696854233663
0.0672749994932561	561.542594757875
0.0740024994425817	510.493267961704
0.0814027493868399	464.084789056095
0.0895430243255239	421.895262778268
0.0984973267580763	383.541147980244
0.108347059433884	348.673770891131
0.119181765377272	316.976155355573
0.131099941915	288.160141232339
0.1442099361065	261.963764756672
0.15863092971715	238.14887705152
0.174494022688864	216.498979137746
0.191943424957751	196.817253761587
0.211137767453526	178.924776146897
0.232251544198879	162.65888740627
0.255476698618767	147.871715823882
0.281024368480643	134.428832567165
0.309126805328708	122.208029606514
0.340039485861578	111.098208733194
0.374043434447736	100.998371575631
0.41144777789251	91.8167014323921
0.452592555681761	83.4697285749019
0.497851811249937	75.881571431729
0.547636992374931	68.9832467561173
0.602400691612424	62.7120425055612
0.662640760773666	57.0109477323283
