# Supplementary material for: High-resolution spectroscopy of single nuclear spins via sequential weak measurements
Source: Nat Commun. 2019 Feb 5;10:594. doi: 10.1038/s41467-019-08544-z (PMC6363762; doi:10.1038/s41467-019-08544-z)
Supplement: Supplementary file 3 — Source Data [file 41467_2019_8544_MOESM3_ESM.zip › SI/FigS3/Fig3Sb_c0.18.txt]

0.01	7.61924981362735	0.01	8.31076949598036	0.01	8.87817631122432	0.01	9.40626681381651
0.011	7.25997123225091	0.011	7.91878235039832	0.011	8.45880930465782	0.011	8.9609585141837
0.0121	6.91720440033539	0.0121	7.54480157748596	0.0121	8.05867618568539	0.0121	8.53602752835811
0.01331	6.59017392172162	0.01331	7.18798060704932	0.01331	7.67687110835511	0.01331	8.13051210080778
0.014641	6.27814061257185	0.014641	6.84751227412581	0.014641	7.3125303032014	0.014641	7.74349508234433
0.0161051	5.98039988919881	0.0161051	6.52262704656991	0.0161051	6.96483017844897	0.0161051	7.37410191806928
0.01771561	5.69628024350196	0.01771561	6.21259134630966	0.01771561	6.63298552085712	0.01771561	7.02149874138481
0.019487171	5.42514180363323	0.019487171	5.91670596142876	0.019487171	6.31624779308461	0.019487171	6.68489057076027
0.0214358881	5.16637497781262	0.0214358881	5.63430454652435	0.0214358881	6.01390352474007	0.0214358881	6.36351960626054
0.02357947691	4.91939917952073	0.02357947691	5.36475220907208	0.02357947691	5.72527279456338	0.02357947691	6.05666362310872
0.025937424601	4.68366163257013	0.025937424601	5.10744417980478	0.025937424601	5.4497078014523	0.025937424601	5.76363445982152
0.0285311670611	4.4586362548756	0.0285311670611	4.86180456538224	0.0285311670611	5.18659152228926	0.0285311670611	5.48377659868327
0.03138428376721	4.24382262002197	0.03138428376721	4.62728518187851	0.03138428376721	4.93533645475326	0.03138428376721	5.21646583651875
0.034522712143931	4.03874499603038	0.034522712143931	4.4033644678539	0.034522712143931	4.69538344348896	0.034522712143931	4.96110804387641
0.0379749833583241	3.84295146102318	0.0379749833583241	4.18954647599943	0.0379749833583241	4.46620058817001	0.0379749833583241	4.71713801082638
0.0417724816941566	3.65601309579509	0.0417724816941566	3.98535994254366	0.0417724816941566	4.24728223209849	0.0417724816941566	4.48401837760416
0.0459497298635722	3.477523253617	0.0459497298635722	3.79035743378266	0.0459497298635722	4.03814803005139	0.0459497298635722	4.26123864827615
0.0505447028499294	3.30709690795664	0.0505447028499294	3.60411456925451	0.0505447028499294	3.83834209407797	0.0505447028499294	4.04831428544802
0.0555991731349224	3.1443700791857	0.0555991731349224	3.42622932120441	0.0555991731349224	3.64743221588451	0.0555991731349224	3.84478588377027
0.0611590904484146	2.98899934181875	0.0611590904484146	3.25632139010377	0.0611590904484146	3.46500916429247	0.0611590904484146	3.65021841959891
0.0672749994932561	2.84066141440397	0.0672749994932561	3.09403165609229	0.0672749994932561	3.29068605602705	0.0672749994932561	3.46420057362777
0.0740024994425817	2.69905283492922	0.0740024994425817	2.93902170633387	0.0740024994425817	3.12409779777945	0.0740024994425817	3.28634412261208
0.0814027493868399	2.56388972558872	0.0814027493868399	2.79097343843563	0.0814027493868399	2.96490059709665	0.0814027493868399	3.11628339544354
0.0895430243255239	2.43490765207189	0.0895430243255239	2.64958874032516	0.0895430243255239	2.8127715391992	0.0895430243255239	2.95367478781596
0.0984973267580763	2.31186158431024	0.0984973267580763	2.51458924736447	0.0984973267580763	2.6674082263366	0.0984973267580763	2.79819632854948
0.108347059433884	2.19452596801315	0.108347059433884	2.38571617808427	0.108347059433884	2.52852847580044	0.108347059433884	2.64954728934385
0.119181765377272	2.08269491952724	0.119181765377272	2.26273025084649	0.119181765377272	2.39587007228151	0.119181765377272	2.50744782834939
0.131099941915	1.97618256079752	0.131099941915	2.14541168511203	0.131099941915	2.26919056995189	0.131099941915	2.37163865653724
0.1442099361065	1.87482351675003	0.1442099361065	2.03356029295069	0.1442099361065	2.14826713956804	0.1442099361065	2.24188071449579
0.15863092971715	1.77847360452643	0.15863092971715	1.92699566914921	0.15863092971715	2.03289645612908	0.15863092971715	2.1179548460782
0.174494022688864	1.68701075295113	0.174494022688864	1.82555749192323	0.174494022688864	1.92289462330613	0.174494022688864	1.99966145438857
0.191943424957751	1.60033620161171	0.191943424957751	1.72910595098946	0.191943424957751	1.81809713209692	0.191943424957751	1.88682012504478
0.211137767453526	1.51837604208001	0.211137767453526	1.63752232573541	0.211137767453526	1.71835885306061	0.211137767453526	1.77926920161807
0.232251544198879	1.44108317898188	0.232251544198879	1.55070974349772	0.232251544198879	1.62355406412154	0.232251544198879	1.67686529873186
0.255476698618767	1.36843980539009	0.255476698618767	1.4685941564632	0.255476698618767	1.53357651931319	0.255476698618767	1.57948273958855
0.281024368480643	1.30046050447686	0.281024368480643	1.39112558520599	0.281024368480643	1.44833956790701	0.281024368480643	1.48701290672686
0.309126805328708	1.23719610610736	0.309126805328708	1.31827968690522	0.309126805328708	1.36777633798539	0.309126805328708	1.39936349759538
0.340039485861578	1.17873844129891	0.340039485861578	1.25005971616255	0.340039485861578	1.29184000344593	0.340039485861578	1.31645768002537
0.374043434447736	1.12522614767604	0.374043434447736	1.18649895523438	0.374043434447736	1.2205041584149	0.374043434447736	1.23823314686846
0.41144777789251	1.0768516855594	0.41144777789251	1.12766369779464	0.41144777789251	1.15376332796921	0.41144777789251	1.16464107397532
0.452592555681761	1.03386973275904	0.452592555681761	1.07365687641948	0.452592555681761	1.09163364919029	0.452592555681761	1.09564499156913
0.497851811249937	0.996607153492038	0.497851811249937	1.02462243172219	0.497851811249937	1.03415376306998	0.497851811249937	1.0312195865236
0.547636992374931	0.96547482079788	0.547636992374931	0.980750538525062	0.547636992374931	0.981385968508034	0.547636992374931	0.971349463281789
0.602400691612424	0.940981782201207	0.602400691612424	0.942283848890288	0.602400691612424	0.933417710209385	0.602400691612424	0.916027906140747
0.662640760773666	0.92375270616509	0.662640760773666	0.909525014802902	0.662640760773666	0.890363512413974	0.662640760773666	0.865255708266147
0.728904836851033	0.914550381893924	0.728904836851033	0.882845965343828	0.728904836851033	0.852367545003423	0.728904836851033	0.819040166712902
0.801795320536136	0.914306432275417	0.801795320536136	0.862699804784079	0.801795320536136	0.819607137970134	0.801795320536136	0.777394391585328
0.88197485258975	0.924165476372041	0.88197485258975	0.849636852200553	0.88197485258975	0.792297768324935	0.88197485258975	0.740337143591287
0.970172337848725	0.945550824072663	0.970172337848725	0.844327337436001	0.970172337848725	0.770700352442731	0.970172337848725	0.707893496426999
1.0671895716336	0.980263481281176	1.0671895716336	0.847594652508783	1.0671895716336	0.755132099209786	1.0671895716336	0.680096711494695
1.17390852879696	1.03063108921928	1.17390852879696	0.860464852203083	1.17390852879696	0.745982711016944	1.17390852879696	0.656991797719105
1.29129938167665	0.926677197672681	1.29129938167665	0.884240347195961	1.29129938167665	0.743738341249805	1.29129938167665	0.638641287797282
1.42042931984432	0.843433244354701	1.42042931984432	0.920608644207461	1.42042931984432	0.749016413513071	1.42042931984432	0.625133772887264
1.56247225182875	0.780612720036495	1.56247225182875	0.872823830635662	1.56247225182875	0.76261521102205	1.56247225182875	0.616595689548956
1.71871947701163	0.737219947689359	1.71871947701163	0.790350527394287	1.71871947701163	0.785583188021977	1.71871947701163	0.613206756964927
1.89059142471279	0.71304989219145	1.89059142471279	0.727136138626422	1.89059142471279	0.783151515395839	1.89059142471279	0.615219359946329
2.07965056718407	0.708752713750373	2.07965056718407	0.68165617592292	2.07965056718407	0.708940902616314	2.07965056718407	0.622982131441966
2.28761562390247	0.726006920493124	2.28761562390247	0.653041364391944	2.28761562390247	0.65182595096265	2.28761562390247	0.636968087662617
2.51637718629272	0.686369724983162	2.51637718629272	0.641110693801268	2.51637718629272	0.609958859011398	2.51637718629272	0.641064895983625
2.768014904922	0.627732998196641	2.768014904922	0.646482722781199	2.768014904922	0.582024435659205	2.768014904922	0.590831399258139
3.04481639541419	0.596572634279488	3.04481639541419	0.63884375922774	3.04481639541419	0.567242395508783	3.04481639541419	0.553040598618451
3.34929803495561	0.592564294849708	3.34929803495561	0.580046453427042	3.34929803495561	0.565410360878939	3.34929803495561	0.526072496573453
3.68422783845118	0.579558457563564	3.68422783845118	0.544998543419831	3.68422783845118	0.576994768814624	3.68422783845118	0.508684382909724
4.05265062229629	0.531318993247456	4.05265062229629	0.531981263537707	4.05265062229629	0.52919023512583	4.05265062229629	0.499974192388006
4.45791568452592	0.516062075873466	4.45791568452592	0.538547553406682	4.45791568452592	0.497922747447916	4.45791568452592	0.499351249114545
4.90370725297852	0.503889403945011	4.90370725297852	0.489567426360151	4.90370725297852	0.483118077671445	4.90370725297852	0.50651626963363
5.39407797827637	0.467497839792239	5.39407797827637	0.467289756487133	5.39407797827637	0.483731495298021	5.39407797827637	0.483695324822678
5.93348577610401	0.468586517813876	5.93348577610401	0.469573089741449	5.93348577610401	0.460786303645038	5.93348577610401	0.468300540578731
6.52683435371441	0.428614728076088	6.52683435371441	0.431005596572043	6.52683435371441	0.440546196924134	6.52683435371441	0.462200833152201
7.17951778908585	0.42365366776059	7.17951778908585	0.420701379101982	7.17951778908585	0.437169940175168	7.17951778908585	0.464108713137846
7.89746956799443	0.393155167965186	7.89746956799443	0.399447771529295	7.89746956799443	0.420922897122986	7.89746956799443	0.456938657865645
8.68721652479388	0.376675199976198	8.68721652479388	0.388413184333855	8.68721652479388	0.409817898365345	8.68721652479388	0.450286159195066
9.55593817727327	0.366908204171119	9.55593817727327	0.368681499779733	9.55593817727327	0.403438804102999	9.55593817727327	0.451133937041024
10.5115319950006	0.346117974219392	10.5115319950006	0.360818954149154	10.5115319950006	0.39280921505199	10.5115319950006	0.448448581399099
11.5626851945007	0.328110019187381	11.5626851945007	0.345203257735247	11.5626851945007	0.386660502663794	11.5626851945007	0.447232328349429
12.7189537139507	0.312783000244076	12.7189537139507	0.331479202483224	12.7189537139507	0.381951966460024	12.7189537139507	0.448518100229008
13.9908490853458	0.299168120907683	13.9908490853458	0.320845548242559	13.9908490853458	0.374810329812463	13.9908490853458	0.448382633263415
15.3899339938804	0.287798266369981	15.3899339938804	0.311270587745778	15.3899339938804	0.371259677961511	15.3899339938804	0.450097429417007
16.9289273932684	0.272171747076716	16.9289273932684	0.302268208448207	16.9289273932684	0.368894564475699	16.9289273932684	0.451925081561573
18.6218201325953	0.25902448011523	18.6218201325953	0.294212906827615	18.6218201325953	0.366882133992451	18.6218201325953	0.453733490362299
20.4840021458548	0.247776335882947	20.4840021458548	0.287891625376066	20.4840021458548	0.365155195554653	20.4840021458548	0.456137312299166
22.5324023604403	0.237779049627488	22.5324023604403	0.281423987626869	22.5324023604403	0.363943763396484	22.5324023604403	0.458624060283406
24.7856425964843	0.226131249340164	24.7856425964843	0.275542978053051	24.7856425964843	0.363495146570179	24.7856425964843	0.461063934642513
27.2642068561327	0.216429450779688	27.2642068561327	0.270669348832333	27.2642068561327	0.363930286496997	27.2642068561327	0.463434449463596
29.990627541746	0.206067675950588	29.990627541746	0.266952024744854	29.990627541746	0.364690003915961	29.990627541746	0.465724268309191
32.9896902959206	0.196998542019262	32.9896902959206	0.263654855572981	32.9896902959206	0.365770990948633	32.9896902959206	0.467912294942499
36.2886593255127	0.188314648158145	36.2886593255127	0.26095325640137	36.2886593255127	0.366999848399227	36.2886593255127	0.469974656911378
39.9175252580639	0.180501548979897	39.9175252580639	0.259331521925805	39.9175252580639	0.368444179579328	39.9175252580639	0.471891672877245
43.9092777838703	0.17376140934474	43.9092777838703	0.257741293946991	43.9092777838703	0.369972081647445	43.9092777838703	0.473660030383882
48.3002055622574	0.166431084328438	48.3002055622574	0.256917368588682	48.3002055622574	0.371507243419806	48.3002055622574	0.475287381906244
53.1302261184831	0.160187053190575	53.1302261184831	0.256609829488452	53.1302261184831	0.372998992347651	53.1302261184831	0.47678083134456
58.4432487303314	0.154542306555244	58.4432487303314	0.256554350801756	58.4432487303314	0.374435466366706	58.4432487303314	0.478149065902603
64.2875736033646	0.149304815582515	64.2875736033646	0.25686909476818	64.2875736033646	0.375792853584593	64.2875736033646	0.479401305956075
70.7163309637011	0.144204236603198	70.7163309637011	0.257417198313356	70.7163309637011	0.377057498413083	70.7163309637011	0.48054653053989
77.7879640600712	0.139846066732537	77.7879640600712	0.258128600956367	77.7879640600712	0.378227954282362	77.7879640600712	0.481593299098395
85.5667604660783	0.136111417939876	85.5667604660783	0.25895977546879	85.5667604660783	0.379304993704669	85.5667604660783	0.482549598858752
94.1234365126861	0.132523139864629	94.1234365126861	0.259845486007904	94.1234365126861	0.380293465304046	94.1234365126861	0.483422866164419
103.535780163955	0.129484867043107	103.535780163955	0.260755064488074	103.535780163955	0.381198660572133	103.535780163955	0.484219994018177
113.88935818035	0.126774687957948	113.88935818035	0.261648929318137	113.88935818035	0.382026655014281	113.88935818035	0.484947357712144
125.278293998385	0.124478173828273	125.278293998385	0.262508971494202	125.278293998385	0.382783458799055	125.278293998385	0.48561084370392
137.806123398224	0.122621500633337	137.806123398224	0.263322991432129	137.806123398224	0.383474794452532	137.806123398224	0.486215879226159
151.586735738046	0.121027030649898	151.586735738046	0.264081668098989	151.586735738046	0.384106039177128	151.586735738046	0.486767461613592
166.745409311851	0.119811938169566	166.745409311851	0.26478384226945	166.745409311851	0.384682188305892	166.745409311851	0.487270186952814
183.419950243036	0.118880620245708	183.419950243036	0.265430034830938	183.419950243036	0.385207864222497	183.419950243036	0.487728277798999
201.76194526734	0.118220139628113	201.76194526734	0.266022693087182	201.76194526734	0.385687333959857	201.76194526734	0.488145609785871
221.938139794073	0.117799232060223	221.938139794073	0.266565190756221	221.938139794073	0.386124530369374	221.938139794073	0.488525737009721
244.131953773481	0.117585687476062	244.131953773481	0.267061216181003	244.131953773481	0.386523073562454	244.131953773481	0.488871916111473
268.545149150829	0.11754897200964	268.545149150829	0.267514411173481	268.545149150829	0.386886291954437	268.545149150829	0.489187129015589
295.399664065912	0.117644208291368	295.399664065912	0.267928255642417	295.399664065912	0.387217242599453	295.399664065912	0.489474104312492
324.939630472503	0.117851167422753	324.939630472503	0.268306006690471	324.939630472503	0.38751873067746	324.939630472503	0.489735337293193
