# Supplementary material for: High-resolution spectroscopy of single nuclear spins via sequential weak measurements
Source: Nat Commun. 2019 Feb 5;10:594. doi: 10.1038/s41467-019-08544-z (PMC6363762; doi:10.1038/s41467-019-08544-z)
Supplement: Supplementary file 3 — Source Data [file 41467_2019_8544_MOESM3_ESM.zip › SI/FigS3/Fig3Sb_c0.4.txt]

0.01	8.31076949598036
0.011	7.91878235039832
0.0121	7.54480157748596
0.01331	7.18798060704932
0.014641	6.84751227412581
0.0161051	6.52262704656991
0.01771561	6.21259134630966
0.019487171	5.91670596142876
0.0214358881	5.63430454652435
0.02357947691	5.36475220907208
0.025937424601	5.10744417980478
0.0285311670611	4.86180456538224
0.03138428376721	4.62728518187851
0.034522712143931	4.4033644678539
0.0379749833583241	4.18954647599943
0.0417724816941566	3.98535994254366
0.0459497298635722	3.79035743378266
0.0505447028499294	3.60411456925451
0.0555991731349224	3.42622932120441
0.0611590904484146	3.25632139010377
0.0672749994932561	3.09403165609229
0.0740024994425817	2.93902170633387
0.0814027493868399	2.79097343843563
0.0895430243255239	2.64958874032516
0.0984973267580763	2.51458924736447
0.108347059433884	2.38571617808427
0.119181765377272	2.26273025084649
0.131099941915	2.14541168511203
0.1442099361065	2.03356029295069
0.15863092971715	1.92699566914921
0.174494022688864	1.82555749192323
0.191943424957751	1.72910595098946
0.211137767453526	1.63752232573541
0.232251544198879	1.55070974349772
0.255476698618767	1.4685941564632
0.281024368480643	1.39112558520599
0.309126805328708	1.31827968690522
0.340039485861578	1.25005971616255
0.374043434447736	1.18649895523438
0.41144777789251	1.12766369779464
0.452592555681761	1.07365687641948
0.497851811249937	1.02462243172219
0.547636992374931	0.980750538525062
0.602400691612424	0.942283848890288
0.662640760773666	0.909525014802902
0.728904836851033	0.882845965343828
0.801795320536136	0.862699804784079
0.88197485258975	0.849636852200553
0.970172337848725	0.844327337436001
1.0671895716336	0.847594652508783
1.17390852879696	0.860464852203083
1.29129938167665	0.884240347195961
1.42042931984432	0.920608644207461
1.56247225182875	0.872823830635662
1.71871947701163	0.790350527394287
1.89059142471279	0.727136138626422
2.07965056718407	0.68165617592292
2.28761562390247	0.653041364391944
2.51637718629272	0.641110693801268
2.768014904922	0.646482722781199
3.04481639541419	0.63884375922774
3.34929803495561	0.580046453427042
3.68422783845118	0.544998543419831
4.05265062229629	0.531981263537707
4.45791568452592	0.538547553406682
4.90370725297852	0.489567426360151
5.39407797827637	0.467289756487133
5.93348577610401	0.469573089741449
6.52683435371441	0.431005596572043
7.17951778908585	0.420701379101982
7.89746956799443	0.399447771529295
8.68721652479388	0.388413184333855
9.55593817727327	0.368681499779733
10.5115319950006	0.360818954149154
11.5626851945007	0.345203257735247
12.7189537139507	0.331479202483224
13.9908490853458	0.320845548242559
15.3899339938804	0.311270587745778
16.9289273932684	0.302268208448207
18.6218201325953	0.294212906827615
20.4840021458548	0.287891625376066
22.5324023604403	0.281423987626869
24.7856425964843	0.275542978053051
27.2642068561327	0.270669348832333
29.990627541746	0.266952024744854
32.9896902959206	0.263654855572981
36.2886593255127	0.26095325640137
39.9175252580639	0.259331521925805
43.9092777838703	0.257741293946991
48.3002055622574	0.256917368588682
53.1302261184831	0.256609829488452
58.4432487303314	0.256554350801756
64.2875736033646	0.25686909476818
70.7163309637011	0.257417198313356
77.7879640600712	0.258128600956367
85.5667604660783	0.25895977546879
94.1234365126861	0.259845486007904
103.535780163955	0.260755064488074
113.88935818035	0.261648929318137
125.278293998385	0.262508971494202
137.806123398224	0.263322991432129
151.586735738046	0.264081668098989
166.745409311851	0.26478384226945
183.419950243036	0.265430034830938
201.76194526734	0.266022693087182
221.938139794073	0.266565190756221
244.131953773481	0.267061216181003
268.545149150829	0.267514411173481
295.399664065912	0.267928255642417
324.939630472503	0.268306006690471
