# Supplementary material for: High-resolution spectroscopy of single nuclear spins via sequential weak measurements
Source: Nat Commun. 2019 Feb 5;10:594. doi: 10.1038/s41467-019-08544-z (PMC6363762; doi:10.1038/s41467-019-08544-z)
Supplement: Supplementary file 3 — Source Data [file 41467_2019_8544_MOESM3_ESM.zip › SI/FigS3/Fig3Sb_c0.6.txt]

0.01	8.87817631122432
0.011	8.45880930465782
0.0121	8.05867618568539
0.01331	7.67687110835511
0.014641	7.3125303032014
0.0161051	6.96483017844897
0.01771561	6.63298552085712
0.019487171	6.31624779308461
0.0214358881	6.01390352474007
0.02357947691	5.72527279456338
0.025937424601	5.4497078014523
0.0285311670611	5.18659152228926
0.03138428376721	4.93533645475326
0.034522712143931	4.69538344348896
0.0379749833583241	4.46620058817001
0.0417724816941566	4.24728223209849
0.0459497298635722	4.03814803005139
0.0505447028499294	3.83834209407797
0.0555991731349224	3.64743221588451
0.0611590904484146	3.46500916429247
0.0672749994932561	3.29068605602705
0.0740024994425817	3.12409779777945
0.0814027493868399	2.96490059709665
0.0895430243255239	2.8127715391992
0.0984973267580763	2.6674082263366
0.108347059433884	2.52852847580044
0.119181765377272	2.39587007228151
0.131099941915	2.26919056995189
0.1442099361065	2.14826713956804
0.15863092971715	2.03289645612908
0.174494022688864	1.92289462330613
0.191943424957751	1.81809713209692
0.211137767453526	1.71835885306061
0.232251544198879	1.62355406412154
0.255476698618767	1.53357651931319
0.281024368480643	1.44833956790701
0.309126805328708	1.36777633798539
0.340039485861578	1.29184000344593
0.374043434447736	1.2205041584149
0.41144777789251	1.15376332796921
0.452592555681761	1.09163364919029
0.497851811249937	1.03415376306998
0.547636992374931	0.981385968508034
0.602400691612424	0.933417710209385
0.662640760773666	0.890363512413974
0.728904836851033	0.852367545003423
0.801795320536136	0.819607137970134
0.88197485258975	0.792297768324935
0.970172337848725	0.770700352442731
1.0671895716336	0.755132099209786
1.17390852879696	0.745982711016944
1.29129938167665	0.743738341249805
1.42042931984432	0.749016413513071
1.56247225182875	0.76261521102205
1.71871947701163	0.785583188021977
1.89059142471279	0.783151515395839
2.07965056718407	0.708940902616314
2.28761562390247	0.65182595096265
2.51637718629272	0.609958859011398
2.768014904922	0.582024435659205
3.04481639541419	0.567242395508783
3.34929803495561	0.565410360878939
3.68422783845118	0.576994768814624
4.05265062229629	0.52919023512583
4.45791568452592	0.497922747447916
4.90370725297852	0.483118077671445
5.39407797827637	0.483731495298021
5.93348577610401	0.460786303645038
6.52683435371441	0.440546196924134
7.17951778908585	0.437169940175168
7.89746956799443	0.420922897122986
8.68721652479388	0.409817898365345
9.55593817727327	0.403438804102999
10.5115319950006	0.39280921505199
11.5626851945007	0.386660502663794
12.7189537139507	0.381951966460024
13.9908490853458	0.374810329812463
15.3899339938804	0.371259677961511
16.9289273932684	0.368894564475699
18.6218201325953	0.366882133992451
20.4840021458548	0.365155195554653
22.5324023604403	0.363943763396484
24.7856425964843	0.363495146570179
27.2642068561327	0.363930286496997
29.990627541746	0.364690003915961
32.9896902959206	0.365770990948633
36.2886593255127	0.366999848399227
39.9175252580639	0.368444179579328
43.9092777838703	0.369972081647445
48.3002055622574	0.371507243419806
53.1302261184831	0.372998992347651
58.4432487303314	0.374435466366706
64.2875736033646	0.375792853584593
70.7163309637011	0.377057498413083
77.7879640600712	0.378227954282362
85.5667604660783	0.379304993704669
94.1234365126861	0.380293465304046
103.535780163955	0.381198660572133
113.88935818035	0.382026655014281
125.278293998385	0.382783458799055
137.806123398224	0.383474794452532
151.586735738046	0.384106039177128
166.745409311851	0.384682188305892
183.419950243036	0.385207864222497
201.76194526734	0.385687333959857
221.938139794073	0.386124530369374
244.131953773481	0.386523073562454
268.545149150829	0.386886291954437
295.399664065912	0.387217242599453
324.939630472503	0.38751873067746
