# Supplementary material for: High-resolution spectroscopy of single nuclear spins via sequential weak measurements
Source: Nat Commun. 2019 Feb 5;10:594. doi: 10.1038/s41467-019-08544-z (PMC6363762; doi:10.1038/s41467-019-08544-z)
Supplement: Supplementary file 3 — Source Data [file 41467_2019_8544_MOESM3_ESM.zip › SI/FigS4/FigS4a.txt]

0.066	0.065	0.063	0.061	0.06	0.058	0.057	0.055	0.054	0.053	0.051	0.05	0.049	0.047	0.046	0.045	0.043	0.042	0.041	0.039	0.038	0.036	0.035	0.033	0.032	0.03	0.028	0.027	0.025	0.023	0.022	0.02	0.018	0.016	0.015	0.013	0.012	0.01	0.009	0.007	0.006	0.005	0.004	0.003	0.002	0.001	0.001	0	0	0
0.073	0.071	0.069	0.067	0.065	0.063	0.062	0.06	0.059	0.057	0.056	0.054	0.053	0.051	0.05	0.049	0.047	0.046	0.044	0.043	0.041	0.04	0.038	0.036	0.035	0.033	0.031	0.029	0.027	0.026	0.024	0.022	0.02	0.018	0.016	0.014	0.013	0.011	0.009	0.008	0.007	0.005	0.004	0.003	0.002	0.001	0.001	0	0	0
0.081	0.078	0.075	0.073	0.071	0.069	0.067	0.065	0.064	0.062	0.061	0.059	0.057	0.056	0.054	0.053	0.051	0.05	0.048	0.047	0.045	0.043	0.041	0.04	0.038	0.036	0.034	0.032	0.03	0.028	0.026	0.024	0.022	0.02	0.018	0.016	0.014	0.012	0.01	0.009	0.007	0.006	0.004	0.003	0.002	0.001	0.001	0	0	0
0.089	0.086	0.083	0.08	0.078	0.076	0.073	0.071	0.07	0.068	0.066	0.064	0.063	0.061	0.059	0.058	0.056	0.054	0.053	0.051	0.049	0.047	0.045	0.043	0.041	0.039	0.037	0.035	0.033	0.031	0.029	0.026	0.024	0.022	0.02	0.018	0.016	0.014	0.012	0.01	0.008	0.006	0.005	0.004	0.003	0.002	0.001	0	0	0
0.1	0.096	0.092	0.089	0.086	0.083	0.081	0.078	0.076	0.074	0.072	0.07	0.068	0.067	0.065	0.063	0.061	0.059	0.057	0.056	0.054	0.052	0.05	0.047	0.045	0.043	0.041	0.039	0.036	0.034	0.032	0.029	0.027	0.024	0.022	0.02	0.017	0.015	0.013	0.011	0.009	0.007	0.006	0.004	0.003	0.002	0.001	0	0	0
0.112	0.107	0.103	0.099	0.095	0.092	0.089	0.086	0.084	0.081	0.079	0.077	0.075	0.073	0.071	0.069	0.067	0.065	0.063	0.061	0.059	0.057	0.054	0.052	0.05	0.047	0.045	0.043	0.04	0.038	0.035	0.032	0.03	0.027	0.024	0.022	0.019	0.017	0.014	0.012	0.01	0.008	0.006	0.005	0.003	0.002	0.001	0.001	0	0
0.128	0.121	0.115	0.11	0.106	0.102	0.098	0.095	0.092	0.089	0.087	0.084	0.082	0.08	0.078	0.075	0.073	0.071	0.069	0.067	0.064	0.062	0.06	0.057	0.055	0.052	0.05	0.047	0.044	0.041	0.039	0.036	0.033	0.03	0.027	0.024	0.021	0.019	0.016	0.014	0.011	0.009	0.007	0.005	0.004	0.002	0.001	0.001	0	0
0.147	0.138	0.131	0.124	0.119	0.114	0.11	0.106	0.102	0.099	0.096	0.093	0.09	0.088	0.085	0.083	0.08	0.078	0.076	0.073	0.071	0.068	0.066	0.063	0.06	0.058	0.055	0.052	0.049	0.046	0.043	0.04	0.037	0.033	0.03	0.027	0.024	0.021	0.018	0.015	0.013	0.01	0.008	0.006	0.004	0.003	0.001	0.001	0	0
0.172	0.16	0.15	0.142	0.134	0.128	0.123	0.118	0.114	0.11	0.106	0.103	0.1	0.097	0.094	0.091	0.089	0.086	0.083	0.081	0.078	0.075	0.072	0.07	0.067	0.064	0.061	0.058	0.054	0.051	0.048	0.044	0.041	0.037	0.034	0.03	0.027	0.023	0.02	0.017	0.014	0.011	0.009	0.007	0.005	0.003	0.002	0.001	0	0
0.206	0.189	0.175	0.163	0.154	0.145	0.138	0.132	0.127	0.122	0.118	0.114	0.11	0.107	0.104	0.101	0.098	0.095	0.092	0.089	0.086	0.083	0.08	0.077	0.074	0.071	0.067	0.064	0.06	0.057	0.053	0.049	0.045	0.042	0.038	0.034	0.03	0.026	0.023	0.019	0.016	0.013	0.01	0.007	0.005	0.003	0.002	0.001	0	0
0.254	0.228	0.207	0.191	0.178	0.167	0.158	0.15	0.143	0.137	0.132	0.127	0.123	0.119	0.115	0.112	0.108	0.105	0.102	0.098	0.095	0.092	0.089	0.085	0.082	0.078	0.075	0.071	0.067	0.063	0.059	0.055	0.051	0.047	0.042	0.038	0.034	0.03	0.026	0.022	0.018	0.014	0.011	0.008	0.006	0.004	0.002	0.001	0	0
0.327	0.284	0.252	0.228	0.209	0.194	0.182	0.172	0.163	0.155	0.149	0.143	0.137	0.133	0.128	0.124	0.12	0.116	0.113	0.109	0.106	0.102	0.098	0.095	0.091	0.087	0.083	0.079	0.075	0.071	0.066	0.062	0.057	0.052	0.048	0.043	0.038	0.033	0.029	0.024	0.02	0.016	0.013	0.009	0.007	0.004	0.002	0.001	0	0
0.448	0.371	0.319	0.281	0.252	0.23	0.213	0.199	0.187	0.177	0.169	0.161	0.155	0.149	0.143	0.138	0.134	0.13	0.125	0.121	0.117	0.113	0.109	0.105	0.101	0.097	0.093	0.088	0.084	0.079	0.074	0.069	0.064	0.059	0.054	0.048	0.043	0.038	0.033	0.028	0.023	0.019	0.014	0.011	0.008	0.005	0.003	0.001	0	0
0.671	0.523	0.425	0.36	0.314	0.28	0.254	0.234	0.218	0.204	0.193	0.183	0.175	0.168	0.161	0.155	0.15	0.145	0.14	0.135	0.131	0.126	0.122	0.118	0.113	0.108	0.104	0.099	0.094	0.089	0.083	0.078	0.072	0.066	0.061	0.055	0.049	0.043	0.037	0.032	0.026	0.021	0.017	0.012	0.009	0.006	0.003	0.001	0	0
1.013	0.807	0.617	0.492	0.41	0.353	0.312	0.282	0.258	0.239	0.224	0.211	0.2	0.191	0.183	0.175	0.169	0.163	0.157	0.152	0.147	0.142	0.137	0.132	0.127	0.122	0.116	0.111	0.105	0.1	0.094	0.088	0.082	0.075	0.069	0.062	0.055	0.049	0.042	0.036	0.03	0.024	0.019	0.014	0.01	0.006	0.004	0.002	0	0
0.924	1.131	0.976	0.737	0.574	0.47	0.4	0.35	0.314	0.286	0.264	0.246	0.231	0.219	0.209	0.199	0.191	0.184	0.177	0.171	0.165	0.159	0.153	0.148	0.142	0.136	0.131	0.125	0.119	0.112	0.106	0.099	0.092	0.085	0.078	0.071	0.063	0.056	0.048	0.041	0.034	0.028	0.022	0.016	0.012	0.007	0.004	0.002	0	0
0.6	0.862	1.181	1.169	0.893	0.679	0.543	0.455	0.395	0.351	0.318	0.292	0.271	0.254	0.24	0.228	0.218	0.209	0.2	0.193	0.186	0.179	0.173	0.166	0.16	0.154	0.147	0.141	0.134	0.127	0.12	0.113	0.105	0.097	0.089	0.081	0.072	0.064	0.056	0.048	0.04	0.032	0.025	0.019	0.013	0.009	0.005	0.002	0.001	0
0.416	0.559	0.795	1.154	1.353	1.094	0.814	0.636	0.523	0.447	0.394	0.354	0.324	0.3	0.281	0.265	0.251	0.239	0.229	0.219	0.211	0.203	0.195	0.188	0.181	0.174	0.167	0.159	0.152	0.144	0.136	0.128	0.12	0.111	0.102	0.092	0.083	0.074	0.064	0.055	0.046	0.037	0.029	0.022	0.016	0.01	0.006	0.003	0.001	0
0.312	0.396	0.524	0.732	1.078	1.464	1.341	0.991	0.753	0.606	0.511	0.445	0.397	0.361	0.333	0.311	0.292	0.276	0.263	0.251	0.241	0.231	0.222	0.214	0.205	0.197	0.189	0.181	0.173	0.164	0.155	0.146	0.137	0.127	0.117	0.106	0.096	0.085	0.074	0.064	0.053	0.043	0.034	0.026	0.018	0.012	0.007	0.003	0.001	0
0.248	0.303	0.38	0.495	0.678	0.989	1.46	1.61	1.225	0.904	0.71	0.588	0.506	0.448	0.405	0.372	0.345	0.324	0.306	0.29	0.277	0.265	0.254	0.244	0.234	0.225	0.216	0.206	0.197	0.188	0.178	0.168	0.157	0.146	0.135	0.123	0.111	0.099	0.086	0.074	0.062	0.051	0.04	0.03	0.021	0.014	0.008	0.003	0.001	0
0.204	0.244	0.296	0.367	0.472	0.633	0.905	1.371	1.819	1.532	1.105	0.842	0.683	0.579	0.508	0.456	0.416	0.385	0.36	0.339	0.321	0.306	0.292	0.28	0.268	0.258	0.247	0.236	0.226	0.215	0.204	0.193	0.181	0.168	0.155	0.142	0.129	0.115	0.101	0.087	0.073	0.06	0.047	0.036	0.025	0.016	0.009	0.004	0.001	0
0.173	0.202	0.24	0.289	0.356	0.452	0.597	0.834	1.252	1.873	1.903	1.376	1.014	0.801	0.668	0.579	0.515	0.468	0.431	0.402	0.378	0.357	0.34	0.324	0.31	0.297	0.284	0.272	0.26	0.247	0.235	0.222	0.209	0.195	0.18	0.165	0.15	0.134	0.118	0.102	0.086	0.07	0.056	0.042	0.03	0.019	0.011	0.005	0.001	0
0.149	0.172	0.201	0.237	0.284	0.348	0.436	0.567	0.775	1.138	1.777	2.259	1.745	1.242	0.952	0.778	0.665	0.587	0.529	0.485	0.45	0.422	0.398	0.378	0.36	0.344	0.329	0.314	0.3	0.286	0.272	0.257	0.242	0.227	0.21	0.193	0.176	0.157	0.139	0.12	0.102	0.084	0.066	0.05	0.036	0.023	0.013	0.006	0.001	0
0.13	0.148	0.171	0.199	0.235	0.28	0.34	0.423	0.543	0.728	1.041	1.616	2.433	2.231	1.554	1.148	0.916	0.77	0.672	0.601	0.548	0.507	0.474	0.446	0.423	0.402	0.383	0.366	0.349	0.333	0.316	0.3	0.283	0.265	0.246	0.227	0.207	0.186	0.164	0.143	0.121	0.1	0.079	0.06	0.043	0.028	0.016	0.007	0.002	0
0.114	0.13	0.148	0.171	0.198	0.233	0.277	0.335	0.413	0.524	0.691	0.963	1.457	2.353	2.787	1.989	1.41	1.091	0.9	0.775	0.688	0.623	0.574	0.535	0.502	0.475	0.45	0.429	0.408	0.389	0.37	0.351	0.331	0.311	0.29	0.268	0.244	0.22	0.196	0.17	0.145	0.12	0.096	0.073	0.052	0.034	0.019	0.009	0.002	0
0.101	0.114	0.13	0.148	0.17	0.198	0.232	0.274	0.33	0.405	0.508	0.661	0.901	1.323	2.137	3.189	2.601	1.77	1.319	1.063	0.901	0.792	0.713	0.653	0.606	0.568	0.535	0.507	0.482	0.458	0.435	0.413	0.39	0.367	0.343	0.317	0.291	0.263	0.234	0.205	0.175	0.145	0.116	0.088	0.063	0.042	0.024	0.011	0.003	0
0.09	0.101	0.114	0.13	0.148	0.17	0.197	0.231	0.273	0.327	0.398	0.496	0.637	0.853	1.217	1.909	3.192	3.404	2.282	1.624	1.271	1.058	0.919	0.82	0.747	0.691	0.645	0.607	0.574	0.544	0.516	0.489	0.462	0.435	0.407	0.378	0.348	0.315	0.282	0.247	0.212	0.176	0.141	0.108	0.078	0.051	0.029	0.013	0.003	0
0.08	0.09	0.101	0.114	0.13	0.148	0.17	0.197	0.23	0.272	0.324	0.393	0.487	0.618	0.815	1.135	1.717	2.905	4.187	3.029	2.045	1.542	1.256	1.075	0.951	0.861	0.792	0.737	0.692	0.652	0.617	0.584	0.552	0.52	0.487	0.454	0.418	0.381	0.341	0.301	0.258	0.216	0.174	0.134	0.097	0.064	0.037	0.016	0.004	0
0.072	0.08	0.09	0.101	0.114	0.13	0.148	0.17	0.197	0.23	0.271	0.323	0.39	0.479	0.604	0.786	1.071	1.569	2.568	4.439	4.112	2.647	1.904	1.509	1.27	1.111	0.999	0.915	0.848	0.793	0.746	0.704	0.665	0.626	0.588	0.548	0.506	0.463	0.417	0.368	0.318	0.267	0.216	0.167	0.121	0.08	0.046	0.021	0.005	0
0.064	0.071	0.08	0.09	0.101	0.114	0.13	0.148	0.171	0.197	0.23	0.271	0.322	0.387	0.474	0.593	0.763	1.022	1.456	2.285	4.085	5.456	3.547	2.406	1.84	1.516	1.31	1.168	1.063	0.982	0.916	0.859	0.808	0.761	0.714	0.667	0.618	0.566	0.512	0.455	0.395	0.333	0.271	0.21	0.153	0.101	0.058	0.026	0.006	0
0.057	0.063	0.071	0.079	0.089	0.101	0.114	0.13	0.148	0.171	0.197	0.23	0.271	0.321	0.386	0.471	0.585	0.746	0.986	1.371	2.07	3.568	6.31	4.938	3.126	2.284	1.835	1.561	1.378	1.246	1.146	1.065	0.996	0.934	0.876	0.819	0.76	0.699	0.634	0.566	0.494	0.419	0.342	0.267	0.195	0.13	0.075	0.034	0.008	0
0.051	0.056	0.063	0.07	0.079	0.089	0.1	0.114	0.129	0.148	0.171	0.198	0.23	0.271	0.321	0.385	0.469	0.58	0.734	0.959	1.308	1.912	3.132	5.984	7	4.213	2.898	2.253	1.881	1.642	1.474	1.348	1.248	1.164	1.088	1.016	0.944	0.871	0.793	0.711	0.624	0.532	0.438	0.343	0.252	0.169	0.098	0.044	0.011	0
0.045	0.05	0.055	0.062	0.069	0.078	0.088	0.1	0.113	0.129	0.148	0.17	0.197	0.23	0.271	0.321	0.385	0.468	0.577	0.726	0.939	1.262	1.797	2.811	5.165	9.083	5.952	3.783	2.817	2.298	1.978	1.761	1.601	1.476	1.371	1.276	1.186	1.096	1.002	0.903	0.796	0.684	0.566	0.447	0.33	0.222	0.13	0.059	0.014	0
0.04	0.044	0.049	0.054	0.061	0.068	0.077	0.087	0.099	0.112	0.128	0.147	0.17	0.197	0.23	0.271	0.322	0.385	0.467	0.575	0.721	0.926	1.23	1.714	2.582	4.457	9.206	8.839	5.126	3.602	2.852	2.414	2.127	1.922	1.763	1.63	1.511	1.397	1.281	1.159	1.028	0.889	0.741	0.589	0.439	0.298	0.175	0.079	0.019	0
0.035	0.038	0.043	0.048	0.053	0.06	0.067	0.076	0.086	0.097	0.111	0.127	0.146	0.169	0.196	0.23	0.271	0.322	0.386	0.468	0.575	0.719	0.918	1.208	1.656	2.422	3.952	7.875	12.984	7.304	4.737	3.606	2.989	2.603	2.334	2.129	1.96	1.807	1.659	1.507	1.345	1.171	0.984	0.789	0.593	0.405	0.239	0.109	0.027	0
0.03	0.033	0.037	0.041	0.046	0.052	0.058	0.065	0.074	0.084	0.096	0.109	0.125	0.144	0.167	0.195	0.229	0.27	0.321	0.386	0.468	0.575	0.718	0.914	1.194	1.618	2.312	3.61	6.646	14.97	11.133	6.463	4.664	3.766	3.231	2.872	2.605	2.384	2.185	1.989	1.785	1.565	1.328	1.075	0.815	0.562	0.335	0.153	0.038	0
0.026	0.029	0.032	0.036	0.04	0.044	0.05	0.056	0.064	0.072	0.082	0.093	0.107	0.123	0.142	0.165	0.193	0.227	0.268	0.32	0.385	0.468	0.576	0.718	0.913	1.187	1.594	2.239	3.381	5.81	12.864	18.066	9.277	6.208	4.842	4.081	3.591	3.233	2.941	2.675	2.409	2.128	1.822	1.491	1.143	0.797	0.479	0.221	0.054	0
0.022	0.025	0.027	0.03	0.034	0.038	0.042	0.048	0.054	0.061	0.069	0.079	0.091	0.104	0.12	0.139	0.162	0.19	0.224	0.266	0.318	0.384	0.467	0.576	0.719	0.913	1.185	1.582	2.195	3.234	5.274	10.54	25.591	14.333	8.575	6.38	5.258	4.569	4.081	3.685	3.32	2.949	2.549	2.111	1.639	1.157	0.704	0.328	0.081	0
0.019	0.021	0.023	0.025	0.028	0.032	0.036	0.04	0.045	0.051	0.058	0.066	0.076	0.087	0.1	0.116	0.135	0.158	0.186	0.22	0.262	0.314	0.38	0.465	0.574	0.719	0.914	1.186	1.578	2.172	3.145	4.939	9.048	23.104	24.591	12.457	8.668	6.937	5.939	5.254	4.701	4.185	3.648	3.059	2.411	1.729	1.066	0.503	0.125	0
0.015	0.017	0.019	0.021	0.024	0.026	0.029	0.033	0.037	0.042	0.048	0.055	0.062	0.072	0.083	0.096	0.111	0.13	0.152	0.18	0.213	0.255	0.308	0.374	0.459	0.57	0.716	0.914	1.187	1.578	2.164	3.098	4.741	8.163	18.181	44.159	19.481	12.243	9.419	7.916	6.923	6.127	5.368	4.556	3.652	2.667	1.675	0.802	0.201	0.001
0.012	0.014	0.015	0.017	0.019	0.021	0.024	0.027	0.03	0.034	0.039	0.044	0.051	0.058	0.067	0.077	0.09	0.105	0.123	0.145	0.172	0.205	0.246	0.299	0.365	0.45	0.562	0.709	0.909	1.186	1.58	2.165	3.082	4.639	7.661	15.242	47.579	34.246	18.216	13.252	10.876	9.382	8.186	7.014	5.722	4.272	2.742	1.338	0.341	0.001
0.01	0.011	0.012	0.014	0.015	0.017	0.019	0.021	0.024	0.027	0.031	0.035	0.04	0.046	0.053	0.061	0.071	0.083	0.097	0.114	0.135	0.161	0.193	0.234	0.285	0.351	0.436	0.547	0.695	0.897	1.177	1.577	2.167	3.083	4.602	7.406	13.686	35.416	72.167	29.188	19.508	15.518	13.159	11.267	9.338	7.148	4.721	2.363	0.612	0.002
0.008	0.008	0.009	0.01	0.012	0.013	0.014	0.016	0.018	0.021	0.024	0.027	0.031	0.035	0.04	0.047	0.054	0.063	0.074	0.087	0.103	0.123	0.148	0.178	0.217	0.267	0.33	0.413	0.523	0.671	0.873	1.155	1.56	2.16	3.086	4.602	7.312	12.929	28.77	119.458	52.564	30.486	23.226	19.268	16.059	12.617	8.632	4.474	1.189	0.003
0.006	0.006	0.007	0.008	0.008	0.009	0.011	0.012	0.013	0.015	0.017	0.02	0.023	0.026	0.03	0.034	0.04	0.046	0.054	0.064	0.076	0.09	0.109	0.131	0.159	0.195	0.242	0.302	0.382	0.488	0.632	0.831	1.112	1.518	2.125	3.067	4.605	7.308	12.65	25.826	83.581	117.447	51.78	37.013	29.822	23.835	17.003	9.247	2.551	0.007
0.004	0.004	0.005	0.005	0.006	0.007	0.007	0.008	0.009	0.011	0.012	0.014	0.016	0.018	0.021	0.024	0.028	0.032	0.038	0.045	0.053	0.063	0.075	0.091	0.111	0.136	0.168	0.209	0.264	0.337	0.436	0.572	0.762	1.034	1.434	2.04	2.991	4.557	7.308	12.629	24.776	65.045	361.133	99.75	64.279	49.691	36.861	21.416	6.263	0.018
0.002	0.003	0.003	0.003	0.004	0.004	0.005	0.005	0.006	0.007	0.008	0.009	0.01	0.011	0.013	0.015	0.018	0.021	0.024	0.028	0.034	0.04	0.048	0.058	0.071	0.087	0.107	0.134	0.169	0.216	0.278	0.365	0.485	0.657	0.908	1.284	1.866	2.799	4.367	7.168	12.609	24.666	59.185	279.646	239.622	126.49	91.647	57.788	18.606	0.056
0.001	0.002	0.002	0.002	0.002	0.002	0.003	0.003	0.003	0.004	0.004	0.005	0.006	0.006	0.007	0.009	0.01	0.012	0.014	0.016	0.019	0.022	0.027	0.033	0.04	0.049	0.06	0.075	0.095	0.121	0.156	0.205	0.272	0.369	0.509	0.718	1.041	1.554	2.404	3.884	6.623	12.122	24.52	58.471	205.915	986.517	303.612	194.652	73.736	0.242
0.001	0.001	0.001	0.001	0.001	0.001	0.001	0.001	0.001	0.002	0.002	0.002	0.002	0.003	0.003	0.004	0.004	0.005	0.006	0.007	0.008	0.01	0.012	0.014	0.017	0.021	0.026	0.033	0.042	0.053	0.069	0.09	0.12	0.162	0.224	0.316	0.458	0.684	1.057	1.703	2.886	5.21	10.199	22.278	57.231	197.359	2181.347	1050.886	471.997	1.915
0	0	0	0	0	0	0	0	0	0	0	0.001	0.001	0.001	0.001	0.001	0.001	0.001	0.001	0.002	0.002	0.002	0.003	0.003	0.004	0.005	0.006	0.008	0.01	0.013	0.016	0.021	0.029	0.039	0.053	0.076	0.11	0.164	0.253	0.409	0.693	1.252	2.447	5.308	13.273	40.857	176.345	1579.366	9080.266	69.403
0	0	0	0	0	0	0	0	0	0	0	0	0	0	0	0	0	0	0	0	0	0	0	0	0	0	0	0	0	0	0	0	0	0	0	0	0	0	0.001	0.001	0.002	0.003	0.007	0.015	0.036	0.113	0.484	3.835	139.371	64515344.534
0	0	0	0	0	0	0	0	0	0	0.001	0.001	0.001	0.001	0.001	0.001	0.001	0.001	0.002	0.002	0.002	0.003	0.003	0.004	0.005	0.006	0.008	0.01	0.012	0.015	0.02	0.026	0.035	0.047	0.065	0.092	0.134	0.199	0.308	0.498	0.844	1.524	2.978	6.458	16.148	49.761	216.642	2158.915	5947.556	42.353
0.001	0.001	0.001	0.001	0.001	0.001	0.001	0.001	0.002	0.002	0.002	0.002	0.003	0.003	0.004	0.004	0.005	0.006	0.007	0.008	0.009	0.011	0.013	0.016	0.019	0.024	0.029	0.036	0.046	0.059	0.076	0.099	0.132	0.179	0.247	0.349	0.505	0.754	1.166	1.878	3.184	5.749	11.266	24.684	64.006	229.59	4301.638	846.995	380.97	1.496
0.001	0.002	0.002	0.002	0.002	0.003	0.003	0.003	0.004	0.004	0.005	0.005	0.006	0.007	0.008	0.009	0.011	0.012	0.014	0.017	0.02	0.024	0.029	0.035	0.042	0.052	0.064	0.08	0.101	0.129	0.167	0.218	0.291	0.393	0.543	0.767	1.111	1.659	2.568	4.152	7.091	13.021	26.534	64.611	250.396	651.871	262.653	170.333	63.258	0.205
0.003	0.003	0.003	0.004	0.004	0.004	0.005	0.006	0.006	0.007	0.008	0.009	0.01	0.012	0.014	0.016	0.019	0.022	0.025	0.03	0.035	0.042	0.051	0.061	0.074	0.091	0.113	0.141	0.177	0.226	0.292	0.383	0.51	0.691	0.954	1.35	1.962	2.946	4.604	7.579	13.409	26.575	66.261	390.316	196.021	113.411	83.055	51.949	16.528	0.05
0.004	0.004	0.005	0.005	0.006	0.007	0.008	0.009	0.01	0.011	0.013	0.014	0.016	0.019	0.021	0.025	0.029	0.034	0.039	0.046	0.055	0.065	0.078	0.095	0.115	0.141	0.174	0.218	0.275	0.351	0.454	0.595	0.793	1.077	1.494	2.127	3.124	4.771	7.687	13.402	26.845	75.542	279.499	87.311	58.891	45.928	33.97	19.591	5.689	0.016
0.006	0.006	0.007	0.008	0.009	0.01	0.011	0.012	0.014	0.016	0.018	0.02	0.023	0.027	0.031	0.035	0.041	0.048	0.056	0.066	0.078	0.093	0.112	0.135	0.165	0.202	0.25	0.312	0.394	0.504	0.653	0.859	1.151	1.573	2.206	3.19	4.807	7.679	13.466	28.396	103.89	94.489	46.835	34.405	27.919	22.299	15.84	8.567	2.353	0.007
0.008	0.009	0.01	0.011	0.012	0.013	0.015	0.017	0.019	0.021	0.024	0.028	0.032	0.036	0.042	0.048	0.056	0.065	0.076	0.09	0.106	0.127	0.152	0.184	0.223	0.274	0.34	0.426	0.539	0.691	0.9	1.192	1.611	2.235	3.203	4.801	7.697	13.865	32.48	126.406	45.673	28.118	21.814	18.203	15.178	11.895	8.107	4.185	1.109	0.003
0.01	0.011	0.012	0.014	0.015	0.017	0.019	0.022	0.025	0.028	0.032	0.036	0.041	0.047	0.054	0.063	0.073	0.085	0.099	0.117	0.139	0.165	0.198	0.24	0.292	0.36	0.447	0.561	0.714	0.922	1.212	1.626	2.24	3.199	4.807	7.829	14.863	41.611	59.074	26.329	18.228	14.689	12.516	10.726	8.878	6.778	4.463	2.227	0.576	0.002
0.013	0.014	0.016	0.017	0.019	0.022	0.024	0.027	0.031	0.035	0.04	0.045	0.052	0.059	0.068	0.079	0.092	0.107	0.125	0.148	0.176	0.21	0.252	0.305	0.373	0.461	0.575	0.727	0.933	1.219	1.628	2.238	3.201	4.859	8.156	16.877	54.38	29.55	16.789	12.499	10.358	8.971	7.836	6.71	5.464	4.07	2.606	1.269	0.323	0.001
0.016	0.017	0.019	0.021	0.024	0.027	0.03	0.034	0.038	0.043	0.049	0.056	0.064	0.073	0.084	0.097	0.113	0.132	0.155	0.183	0.218	0.261	0.314	0.382	0.47	0.583	0.734	0.937	1.22	1.626	2.238	3.224	4.988	8.782	20.664	39.34	17.486	11.441	8.946	7.575	6.648	5.89	5.159	4.374	3.5	2.551	1.599	0.764	0.192	0.001
0.019	0.021	0.023	0.026	0.029	0.032	0.036	0.041	0.046	0.052	0.059	0.067	0.077	0.089	0.102	0.118	0.138	0.161	0.189	0.224	0.267	0.32	0.388	0.474	0.587	0.736	0.937	1.218	1.626	2.249	3.282	5.228	9.878	26.29	21.307	11.448	8.179	6.625	5.706	5.063	4.536	4.038	3.517	2.945	2.318	1.66	1.022	0.481	0.12	0
0.022	0.025	0.028	0.031	0.034	0.038	0.043	0.049	0.055	0.062	0.071	0.08	0.092	0.106	0.122	0.142	0.165	0.193	0.228	0.271	0.324	0.391	0.477	0.588	0.736	0.936	1.218	1.631	2.278	3.389	5.631	11.721	25.218	12.82	8	6.064	5.044	4.405	3.944	3.565	3.213	2.852	2.463	2.037	1.58	1.114	0.677	0.315	0.078	0
0.026	0.029	0.032	0.036	0.04	0.045	0.051	0.057	0.065	0.073	0.083	0.095	0.109	0.125	0.145	0.168	0.196	0.231	0.273	0.326	0.393	0.478	0.588	0.735	0.936	1.221	1.647	2.33	3.563	6.275	14.405	16.053	8.499	5.853	4.628	3.929	3.471	3.132	2.852	2.595	2.337	2.062	1.764	1.442	1.104	0.769	0.462	0.213	0.052	0
0.031	0.034	0.038	0.042	0.047	0.053	0.059	0.066	0.075	0.085	0.097	0.111	0.127	0.147	0.17	0.198	0.233	0.275	0.327	0.393	0.477	0.587	0.735	0.938	1.23	1.675	2.415	3.831	7.277	15.647	9.971	6.016	4.431	3.615	3.121	2.783	2.529	2.318	2.124	1.934	1.734	1.52	1.288	1.042	0.789	0.544	0.323	0.148	0.036	0
0.035	0.039	0.043	0.048	0.054	0.061	0.068	0.077	0.087	0.099	0.113	0.129	0.148	0.171	0.199	0.233	0.275	0.327	0.393	0.477	0.587	0.736	0.943	1.245	1.719	2.542	4.233	8.689	12.07	6.677	4.459	3.446	2.88	2.52	2.266	2.071	1.908	1.76	1.616	1.467	1.309	1.139	0.957	0.766	0.575	0.393	0.232	0.106	0.026	0
0.04	0.044	0.049	0.055	0.062	0.069	0.078	0.088	0.1	0.114	0.13	0.149	0.172	0.2	0.234	0.275	0.327	0.393	0.477	0.588	0.739	0.952	1.271	1.785	2.726	4.823	9.84	7.995	4.762	3.419	2.738	2.333	2.064	1.87	1.718	1.59	1.474	1.363	1.249	1.13	1.002	0.866	0.721	0.573	0.426	0.289	0.17	0.077	0.019	0
0.045	0.05	0.056	0.063	0.07	0.079	0.089	0.101	0.115	0.131	0.15	0.173	0.2	0.234	0.275	0.327	0.392	0.477	0.59	0.745	0.967	1.308	1.879	2.99	5.629	8.861	5.444	3.556	2.69	2.214	1.916	1.712	1.56	1.44	1.339	1.247	1.159	1.071	0.979	0.881	0.777	0.667	0.551	0.435	0.321	0.216	0.126	0.057	0.014	0
0.051	0.057	0.064	0.071	0.08	0.09	0.101	0.115	0.131	0.15	0.173	0.2	0.234	0.275	0.327	0.393	0.478	0.594	0.754	0.989	1.359	2.01	3.36	6.428	6.459	3.909	2.747	2.162	1.819	1.594	1.436	1.316	1.22	1.138	1.064	0.994	0.924	0.852	0.776	0.695	0.609	0.519	0.427	0.334	0.246	0.164	0.096	0.043	0.01	0
0.058	0.064	0.072	0.08	0.09	0.102	0.115	0.131	0.15	0.173	0.2	0.234	0.275	0.327	0.393	0.481	0.6	0.767	1.019	1.43	2.19	3.851	6.382	4.538	2.933	2.179	1.767	1.513	1.341	1.216	1.12	1.042	0.975	0.915	0.858	0.802	0.744	0.684	0.621	0.554	0.483	0.409	0.334	0.26	0.19	0.127	0.073	0.033	0.008	0
0.065	0.072	0.081	0.091	0.102	0.116	0.132	0.15	0.173	0.2	0.234	0.275	0.327	0.395	0.485	0.608	0.786	1.06	1.525	2.433	4.381	5.174	3.291	2.277	1.764	1.466	1.273	1.138	1.039	0.961	0.897	0.842	0.792	0.746	0.7	0.654	0.606	0.555	0.501	0.445	0.386	0.326	0.265	0.205	0.149	0.099	0.057	0.026	0.006	0
0.072	0.081	0.091	0.102	0.116	0.132	0.15	0.173	0.2	0.234	0.275	0.329	0.398	0.491	0.62	0.811	1.114	1.652	2.749	4.586	3.817	2.482	1.815	1.453	1.23	1.081	0.975	0.894	0.83	0.778	0.732	0.691	0.652	0.615	0.577	0.538	0.497	0.454	0.408	0.361	0.312	0.261	0.211	0.163	0.118	0.078	0.045	0.02	0.005	0
0.081	0.091	0.102	0.116	0.131	0.15	0.173	0.2	0.234	0.276	0.331	0.402	0.498	0.636	0.843	1.185	1.819	3.103	4.083	2.818	1.934	1.477	1.213	1.044	0.927	0.841	0.775	0.723	0.679	0.64	0.606	0.574	0.542	0.511	0.479	0.445	0.41	0.374	0.335	0.295	0.253	0.212	0.17	0.131	0.094	0.062	0.036	0.016	0.004	0
0.091	0.102	0.116	0.131	0.15	0.173	0.2	0.235	0.278	0.333	0.407	0.509	0.656	0.885	1.277	2.03	3.334	3.207	2.14	1.547	1.223	1.025	0.894	0.801	0.731	0.677	0.633	0.596	0.564	0.534	0.507	0.481	0.454	0.428	0.4	0.372	0.341	0.31	0.277	0.242	0.208	0.173	0.139	0.106	0.076	0.05	0.029	0.013	0.003	0
0.102	0.116	0.131	0.15	0.173	0.201	0.236	0.28	0.337	0.414	0.522	0.682	0.939	1.395	2.272	3.183	2.433	1.673	1.263	1.026	0.875	0.772	0.697	0.64	0.594	0.557	0.526	0.499	0.474	0.45	0.428	0.406	0.384	0.361	0.337	0.312	0.286	0.258	0.23	0.201	0.171	0.142	0.114	0.087	0.062	0.041	0.023	0.01	0.002	0
0.116	0.131	0.15	0.173	0.202	0.237	0.282	0.342	0.423	0.539	0.715	1.007	1.542	2.468	2.674	1.868	1.342	1.049	0.872	0.754	0.671	0.61	0.563	0.525	0.493	0.467	0.443	0.422	0.402	0.383	0.364	0.345	0.326	0.306	0.285	0.263	0.24	0.217	0.192	0.167	0.142	0.118	0.094	0.071	0.051	0.033	0.019	0.008	0.002	0
0.131	0.151	0.174	0.203	0.239	0.286	0.348	0.434	0.56	0.757	1.093	1.711	2.47	2.105	1.468	1.099	0.884	0.748	0.655	0.588	0.537	0.498	0.465	0.439	0.416	0.396	0.377	0.36	0.344	0.328	0.312	0.295	0.278	0.261	0.242	0.223	0.203	0.183	0.162	0.14	0.119	0.098	0.078	0.059	0.042	0.028	0.016	0.007	0.002	0
0.151	0.175	0.204	0.241	0.29	0.356	0.448	0.586	0.808	1.198	1.865	2.207	1.644	1.181	0.915	0.753	0.647	0.573	0.518	0.476	0.442	0.415	0.392	0.372	0.355	0.339	0.324	0.31	0.296	0.282	0.268	0.254	0.239	0.223	0.207	0.19	0.173	0.155	0.137	0.118	0.1	0.082	0.065	0.049	0.035	0.023	0.013	0.006	0.001	0
0.176	0.206	0.245	0.296	0.365	0.466	0.619	0.872	1.319	1.922	1.816	1.302	0.969	0.773	0.649	0.564	0.504	0.458	0.423	0.395	0.371	0.352	0.334	0.319	0.305	0.292	0.28	0.268	0.256	0.244	0.232	0.219	0.206	0.192	0.178	0.163	0.148	0.132	0.116	0.1	0.084	0.069	0.055	0.041	0.029	0.019	0.011	0.005	0.001	0
0.208	0.248	0.302	0.377	0.487	0.659	0.95	1.438	1.806	1.451	1.051	0.809	0.66	0.563	0.496	0.446	0.408	0.378	0.354	0.334	0.317	0.302	0.288	0.276	0.265	0.254	0.244	0.233	0.223	0.212	0.201	0.19	0.178	0.166	0.153	0.14	0.127	0.113	0.099	0.085	0.072	0.059	0.046	0.035	0.025	0.016	0.009	0.004	0.001	0
0.253	0.311	0.391	0.512	0.707	1.039	1.507	1.556	1.162	0.864	0.684	0.57	0.493	0.438	0.397	0.365	0.339	0.318	0.301	0.286	0.273	0.261	0.251	0.241	0.231	0.222	0.213	0.204	0.195	0.185	0.175	0.165	0.155	0.144	0.133	0.121	0.109	0.097	0.085	0.073	0.061	0.05	0.039	0.03	0.021	0.014	0.008	0.003	0.001	0
0.32	0.409	0.544	0.765	1.129	1.472	1.28	0.943	0.722	0.586	0.497	0.434	0.389	0.354	0.327	0.306	0.288	0.272	0.259	0.248	0.237	0.228	0.219	0.211	0.203	0.195	0.187	0.179	0.171	0.162	0.153	0.144	0.135	0.125	0.115	0.105	0.094	0.084	0.073	0.063	0.053	0.043	0.034	0.025	0.018	0.012	0.007	0.003	0.001	0
0.429	0.581	0.832	1.195	1.324	1.04	0.778	0.612	0.507	0.436	0.385	0.347	0.318	0.295	0.276	0.261	0.247	0.236	0.226	0.217	0.208	0.2	0.193	0.186	0.179	0.172	0.165	0.157	0.15	0.143	0.135	0.126	0.118	0.109	0.1	0.091	0.082	0.073	0.063	0.054	0.045	0.037	0.029	0.022	0.015	0.01	0.006	0.002	0.001	0
0.626	0.901	1.199	1.125	0.851	0.651	0.525	0.442	0.385	0.343	0.311	0.287	0.267	0.251	0.237	0.225	0.215	0.206	0.198	0.191	0.184	0.177	0.171	0.164	0.158	0.152	0.146	0.139	0.133	0.126	0.119	0.111	0.104	0.096	0.088	0.08	0.071	0.063	0.055	0.047	0.039	0.032	0.025	0.019	0.013	0.009	0.005	0.002	0.001	0
0.959	1.12	0.932	0.705	0.553	0.455	0.389	0.342	0.307	0.281	0.259	0.242	0.228	0.216	0.206	0.197	0.189	0.181	0.175	0.169	0.163	0.157	0.152	0.146	0.14	0.135	0.129	0.123	0.117	0.111	0.105	0.098	0.091	0.084	0.077	0.07	0.062	0.055	0.048	0.041	0.034	0.028	0.022	0.016	0.011	0.007	0.004	0.002	0	0
0.984	0.771	0.592	0.475	0.398	0.344	0.306	0.276	0.254	0.235	0.22	0.208	0.198	0.188	0.18	0.173	0.167	0.161	0.155	0.15	0.145	0.14	0.135	0.13	0.125	0.12	0.115	0.11	0.104	0.099	0.093	0.087	0.081	0.074	0.068	0.061	0.055	0.048	0.042	0.036	0.03	0.024	0.019	0.014	0.01	0.006	0.004	0.002	0	0
0.642	0.503	0.412	0.35	0.307	0.274	0.25	0.23	0.214	0.201	0.19	0.181	0.173	0.166	0.159	0.154	0.148	0.143	0.139	0.134	0.129	0.125	0.121	0.116	0.112	0.107	0.103	0.098	0.093	0.088	0.082	0.077	0.071	0.066	0.06	0.054	0.048	0.042	0.037	0.031	0.026	0.021	0.016	0.012	0.009	0.006	0.003	0.001	0	0
0.433	0.361	0.311	0.275	0.247	0.226	0.209	0.196	0.184	0.175	0.166	0.159	0.153	0.147	0.142	0.137	0.132	0.128	0.124	0.12	0.116	0.112	0.108	0.104	0.1	0.096	0.092	0.087	0.083	0.078	0.073	0.068	0.063	0.058	0.053	0.048	0.042	0.037	0.032	0.027	0.023	0.018	0.014	0.011	0.008	0.005	0.003	0.001	0	0
0.318	0.277	0.247	0.224	0.206	0.191	0.179	0.169	0.161	0.153	0.147	0.141	0.136	0.131	0.127	0.123	0.119	0.115	0.112	0.108	0.104	0.101	0.097	0.094	0.09	0.086	0.082	0.078	0.074	0.07	0.065	0.061	0.056	0.052	0.047	0.042	0.038	0.033	0.028	0.024	0.02	0.016	0.013	0.009	0.007	0.004	0.002	0.001	0	0
0.249	0.223	0.203	0.188	0.175	0.165	0.156	0.148	0.141	0.136	0.13	0.126	0.122	0.118	0.114	0.11	0.107	0.104	0.101	0.097	0.094	0.091	0.088	0.084	0.081	0.078	0.074	0.07	0.066	0.063	0.059	0.054	0.05	0.046	0.042	0.038	0.033	0.029	0.025	0.021	0.018	0.014	0.011	0.008	0.006	0.004	0.002	0.001	0	0
0.202	0.185	0.172	0.161	0.151	0.144	0.137	0.131	0.126	0.121	0.117	0.113	0.109	0.106	0.103	0.1	0.097	0.094	0.091	0.088	0.085	0.082	0.079	0.076	0.073	0.07	0.067	0.063	0.06	0.056	0.052	0.049	0.045	0.041	0.037	0.033	0.03	0.026	0.022	0.019	0.016	0.013	0.01	0.007	0.005	0.003	0.002	0.001	0	0
0.17	0.158	0.148	0.14	0.133	0.127	0.121	0.117	0.112	0.109	0.105	0.102	0.099	0.096	0.093	0.09	0.088	0.085	0.082	0.08	0.077	0.075	0.072	0.069	0.066	0.063	0.06	0.057	0.054	0.05	0.047	0.044	0.04	0.037	0.033	0.03	0.026	0.023	0.02	0.017	0.014	0.011	0.009	0.006	0.005	0.003	0.002	0.001	0	0
0.145	0.136	0.129	0.123	0.117	0.113	0.108	0.105	0.101	0.098	0.095	0.092	0.089	0.087	0.084	0.082	0.08	0.077	0.075	0.073	0.07	0.068	0.065	0.063	0.06	0.057	0.054	0.051	0.048	0.045	0.042	0.039	0.036	0.033	0.03	0.027	0.024	0.021	0.018	0.015	0.012	0.01	0.008	0.006	0.004	0.003	0.001	0.001	0	0
0.126	0.12	0.114	0.109	0.105	0.101	0.097	0.094	0.091	0.089	0.086	0.084	0.081	0.079	0.077	0.075	0.073	0.07	0.068	0.066	0.064	0.062	0.059	0.057	0.054	0.052	0.049	0.047	0.044	0.041	0.038	0.035	0.033	0.03	0.027	0.024	0.021	0.018	0.016	0.013	0.011	0.009	0.007	0.005	0.004	0.002	0.001	0.001	0	0
0.111	0.106	0.102	0.098	0.094	0.091	0.088	0.085	0.083	0.081	0.078	0.076	0.074	0.072	0.07	0.068	0.066	0.064	0.062	0.06	0.058	0.056	0.054	0.052	0.049	0.047	0.045	0.042	0.04	0.037	0.035	0.032	0.029	0.027	0.024	0.022	0.019	0.017	0.014	0.012	0.01	0.008	0.006	0.005	0.003	0.002	0.001	0.001	0	0
0.099	0.095	0.091	0.088	0.085	0.082	0.08	0.078	0.075	0.073	0.071	0.07	0.068	0.066	0.064	0.062	0.061	0.059	0.057	0.055	0.053	0.051	0.049	0.047	0.045	0.043	0.041	0.038	0.036	0.034	0.031	0.029	0.027	0.024	0.022	0.019	0.017	0.015	0.013	0.011	0.009	0.007	0.006	0.004	0.003	0.002	0.001	0	0	0
0.088	0.085	0.082	0.08	0.077	0.075	0.073	0.071	0.069	0.067	0.065	0.064	0.062	0.06	0.059	0.057	0.055	0.054	0.052	0.05	0.049	0.047	0.045	0.043	0.041	0.039	0.037	0.035	0.033	0.031	0.028	0.026	0.024	0.022	0.02	0.018	0.015	0.013	0.012	0.01	0.008	0.006	0.005	0.004	0.003	0.002	0.001	0	0	0
0.08	0.077	0.075	0.072	0.07	0.068	0.067	0.065	0.063	0.062	0.06	0.059	0.057	0.055	0.054	0.052	0.051	0.049	0.048	0.046	0.044	0.043	0.041	0.039	0.037	0.036	0.034	0.032	0.03	0.028	0.026	0.024	0.022	0.02	0.018	0.016	0.014	0.012	0.01	0.009	0.007	0.006	0.004	0.003	0.002	0.001	0.001	0	0	0
0.072	0.07	0.068	0.066	0.064	0.063	0.061	0.06	0.058	0.057	0.055	0.054	0.052	0.051	0.05	0.048	0.047	0.045	0.044	0.042	0.041	0.039	0.038	0.036	0.034	0.033	0.031	0.029	0.027	0.025	0.023	0.022	0.02	0.018	0.016	0.014	0.013	0.011	0.009	0.008	0.006	0.005	0.004	0.003	0.002	0.001	0.001	0	0	0
0.066	0.064	0.062	0.061	0.059	0.058	0.056	0.055	0.053	0.052	0.051	0.05	0.048	0.047	0.046	0.044	0.043	0.042	0.04	0.039	0.037	0.036	0.034	0.033	0.031	0.03	0.028	0.026	0.025	0.023	0.021	0.02	0.018	0.016	0.015	0.013	0.011	0.01	0.008	0.007	0.006	0.005	0.004	0.003	0.002	0.001	0.001	0	0	0
0.06	0.059	0.057	0.056	0.054	0.053	0.052	0.05	0.049	0.048	0.047	0.046	0.045	0.043	0.042	0.041	0.04	0.038	0.037	0.036	0.034	0.033	0.032	0.03	0.029	0.027	0.026	0.024	0.023	0.021	0.02	0.018	0.016	0.015	0.013	0.012	0.01	0.009	0.008	0.006	0.005	0.004	0.003	0.002	0.002	0.001	0.001	0	0	0
[truncated: 50 more columns]
