# Supplementary material for: High-resolution spectroscopy of single nuclear spins via sequential weak measurements
Source: Nat Commun. 2019 Feb 5;10:594. doi: 10.1038/s41467-019-08544-z (PMC6363762; doi:10.1038/s41467-019-08544-z)
Supplement: Supplementary file 3 — Source Data [file 41467_2019_8544_MOESM3_ESM.zip › SI/FigS4/FigS4b.txt]

0.263	0.255	0.249	0.242	0.236	0.231	0.225	0.22	0.214	0.209	0.204	0.199	0.194	0.189	0.184	0.179	0.173	0.168	0.162	0.157	0.151	0.145	0.139	0.133	0.126	0.12	0.113	0.107	0.1	0.093	0.086	0.079	0.073	0.066	0.059	0.053	0.046	0.04	0.034	0.029	0.024	0.019	0.015	0.011	0.008	0.005	0.003	0.001	0	0
0.288	0.28	0.272	0.264	0.257	0.251	0.245	0.239	0.233	0.227	0.222	0.216	0.211	0.205	0.2	0.194	0.188	0.182	0.177	0.171	0.164	0.158	0.151	0.145	0.138	0.131	0.124	0.117	0.109	0.102	0.095	0.087	0.08	0.072	0.065	0.058	0.051	0.044	0.038	0.032	0.026	0.021	0.016	0.012	0.008	0.005	0.003	0.001	0	0
0.317	0.307	0.298	0.289	0.281	0.274	0.267	0.26	0.253	0.247	0.241	0.235	0.229	0.223	0.217	0.211	0.205	0.199	0.192	0.186	0.179	0.172	0.165	0.158	0.151	0.143	0.136	0.128	0.12	0.112	0.104	0.096	0.088	0.08	0.072	0.064	0.056	0.049	0.042	0.035	0.029	0.023	0.018	0.013	0.009	0.006	0.003	0.001	0	0
0.351	0.339	0.328	0.318	0.308	0.3	0.292	0.284	0.276	0.269	0.263	0.256	0.249	0.243	0.236	0.23	0.223	0.216	0.21	0.203	0.196	0.188	0.181	0.173	0.165	0.157	0.149	0.141	0.132	0.123	0.115	0.106	0.097	0.088	0.079	0.071	0.062	0.054	0.046	0.039	0.032	0.026	0.02	0.015	0.01	0.007	0.004	0.002	0	0
0.391	0.376	0.363	0.35	0.339	0.329	0.32	0.311	0.302	0.295	0.287	0.279	0.272	0.265	0.258	0.251	0.244	0.236	0.229	0.221	0.214	0.206	0.198	0.19	0.181	0.173	0.164	0.155	0.145	0.136	0.126	0.117	0.107	0.097	0.088	0.078	0.069	0.06	0.052	0.043	0.036	0.029	0.022	0.017	0.012	0.007	0.004	0.002	0	0
0.438	0.42	0.403	0.388	0.375	0.363	0.352	0.342	0.332	0.323	0.314	0.306	0.298	0.29	0.282	0.274	0.266	0.258	0.251	0.242	0.234	0.226	0.217	0.208	0.199	0.19	0.18	0.17	0.16	0.15	0.14	0.129	0.118	0.108	0.097	0.087	0.077	0.067	0.057	0.048	0.04	0.032	0.025	0.018	0.013	0.008	0.005	0.002	0	0
0.496	0.472	0.451	0.433	0.417	0.402	0.389	0.377	0.365	0.355	0.345	0.336	0.326	0.318	0.309	0.3	0.292	0.283	0.275	0.266	0.257	0.248	0.238	0.229	0.219	0.209	0.198	0.188	0.177	0.166	0.154	0.143	0.131	0.12	0.108	0.097	0.086	0.075	0.064	0.054	0.045	0.036	0.028	0.021	0.014	0.009	0.005	0.002	0.001	0
0.567	0.536	0.51	0.487	0.466	0.448	0.432	0.417	0.404	0.392	0.38	0.369	0.359	0.349	0.339	0.33	0.32	0.311	0.302	0.292	0.282	0.272	0.262	0.252	0.241	0.23	0.219	0.208	0.196	0.184	0.171	0.159	0.146	0.133	0.121	0.108	0.096	0.083	0.072	0.061	0.05	0.04	0.031	0.023	0.016	0.01	0.006	0.003	0.001	0
0.656	0.615	0.581	0.551	0.525	0.503	0.483	0.465	0.449	0.434	0.42	0.408	0.396	0.385	0.374	0.363	0.353	0.342	0.332	0.321	0.311	0.3	0.289	0.278	0.266	0.255	0.242	0.23	0.217	0.204	0.19	0.177	0.163	0.149	0.135	0.121	0.107	0.094	0.08	0.068	0.056	0.045	0.035	0.026	0.018	0.012	0.007	0.003	0.001	0
0.772	0.716	0.67	0.631	0.597	0.568	0.543	0.521	0.501	0.483	0.467	0.452	0.438	0.425	0.413	0.401	0.389	0.377	0.366	0.355	0.343	0.331	0.32	0.307	0.295	0.282	0.269	0.255	0.241	0.227	0.212	0.197	0.182	0.166	0.151	0.135	0.12	0.105	0.09	0.077	0.063	0.051	0.04	0.03	0.021	0.013	0.007	0.003	0.001	0
0.926	0.848	0.784	0.731	0.687	0.649	0.616	0.588	0.563	0.541	0.522	0.504	0.487	0.472	0.457	0.444	0.43	0.417	0.405	0.392	0.379	0.367	0.354	0.34	0.327	0.313	0.298	0.284	0.268	0.252	0.236	0.22	0.203	0.186	0.169	0.152	0.135	0.118	0.102	0.086	0.071	0.058	0.045	0.033	0.023	0.015	0.009	0.004	0.001	0
1.136	1.026	0.936	0.862	0.8	0.75	0.707	0.67	0.638	0.61	0.586	0.564	0.544	0.526	0.509	0.493	0.478	0.463	0.449	0.435	0.421	0.407	0.392	0.378	0.363	0.348	0.332	0.316	0.299	0.282	0.264	0.246	0.228	0.209	0.19	0.171	0.152	0.133	0.115	0.098	0.081	0.065	0.051	0.038	0.027	0.017	0.01	0.004	0.001	0
1.423	1.27	1.141	1.036	0.949	0.879	0.82	0.771	0.73	0.694	0.663	0.635	0.611	0.589	0.568	0.55	0.532	0.515	0.499	0.483	0.468	0.452	0.436	0.42	0.404	0.388	0.37	0.353	0.334	0.316	0.296	0.276	0.256	0.235	0.214	0.193	0.172	0.151	0.131	0.111	0.092	0.074	0.058	0.043	0.03	0.02	0.011	0.005	0.001	0
1.786	1.605	1.428	1.275	1.151	1.05	0.968	0.901	0.844	0.797	0.756	0.721	0.691	0.663	0.639	0.616	0.595	0.576	0.557	0.539	0.521	0.504	0.487	0.469	0.451	0.433	0.414	0.395	0.375	0.354	0.333	0.311	0.288	0.265	0.242	0.219	0.195	0.172	0.149	0.126	0.105	0.085	0.066	0.05	0.035	0.022	0.013	0.006	0.001	0
2.092	2.006	1.817	1.612	1.432	1.285	1.166	1.07	0.992	0.927	0.873	0.827	0.787	0.753	0.722	0.694	0.669	0.646	0.624	0.603	0.583	0.564	0.544	0.525	0.505	0.485	0.464	0.443	0.421	0.398	0.375	0.351	0.326	0.3	0.274	0.248	0.222	0.195	0.169	0.144	0.12	0.097	0.076	0.057	0.04	0.026	0.015	0.006	0.002	0
2.065	2.264	2.245	2.061	1.829	1.617	1.441	1.3	1.187	1.096	1.021	0.959	0.906	0.861	0.822	0.788	0.757	0.729	0.703	0.678	0.655	0.633	0.611	0.589	0.567	0.544	0.522	0.498	0.474	0.449	0.423	0.397	0.369	0.341	0.312	0.282	0.253	0.223	0.194	0.165	0.138	0.112	0.087	0.065	0.046	0.03	0.017	0.007	0.002	0
1.743	2.109	2.409	2.492	2.34	2.085	1.835	1.625	1.457	1.323	1.215	1.128	1.056	0.996	0.945	0.9	0.861	0.827	0.795	0.766	0.739	0.713	0.687	0.663	0.638	0.613	0.588	0.562	0.536	0.508	0.479	0.45	0.419	0.388	0.356	0.323	0.289	0.256	0.223	0.19	0.159	0.129	0.101	0.076	0.053	0.035	0.02	0.009	0.002	0
1.397	1.725	2.124	2.519	2.732	2.651	2.387	2.095	1.842	1.64	1.48	1.353	1.251	1.168	1.098	1.04	0.989	0.945	0.906	0.87	0.837	0.807	0.777	0.749	0.721	0.693	0.665	0.636	0.607	0.576	0.545	0.512	0.478	0.443	0.407	0.37	0.332	0.294	0.257	0.22	0.184	0.149	0.117	0.088	0.062	0.04	0.023	0.01	0.002	0
1.127	1.374	1.7	2.117	2.585	2.945	2.986	2.74	2.405	2.102	1.857	1.665	1.514	1.393	1.296	1.215	1.147	1.09	1.039	0.995	0.955	0.918	0.883	0.85	0.818	0.786	0.755	0.722	0.69	0.656	0.621	0.584	0.546	0.507	0.467	0.425	0.383	0.34	0.297	0.255	0.213	0.174	0.137	0.103	0.073	0.047	0.027	0.012	0.003	0
0.929	1.112	1.353	1.672	2.093	2.612	3.11	3.325	3.146	2.777	2.413	2.115	1.882	1.701	1.558	1.443	1.349	1.271	1.205	1.147	1.096	1.051	1.009	0.97	0.932	0.896	0.86	0.823	0.786	0.749	0.709	0.669	0.627	0.583	0.537	0.491	0.443	0.394	0.345	0.296	0.249	0.203	0.16	0.121	0.085	0.055	0.031	0.014	0.003	0
0.782	0.921	1.099	1.333	1.643	2.061	2.605	3.215	3.638	3.599	3.223	2.791	2.425	2.14	1.921	1.75	1.614	1.504	1.413	1.336	1.27	1.212	1.16	1.112	1.068	1.025	0.983	0.942	0.9	0.858	0.814	0.769	0.721	0.672	0.621	0.568	0.514	0.459	0.402	0.347	0.292	0.239	0.188	0.142	0.101	0.066	0.037	0.016	0.004	0
0.67	0.779	0.915	1.088	1.315	1.616	2.025	2.575	3.26	3.893	4.08	3.751	3.25	2.802	2.45	2.182	1.975	1.813	1.683	1.577	1.487	1.411	1.345	1.285	1.231	1.18	1.131	1.083	1.035	0.987	0.938	0.887	0.834	0.779	0.721	0.661	0.599	0.536	0.472	0.407	0.343	0.282	0.223	0.168	0.12	0.078	0.044	0.02	0.005	0
0.581	0.669	0.776	0.91	1.079	1.299	1.591	1.988	2.532	3.255	4.062	4.547	4.365	3.813	3.263	2.825	2.493	2.241	2.046	1.892	1.767	1.663	1.574	1.497	1.429	1.366	1.308	1.251	1.196	1.141	1.085	1.027	0.968	0.905	0.84	0.772	0.702	0.629	0.555	0.481	0.407	0.334	0.265	0.201	0.143	0.093	0.053	0.023	0.006	0
0.51	0.582	0.668	0.775	0.906	1.072	1.287	1.57	1.953	2.483	3.216	4.14	4.947	5.048	4.499	3.833	3.284	2.87	2.559	2.323	2.137	1.989	1.867	1.763	1.674	1.595	1.523	1.455	1.39	1.326	1.261	1.196	1.128	1.057	0.983	0.906	0.826	0.743	0.657	0.571	0.484	0.399	0.317	0.241	0.172	0.112	0.064	0.028	0.007	0
0.45	0.511	0.582	0.669	0.774	0.904	1.067	1.277	1.552	1.922	2.435	3.157	4.141	5.226	5.751	5.328	4.543	3.851	3.329	2.942	2.651	2.427	2.25	2.105	1.984	1.88	1.788	1.704	1.625	1.549	1.474	1.399	1.321	1.241	1.157	1.069	0.977	0.881	0.782	0.681	0.579	0.479	0.382	0.291	0.208	0.136	0.078	0.034	0.008	0
0.4	0.451	0.512	0.583	0.669	0.774	0.903	1.064	1.269	1.537	1.896	2.391	3.092	4.088	5.365	6.39	6.297	5.434	4.563	3.895	3.407	3.047	2.773	2.559	2.386	2.243	2.121	2.013	1.915	1.823	1.734	1.645	1.556	1.464	1.367	1.267	1.161	1.051	0.936	0.817	0.698	0.579	0.463	0.354	0.254	0.166	0.095	0.042	0.01	0
0.357	0.401	0.452	0.513	0.585	0.671	0.775	0.903	1.062	1.264	1.526	1.874	2.352	3.028	4.007	5.379	6.866	7.361	6.549	5.465	4.603	3.979	3.526	3.187	2.927	2.72	2.549	2.405	2.278	2.162	2.054	1.948	1.843	1.737	1.626	1.51	1.388	1.26	1.126	0.988	0.846	0.704	0.565	0.433	0.312	0.205	0.117	0.052	0.013	0
0.318	0.357	0.401	0.453	0.514	0.586	0.672	0.776	0.904	1.062	1.261	1.518	1.857	2.319	2.97	3.917	5.307	7.119	8.401	7.921	6.623	5.5	4.69	4.113	3.69	3.37	3.118	2.914	2.742	2.591	2.454	2.325	2.2	2.074	1.945	1.811	1.67	1.521	1.364	1.201	1.033	0.864	0.696	0.535	0.386	0.255	0.146	0.065	0.016	0
0.285	0.318	0.357	0.401	0.453	0.515	0.587	0.674	0.778	0.905	1.062	1.26	1.513	1.846	2.294	2.92	3.83	5.191	7.163	9.235	9.534	8.122	6.657	5.588	4.841	4.305	3.907	3.599	3.351	3.144	2.964	2.801	2.647	2.496	2.343	2.186	2.022	1.848	1.664	1.471	1.271	1.067	0.864	0.667	0.483	0.32	0.184	0.082	0.02	0
0.254	0.284	0.317	0.356	0.401	0.454	0.515	0.588	0.675	0.78	0.907	1.064	1.261	1.512	1.838	2.276	2.881	3.753	5.064	7.063	9.717	11.249	10.058	8.173	6.741	5.756	5.067	4.565	4.184	3.881	3.63	3.413	3.216	3.03	2.846	2.66	2.466	2.262	2.045	1.817	1.577	1.33	1.082	0.839	0.61	0.405	0.234	0.105	0.025	0
0.227	0.253	0.282	0.316	0.355	0.4	0.453	0.515	0.589	0.676	0.782	0.909	1.067	1.263	1.512	1.835	2.263	2.852	3.69	4.943	6.892	9.831	12.762	12.497	10.194	8.249	6.925	6.023	5.381	4.902	4.528	4.222	3.957	3.717	3.49	3.264	3.033	2.791	2.534	2.261	1.973	1.674	1.369	1.067	0.78	0.52	0.301	0.135	0.033	0
0.202	0.224	0.25	0.28	0.314	0.353	0.399	0.452	0.515	0.589	0.677	0.783	0.912	1.07	1.266	1.515	1.835	2.257	2.832	3.643	4.841	6.705	9.688	13.719	15.349	12.92	10.261	8.444	7.238	6.404	5.796	5.328	4.949	4.623	4.329	4.047	3.766	3.475	3.168	2.841	2.493	2.127	1.75	1.372	1.008	0.675	0.392	0.177	0.043	0
0.179	0.199	0.221	0.247	0.277	0.311	0.35	0.396	0.45	0.513	0.588	0.677	0.784	0.913	1.072	1.27	1.518	1.838	2.256	2.821	3.609	4.76	6.535	9.424	14.002	18.172	16.591	13.014	10.459	8.811	7.706	6.92	6.328	5.853	5.448	5.081	4.728	4.372	4.001	3.605	3.182	2.732	2.262	1.786	1.32	0.89	0.519	0.235	0.057	0
0.158	0.175	0.195	0.217	0.243	0.273	0.307	0.347	0.393	0.447	0.51	0.586	0.675	0.783	0.914	1.074	1.273	1.523	1.842	2.26	2.818	3.59	4.703	6.396	9.142	13.792	20.184	21.338	16.869	13.198	10.886	9.389	8.357	7.594	6.992	6.481	6.018	5.568	5.11	4.627	4.108	3.552	2.963	2.356	1.755	1.19	0.699	0.317	0.077	0
0.138	0.153	0.171	0.19	0.213	0.238	0.268	0.302	0.342	0.388	0.442	0.506	0.582	0.672	0.781	0.913	1.075	1.275	1.527	1.848	2.266	2.821	3.583	4.668	6.294	8.894	13.365	20.895	26.731	22.38	17.031	13.685	11.606	10.22	9.222	8.447	7.793	7.198	6.615	6.013	5.371	4.678	3.935	3.156	2.37	1.62	0.957	0.436	0.106	0
0.12	0.133	0.148	0.165	0.184	0.207	0.232	0.261	0.295	0.335	0.381	0.435	0.5	0.576	0.667	0.777	0.91	1.073	1.276	1.53	1.854	2.273	2.829	3.586	4.653	6.228	8.704	12.919	20.583	31.225	30.239	22.578	17.565	14.587	12.682	11.351	10.335	9.484	8.705	7.933	7.125	6.252	5.306	4.297	3.258	2.247	1.338	0.614	0.15	0
0.104	0.115	0.128	0.142	0.159	0.178	0.199	0.225	0.254	0.287	0.326	0.372	0.427	0.491	0.567	0.659	0.769	0.903	1.068	1.273	1.53	1.857	2.281	2.839	3.596	4.654	6.196	8.577	12.55	19.848	33.134	40.662	30.913	23.123	18.7	16.005	14.189	12.831	11.701	10.659	9.611	8.495	7.278	5.958	4.569	3.186	1.915	0.885	0.217	0.001
0.088	0.098	0.109	0.121	0.135	0.151	0.17	0.191	0.215	0.244	0.277	0.316	0.361	0.415	0.479	0.555	0.647	0.757	0.893	1.059	1.266	1.525	1.856	2.285	2.849	3.61	4.667	6.192	8.509	12.29	19.108	32.677	51.343	43.869	31.41	24.544	20.603	18.057	16.2	14.666	13.235	11.769	10.18	8.434	6.553	4.628	2.814	1.312	0.324	0.001
0.074	0.082	0.091	0.102	0.114	0.127	0.143	0.16	0.181	0.205	0.232	0.265	0.303	0.347	0.4	0.463	0.539	0.63	0.74	0.876	1.043	1.251	1.514	1.848	2.282	2.854	3.623	4.687	6.21	8.493	12.142	18.544	31.3	57.008	63.968	44.406	33.161	27.151	23.469	20.862	18.718	16.691	14.565	12.221	9.638	6.913	4.265	2.012	0.501	0.001
0.061	0.068	0.076	0.084	0.094	0.105	0.118	0.133	0.149	0.169	0.192	0.218	0.25	0.286	0.33	0.381	0.443	0.517	0.607	0.717	0.852	1.019	1.227	1.491	1.829	2.268	2.848	3.628	4.705	6.239	8.515	12.092	18.198	29.999	56.446	90.656	66.08	46.461	36.812	31.28	27.499	24.403	21.414	18.196	14.594	10.664	6.697	3.206	0.806	0.002
0.05	0.055	0.061	0.068	0.076	0.085	0.096	0.107	0.121	0.137	0.155	0.177	0.202	0.232	0.267	0.309	0.358	0.418	0.49	0.578	0.685	0.818	0.983	1.191	1.455	1.795	2.237	2.824	3.616	4.709	6.264	8.558	12.118	18.057	29.124	53.571	109.989	104.619	68.243	51.69	42.979	37.281	32.621	27.992	22.857	17.073	10.965	5.351	1.363	0.004
0.039	0.044	0.049	0.054	0.06	0.067	0.076	0.085	0.096	0.108	0.123	0.14	0.16	0.183	0.211	0.244	0.283	0.33	0.387	0.456	0.54	0.644	0.773	0.934	1.138	1.4	1.738	2.181	2.771	3.573	4.683	6.265	8.595	12.186	18.078	28.715	51.119	110.188	172.78	106.866	75.88	61.321	52.312	44.917	37.283	28.564	18.874	9.45	2.449	0.007
0.03	0.033	0.037	0.041	0.046	0.052	0.058	0.065	0.073	0.083	0.094	0.107	0.123	0.14	0.162	0.187	0.217	0.253	0.296	0.349	0.413	0.492	0.59	0.713	0.868	1.065	1.319	1.65	2.088	2.677	3.481	4.603	6.21	8.586	12.242	18.19	28.689	49.806	103.191	251.107	183.305	118.084	91.78	76.64	64.056	50.395	34.503	17.891	4.756	0.013
0.022	0.025	0.027	0.03	0.034	0.038	0.043	0.048	0.054	0.061	0.069	0.079	0.09	0.103	0.119	0.137	0.159	0.186	0.218	0.256	0.304	0.362	0.434	0.524	0.637	0.781	0.966	1.207	1.524	1.947	2.521	3.315	4.434	6.053	8.466	12.2	18.277	28.887	49.543	98.242	260.952	357.4	199.153	146.262	118.695	95.125	67.946	36.975	10.204	0.029
0.015	0.017	0.019	0.021	0.024	0.026	0.03	0.033	0.037	0.042	0.048	0.055	0.063	0.072	0.083	0.095	0.111	0.129	0.151	0.178	0.211	0.251	0.301	0.364	0.442	0.542	0.671	0.837	1.056	1.348	1.742	2.284	3.043	4.13	5.724	8.136	11.92	18.139	29.023	49.921	96.734	239.559	735.728	378.359	254.006	197.925	147.204	85.616	25.05	0.073
0.01	0.011	0.012	0.013	0.015	0.017	0.019	0.021	0.024	0.027	0.031	0.035	0.04	0.046	0.053	0.061	0.071	0.082	0.097	0.114	0.135	0.161	0.193	0.233	0.283	0.347	0.429	0.535	0.675	0.862	1.113	1.458	1.94	2.627	3.63	5.131	7.45	11.17	17.418	28.555	50.113	97.513	229.646	879.099	875.921	499.839	365.377	230.927	74.41	0.225
0.005	0.006	0.007	0.008	0.008	0.009	0.011	0.012	0.013	0.015	0.017	0.02	0.022	0.026	0.029	0.034	0.04	0.046	0.054	0.064	0.075	0.09	0.108	0.13	0.158	0.194	0.24	0.3	0.379	0.483	0.625	0.818	1.089	1.474	2.034	2.872	4.159	6.208	9.603	15.509	26.434	48.332	97.55	231.187	784.726	2965.795	1199.758	776.885	294.838	0.968
0.002	0.003	0.003	0.003	0.004	0.004	0.005	0.005	0.006	0.007	0.008	0.009	0.01	0.011	0.013	0.015	0.017	0.02	0.024	0.028	0.033	0.039	0.047	0.057	0.07	0.085	0.106	0.132	0.166	0.212	0.274	0.36	0.479	0.648	0.896	1.265	1.832	2.734	4.226	6.808	11.536	20.82	40.739	88.92	228.003	780.556	6991.921	4152.697	1886.197	7.662
0.001	0.001	0.001	0.001	0.001	0.001	0.001	0.001	0.001	0.002	0.002	0.002	0.002	0.003	0.003	0.004	0.004	0.005	0.006	0.007	0.008	0.009	0.011	0.014	0.017	0.02	0.025	0.031	0.04	0.051	0.065	0.086	0.114	0.155	0.214	0.302	0.438	0.655	1.013	1.634	2.772	5.006	9.786	21.223	53.063	163.277	703.938	6251.386	35881.708	277.609
0	0	0	0	0	0	0	0	0	0	0	0	0	0	0	0	0	0	0	0	0	0	0	0	0	0	0	0	0	0	0	0	0	0	0.001	0.001	0.001	0.002	0.003	0.004	0.008	0.014	0.027	0.058	0.146	0.45	1.937	15.338	557.465	254939763.295
0.001	0.001	0.001	0.001	0.001	0.001	0.001	0.002	0.002	0.002	0.002	0.002	0.003	0.003	0.004	0.004	0.005	0.006	0.007	0.008	0.01	0.011	0.014	0.017	0.02	0.025	0.031	0.038	0.048	0.062	0.08	0.105	0.139	0.189	0.261	0.368	0.534	0.798	1.234	1.99	3.375	6.094	11.909	25.821	64.549	198.81	864.142	8467.878	23618.702	169.412
0.003	0.003	0.003	0.004	0.004	0.005	0.005	0.006	0.006	0.007	0.008	0.009	0.011	0.012	0.014	0.016	0.019	0.022	0.026	0.031	0.037	0.044	0.052	0.063	0.077	0.094	0.116	0.145	0.184	0.234	0.303	0.397	0.528	0.715	0.988	1.395	2.021	3.016	4.66	7.508	12.724	22.971	44.995	98.488	254.775	904.434	9480.787	3356.773	1522.603	5.984
0.006	0.006	0.007	0.008	0.009	0.01	0.011	0.013	0.014	0.016	0.018	0.021	0.024	0.027	0.031	0.036	0.042	0.049	0.058	0.068	0.081	0.096	0.115	0.139	0.169	0.208	0.257	0.321	0.404	0.516	0.667	0.873	1.162	1.573	2.171	3.065	4.44	6.629	10.257	16.578	28.296	51.894	105.473	254.819	932.442	2239.839	1040.051	679.971	252.948	0.821
0.01	0.011	0.013	0.014	0.016	0.018	0.02	0.022	0.025	0.028	0.032	0.037	0.042	0.048	0.055	0.064	0.074	0.087	0.102	0.12	0.142	0.169	0.202	0.244	0.297	0.364	0.45	0.562	0.709	0.905	1.169	1.532	2.038	2.76	3.813	5.392	7.833	11.755	18.357	30.179	53.25	104.864	255.087	1043.254	734.805	448.876	331.21	207.606	66.099	0.199
0.016	0.018	0.02	0.022	0.024	0.027	0.031	0.035	0.039	0.044	0.05	0.057	0.065	0.075	0.086	0.099	0.115	0.134	0.157	0.185	0.219	0.261	0.313	0.378	0.46	0.564	0.697	0.871	1.098	1.402	1.812	2.376	3.167	4.299	5.963	8.483	12.446	18.984	30.506	52.902	104.363	270.677	673.14	334.577	233.02	182.995	135.673	78.321	22.754	0.066
0.023	0.025	0.028	0.031	0.035	0.039	0.044	0.049	0.056	0.063	0.072	0.081	0.093	0.107	0.123	0.142	0.165	0.192	0.225	0.265	0.314	0.374	0.448	0.541	0.658	0.807	0.998	1.247	1.575	2.013	2.608	3.43	4.59	6.272	8.783	12.685	19.067	30.315	52.586	106.887	293.18	310.269	181.167	136.105	111.157	89.008	63.299	34.257	9.412	0.027
0.031	0.034	0.038	0.043	0.047	0.053	0.06	0.067	0.076	0.085	0.097	0.11	0.126	0.144	0.166	0.192	0.223	0.26	0.305	0.359	0.425	0.506	0.607	0.733	0.893	1.096	1.357	1.699	2.15	2.757	3.587	4.748	6.414	8.883	12.701	18.957	30.135	53.106	113.313	253.14	163.769	109.323	86.282	72.426	60.547	47.515	32.406	16.737	4.436	0.012
0.04	0.045	0.05	0.055	0.062	0.069	0.077	0.087	0.098	0.111	0.126	0.143	0.164	0.188	0.216	0.25	0.29	0.338	0.396	0.467	0.553	0.66	0.792	0.958	1.168	1.436	1.783	2.239	2.847	3.673	4.82	6.458	8.88	12.634	18.851	30.243	54.848	120.322	158.504	97.729	71.096	58.093	49.772	42.766	35.449	27.088	17.842	8.908	2.304	0.006
0.051	0.056	0.063	0.07	0.078	0.087	0.098	0.11	0.124	0.14	0.159	0.181	0.207	0.237	0.273	0.315	0.366	0.427	0.501	0.591	0.701	0.837	1.006	1.219	1.489	1.838	2.292	2.895	3.71	4.84	6.45	8.837	12.568	18.862	30.796	57.767	113.995	95.202	63.409	48.854	40.96	35.659	31.23	26.78	21.829	16.267	10.422	5.075	1.29	0.004
0.063	0.069	0.077	0.086	0.096	0.107	0.12	0.135	0.152	0.172	0.196	0.223	0.255	0.292	0.336	0.389	0.452	0.528	0.62	0.732	0.869	1.04	1.254	1.524	1.87	2.321	2.916	3.719	4.831	6.421	8.795	12.555	19.059	31.861	60.578	87.286	60.875	43.656	35.023	29.953	26.414	23.465	20.585	17.47	13.988	10.2	6.393	3.055	0.767	0.002
0.076	0.084	0.093	0.104	0.116	0.129	0.145	0.163	0.184	0.208	0.237	0.269	0.308	0.354	0.408	0.472	0.549	0.642	0.755	0.893	1.063	1.276	1.545	1.888	2.332	2.919	3.712	4.812	6.393	8.779	12.63	19.482	33.333	59.427	59.693	41.416	31.416	25.967	22.562	20.109	18.061	16.104	14.042	11.767	9.266	6.635	4.087	1.925	0.479	0.001
0.09	0.1	0.111	0.123	0.137	0.154	0.173	0.194	0.219	0.248	0.282	0.321	0.367	0.422	0.487	0.565	0.658	0.771	0.909	1.079	1.29	1.555	1.894	2.333	2.913	3.698	4.792	6.379	8.807	12.814	20.137	34.663	50.943	40.874	29.583	23.399	19.787	17.416	15.661	14.192	12.809	11.385	9.839	8.141	6.317	4.455	2.706	1.26	0.311	0.001
0.105	0.117	0.13	0.144	0.161	0.18	0.203	0.228	0.258	0.292	0.332	0.378	0.433	0.499	0.576	0.67	0.782	0.919	1.087	1.296	1.559	1.894	2.328	2.903	3.684	4.78	6.388	8.892	13.117	20.947	34.519	38.913	28.991	21.943	17.916	15.425	13.723	12.435	11.351	10.343	9.323	8.235	7.048	5.763	4.415	3.074	1.846	0.852	0.209	0.001
0.122	0.135	0.15	0.168	0.187	0.21	0.235	0.265	0.3	0.34	0.387	0.442	0.507	0.585	0.677	0.789	0.925	1.092	1.299	1.558	1.89	2.321	2.893	3.675	4.782	6.429	9.041	13.533	21.652	31.483	28.579	21.33	16.768	14.032	12.258	11.005	10.037	9.219	8.465	7.713	6.924	6.071	5.147	4.164	3.155	2.174	1.293	0.593	0.145	0
0.14	0.155	0.173	0.193	0.215	0.242	0.271	0.306	0.346	0.393	0.448	0.513	0.59	0.682	0.793	0.928	1.093	1.298	1.555	1.884	2.313	2.885	3.674	4.803	6.507	9.257	14.009	21.716	26.106	21.149	16.194	13.126	11.201	9.903	8.959	8.219	7.589	7.012	6.444	5.856	5.227	4.549	3.823	3.064	2.299	1.57	0.927	0.422	0.103	0
0.16	0.177	0.197	0.22	0.246	0.276	0.311	0.351	0.398	0.453	0.518	0.594	0.685	0.795	0.928	1.092	1.295	1.551	1.878	2.307	2.883	3.684	4.844	6.623	9.529	14.417	20.514	20.469	16.005	12.616	10.482	9.087	8.115	7.391	6.814	6.322	5.872	5.433	4.985	4.511	4.003	3.459	2.883	2.291	1.705	1.156	0.678	0.307	0.075	0
0.181	0.201	0.224	0.25	0.28	0.315	0.355	0.402	0.456	0.52	0.596	0.686	0.795	0.927	1.09	1.291	1.546	1.874	2.305	2.888	3.707	4.91	6.777	9.826	14.511	18.005	15.822	12.405	10.042	8.511	7.475	6.733	6.168	5.713	5.322	4.965	4.62	4.272	3.908	3.52	3.105	2.664	2.204	1.739	1.285	0.865	0.505	0.228	0.055	0
0.204	0.227	0.253	0.283	0.318	0.358	0.404	0.458	0.522	0.597	0.686	0.794	0.926	1.087	1.288	1.542	1.871	2.307	2.901	3.745	4.999	6.961	10.077	13.996	14.924	12.325	9.825	8.137	7.011	6.225	5.648	5.201	4.836	4.522	4.235	3.96	3.684	3.399	3.098	2.776	2.435	2.076	1.707	1.337	0.982	0.658	0.382	0.172	0.042	0
0.23	0.256	0.285	0.32	0.359	0.405	0.459	0.522	0.597	0.686	0.793	0.923	1.084	1.285	1.54	1.872	2.314	2.924	3.798	5.111	7.155	10.161	12.766	12.034	9.75	7.929	6.694	5.847	5.24	4.784	4.426	4.13	3.874	3.641	3.418	3.197	2.97	2.732	2.48	2.212	1.929	1.636	1.337	1.041	0.761	0.507	0.293	0.132	0.032	0
0.257	0.287	0.321	0.36	0.406	0.459	0.522	0.596	0.684	0.791	0.921	1.082	1.283	1.54	1.876	2.328	2.957	3.867	5.239	7.319	9.928	11.059	9.656	7.843	6.502	5.579	4.929	4.452	4.088	3.798	3.556	3.345	3.153	2.971	2.791	2.608	2.417	2.216	2.003	1.778	1.543	1.301	1.058	0.82	0.596	0.396	0.228	0.102	0.025	0
0.288	0.322	0.361	0.406	0.459	0.521	0.595	0.683	0.789	0.919	1.08	1.282	1.543	1.885	2.349	3	3.95	5.371	7.386	9.295	9.266	7.801	6.409	5.406	4.702	4.195	3.816	3.521	3.283	3.083	2.908	2.748	2.597	2.449	2.3	2.145	1.983	1.812	1.631	1.442	1.245	1.045	0.845	0.652	0.472	0.312	0.18	0.08	0.019	0
0.322	0.361	0.406	0.458	0.52	0.594	0.681	0.787	0.918	1.079	1.284	1.548	1.898	2.377	3.054	4.042	5.481	7.277	8.328	7.657	6.373	5.311	4.548	4.002	3.601	3.295	3.054	2.857	2.69	2.544	2.41	2.284	2.161	2.037	1.91	1.778	1.639	1.492	1.338	1.178	1.013	0.846	0.682	0.524	0.378	0.249	0.143	0.064	0.015	0
0.361	0.405	0.458	0.519	0.592	0.68	0.786	0.917	1.08	1.287	1.557	1.917	2.412	3.116	4.134	5.534	6.936	7.213	6.319	5.271	4.456	3.867	3.437	3.115	2.865	2.666	2.502	2.361	2.238	2.125	2.019	1.915	1.812	1.707	1.598	1.484	1.363	1.237	1.105	0.969	0.83	0.691	0.554	0.424	0.305	0.201	0.115	0.051	0.012	0
0.405	0.457	0.518	0.591	0.679	0.786	0.917	1.082	1.293	1.569	1.94	2.454	3.183	4.211	5.483	6.374	6.127	5.246	4.411	3.779	3.317	2.974	2.713	2.507	2.341	2.203	2.084	1.979	1.883	1.793	1.705	1.619	1.53	1.439	1.345	1.245	1.141	1.032	0.919	0.803	0.685	0.568	0.454	0.347	0.249	0.163	0.093	0.041	0.01	0
0.456	0.517	0.59	0.678	0.786	0.919	1.086	1.301	1.585	1.969	2.501	3.249	4.252	5.292	5.675	5.166	4.392	3.732	3.236	2.869	2.592	2.377	2.207	2.067	1.95	1.849	1.759	1.677	1.6	1.525	1.451	1.377	1.3	1.221	1.138	1.051	0.96	0.866	0.768	0.669	0.569	0.47	0.375	0.285	0.204	0.133	0.076	0.034	0.008	0
0.516	0.59	0.678	0.786	0.921	1.092	1.312	1.605	2.001	2.551	3.305	4.228	4.956	4.942	4.359	3.711	3.188	2.795	2.5	2.273	2.095	1.952	1.834	1.734	1.647	1.57	1.499	1.433	1.369	1.306	1.242	1.178	1.111	1.041	0.968	0.892	0.813	0.731	0.646	0.561	0.476	0.392	0.311	0.236	0.169	0.11	0.063	0.028	0.007	0
0.589	0.679	0.788	0.925	1.1	1.326	1.628	2.038	2.6	3.336	4.118	4.512	4.254	3.695	3.165	2.748	2.432	2.192	2.005	1.856	1.736	1.635	1.549	1.474	1.407	1.346	1.289	1.233	1.179	1.125	1.069	1.012	0.953	0.892	0.827	0.76	0.691	0.619	0.546	0.473	0.4	0.328	0.26	0.197	0.14	0.092	0.052	0.023	0.006	0
0.68	0.791	0.931	1.109	1.343	1.654	2.076	2.641	3.327	3.913	4.017	3.648	3.153	2.723	2.387	2.131	1.933	1.778	1.653	1.55	1.464	1.39	1.325	1.267	1.213	1.163	1.115	1.068	1.021	0.973	0.925	0.874	0.822	0.767	0.71	0.651	0.59	0.528	0.464	0.401	0.338	0.277	0.219	0.166	0.118	0.077	0.043	0.019	0.005	0
0.795	0.938	1.121	1.361	1.682	2.113	2.666	3.262	3.626	3.525	3.132	2.711	2.361	2.089	1.879	1.715	1.584	1.478	1.39	1.315	1.251	1.195	1.144	1.097	1.053	1.011	0.97	0.929	0.888	0.846	0.803	0.758	0.711	0.663	0.612	0.56	0.506	0.452	0.396	0.341	0.287	0.235	0.185	0.14	0.099	0.064	0.037	0.016	0.004	0
0.946	1.135	1.383	1.712	2.144	2.663	3.133	3.289	3.071	2.7	2.348	2.062	1.839	1.665	1.528	1.417	1.327	1.251	1.187	1.131	1.081	1.036	0.995	0.957	0.92	0.884	0.848	0.813	0.776	0.739	0.7	0.66	0.618	0.575	0.53	0.484	0.436	0.388	0.34	0.292	0.245	0.2	0.158	0.119	0.084	0.055	0.031	0.014	0.003	0
1.15	1.405	1.74	2.163	2.624	2.944	2.937	2.67	2.34	2.047	1.813	1.629	1.484	1.368	1.274	1.196	1.13	1.074	1.025	0.981	0.942	0.906	0.872	0.839	0.808	0.776	0.745	0.713	0.681	0.647	0.613	0.576	0.539	0.5	0.46	0.419	0.377	0.335	0.293	0.251	0.21	0.171	0.135	0.101	0.072	0.046	0.026	0.012	0.003	0
1.428	1.764	2.164	2.541	2.713	2.598	2.326	2.04	1.797	1.603	1.45	1.328	1.229	1.149	1.081	1.024	0.975	0.932	0.894	0.859	0.827	0.797	0.768	0.74	0.712	0.685	0.657	0.628	0.599	0.569	0.538	0.505	0.472	0.437	0.401	0.365	0.328	0.29	0.253	0.216	0.181	0.147	0.116	0.087	0.061	0.04	0.022	0.01	0.002	0
1.78	2.14	2.415	2.461	2.288	2.032	1.789	1.587	1.426	1.297	1.194	1.109	1.04	0.981	0.931	0.888	0.85	0.816	0.785	0.757	0.73	0.704	0.679	0.655	0.631	0.606	0.581	0.555	0.529	0.502	0.474	0.444	0.414	0.383	0.351	0.318	0.285	0.252	0.22	0.188	0.157	0.127	0.1	0.075	0.053	0.034	0.019	0.008	0.002	0
2.086	2.255	2.207	2.013	1.784	1.578	1.409	1.274	1.165	1.077	1.005	0.944	0.893	0.849	0.811	0.778	0.747	0.72	0.694	0.67	0.647	0.625	0.604	0.582	0.56	0.538	0.516	0.492	0.469	0.444	0.418	0.392	0.365	0.337	0.308	0.279	0.249	0.22	0.191	0.163	0.136	0.11	0.086	0.065	0.046	0.029	0.017	0.007	0.002	0
2.073	1.968	1.774	1.574	1.4	1.258	1.144	1.051	0.975	0.913	0.86	0.815	0.777	0.743	0.713	0.686	0.661	0.638	0.617	0.597	0.577	0.557	0.538	0.519	0.499	0.479	0.459	0.438	0.416	0.394	0.37	0.346	0.322	0.297	0.271	0.245	0.219	0.193	0.167	0.142	0.118	0.096	0.075	0.056	0.039	0.025	0.014	0.006	0.002	0
1.749	1.568	1.395	1.248	1.128	1.031	0.952	0.886	0.832	0.786	0.746	0.712	0.682	0.655	0.631	0.609	0.589	0.569	0.551	0.533	0.516	0.499	0.481	0.464	0.446	0.428	0.41	0.39	0.371	0.35	0.329	0.307	0.285	0.262	0.239	0.216	0.192	0.169	0.147	0.125	0.104	0.084	0.065	0.049	0.034	0.022	0.013	0.006	0.001	0
1.391	1.242	1.118	1.016	0.933	0.864	0.808	0.76	0.72	0.685	0.654	0.628	0.604	0.582	0.562	0.544	0.526	0.51	0.494	0.478	0.463	0.447	0.432	0.416	0.4	0.383	0.366	0.349	0.331	0.312	0.293	0.273	0.253	0.232	0.212	0.191	0.17	0.149	0.129	0.109	0.091	0.073	0.057	0.043	0.03	0.019	0.011	0.005	0.001	0
1.112	1.006	0.919	0.847	0.788	0.738	0.697	0.661	0.63	0.603	0.579	0.557	0.538	0.52	0.503	0.488	0.473	0.458	0.444	0.43	0.416	0.402	0.388	0.374	0.359	0.344	0.329	0.312	0.296	0.279	0.261	0.243	0.225	0.207	0.188	0.169	0.15	0.132	0.114	0.097	0.08	0.065	0.05	0.037	0.026	0.017	0.01	0.004	0.001	0
0.908	0.834	0.772	0.72	0.677	0.64	0.608	0.581	0.557	0.535	0.516	0.498	0.482	0.467	0.453	0.439	0.426	0.413	0.401	0.388	0.376	0.363	0.35	0.337	0.323	0.31	0.295	0.281	0.265	0.25	0.234	0.217	0.201	0.184	0.167	0.15	0.133	0.117	0.101	0.085	0.071	0.057	0.044	0.033	0.023	0.015	0.008	0.004	0.001	0
0.759	0.705	0.66	0.622	0.589	0.561	0.537	0.515	0.496	0.478	0.462	0.447	0.434	0.421	0.409	0.397	0.385	0.374	0.362	0.351	0.34	0.328	0.316	0.304	0.292	0.279	0.266	0.252	0.238	0.224	0.21	0.195	0.18	0.164	0.149	0.134	0.119	0.104	0.089	0.076	0.063	0.05	0.039	0.029	0.02	0.013	0.007	0.003	0.001	0
0.646	0.607	0.573	0.544	0.519	0.497	0.477	0.46	0.444	0.43	0.416	0.404	0.392	0.381	0.37	0.359	0.349	0.339	0.329	0.318	0.308	0.297	0.286	0.275	0.264	0.252	0.24	0.228	0.215	0.202	0.188	0.175	0.161	0.147	0.133	0.119	0.106	0.092	0.08	0.067	0.056	0.045	0.035	0.026	0.018	0.012	0.007	0.003	0.001	0
0.559	0.529	0.503	0.481	0.461	0.443	0.428	0.413	0.4	0.388	0.376	0.366	0.355	0.346	0.336	0.327	0.317	0.308	0.299	0.289	0.28	0.27	0.26	0.25	0.239	0.228	0.217	0.206	0.194	0.182	0.169	0.157	0.145	0.132	0.119	0.107	0.095	0.083	0.071	0.06	0.049	0.04	0.031	0.023	0.016	0.01	0.006	0.003	0.001	0
0.49	0.467	0.446	0.428	0.412	0.398	0.385	0.373	0.362	0.352	0.342	0.332	0.323	0.315	0.306	0.298	0.289	0.281	0.272	0.263	0.255	0.245	0.236	0.227	0.217	0.207	0.197	0.186	0.175	0.164	0.153	0.142	0.13	0.119	0.107	0.096	0.085	0.074	0.063	0.054	0.044	0.035	0.028	0.02	0.014	0.009	0.005	0.002	0.001	0
0.433	0.415	0.399	0.384	0.371	0.359	0.348	0.338	0.329	0.32	0.311	0.303	0.295	0.287	0.279	0.272	0.264	0.256	0.248	0.24	0.232	0.224	0.215	0.206	0.197	0.188	0.178	0.169	0.159	0.148	0.138	0.128	0.117	0.107	0.096	0.086	0.076	0.066	0.057	0.048	0.039	0.032	0.025	0.018	0.013	0.008	0.005	0.002	0	0
0.387	0.372	0.359	0.347	0.336	0.326	0.317	0.308	0.3	0.292	0.284	0.277	0.27	0.263	0.256	0.249	0.241	0.234	0.227	0.22	0.212	0.204	0.196	0.188	0.18	0.171	0.162	0.153	0.144	0.135	0.125	0.116	0.106	0.096	0.087	0.078	0.068	0.06	0.051	0.043	0.035	0.028	0.022	0.016	0.011	0.007	0.004	0.002	0	0
0.347	0.335	0.325	0.315	0.305	0.297	0.289	0.281	0.274	0.267	0.26	0.254	0.247	0.241	0.234	0.228	0.221	0.215	0.208	0.201	0.194	0.187	0.179	0.172	0.164	0.156	0.148	0.139	0.131	0.122	0.113	0.105	0.096	0.087	0.079	0.07	0.062	0.054	0.046	0.039	0.032	0.026	0.02	0.015	0.01	0.007	0.004	0.002	0	0
0.314	0.304	0.295	0.287	0.279	0.271	0.264	0.258	0.251	0.245	0.239	0.233	0.227	0.221	0.215	0.209	0.203	0.197	0.191	0.184	0.178	0.171	0.164	0.157	0.15	0.142	0.135	0.127	0.119	0.111	0.103	0.095	0.087	0.079	0.071	0.063	0.056	0.048	0.042	0.035	0.029	0.023	0.018	0.013	0.009	0.006	0.003	0.001	0	0
0.285	0.277	0.269	0.262	0.255	0.249	0.243	0.237	0.231	0.225	0.22	0.214	0.209	0.203	0.198	0.192	0.187	0.181	0.175	0.169	0.163	0.157	0.15	0.144	0.137	0.13	0.123	0.116	0.108	0.101	0.094	0.086	0.079	0.072	0.064	0.057	0.051	0.044	0.038	0.032	0.026	0.021	0.016	0.012	0.008	0.005	0.003	0.001	0	0
0.26	0.253	0.247	0.24	0.234	0.229	0.223	0.218	0.213	0.208	0.203	0.198	0.192	0.187	0.182	0.177	0.172	0.167	0.161	0.155	0.15	0.144	0.138	0.132	0.125	0.119	0.112	0.106	0.099	0.092	0.085	0.079	0.072	0.065	0.059	0.052	0.046	0.04	0.034	0.029	0.023	0.019	0.014	0.011	0.007	0.005	0.003	0.001	0	0
0.239	0.232	0.227	0.221	0.216	0.211	0.206	0.201	0.196	0.192	0.187	0.182	0.178	0.173	0.168	0.163	0.158	0.153	0.148	0.143	0.138	0.132	0.127	0.121	0.115	0.109	0.103	0.097	0.091	0.084	0.078	0.072	0.066	0.059	0.053	0.047	0.042	0.036	0.031	0.026	0.021	0.017	0.013	0.01	0.007	0.004	0.002	0.001	0	0
[truncated: 50 more columns]
