# Supplementary material for: High-resolution spectroscopy of single nuclear spins via sequential weak measurements
Source: Nat Commun. 2019 Feb 5;10:594. doi: 10.1038/s41467-019-08544-z (PMC6363762; doi:10.1038/s41467-019-08544-z)
Supplement: Supplementary file 3 — Source Data [file 41467_2019_8544_MOESM3_ESM.zip › SI/FigS4/FigS4c.txt]

0.58	0.565	0.551	0.538	0.525	0.513	0.501	0.49	0.478	0.467	0.456	0.445	0.434	0.423	0.412	0.4	0.388	0.376	0.364	0.352	0.339	0.326	0.312	0.298	0.284	0.269	0.255	0.24	0.225	0.209	0.194	0.178	0.163	0.148	0.133	0.118	0.104	0.09	0.077	0.065	0.053	0.043	0.033	0.024	0.017	0.011	0.006	0.003	0.001	0
0.634	0.617	0.601	0.585	0.571	0.557	0.544	0.532	0.519	0.507	0.495	0.483	0.471	0.459	0.447	0.434	0.422	0.409	0.396	0.382	0.369	0.355	0.34	0.325	0.31	0.294	0.279	0.262	0.246	0.229	0.213	0.196	0.179	0.163	0.146	0.13	0.115	0.1	0.085	0.072	0.059	0.047	0.036	0.027	0.019	0.012	0.007	0.003	0.001	0
0.696	0.676	0.657	0.639	0.623	0.607	0.593	0.578	0.565	0.551	0.538	0.525	0.512	0.499	0.486	0.472	0.459	0.445	0.431	0.417	0.402	0.387	0.371	0.355	0.339	0.322	0.305	0.288	0.27	0.252	0.234	0.216	0.197	0.179	0.161	0.144	0.127	0.11	0.094	0.079	0.065	0.052	0.04	0.03	0.021	0.013	0.008	0.003	0.001	0
0.767	0.743	0.721	0.701	0.682	0.664	0.647	0.631	0.615	0.6	0.586	0.571	0.557	0.543	0.529	0.514	0.5	0.485	0.47	0.454	0.439	0.422	0.406	0.389	0.371	0.353	0.335	0.316	0.297	0.277	0.257	0.238	0.218	0.198	0.178	0.159	0.14	0.122	0.105	0.088	0.072	0.058	0.045	0.033	0.023	0.015	0.008	0.004	0.001	0
0.85	0.821	0.795	0.771	0.749	0.728	0.708	0.69	0.672	0.655	0.639	0.623	0.608	0.592	0.577	0.561	0.545	0.529	0.513	0.496	0.48	0.462	0.444	0.426	0.407	0.387	0.368	0.347	0.326	0.305	0.284	0.262	0.241	0.219	0.197	0.176	0.156	0.135	0.116	0.098	0.081	0.065	0.05	0.037	0.026	0.017	0.009	0.004	0.001	0
0.948	0.913	0.881	0.852	0.825	0.801	0.778	0.757	0.737	0.718	0.699	0.681	0.664	0.647	0.63	0.613	0.596	0.579	0.561	0.543	0.525	0.506	0.487	0.467	0.447	0.426	0.404	0.382	0.36	0.337	0.314	0.29	0.266	0.243	0.219	0.196	0.173	0.151	0.129	0.109	0.09	0.072	0.056	0.042	0.029	0.019	0.01	0.005	0.001	0
1.063	1.02	0.981	0.946	0.914	0.885	0.858	0.833	0.81	0.788	0.767	0.747	0.728	0.709	0.69	0.671	0.653	0.634	0.615	0.596	0.576	0.556	0.535	0.513	0.491	0.469	0.446	0.422	0.397	0.372	0.347	0.321	0.295	0.269	0.243	0.218	0.193	0.168	0.144	0.122	0.1	0.081	0.063	0.046	0.033	0.021	0.012	0.005	0.001	0
1.202	1.148	1.1	1.057	1.018	0.983	0.95	0.921	0.894	0.868	0.844	0.821	0.799	0.778	0.757	0.736	0.716	0.696	0.675	0.654	0.633	0.611	0.588	0.565	0.542	0.517	0.492	0.466	0.44	0.412	0.385	0.357	0.328	0.3	0.271	0.243	0.215	0.188	0.161	0.136	0.112	0.09	0.07	0.052	0.037	0.024	0.013	0.006	0.001	0
1.372	1.303	1.243	1.189	1.14	1.097	1.058	1.023	0.99	0.96	0.932	0.906	0.88	0.856	0.833	0.81	0.787	0.765	0.742	0.72	0.696	0.673	0.648	0.624	0.598	0.571	0.544	0.516	0.487	0.458	0.428	0.397	0.366	0.334	0.303	0.271	0.241	0.21	0.181	0.153	0.126	0.102	0.079	0.059	0.041	0.027	0.015	0.007	0.002	0
1.58	1.493	1.416	1.348	1.287	1.233	1.185	1.142	1.102	1.066	1.033	1.002	0.973	0.946	0.919	0.893	0.868	0.843	0.818	0.793	0.768	0.742	0.716	0.689	0.661	0.633	0.603	0.573	0.541	0.509	0.476	0.442	0.408	0.373	0.339	0.304	0.27	0.236	0.203	0.172	0.142	0.115	0.089	0.066	0.047	0.03	0.017	0.007	0.002	0
1.837	1.728	1.629	1.542	1.465	1.397	1.336	1.282	1.234	1.19	1.151	1.114	1.08	1.048	1.017	0.988	0.96	0.932	0.904	0.877	0.849	0.821	0.792	0.763	0.733	0.702	0.67	0.636	0.602	0.567	0.531	0.494	0.456	0.418	0.38	0.341	0.303	0.266	0.229	0.194	0.161	0.13	0.101	0.075	0.053	0.034	0.019	0.008	0.002	0
2.152	2.019	1.895	1.783	1.684	1.596	1.519	1.451	1.391	1.337	1.288	1.244	1.203	1.166	1.13	1.096	1.064	1.033	1.002	0.971	0.941	0.91	0.879	0.847	0.814	0.78	0.745	0.709	0.672	0.633	0.594	0.553	0.512	0.47	0.427	0.384	0.342	0.3	0.259	0.22	0.182	0.147	0.115	0.085	0.06	0.039	0.022	0.01	0.002	0
2.52	2.375	2.226	2.085	1.957	1.844	1.744	1.657	1.58	1.512	1.451	1.397	1.348	1.302	1.261	1.221	1.184	1.148	1.113	1.079	1.045	1.011	0.977	0.942	0.906	0.869	0.831	0.791	0.751	0.709	0.665	0.621	0.575	0.529	0.481	0.434	0.387	0.34	0.294	0.249	0.207	0.167	0.13	0.097	0.068	0.044	0.025	0.011	0.003	0
2.895	2.784	2.629	2.462	2.301	2.154	2.024	1.911	1.811	1.724	1.647	1.579	1.518	1.463	1.413	1.366	1.323	1.281	1.241	1.203	1.165	1.127	1.089	1.05	1.011	0.97	0.929	0.886	0.841	0.795	0.747	0.698	0.648	0.596	0.544	0.491	0.438	0.386	0.334	0.284	0.236	0.191	0.149	0.111	0.078	0.051	0.029	0.013	0.003	0
3.158	3.174	3.079	2.917	2.731	2.548	2.379	2.23	2.1	1.986	1.887	1.8	1.723	1.654	1.593	1.536	1.484	1.435	1.389	1.345	1.302	1.259	1.217	1.174	1.131	1.086	1.041	0.994	0.945	0.894	0.842	0.788	0.732	0.675	0.617	0.558	0.498	0.439	0.381	0.324	0.27	0.219	0.171	0.128	0.09	0.058	0.033	0.014	0.003	0
3.172	3.396	3.473	3.407	3.244	3.04	2.831	2.637	2.465	2.314	2.184	2.07	1.971	1.884	1.807	1.737	1.674	1.616	1.562	1.51	1.46	1.412	1.364	1.317	1.269	1.22	1.169	1.117	1.064	1.008	0.95	0.891	0.829	0.766	0.701	0.635	0.568	0.502	0.436	0.372	0.31	0.251	0.197	0.147	0.104	0.067	0.038	0.017	0.004	0
2.933	3.319	3.628	3.786	3.768	3.616	3.395	3.158	2.934	2.734	2.56	2.409	2.279	2.166	2.067	1.979	1.9	1.829	1.764	1.703	1.645	1.589	1.535	1.481	1.428	1.373	1.317	1.26	1.201	1.14	1.076	1.01	0.942	0.871	0.799	0.725	0.65	0.575	0.501	0.428	0.357	0.29	0.227	0.17	0.12	0.078	0.044	0.019	0.005	0
2.575	2.999	3.447	3.847	4.106	4.162	4.036	3.803	3.537	3.278	3.045	2.842	2.667	2.516	2.386	2.273	2.173	2.085	2.004	1.93	1.862	1.797	1.734	1.673	1.612	1.551	1.489	1.426	1.36	1.292	1.222	1.149	1.073	0.995	0.914	0.831	0.747	0.662	0.577	0.494	0.413	0.336	0.264	0.198	0.14	0.091	0.051	0.023	0.005	0
2.216	2.6	3.052	3.554	4.046	4.422	4.581	4.507	4.274	3.977	3.677	3.405	3.167	2.963	2.788	2.638	2.508	2.394	2.293	2.202	2.119	2.041	1.967	1.896	1.827	1.758	1.689	1.618	1.545	1.47	1.392	1.311	1.227	1.139	1.048	0.955	0.86	0.764	0.668	0.572	0.48	0.391	0.307	0.231	0.164	0.106	0.06	0.026	0.006	0
1.905	2.226	2.619	3.093	3.641	4.219	4.724	5.018	5.03	4.815	4.49	4.144	3.824	3.544	3.305	3.101	2.927	2.777	2.646	2.531	2.427	2.332	2.244	2.161	2.08	2.001	1.922	1.843	1.762	1.678	1.591	1.501	1.407	1.309	1.207	1.102	0.995	0.886	0.776	0.666	0.56	0.457	0.36	0.271	0.192	0.125	0.071	0.031	0.007	0
1.647	1.911	2.235	2.634	3.124	3.708	4.363	4.999	5.458	5.6	5.434	5.089	4.693	4.316	3.985	3.702	3.463	3.259	3.086	2.935	2.802	2.683	2.575	2.475	2.38	2.288	2.198	2.107	2.016	1.922	1.825	1.724	1.619	1.51	1.395	1.277	1.155	1.031	0.905	0.779	0.656	0.536	0.424	0.32	0.227	0.147	0.084	0.037	0.009	0
1.436	1.653	1.918	2.243	2.647	3.147	3.759	4.478	5.239	5.883	6.206	6.136	5.79	5.341	4.897	4.502	4.166	3.883	3.645	3.442	3.267	3.114	2.977	2.853	2.739	2.63	2.524	2.421	2.316	2.211	2.102	1.989	1.871	1.748	1.619	1.485	1.347	1.205	1.06	0.915	0.772	0.633	0.501	0.379	0.269	0.175	0.099	0.044	0.011	0
1.261	1.442	1.66	1.925	2.251	2.657	3.165	3.797	4.566	5.437	6.274	6.83	6.92	6.609	6.11	5.587	5.115	4.712	4.375	4.093	3.855	3.651	3.473	3.316	3.173	3.041	2.916	2.794	2.674	2.554	2.43	2.303	2.17	2.031	1.886	1.735	1.577	1.415	1.248	1.081	0.914	0.751	0.596	0.452	0.322	0.21	0.119	0.053	0.013	0
1.115	1.267	1.448	1.667	1.933	2.26	2.668	3.18	3.826	4.631	5.593	6.615	7.443	7.776	7.56	7.025	6.412	5.845	5.359	4.954	4.618	4.337	4.098	3.891	3.708	3.543	3.39	3.245	3.104	2.964	2.823	2.679	2.529	2.372	2.207	2.035	1.855	1.669	1.477	1.283	1.088	0.897	0.713	0.542	0.387	0.253	0.144	0.064	0.015	0
0.991	1.121	1.273	1.456	1.675	1.941	2.269	2.678	3.193	3.847	4.679	5.711	6.895	8.014	8.679	8.652	8.117	7.406	6.722	6.131	5.642	5.238	4.903	4.62	4.377	4.164	3.972	3.794	3.625	3.461	3.297	3.132	2.96	2.782	2.596	2.399	2.194	1.979	1.757	1.531	1.302	1.077	0.859	0.654	0.468	0.306	0.175	0.077	0.019	0
0.884	0.996	1.126	1.28	1.463	1.683	1.951	2.28	2.689	3.206	3.865	4.714	5.795	7.112	8.515	9.588	9.88	9.418	8.612	7.784	7.062	6.464	5.975	5.572	5.236	4.949	4.698	4.473	4.265	4.067	3.874	3.681	3.485	3.281	3.067	2.843	2.607	2.36	2.102	1.837	1.569	1.301	1.041	0.795	0.57	0.374	0.214	0.095	0.023	0
0.791	0.887	1	1.131	1.286	1.471	1.692	1.961	2.291	2.702	3.22	3.882	4.74	5.855	7.271	8.923	10.451	11.219	10.957	10.081	9.084	8.192	7.455	6.857	6.369	5.966	5.624	5.328	5.062	4.817	4.584	4.356	4.126	3.891	3.645	3.388	3.116	2.83	2.53	2.22	1.902	1.584	1.272	0.974	0.701	0.461	0.264	0.117	0.028	0
0.708	0.793	0.89	1.003	1.136	1.293	1.479	1.702	1.972	2.304	2.716	3.235	3.899	4.763	5.898	7.383	9.235	11.212	12.608	12.75	11.878	10.688	9.58	8.661	7.922	7.326	6.838	6.429	6.075	5.76	5.469	5.192	4.919	4.643	4.359	4.061	3.747	3.414	3.064	2.699	2.323	1.942	1.565	1.203	0.869	0.573	0.329	0.147	0.035	0
0.635	0.708	0.793	0.892	1.006	1.14	1.298	1.486	1.711	1.984	2.317	2.731	3.252	3.918	4.785	5.932	7.46	9.456	11.831	13.96	14.779	14.074	12.687	11.304	10.146	9.222	8.486	7.889	7.394	6.969	6.591	6.244	5.911	5.582	5.248	4.901	4.535	4.148	3.737	3.306	2.857	2.4	1.943	1.5	1.086	0.719	0.413	0.185	0.044	0
0.568	0.633	0.707	0.793	0.893	1.008	1.144	1.303	1.493	1.721	1.995	2.332	2.748	3.271	3.94	4.809	5.962	7.515	9.607	12.293	15.169	16.973	16.733	15.198	13.471	11.996	10.825	9.904	9.168	8.562	8.047	7.591	7.172	6.769	6.368	5.958	5.529	5.075	4.592	4.08	3.544	2.991	2.433	1.887	1.373	0.912	0.526	0.235	0.057	0
0.507	0.565	0.63	0.705	0.792	0.892	1.009	1.146	1.307	1.499	1.729	2.007	2.346	2.766	3.292	3.964	4.836	5.993	7.558	9.707	12.612	16.15	19.183	19.885	18.371	16.231	14.329	12.826	11.658	10.738	9.991	9.36	8.805	8.293	7.8	7.306	6.797	6.26	5.688	5.079	4.434	3.762	3.077	2.399	1.754	1.169	0.677	0.304	0.073	0
0.452	0.502	0.56	0.626	0.701	0.788	0.89	1.008	1.146	1.31	1.504	1.736	2.017	2.36	2.784	3.315	3.991	4.866	6.027	7.599	9.778	12.818	16.866	21.205	23.468	22.38	19.792	17.318	15.356	13.854	12.689	11.755	10.975	10.29	9.66	9.049	8.432	7.79	7.108	6.378	5.6	4.78	3.933	3.084	2.267	1.519	0.883	0.397	0.096	0
0.401	0.445	0.496	0.553	0.619	0.695	0.783	0.885	1.004	1.144	1.309	1.506	1.741	2.026	2.373	2.802	3.338	4.019	4.901	6.066	7.644	9.837	12.952	17.34	22.848	27.259	27.39	24.449	21.209	18.606	16.641	15.143	13.961	12.983	12.13	11.343	10.575	9.793	8.971	8.091	7.146	6.139	5.085	4.015	2.969	2.001	1.168	0.528	0.128	0
0.354	0.393	0.437	0.487	0.545	0.611	0.687	0.775	0.878	0.998	1.139	1.306	1.505	1.743	2.032	2.383	2.818	3.361	4.049	4.939	6.111	7.695	9.897	13.047	17.632	24.019	30.858	33.454	30.601	26.37	22.853	20.231	18.273	16.754	15.514	14.436	13.439	12.459	11.45	10.378	9.222	7.978	6.659	5.297	3.946	2.677	1.572	0.713	0.173	0
0.31	0.344	0.383	0.426	0.476	0.534	0.6	0.676	0.765	0.868	0.989	1.131	1.299	1.5	1.741	2.033	2.39	2.83	3.381	4.079	4.978	6.161	7.755	9.965	13.132	17.815	24.756	33.812	40.319	38.75	33.354	28.516	24.941	22.33	20.346	18.747	17.366	16.082	14.808	13.479	12.052	10.505	8.841	7.093	5.329	3.643	2.153	0.982	0.239	0.001
0.27	0.299	0.333	0.371	0.414	0.463	0.52	0.586	0.662	0.75	0.854	0.975	1.118	1.287	1.49	1.734	2.029	2.391	2.838	3.397	4.105	5.017	6.214	7.823	10.046	13.226	17.95	25.183	35.864	47.223	49.383	43.006	36.242	31.245	27.685	25.043	22.946	21.143	19.459	17.767	15.977	14.034	11.918	9.656	7.326	5.054	3.01	1.381	0.338	0.001
0.233	0.258	0.287	0.319	0.356	0.399	0.448	0.504	0.569	0.644	0.732	0.835	0.956	1.099	1.269	1.473	1.719	2.018	2.384	2.837	3.405	4.124	5.051	6.266	7.895	10.14	13.338	18.084	25.442	37.073	53.041	62.557	56.599	47.074	39.886	34.901	31.303	28.498	26.098	23.839	21.535	19.059	16.343	13.387	10.272	7.164	4.308	1.991	0.489	0.001
0.198	0.22	0.244	0.272	0.304	0.34	0.381	0.429	0.484	0.547	0.622	0.708	0.81	0.93	1.073	1.243	1.448	1.695	1.996	2.366	2.825	3.401	4.132	5.075	6.311	7.967	10.242	13.47	18.242	25.651	37.721	56.971	77.06	75.909	62.74	52.066	44.867	39.837	35.998	32.727	29.615	26.381	22.848	18.944	14.728	10.406	6.33	2.952	0.73	0.002
0.167	0.185	0.205	0.229	0.255	0.285	0.32	0.36	0.406	0.459	0.522	0.594	0.679	0.779	0.898	1.039	1.208	1.411	1.658	1.961	2.333	2.797	3.38	4.123	5.082	6.342	8.028	10.343	13.618	18.436	25.885	38.115	59.1	89.971	102.758	86.216	69.821	59.029	51.778	46.379	41.795	37.368	32.664	27.439	21.658	15.543	9.591	4.525	1.127	0.003
0.138	0.153	0.17	0.189	0.211	0.236	0.265	0.298	0.336	0.38	0.431	0.491	0.561	0.643	0.74	0.856	0.994	1.161	1.362	1.607	1.908	2.281	2.747	3.336	4.088	5.062	6.345	8.067	10.429	13.768	18.659	26.178	38.483	60.137	98.496	136.665	122.707	96.79	79.859	69.01	61.168	54.524	47.973	40.828	32.782	23.97	15.06	7.211	1.813	0.005
0.112	0.124	0.138	0.153	0.171	0.192	0.215	0.241	0.272	0.308	0.349	0.398	0.454	0.521	0.599	0.693	0.804	0.938	1.1	1.296	1.537	1.834	2.204	2.669	3.258	4.016	5.002	6.306	8.061	10.477	13.891	18.887	26.528	38.945	60.812	102.611	170.369	180.827	139.894	111.813	94.821	82.979	72.936	62.748	51.316	38.368	24.657	12.037	3.066	0.008
0.089	0.098	0.109	0.121	0.135	0.152	0.17	0.191	0.215	0.244	0.276	0.315	0.359	0.412	0.474	0.548	0.636	0.741	0.868	1.023	1.212	1.445	1.734	2.096	2.553	3.137	3.893	4.883	6.2	7.983	10.449	13.947	19.07	26.893	39.525	61.582	104.413	192.521	270.231	213.334	163.479	135.289	116.521	100.507	83.631	64.163	42.431	21.256	5.511	0.015
0.068	0.075	0.084	0.093	0.104	0.116	0.13	0.146	0.165	0.187	0.212	0.241	0.275	0.316	0.363	0.42	0.487	0.568	0.665	0.784	0.928	1.106	1.326	1.601	1.948	2.39	2.96	3.702	4.682	5.996	7.791	10.293	13.866	19.127	27.177	40.147	62.608	105.847	201.586	380.365	348.584	252.88	202.487	170.856	143.457	113.121	77.545	40.237	10.699	0.03
0.05	0.055	0.061	0.068	0.076	0.085	0.096	0.108	0.121	0.137	0.156	0.177	0.203	0.232	0.267	0.309	0.358	0.418	0.489	0.576	0.682	0.813	0.975	1.176	1.431	1.754	2.17	2.71	3.421	4.369	5.656	7.431	9.933	13.545	18.917	27.203	40.607	63.76	107.819	205.295	456.913	616.381	422.327	322.687	264.884	213.236	152.627	83.143	22.956	0.065
0.035	0.038	0.043	0.047	0.053	0.059	0.066	0.075	0.084	0.095	0.108	0.123	0.141	0.161	0.186	0.214	0.249	0.29	0.34	0.4	0.474	0.565	0.677	0.818	0.994	1.219	1.507	1.881	2.373	3.027	3.912	5.128	6.83	9.264	12.833	18.223	26.661	40.484	64.54	110.196	209.554	481.389	1107.457	787.712	560.393	442.24	330.315	192.454	56.352	0.164
0.022	0.024	0.027	0.03	0.034	0.038	0.042	0.048	0.054	0.061	0.069	0.079	0.09	0.103	0.119	0.137	0.159	0.185	0.217	0.256	0.303	0.361	0.433	0.523	0.636	0.78	0.964	1.204	1.518	1.937	2.502	3.277	4.36	5.902	8.151	11.517	16.714	25.04	39	63.811	111.572	215.282	493.016	1545.829	1745.546	1102.758	817.611	518.741	167.369	0.506
0.012	0.014	0.015	0.017	0.019	0.021	0.024	0.027	0.03	0.034	0.039	0.044	0.05	0.058	0.066	0.077	0.089	0.104	0.122	0.143	0.17	0.202	0.243	0.293	0.356	0.437	0.541	0.675	0.852	1.087	1.404	1.84	2.447	3.313	4.573	6.454	9.346	13.946	21.563	34.803	59.26	108.166	217.54	510.51	1643.724	5080.461	2646.936	1741.591	662.99	2.178
0.005	0.006	0.007	0.007	0.008	0.009	0.01	0.012	0.013	0.015	0.017	0.019	0.022	0.025	0.029	0.034	0.039	0.045	0.053	0.063	0.074	0.089	0.106	0.129	0.156	0.192	0.237	0.296	0.374	0.478	0.617	0.809	1.077	1.458	2.014	2.844	4.12	6.148	9.501	15.303	25.926	46.769	91.453	199.356	509.61	1724.392	12450.925	9161.781	4237.259	17.239
0.001	0.001	0.002	0.002	0.002	0.002	0.002	0.003	0.003	0.004	0.004	0.005	0.005	0.006	0.007	0.008	0.009	0.011	0.013	0.015	0.018	0.021	0.025	0.031	0.037	0.046	0.057	0.071	0.089	0.114	0.147	0.193	0.257	0.348	0.481	0.68	0.986	1.473	2.279	3.676	6.236	11.26	22.009	47.724	119.285	366.814	1578.498	13827.873	79163.098	624.612
0	0	0	0	0	0	0	0	0	0	0	0	0	0	0	0	0	0	0	0	0	0	0	0	0	0	0	0	0	0	0	0.001	0.001	0.001	0.001	0.002	0.003	0.004	0.006	0.01	0.017	0.031	0.06	0.131	0.328	1.013	4.358	34.51	1254.226	562454311.817
0.002	0.002	0.002	0.002	0.002	0.003	0.003	0.003	0.004	0.004	0.005	0.006	0.006	0.007	0.008	0.01	0.011	0.013	0.015	0.018	0.022	0.026	0.031	0.037	0.045	0.056	0.069	0.086	0.109	0.139	0.179	0.235	0.313	0.424	0.586	0.829	1.201	1.794	2.776	4.476	7.592	13.706	26.782	58.055	145.073	446.442	1935.323	18469.657	52517.017	381.172
0.006	0.007	0.007	0.008	0.009	0.01	0.011	0.013	0.015	0.016	0.019	0.021	0.024	0.028	0.032	0.037	0.043	0.05	0.059	0.069	0.082	0.098	0.117	0.142	0.173	0.212	0.262	0.327	0.413	0.527	0.681	0.893	1.188	1.609	2.222	3.137	4.544	6.781	10.477	16.875	28.591	51.591	100.973	220.676	568.651	1985.778	14512.191	7439.907	3421.089	13.464
0.013	0.015	0.016	0.018	0.02	0.023	0.025	0.028	0.032	0.036	0.041	0.047	0.054	0.062	0.071	0.082	0.095	0.111	0.13	0.153	0.181	0.216	0.259	0.313	0.381	0.467	0.577	0.721	0.909	1.16	1.499	1.964	2.612	3.536	4.881	6.888	9.976	14.889	23.028	37.192	63.41	116.06	234.894	560.473	1897.752	4204.293	2302.055	1524.866	568.818	1.847
0.023	0.026	0.029	0.032	0.035	0.04	0.045	0.05	0.056	0.064	0.073	0.083	0.094	0.108	0.125	0.144	0.167	0.195	0.228	0.269	0.318	0.379	0.455	0.549	0.668	0.819	1.013	1.264	1.595	2.034	2.627	3.441	4.578	6.199	8.562	12.101	17.57	26.344	41.086	67.393	118.41	230.837	541.631	1692.936	1507.428	992.813	741.486	466.399	148.678	0.447
0.036	0.04	0.044	0.049	0.055	0.062	0.069	0.078	0.088	0.099	0.112	0.128	0.146	0.168	0.193	0.223	0.259	0.302	0.354	0.416	0.493	0.588	0.704	0.85	1.034	1.267	1.567	1.956	2.468	3.149	4.069	5.334	7.106	9.642	13.364	18.993	27.825	42.343	67.76	116.507	224.668	528.231	1054.616	705.979	515.148	409.084	304.485	176.064	51.186	0.148
0.052	0.057	0.063	0.071	0.079	0.088	0.099	0.111	0.125	0.142	0.161	0.183	0.209	0.24	0.276	0.319	0.37	0.432	0.506	0.595	0.705	0.84	1.007	1.215	1.478	1.812	2.242	2.8	3.535	4.517	5.848	7.687	10.28	14.03	19.618	28.263	42.317	66.785	113.956	220.399	486.685	561.911	387.246	300.797	248.191	199.562	142.198	77.033	21.174	0.06
0.07	0.077	0.086	0.096	0.107	0.119	0.134	0.151	0.17	0.192	0.218	0.248	0.283	0.325	0.374	0.432	0.501	0.584	0.684	0.806	0.954	1.137	1.364	1.647	2.004	2.459	3.045	3.809	4.819	6.175	8.028	10.613	14.313	19.776	28.169	41.773	65.554	111.982	215.568	379.802	319.825	235.382	190.643	161.547	135.627	106.665	72.834	37.642	9.98	0.028
0.091	0.101	0.112	0.124	0.139	0.155	0.174	0.196	0.221	0.25	0.283	0.322	0.368	0.422	0.486	0.561	0.651	0.76	0.89	1.049	1.242	1.481	1.777	2.149	2.618	3.218	3.994	5.012	6.366	8.203	10.748	14.366	19.684	27.843	41.11	64.519	110.465	202.026	257.597	198.144	153.783	128.334	110.921	95.717	79.524	60.849	40.113	20.037	5.184	0.014
0.114	0.127	0.141	0.157	0.175	0.196	0.219	0.247	0.278	0.315	0.357	0.406	0.464	0.532	0.613	0.708	0.822	0.959	1.124	1.325	1.572	1.876	2.254	2.73	3.334	4.111	5.123	6.463	8.269	10.76	14.291	19.478	27.456	40.521	63.746	108.077	172.575	170.118	131.299	106.008	90.473	79.409	69.845	60.038	49.01	36.557	23.435	11.416	2.903	0.008
0.141	0.156	0.173	0.193	0.215	0.241	0.27	0.304	0.342	0.387	0.44	0.5	0.572	0.656	0.755	0.873	1.014	1.184	1.39	1.64	1.948	2.329	2.805	3.408	4.178	5.177	6.494	8.265	10.701	14.155	19.238	27.099	40.062	62.985	102.407	133.819	115.588	91.592	76.172	66.154	58.785	52.441	46.12	39.203	31.421	22.929	14.377	6.873	1.726	0.005
0.17	0.188	0.209	0.233	0.26	0.291	0.326	0.367	0.413	0.468	0.531	0.605	0.691	0.793	0.914	1.058	1.23	1.438	1.69	1.998	2.379	2.852	3.449	4.209	5.192	6.485	8.22	10.607	13.998	19.01	26.807	39.682	61.64	91.523	98.773	81.625	66.498	56.574	49.826	44.727	40.339	36.06	31.495	26.422	20.822	14.918	9.192	4.331	1.078	0.003
0.202	0.224	0.248	0.276	0.309	0.345	0.387	0.436	0.492	0.556	0.632	0.72	0.824	0.946	1.091	1.265	1.473	1.725	2.032	2.409	2.878	3.466	4.215	5.181	6.449	8.153	10.501	13.846	18.816	26.572	39.221	58.862	76.557	72.531	59.718	49.842	43.17	38.458	34.817	31.679	28.667	25.522	22.082	18.287	14.197	10.017	6.086	2.835	0.7	0.002
0.236	0.262	0.291	0.324	0.362	0.405	0.454	0.512	0.577	0.654	0.743	0.848	0.971	1.116	1.29	1.497	1.748	2.052	2.426	2.888	3.468	4.204	5.153	6.401	8.078	10.396	13.713	18.658	26.348	38.404	54.001	61.083	54.085	45.023	38.342	33.69	30.301	27.631	25.324	23.135	20.891	18.476	15.828	12.95	9.925	6.914	4.153	1.918	0.471	0.001
0.274	0.304	0.337	0.376	0.42	0.47	0.528	0.595	0.672	0.761	0.866	0.989	1.135	1.307	1.513	1.762	2.063	2.431	2.887	3.458	4.182	5.117	6.347	8.004	10.302	13.602	18.521	26.042	36.886	47.278	47.782	41.194	34.807	30.139	26.797	24.297	22.295	20.558	18.925	17.275	15.527	13.628	11.563	9.359	7.093	4.889	2.909	1.334	0.326	0.001
0.314	0.349	0.388	0.432	0.483	0.541	0.608	0.686	0.775	0.88	1.003	1.147	1.318	1.523	1.768	2.065	2.429	2.878	3.441	4.155	5.077	6.292	7.935	10.221	13.508	18.372	25.517	34.412	39.789	37.369	32.045	27.483	24.128	21.665	19.78	18.249	16.916	15.669	14.426	13.127	11.73	10.216	8.591	6.887	5.169	3.531	2.085	0.95	0.231	0.001
0.358	0.398	0.442	0.493	0.552	0.619	0.696	0.786	0.89	1.012	1.155	1.325	1.527	1.769	2.063	2.421	2.864	3.419	4.124	5.036	6.242	7.875	10.153	13.419	18.157	24.619	31.021	32.698	29.504	25.411	22.091	19.62	17.764	16.317	15.126	14.085	13.115	12.159	11.171	10.12	8.987	7.77	6.48	5.151	3.834	2.599	1.525	0.692	0.168	0
0.406	0.451	0.502	0.56	0.627	0.704	0.793	0.897	1.018	1.16	1.327	1.527	1.767	2.056	2.41	2.848	3.396	4.094	4.998	6.197	7.824	10.092	13.312	17.805	23.235	27.088	26.633	23.602	20.494	18.032	16.171	14.747	13.617	12.677	11.852	11.085	10.335	9.569	8.763	7.899	6.972	5.986	4.955	3.909	2.889	1.946	1.136	0.513	0.124	0
0.457	0.508	0.566	0.633	0.71	0.798	0.901	1.021	1.161	1.327	1.524	1.761	2.047	2.397	2.829	3.372	4.064	4.964	6.158	7.78	10.029	13.156	17.241	21.364	23.113	21.715	19.14	16.775	14.915	13.488	12.377	11.482	10.729	10.066	9.452	8.855	8.25	7.62	6.95	6.234	5.47	4.666	3.837	3.007	2.209	1.48	0.859	0.387	0.094	0
0.513	0.571	0.637	0.713	0.801	0.903	1.021	1.16	1.325	1.52	1.753	2.036	2.382	2.811	3.349	4.037	4.933	6.123	7.737	9.949	12.912	16.408	19.149	19.47	17.82	15.726	13.911	12.481	11.369	10.489	9.77	9.161	8.622	8.124	7.641	7.157	6.657	6.129	5.567	4.968	4.335	3.676	3.005	2.342	1.711	1.14	0.66	0.296	0.071	0
0.574	0.64	0.715	0.802	0.903	1.021	1.158	1.32	1.513	1.744	2.025	2.367	2.793	3.328	4.013	4.906	6.093	7.69	9.833	12.539	15.301	16.81	16.33	14.752	13.078	11.668	10.552	9.672	8.966	8.383	7.885	7.442	7.032	6.638	6.245	5.842	5.42	4.973	4.498	3.995	3.468	2.925	2.378	1.844	1.341	0.89	0.513	0.23	0.055	0
0.642	0.716	0.803	0.902	1.018	1.154	1.315	1.506	1.735	2.013	2.353	2.776	3.309	3.992	4.883	6.061	7.629	9.659	12.009	13.977	14.553	13.715	12.328	10.993	9.886	9.003	8.298	7.724	7.246	6.835	6.467	6.128	5.802	5.48	5.151	4.809	4.449	4.067	3.664	3.239	2.799	2.349	1.901	1.467	1.062	0.703	0.404	0.18	0.043	0
0.716	0.802	0.9	1.015	1.15	1.309	1.498	1.725	2.001	2.339	2.76	3.292	3.973	4.86	6.025	7.541	9.403	11.316	12.538	12.506	11.572	10.4	9.332	8.452	7.744	7.172	6.702	6.306	5.963	5.656	5.372	5.1	4.833	4.561	4.281	3.988	3.678	3.351	3.006	2.647	2.276	1.902	1.533	1.178	0.85	0.56	0.321	0.143	0.034	0
0.8	0.898	1.011	1.145	1.303	1.49	1.716	1.99	2.327	2.746	3.276	3.956	4.836	5.976	7.412	9.05	10.484	11.096	10.724	9.825	8.85	7.992	7.284	6.71	6.242	5.852	5.522	5.234	4.975	4.735	4.507	4.282	4.056	3.824	3.583	3.329	3.061	2.779	2.483	2.178	1.866	1.553	1.246	0.955	0.686	0.451	0.258	0.115	0.028	0
0.894	1.007	1.14	1.296	1.482	1.707	1.979	2.315	2.734	3.263	3.938	4.806	5.908	7.231	8.595	9.563	9.733	9.208	8.399	7.594	6.898	6.324	5.853	5.465	5.14	4.862	4.618	4.399	4.195	4.002	3.812	3.622	3.428	3.227	3.016	2.795	2.562	2.318	2.065	1.804	1.54	1.277	1.021	0.78	0.559	0.367	0.209	0.093	0.022	0
1.003	1.134	1.289	1.475	1.698	1.97	2.305	2.723	3.249	3.919	4.768	5.812	6.987	8.05	8.613	8.501	7.934	7.23	6.565	5.997	5.526	5.137	4.813	4.54	4.304	4.096	3.908	3.734	3.569	3.407	3.246	3.083	2.914	2.738	2.554	2.36	2.157	1.946	1.727	1.504	1.279	1.057	0.843	0.642	0.459	0.3	0.171	0.076	0.018	0
1.129	1.283	1.468	1.69	1.961	2.295	2.712	3.236	3.895	4.714	5.68	6.677	7.439	7.687	7.416	6.868	6.265	5.716	5.247	4.857	4.533	4.261	4.029	3.828	3.65	3.488	3.339	3.196	3.058	2.92	2.781	2.638	2.49	2.335	2.173	2.003	1.825	1.641	1.453	1.261	1.069	0.881	0.701	0.532	0.379	0.248	0.141	0.063	0.015	0
1.277	1.461	1.683	1.953	2.287	2.702	3.22	3.864	4.641	5.506	6.307	6.796	6.822	6.478	5.976	5.464	5.007	4.619	4.293	4.02	3.79	3.592	3.419	3.266	3.126	2.997	2.874	2.754	2.636	2.517	2.395	2.269	2.138	2.001	1.858	1.708	1.552	1.392	1.228	1.063	0.899	0.739	0.586	0.444	0.316	0.206	0.117	0.052	0.012	0
1.455	1.676	1.946	2.279	2.69	3.2	3.821	4.542	5.288	5.889	6.153	6.037	5.674	5.227	4.794	4.412	4.087	3.814	3.583	3.386	3.216	3.067	2.934	2.813	2.7	2.593	2.489	2.387	2.284	2.18	2.072	1.96	1.844	1.722	1.595	1.463	1.326	1.186	1.044	0.901	0.76	0.623	0.493	0.372	0.265	0.172	0.098	0.043	0.01	0
1.67	1.94	2.27	2.677	3.174	3.764	4.415	5.028	5.442	5.536	5.34	4.987	4.596	4.23	3.908	3.635	3.403	3.206	3.037	2.891	2.761	2.646	2.54	2.441	2.348	2.257	2.168	2.079	1.989	1.896	1.8	1.701	1.597	1.488	1.375	1.258	1.138	1.015	0.891	0.767	0.645	0.528	0.417	0.314	0.223	0.145	0.082	0.036	0.009	0
1.933	2.261	2.661	3.14	3.689	4.257	4.734	4.987	4.962	4.729	4.401	4.062	3.751	3.479	3.247	3.05	2.881	2.735	2.608	2.495	2.394	2.301	2.214	2.132	2.053	1.975	1.898	1.819	1.739	1.656	1.57	1.481	1.388	1.291	1.19	1.087	0.981	0.873	0.764	0.656	0.551	0.45	0.354	0.267	0.189	0.123	0.069	0.031	0.007	0
2.25	2.639	3.095	3.594	4.07	4.417	4.54	4.44	4.197	3.9	3.607	3.342	3.111	2.913	2.744	2.598	2.472	2.361	2.262	2.173	2.091	2.015	1.943	1.873	1.804	1.736	1.668	1.598	1.526	1.451	1.374	1.294	1.21	1.124	1.034	0.942	0.848	0.753	0.658	0.564	0.473	0.385	0.303	0.228	0.161	0.104	0.059	0.026	0.006	0
2.612	3.037	3.477	3.858	4.088	4.115	3.972	3.735	3.471	3.218	2.991	2.794	2.624	2.478	2.352	2.241	2.144	2.057	1.978	1.906	1.839	1.775	1.713	1.652	1.592	1.532	1.471	1.408	1.343	1.276	1.207	1.134	1.059	0.982	0.902	0.82	0.736	0.652	0.569	0.487	0.407	0.331	0.26	0.195	0.138	0.089	0.05	0.022	0.005	0
2.964	3.34	3.628	3.76	3.721	3.557	3.334	3.101	2.882	2.688	2.518	2.372	2.245	2.135	2.039	1.953	1.876	1.807	1.742	1.682	1.625	1.571	1.517	1.464	1.411	1.357	1.302	1.245	1.187	1.126	1.063	0.998	0.93	0.86	0.789	0.715	0.642	0.567	0.494	0.422	0.352	0.286	0.224	0.168	0.119	0.077	0.043	0.019	0.005	0
3.183	3.386	3.442	3.36	3.191	2.987	2.782	2.593	2.425	2.278	2.151	2.041	1.944	1.86	1.784	1.716	1.654	1.597	1.543	1.493	1.444	1.396	1.349	1.302	1.254	1.206	1.156	1.104	1.051	0.996	0.939	0.88	0.819	0.756	0.692	0.627	0.561	0.495	0.43	0.367	0.306	0.248	0.194	0.145	0.102	0.066	0.037	0.016	0.004	0
3.141	3.14	3.034	2.869	2.684	2.505	2.34	2.195	2.068	1.957	1.861	1.776	1.701	1.634	1.573	1.518	1.467	1.419	1.374	1.33	1.287	1.245	1.203	1.161	1.118	1.074	1.029	0.982	0.934	0.884	0.832	0.778	0.723	0.667	0.609	0.551	0.492	0.434	0.376	0.32	0.266	0.216	0.169	0.126	0.089	0.057	0.032	0.014	0.003	0
2.86	2.742	2.586	2.421	2.263	2.12	1.994	1.883	1.786	1.701	1.626	1.56	1.5	1.446	1.397	1.351	1.308	1.267	1.228	1.19	1.152	1.115	1.077	1.039	1	0.96	0.918	0.876	0.832	0.786	0.739	0.69	0.64	0.589	0.537	0.485	0.433	0.381	0.33	0.28	0.233	0.188	0.147	0.11	0.077	0.05	0.028	0.012	0.003	0
2.482	2.337	2.19	2.052	1.927	1.817	1.72	1.634	1.559	1.493	1.434	1.381	1.332	1.288	1.247	1.208	1.171	1.136	1.102	1.068	1.034	1.001	0.967	0.932	0.896	0.86	0.822	0.783	0.742	0.701	0.658	0.614	0.568	0.522	0.476	0.429	0.382	0.336	0.29	0.246	0.204	0.165	0.129	0.096	0.068	0.044	0.025	0.011	0.003	0
2.118	1.988	1.866	1.757	1.66	1.575	1.5	1.433	1.374	1.321	1.274	1.23	1.19	1.153	1.118	1.085	1.053	1.022	0.992	0.962	0.931	0.901	0.87	0.838	0.805	0.772	0.737	0.701	0.664	0.626	0.587	0.547	0.506	0.464	0.422	0.38	0.338	0.296	0.256	0.217	0.18	0.145	0.113	0.084	0.059	0.038	0.022	0.009	0.002	0
1.809	1.702	1.606	1.521	1.446	1.379	1.32	1.267	1.22	1.177	1.138	1.102	1.069	1.037	1.007	0.978	0.95	0.923	0.895	0.868	0.841	0.813	0.784	0.755	0.725	0.694	0.663	0.63	0.596	0.561	0.525	0.489	0.451	0.414	0.376	0.338	0.3	0.263	0.227	0.192	0.159	0.128	0.1	0.074	0.052	0.034	0.019	0.008	0.002	0
1.557	1.473	1.397	1.331	1.271	1.219	1.171	1.129	1.09	1.055	1.022	0.992	0.963	0.936	0.91	0.885	0.86	0.835	0.81	0.786	0.761	0.735	0.709	0.682	0.655	0.626	0.597	0.567	0.536	0.504	0.471	0.438	0.404	0.369	0.335	0.301	0.267	0.233	0.201	0.17	0.141	0.113	0.088	0.066	0.046	0.03	0.017	0.007	0.002	0
1.353	1.287	1.227	1.175	1.127	1.085	1.047	1.012	0.98	0.95	0.923	0.897	0.872	0.848	0.825	0.802	0.78	0.758	0.735	0.713	0.69	0.666	0.642	0.617	0.592	0.566	0.539	0.511	0.482	0.453	0.423	0.393	0.362	0.331	0.299	0.268	0.238	0.208	0.179	0.151	0.125	0.1	0.078	0.058	0.041	0.026	0.015	0.006	0.002	0
1.187	1.135	1.087	1.045	1.007	0.972	0.941	0.912	0.885	0.86	0.836	0.813	0.792	0.771	0.75	0.73	0.709	0.689	0.669	0.648	0.627	0.605	0.583	0.56	0.536	0.512	0.487	0.462	0.435	0.408	0.381	0.353	0.325	0.297	0.268	0.24	0.213	0.186	0.16	0.135	0.111	0.089	0.069	0.052	0.036	0.023	0.013	0.006	0.001	0
1.051	1.009	0.97	0.936	0.905	0.876	0.85	0.825	0.802	0.781	0.76	0.74	0.721	0.702	0.684	0.665	0.647	0.628	0.609	0.59	0.571	0.55	0.53	0.509	0.487	0.464	0.441	0.418	0.393	0.369	0.344	0.318	0.292	0.267	0.241	0.216	0.191	0.166	0.143	0.12	0.099	0.08	0.062	0.046	0.032	0.021	0.012	0.005	0.001	0
0.937	0.903	0.872	0.843	0.817	0.793	0.771	0.75	0.73	0.711	0.693	0.675	0.658	0.641	0.624	0.608	0.591	0.574	0.556	0.538	0.52	0.502	0.483	0.463	0.443	0.422	0.401	0.379	0.356	0.334	0.31	0.287	0.264	0.24	0.217	0.194	0.171	0.149	0.128	0.108	0.089	0.071	0.055	0.041	0.029	0.018	0.01	0.005	0.001	0
0.841	0.813	0.787	0.764	0.742	0.721	0.702	0.684	0.666	0.65	0.634	0.618	0.602	0.587	0.572	0.556	0.541	0.525	0.509	0.492	0.475	0.458	0.44	0.422	0.403	0.384	0.364	0.344	0.323	0.302	0.281	0.26	0.238	0.217	0.195	0.175	0.154	0.134	0.115	0.097	0.08	0.064	0.05	0.037	0.026	0.017	0.009	0.004	0.001	0
0.76	0.736	0.714	0.694	0.676	0.658	0.641	0.625	0.61	0.595	0.581	0.566	0.552	0.538	0.524	0.51	0.496	0.481	0.466	0.451	0.435	0.419	0.402	0.385	0.368	0.35	0.331	0.313	0.294	0.274	0.255	0.235	0.216	0.196	0.177	0.158	0.139	0.121	0.103	0.087	0.072	0.057	0.044	0.033	0.023	0.015	0.008	0.004	0.001	0
0.689	0.669	0.651	0.634	0.618	0.602	0.588	0.573	0.56	0.546	0.533	0.52	0.507	0.495	0.482	0.468	0.455	0.441	0.427	0.413	0.398	0.383	0.368	0.352	0.336	0.319	0.302	0.285	0.267	0.25	0.232	0.214	0.196	0.178	0.16	0.142	0.125	0.109	0.093	0.078	0.065	0.052	0.04	0.03	0.021	0.013	0.007	0.003	0.001	0
0.628	0.611	0.595	0.58	0.566	0.553	0.54	0.527	0.515	0.503	0.491	0.479	0.467	0.455	0.443	0.431	0.418	0.406	0.393	0.379	0.366	0.352	0.337	0.322	0.307	0.292	0.276	0.26	0.244	0.227	0.211	0.194	0.178	0.161	0.145	0.129	0.114	0.099	0.084	0.071	0.058	0.047	0.036	0.027	0.019	0.012	0.007	0.003	0.001	0
0.575	0.56	0.546	0.533	0.521	0.509	0.497	0.486	0.475	0.464	0.453	0.442	0.431	0.42	0.408	0.397	0.385	0.373	0.361	0.349	0.336	0.323	0.309	0.296	0.282	0.267	0.253	0.238	0.223	0.207	0.192	0.177	0.162	0.147	0.132	0.117	0.103	0.089	0.076	0.064	0.053	0.042	0.033	0.024	0.017	0.011	0.006	0.003	0.001	0
0.527	0.515	0.503	0.491	0.48	0.469	0.459	0.448	0.438	0.428	0.418	0.408	0.398	0.387	0.377	0.366	0.355	0.344	0.333	0.321	0.309	0.297	0.284	0.271	0.258	0.245	0.231	0.217	0.204	0.189	0.175	0.161	0.147	0.133	0.12	0.107	0.094	0.081	0.069	0.058	0.048	0.038	0.03	0.022	0.015	0.01	0.005	0.002	0.001	0
[truncated: 50 more columns]
