# Supplementary material for: High-resolution spectroscopy of single nuclear spins via sequential weak measurements
Source: Nat Commun. 2019 Feb 5;10:594. doi: 10.1038/s41467-019-08544-z (PMC6363762; doi:10.1038/s41467-019-08544-z)
Supplement: Supplementary file 3 — Source Data [file 41467_2019_8544_MOESM3_ESM.zip › SI/FigS5/FigS5_KDD2_165deg.txt]

56.5114694521231	0.275538641655755	55.0399344529409	0.583372778312248	-94.2703759867056	1.51225979229869	-58.4259608398864	0.0958604655349678	248.670152373619	0.165800005139912	201.006748004399	0.262676638053593
56.3023964650221	0.441928138665229	54.8309713556911	0.287527012888379	-93.8808869962611	0.0721325363215282	-57.8159270033429	0.113231159950392	248.503928969363	0.0310979716880509	200.872915027953	0.120001155042727
56.0933234779211	0.2480961982873	54.6220082584415	0.506443431627513	-93.4913980058165	0.19399327286322	-57.2058931667995	0.0140473973705996	248.337705565108	0.111211800904408	200.739082051508	0.0921400372760962
55.88425049082	0.335914508740305	54.4130451611917	0.653938791779538	-93.101909015372	0.182109108301108	-56.595859330256	0.0683049755619699	248.171482160853	0.138267311992347	200.605249075062	0.0584575912371032
55.675177503719	0.281549860389704	54.204082063942	0.658220786148499	-92.7124200249274	7.79232400849786E-4	-55.9858254937125	0.0396531663459807	248.005258756597	0.0179922139665563	200.471416098617	0.0876989652874967
55.4661045166179	0.227704356454422	53.9951189666923	0.229245823326126	-92.3229310344829	0.11387296839351	-55.3757916571691	0.0219843452688403	247.839035352342	0.0541397883521324	200.337583122172	0.118972862864417
55.2570315295169	0.449967766418206	53.7861558694426	0.324020572308124	-91.9334420440384	0.0148439795068469	-54.7657578206256	0.0539599728494662	247.672811948087	0.0725432077079381	200.203750145726	0.114812178440596
55.0479585424159	0.356853122440614	53.5771927721929	0.181911399096746	-91.5439530535938	0.0735587884357111	-54.1557239840821	0.0347946923723606	247.506588543831	0.0812897650687899	200.069917169281	0.0016426642576975
54.8388855553148	0.273836601996907	53.3682296749432	0.36223301452416	-91.1544640631493	0.0768781546348978	-53.5456901475386	0.0108281255637982	247.340365139576	0.0549360779768068	199.936084192835	0.0815800757294754
54.6298125682138	0.265810350937946	53.1592665776935	0.347817604204495	-90.7649750727048	0.0250537571343805	-52.9356563109952	0.0953088707910654	247.174141735321	0.0413150472008771	199.80225121639	0.105457748813688
54.4207395811128	0.0974138766949645	52.9503034804438	0.33117477637341	-90.3754860822602	0.049203822636285	-52.3256224744517	0.0149710893037279	247.007918331065	0.0637892245291984	199.668418239945	0.0579722703846987
54.2116665940117	0.413510853321988	52.7413403831941	0.193182575501654	-89.9859970918157	0.00612115235351012	-51.7155886379083	0.214739960723271	246.84169492681	0.01989763562201	199.534585263499	0.0981275140427989
54.0025936069107	0.556440273192292	52.5323772859444	0.409498871960335	-89.5965081013711	0.22063536266405	-51.1055548013648	0.221975030275381	246.675471522555	0.0342383063012133	199.400752287054	0.0958263187895537
53.7935206198097	0.466512710646354	52.3234141886947	0.476685822180155	-89.2070191109266	0.0850424938786104	-50.4955209648213	0.141528726477536	246.5092481183	0.0555116937921518	199.266919310608	0.046236504877137
53.5844476327086	0.566796365894443	52.114451091445	0.235190150795111	-88.8175301204821	0.0920325717255224	-49.8854871282779	0.357416460024683	246.343024714044	0.0791464839825849	199.133086334163	0.0478926316899098
53.3753746456075	0.136854943704441	51.9054879941953	0.463474500748406	-88.4280411300375	0.0118609455761994	-49.2754532917344	0.452861919142394	246.176801309789	0.0378302062183961	198.999253357718	0.0408332682082042
53.1663016585065	0.20525750409859	51.6965248969455	0.244677426814234	-88.038552139593	0.0380153131437271	-48.6654194551909	0.949575191734622	246.010577905534	0.0880079132186593	198.865420381272	0.0117725463269418
52.9572286714055	0.40579015794529	51.4875617996958	0.3481471076453	-87.6490631491484	0.022939601327421	-48.0553856186474	1.6804877921087	245.844354501278	0.100855781491732	198.731587404827	0.0397135570570546
52.7481556843044	0.43104696674814	51.2785987024461	0.440934923401492	-87.2595741587039	0.151308552053239	-47.445351782104	0.732902573298629	245.678131097023	0.115478485752517	198.597754428381	0.12483378930378
52.5390826972034	0.100122313004106	51.0696356051964	0.340066081731244	-86.8700851682594	0.00230959634385059	-46.8353179455605	0.223994761990387	245.511907692768	0.0431260592409271	198.463921451936	0.0632474786515383
52.3300097101024	0.456642684849541	50.8606725079467	0.380568095020667	-86.4805961778148	0.0461600443741563	-46.225284109017	0.29359654017657	245.345684288512	0.0565006947898186	198.330088475491	0.0445352587143449
52.1209367230013	0.342704919987369	50.651709410697	0.267075399632254	-86.0911071873703	0.0894278601603953	-45.6152502724736	0.115909271079853	245.179460884257	0.0160850691152474	198.196255499045	0.116847104181982
51.9118637359003	0.352302938147351	50.4427463134473	0.422155070616969	-85.7016181969258	0.00288100061244483	-45.0052164359301	0.0722110060663463	245.013237480002	0.0966677231801181	198.0624225226	0.0337504627195718
51.7027907487993	0.101529506822348	50.2337832161976	0.122026368013598	-85.3121292064812	0.114783093289033	-44.3951825993866	0.0977155812910185	244.847014075746	0.0910234876598453	197.928589546154	0.157551550767915
51.4937177616982	0.166530911203171	50.0248201189479	0.399360462931075	-84.9226402160367	0.0129676721218586	-43.7851487628432	0.0203613891121619	244.680790671491	0.0742332683678918	197.794756569709	0.0769779403319035
51.2846447745972	0.339825097334066	49.8158570216982	0.1703891784467	-84.5331512255922	0.0154675487792634	-43.1751149262997	0.0950471053476809	244.514567267236	0.0483277451457694	197.660923593264	0.0763117872438131
51.0755717874961	0.165839449935615	49.6068939244485	0.298898565456042	-84.1436622351476	0.0909555475136942	-42.5650810897563	0.066280299693749	244.34834386298	0.0938827063219075	197.527090616818	0.0833456566349816
50.8664988003951	0.203383191339558	49.3979308271988	0.200813127262785	-83.7541732447031	0.0773495787994659	-41.9550472532128	0.0792629284571487	244.182120458725	0.0196863229131574	197.393257640373	0.0663125341006969
50.6574258132941	0.240878817455698	49.1889677299491	0.406625061012389	-83.3646842542585	0.0928231824323916	-41.3450134166693	0.00404748222000089	244.01589705447	0.0401446962130264	197.259424663927	0.0733521757504172
50.448352826193	0.286514449432265	48.9800046326994	0.570122835859273	-82.975195263814	0.00325297993170277	-40.7349795801259	0.140752420168927	243.849673650214	0.0401057257223347	197.125591687482	0.141211917868277
50.239279839092	0.238275505057459	48.7710415354497	0.269754836551059	-82.5857062733695	4.18733963980664E-4	-40.1249457435824	0.0096507161239243	243.683450245959	0.0376605641461638	196.991758711037	0.167759248835007
50.030206851991	0.463190245743225	48.5620784382	0.242554732172812	-82.1962172829249	0.11630714643116	-39.5149119070389	0.00848076504661861	243.517226841704	0.0519490755761464	196.857925734591	0.0489012638301549
49.8211338648899	0.317423945874419	48.3531153409503	0.288257216007158	-81.8067282924804	0.0616724160933624	-38.9048780704954	0.00602766078482219	243.351003437448	0.061106540557038	196.724092758146	0.0529076856136003
49.6120608777889	0.423947165397764	48.1441522437006	0.263502281398022	-81.4172393020359	0.0241998287448573	-38.294844233952	0.0119612183033803	243.184780033193	0.0957240551018793	196.5902597817	0.10080834320896
49.4029878906878	0.516687209674608	47.9351891464508	0.287248701138789	-81.0277503115913	0.147474451736785	-37.6848103974085	0.0343667014137133	243.018556628938	0.0642275673039382	196.456426805255	0.164582344172
49.1939149035868	0.222302373211738	47.7262260492012	0.490892898461886	-80.6382613211468	0.103550710439621	-37.0747765608651	0.0661942820510575	242.852333224683	0.0725205792189901	196.32259382881	0.0229368328714014
48.9848419164858	0.0600903878056167	47.5172629519514	0.400345930133355	-80.2487723307022	0.0227477460910127	-36.4647427243216	0.00482424857287143	242.686109820427	0.0885943769234025	196.188760852364	0.0325770962403095
48.7757689293847	0.18154338022968	47.3082998547017	0.055461035671955	-79.8592833402577	0.0832207880647495	-35.8547088877781	0.0117382238001003	242.519886416172	0.131554189961936	196.054927875919	0.0601862054567007
48.5666959422837	0.161533561276914	47.099336757452	0.197685901974159	-79.4697943498132	0.229890609150479	-35.2446750512347	0.0128433286518808	242.353663011917	0.0691257065989995	195.921094899474	0.0410238564059936
48.3576229551827	0.421743405096706	46.8903736602023	0.191492132065712	-79.0803053593686	0.270718570622837	-34.6346412146912	0.0223335986323412	242.187439607661	0.052879168739384	195.787261923028	0.111840327739187
48.1485499680816	0.336926213896709	46.6814105629526	0.409013739341825	-78.6908163689241	0.388150909355004	-34.0246073781477	0.0128433286518808	242.021216203406	0.113278959111552	195.653428946583	0.0576437458464324
47.9394769809806	0.339673506187185	46.4724474657029	0.298410188299869	-78.3013273784796	0.155828475464428	-33.4145735416042	0.0117382238001003	241.854992799151	0.0824452158595202	195.519595970137	0.0279131664200329
47.7304039938796	0.570547745474574	46.2634843684532	0.133200631757814	-77.911838388035	0.296101950632901	-32.8045397050608	0.00482424857287143	241.688769394895	0.0604578492747205	195.385762993692	0.0825328298915269
47.5213310067785	0.290650631945185	46.0545212712035	0.38628784739302	-77.5223493975905	1.60394353329044	-32.1945058685173	0.0661942820510575	241.52254599064	0.0778714118353035	195.251930017246	0.0931544703305485
47.3122580196775	0.176839551318358	45.8455581739538	0.542174643611682	-77.132860407146	2.08634078588602	-31.5844720319738	0.0343667014137134	241.356322586385	0.0312227472527937	195.118097040801	0.122210003924827
47.1031850325764	0.0833808951320695	45.6365950767041	0.378202172341528	-76.7433714167014	0.373503300182501	-30.9744381954304	0.0119612183033803	241.190099182129	0.0548262223390147	194.984264064356	0.0287466473544584
46.8941120454754	0.413282249442849	45.4276319794544	0.508118517786531	-76.3538824262569	0.225286085213395	-30.3644043588869	0.00602766078482219	241.023875777874	0.0318149567893248	194.85043108791	0.127090002814111
46.6850390583744	0.445671067552582	45.2186688822047	0.499227266662221	-75.9643934358123	0.116687073222979	-29.7543705223434	0.00848076504661861	240.857652373619	0.0964557966966265	194.716598111465	0.026262005377387
46.4759660712733	0.519934178416416	45.009705784955	0.0655418402654791	-75.5749044453678	0.0523961482443691	-29.1443366858	0.00965071612392427	240.691428969363	0.0197288159440345	194.58276513502	0.0953301834655614
46.2668930841723	0.0547619201413358	44.8007426877053	0.387321689755196	-75.1854154549233	0.137107773165242	-28.5343028492565	0.140752420168927	240.525205565108	0.0583778397866766	194.448932158574	0.013552203115997
46.0578200970712	0.156764066154236	44.5917795904555	0.325825378261827	-74.7959264644787	0.0264674882171299	-27.924269012713	0.00404748222000088	240.358982160853	0.0292650017051433	194.315099182129	0.0498032258572732
45.8487471099702	0.435814388532661	44.3828164932059	0.383797297665611	-74.4064374740342	0.00208226892512282	-27.3142351761696	0.0792629284571487	240.192758756597	0.0712104331416342	194.181266205683	0.0902015115840373
45.6396741228692	0.163279278843785	44.1738533959561	0.207451265145022	-74.0169484835897	0.0510970832416567	-26.7042013396261	0.0662802996937489	240.026535352342	0.0520617059025175	194.047433229238	0.02303254336734
45.4306011357681	0.381926510631312	43.9648902987064	0.37449358681126	-73.6274594931451	0.0285632397130305	-26.0941675030826	0.0950471053476809	239.860311948087	0.0451635212708254	193.913600252793	0.137790108680614
45.2215281486671	0.104880179244934	43.7559272014567	0.131126877656095	-73.2379705027006	0.0714382005356897	-25.4841336665392	0.0203613891121619	239.694088543831	0.0725158928191795	193.779767276347	0.0215601682752468
45.0124551615661	0.299875834235485	43.546964104207	0.198814064355254	-72.8484815122561	3.79325697273176E-5	-24.8740998299957	0.0977155812910185	239.527865139576	0.0378695167159882	193.645934299902	0.0763875762009591
44.803382174465	0.140172411916406	43.3380010069573	0.453124292740713	-72.4589925218115	0.00838081671415258	-24.2640659934523	0.0722110060663464	239.361641735321	0.0180843370810704	193.512101323456	0.117088276109928
44.594309187364	0.270745191679041	43.1290379097076	0.355554414506708	-72.069503531367	0.0686971437770511	-23.6540321569088	0.115909271079853	239.195418331065	0.0833245653858122	193.378268347011	0.0591624341481538
44.385236200263	0.392256472614119	42.9200748124579	0.365540181335933	-71.6800145409224	0.014776226430229	-23.0439983203653	0.29359654017657	239.02919492681	0.0352634051207462	193.244435370566	0.0627400741962739
44.1761632131619	0.561856552781851	42.7111117152082	0.138529268331771	-71.2905255504779	0.0271183804396115	-22.4339644838218	0.223994761990387	238.862971522555	0.111428132164967	193.11060239412	0.0690772052027126
43.9670902260609	0.394091461252099	42.5021486179585	0.124734346333683	-70.9010365600334	0.127567235430642	-21.8239306472784	0.732902573298629	238.6967481183	0.0471429265808706	192.976769417675	0.0701388550850306
43.7580172389598	0.0730109260723795	42.2931855207088	0.338302298909036	-70.5115475695889	0.0396266008738455	-21.2138968107349	1.6804877921087	238.530524714044	0.0427916666780593	192.842936441229	0.0584714688388958
43.5489442518588	0.196229012056002	42.0842224234591	0.0762386495369505	-70.1220585791443	0.0738904402166047	-20.6038629741914	0.949575191734622	238.364301309789	0.0332352541488815	192.709103464784	0.0451781844909072
43.3398712647578	0.216483212556508	41.8752593262094	0.161912715752936	-69.7325695886998	0.0312283220668201	-19.993829137648	0.452861919142394	238.198077905534	0.0702512129214042	192.575270488339	0.0571186861038369
43.1307982776567	0.186231641400597	41.6662962289597	0.118295712141308	-69.3430805982552	0.00379809123866676	-19.3837953011045	0.357416460024683	238.031854501278	0.0624199573233516	192.441437511893	0.0520591411476719
42.9217252905557	0.453752779797539	41.45733313171	0.332914028274626	-68.9535916078107	0.0337905642255373	-18.773761464561	0.141528726477536	237.865631097023	0.0670149107721933	192.307604535448	0.0391950714186147
42.7126523034547	0.101756642944823	41.2483700344603	0.458249485432009	-68.5641026173662	0.275938592620796	-18.1637276280176	0.221975030275381	237.699407692768	0.0672837909605361	192.173771559002	0.0593486521766527
42.5035793163536	0.259272534732986	41.0394069372106	0.211356497331688	-68.1746136269216	0.0240959025188437	-17.5536937914741	0.214739960723271	237.533184288512	0.0884655146162233	192.039938582557	0.0884499975441706
42.2945063292526	0.553174009141737	40.8304438399609	0.103687832065164	-67.7851246364771	0.00600112881318939	-16.9436599549306	0.0149710893037279	237.366960884257	0.0514423215218154	191.906105606112	0.155427285578558
42.0854333421515	0.382285226919537	40.6214807427112	0.48867526542029	-67.3956356460325	0.0960493193597709	-16.3336261183872	0.0953088707910655	237.200737480002	0.107200829594349	191.772272629666	0.077278350343536
41.8763603550505	0.0274151068652216	40.4125176454614	0.130866145637479	-67.006146655588	0.119856489043243	-15.7235922818437	0.0108281255637982	237.034514075746	0.0608188695895921	191.638439653221	0.0433295564678285
41.6672873679495	0.268793002793644	40.2035545482117	0.158572983664849	-66.6166576651435	0.0731133904446556	-15.1135584453002	0.0347946923723606	236.868290671491	0.0117721119284408	191.504606676775	0.0534882823129492
41.4582143808484	0.477399528637449	39.994591450962	0.346491571951665	-66.2271686746989	0.00452892193524211	-14.5035246087568	0.0539599728494661	236.702067267236	0.041951101283029	191.37077370033	0.013230571703476
41.2491413937474	0.292392546999411	39.7856283537123	0.157536217661196	-65.8376796842544	0.103883645058535	-13.8934907722133	0.0219843452688403	236.53584386298	0.108658017846782	191.236940723885	0.0855031230045891
41.0400684066463	0.410766217060818	39.5766652564626	0.408230553060562	-65.4481906938099	0.00561492116606678	-13.2834569356698	0.0396531663459807	236.369620458725	0.0642448053065857	191.103107747439	0.0649192529624307
40.8309954195453	0.273212442630597	39.3677021592129	0.516814971507998	-65.0587017033653	0.00571854658490263	-12.6734230991264	0.06830497556197	236.20339705447	0.0182452968025779	190.969274770994	0.11627497260398
40.6219224324443	0.110043921294502	39.1587390619632	0.146933702075094	-64.6692127129208	0.0898598788713438	-12.0633892625829	0.0140473973705996	236.037173650214	0.0264086431525731	190.835441794548	0.0207129416834791
40.4128494453432	0.436112716094209	38.9497759647135	0.113778322424497	-64.2797237224763	0.0082146795125395	-11.4533554260394	0.113231159950392	235.870950245959	0.0531315309329216	190.701608818103	0.107271566284608
40.2037764582422	0.09341704803583	38.7408128674638	0.137103823965357	-63.8902347320317	0.0213788769438663	-10.843321589496	0.0958604655349679	235.704726841704	0.0471498100026507	190.567775841658	0.0765673977575645
39.9947034711412	0.697367470574112	38.5318497702141	0.224988012629851	-63.5007457415872	0.0227324676588977	-9.62325391640904	0.0958604655349678	235.538503437448	0.0725426875915848	190.433942865212	0.0985739333464208
39.7856304840401	0.558637155644064	38.3228866729644	0.43389277954591	-63.1112567511426	0.0406180394265675	-9.01322007986557	0.113231159950392	235.372280033193	0.0771087511443542	190.300109888767	0.095623372056196
39.5765574969391	0.346147782259029	38.1139235757147	0.116560853252991	-62.7217677606981	0.0300867938476899	-8.40318624332211	0.0140473973705996	235.206056628938	0.00385079015933062	190.166276912321	0.0909411716608255
39.367484509838	0.174126524119841	37.904960478465	0.40626594204449	-62.3322787702536	0.0322888801001795	-7.79315240677864	0.0683049755619699	235.039833224682	0.0158163290414219	190.032443935876	0.0569568463059158
39.158411522737	0.0921508467828741	37.6959973812153	0.478013568065937	-61.942789779809	0.0542978762068797	-7.18311857023517	0.0396531663459807	234.873609820427	0.0387765907236483	189.898610959431	0.122168593833285
38.949338535636	0.0730761475211036	37.4870342839656	0.245913066409544	-61.5533007893645	0.0433031211332321	-6.57308473369171	0.0219843452688403	234.707386416172	0.0195151046460773	189.764777982985	0.129439728296102
38.7402655485349	0.451268199915029	37.2780711867158	0.397626881318464	-61.1638117989199	0.00124626920259729	-5.96305089714824	0.0539599728494662	234.541163011917	0.0537575554211193	189.63094500654	0.0613949033130757
38.5311925614339	0.335456840270226	37.0691080894661	0.114653309719511	-60.7743228084754	0.0170922232426437	-5.35301706060477	0.0347946923723606	234.374939607661	0.0610312743841824	189.497112030094	0.0588816264234985
38.3221195743329	0.433680008420892	36.8601449922164	0.761245009892503	-60.3848338180309	0.0459174228440618	-4.7429832240613	0.0108281255637982	234.208716203406	0.0459128242511245	189.363279053649	0.053456810049228
38.1130465872318	0.248945071530862	36.6511818949667	0.144075964190207	-59.9953448275863	0.0357280890801108	-4.13294938751784	0.0953088707910654	234.042492799151	0.0536355086324296	189.229446077204	0.0502165386031772
37.9039736001308	0.192759611689006	36.442218797717	0.192962691352228	-59.6058558371418	0.0407720479727023	-3.52291555097437	0.0149710893037279	233.876269394895	0.048728672638053	189.095613100758	0.062418226595934
37.6949006130297	0.236183484142422	36.2332557004673	0.136691091255445	-59.2163668466973	0.0046217146222271	-2.9128817144309	0.214739960723271	233.71004599064	0.0525603416420235	188.961780124313	0.0901845119388361
37.4858276259287	0.129901299411179	36.0242926032176	0.0910881871847029	-58.8268778562527	0.0464741676206688	-2.30284787788744	0.221975030275381	233.543822586385	0.0327446127427242	188.827947147868	0.0221969627118312
37.2767546388277	0.14166281242499	35.8153295059679	0.26298087509848	-58.4373888658082	0.0113468552701088	-1.69281404134397	0.141528726477536	233.377599182129	0.0810253430696488	188.694114171422	0.0421741775457199
37.0676816517266	0.236257513726929	35.6063664087182	0.220100073407078	-58.0478998753637	0.0314183975880246	-1.0827802048005	0.357416460024683	233.211375777874	0.0311714013104311	188.560281194977	0.0302388616269321
36.8586086646256	0.267740849213996	35.3974033114685	0.358484814662521	-57.6584108849191	0.00248721887989889	-0.47274636825704	0.452861919142394	233.045152373619	0.0736097364781805	188.426448218531	0.131972211750988
36.6495356775246	0.196346989758503	35.1884402142188	0.180635345638948	-57.2689218944746	0.0444267443332555	0.13728746828643	0.949575191734622	232.878928969363	0.0702729458483975	188.292615242086	0.067587670151914
36.4404626904235	0.380520005174497	34.9794771169691	0.247288756550642	-56.87943290403	0.0197156984957116	0.7473213048299	1.6804877921087	232.712705565108	0.0681288132900723	188.158782265641	0.0837274576892925
36.2313897033225	0.130652113519307	34.7705140197194	0.19057612063693	-56.4899439135855	0.0590255472387884	1.35735514137336	0.732902573298629	232.546482160853	0.0144489280877367	188.024949289195	0.0503519713193482
36.0223167162214	0.406174981045691	34.5615509224697	0.372749877033676	-56.100454923141	0.168299172264776	1.96738897791683	0.223994761990387	232.380258756597	0.0291766374733972	187.89111631275	0.168708182842026
35.8132437291204	0.310589445148362	34.35258782522	0.0578049757947772	-55.7109659326964	0.0911467368366789	2.5774228144603	0.29359654017657	232.214035352342	0.0926010130835014	187.757283336304	0.0303442378541291
35.6041707420194	0.222139252385532	34.1436247279703	0.207424679052468	-55.3214769422519	0.168299172264776	3.18745665100376	0.115909271079853	232.047811948087	0.0175273893249423	187.623450359859	0.0637765562817414
35.3950977549183	0.192569431087947	33.9346616307206	0.560283331065227	-54.9319879518074	0.0590255472387884	3.79749048754723	0.0722110060663463	231.881588543831	0.108708025970256	187.489617383414	0.123626215602817
35.1860247678173	0.270265821343712	33.7256985334709	0.277889990411612	-54.5424989613628	0.0197156984957116	4.4075243240907	0.0977155812910185	231.715365139576	0.0424447088299049	187.355784406968	0.0399675523250349
34.9769517807162	0.322255471362213	33.5167354362211	0.482174527870046	-54.1530099709183	0.0444267443332555	5.01755816063417	0.0203613891121619	231.549141735321	0.0345179822096817	187.221951430523	0.0415665877177087
34.7678787936152	0.474184799337173	33.3077723389714	0.338996303204669	-53.7635209804738	0.00248721887989889	5.62759199717763	0.0950471053476809	231.382918331065	0.112718250846574	187.088118454077	0.0458383855947439
34.5588058065142	0.357153066435624	33.0988092417217	0.0163553255358205	-53.3740319900292	0.0314183975880246	6.2376258337211	0.066280299693749	231.21669492681	0.022267432183962	186.954285477632	0.0176170378856964
34.3497328194132	0.315812312430662	32.889846144472	0.167553028114254	-52.9845429995847	0.0113468552701088	6.84765967026457	0.0792629284571487	231.050471522555	0.0515218317234825	186.820452501187	0.0783384229235363
34.1406598323121	0.194327449736607	32.6808830472223	0.439886082512002	-52.5950540091401	0.0464741676206688	7.45769350680803	0.00404748222000089	230.8842481183	0.0667767498280808	186.686619524741	0.0634182837777801
33.9315868452111	0.0788924941861931	32.4719199499726	0.433499872539533	-52.2055650186956	0.00462171462222709	8.0677273433515	0.140752420168927	230.718024714044	0.0620118984651933	186.552786548296	0.0629740167543047
33.72251385811	0.153152702429109	32.2629568527229	0.304919143202971	-51.8160760282511	0.0407720479727024	8.677761179895	0.0096507161239243	230.551801309789	0.0949730494020911	186.41895357185	0.0802959346770698
33.513440871009	0.369685182434196	32.0539937554732	0.252049581939082	-51.4265870378065	0.0357280890801108	9.2877950164384	0.00848076504661861	230.385577905534	0.0963417459679378	186.285120595405	0.0323284479903249
33.304367883908	0.257153555593022	31.8450306582235	0.330603319036829	-51.037098047362	0.0459174228440618	9.8978288529819	0.00602766078482219	230.219354501278	0.0423067884953243	186.15128761896	0.0695267910743761
33.0952948968069	0.138633957614912	31.6360675609738	0.597909879682214	-50.6476090569175	0.0170922232426437	10.5078626895254	0.0119612183033803	230.053131097023	0.0737378836753442	186.017454642514	0.0749120721446964
32.8862219097059	0.16169430625595	31.4271044637241	0.12741141501375	-50.2581200664729	0.00124626920259729	11.1178965260688	0.0343667014137133	229.886907692768	0.0351267632637203	185.883621666069	0.0582823737058558
32.6771489226048	0.26738300512937	31.2181413664744	0.271799760987634	-49.8686310760284	0.0433031211332321	11.7279303626123	0.0661942820510575	229.720684288512	0.00900364025198432	185.749788689623	0.177767260927923
32.4680759355038	0.414465894172389	31.0091782692247	0.360573865879608	-49.4791420855839	0.0542978762068796	12.3379641991558	0.00482424857287143	229.554460884257	0.0891057901468939	185.615955713178	0.0389132893942248
32.2590029484028	0.408275170468113	30.800215171975	0.231962999887249	-49.0896530951393	0.0322888801001795	12.9479980356992	0.0117382238001003	229.388237480002	0.0716080529213274	185.482122736733	0.0971048214973031
32.0499299613017	0.267515028221691	30.5912520747253	0.456077618932496	-48.7001641046948	0.03008679384769	13.5580318722427	0.0128433286518808	229.222014075746	0.0861490243017495	185.348289760287	0.0260435730451238
31.8408569742007	0.615222719371331	30.3822889774756	0.291603756387518	-48.3106751142502	0.0406180394265674	14.1680657087862	0.0223335986323412	229.055790671491	0.0809327040419893	185.214456783842	0.10026857598157
31.6317839870997	0.234954277521056	30.1733258802259	0.222059201893804	-47.9211861238057	0.0227324676588977	14.7780995453296	0.0128433286518808	228.889567267236	0.0156022695036685	185.080623807396	0.0818209465530101
31.4227109999986	0.192853553558353	29.9643627829761	0.324535789806292	-47.5316971333612	0.0213788769438663	15.3881333818731	0.0117382238001003	228.72334386298	0.044323514953085	184.946790830951	0.111361527522425
31.2136380128976	0.148548122151267	29.7553996857264	0.194705354191103	-47.1422081429166	0.0082146795125395	15.9981672184166	0.00482424857287143	228.557120458725	0.0298686323351398	184.812957854506	0.0436858677270096
31.0045650257965	0.564188555044093	29.5464365884767	0.534511611914055	-46.7527191524721	0.0898598788713438	16.60820105496	0.0661942820510575	228.39089705447	0.0373837433974055	184.67912487806	0.100087112791585
30.7954920386955	0.167609608466552	29.337473491227	0.325523335207123	-46.3632301620276	0.00571854658490266	17.2182348915035	0.0343667014137134	228.224673650214	0.0858325872048116	184.545291901615	0.141832167157052
30.5864190515945	0.374414793124973	29.1285103939773	0.319131408273808	-45.973741171583	0.00561492116606679	17.828268728047	0.0119612183033803	228.058450245959	0.0447893926582854	184.411458925169	0.0230723890595052
30.3773460644934	0.223112306351357	28.9195472967276	0.0858750944750153	-45.5842521811385	0.103883645058535	18.4383025645904	0.00602766078482219	227.892226841704	0.0332174099828959	184.277625948724	0.090870648786173
30.1682730773924	0.355414844049012	28.7105841994779	0.070130020846649	-45.1947631906939	0.00452892193524211	19.0483364011339	0.00848076504661861	227.726003437448	0.0512187733778759	184.143792972279	0.0333173508765644
29.9592000902913	0.190956097024048	28.5016211022282	0.435189309490168	-44.8052742002494	0.0731133904446556	19.6583702376774	0.00965071612392427	227.559780033193	0.0848880409039037	184.009959995833	0.055203922637147
29.7501271031903	0.393757998700626	28.2926580049785	0.0852387903839425	-44.4157852098049	0.119856489043243	20.2684040742208	0.140752420168927	227.393556628938	0.078736744376127	183.876127019388	0.0397933353029108
29.5410541160893	0.382275638889129	28.0836949077288	0.313650875437242	-44.0262962193603	0.0960493193597709	20.8784379107643	0.00404748222000088	227.227333224683	0.0505211230433288	183.742294042942	0.0294395027093472
29.3319811289882	0.243017384739736	27.8747318104791	0.300022777936728	-43.6368072289158	0.0060011288131894	21.4884717473078	0.0792629284571487	227.061109820427	0.0203257405291872	183.608461066497	0.0900231982832645
29.1229081418872	0.121630744459139	27.6657687132294	0.379436650996522	-43.2473182384713	0.0240959025188437	22.0985055838512	0.0662802996937489	226.894886416172	0.111109785624712	183.474628090052	0.123619061382378
28.9138351547862	0.252457991764665	27.4568056159797	0.329656034157742	-42.8578292480267	0.275938592620796	22.7085394203947	0.0950471053476809	226.728663011917	0.134459246241076	183.340795113606	0.328462222502833
28.7047621676851	0.646324520093471	27.24784251873	0.140797245437427	-42.4683402575822	0.0337905642255373	23.3185732569382	0.0203613891121619	226.562439607661	0.145357038711858	183.206962137161	0.116810020626331
28.4956891805841	0.480603577431642	27.0388794214803	0.400808413016036	-42.0788512671377	0.00379809123866677	23.9286070934816	0.0977155812910185	226.396216203406	0.0454088810280657	183.073129160715	0.143179480769503
28.286616193483	0.245037924825446	26.8299163242306	0.0592208683140793	-41.6893622766931	0.0312283220668201	24.5386409300251	0.0722110060663464	226.229992799151	0.0665684371239875	182.93929618427	0.0402029643894624
28.077543206382	0.68316870008259	26.6209532269808	0.30663205280251	-41.2998732862486	0.0738904402166048	25.1486747665686	0.115909271079853	226.063769394895	0.111654022591449	182.805463207825	0.083190665952772
27.868470219281	0.0802762585666546	26.4119901297311	0.385779748959099	-40.910384295804	0.0396266008738455	25.758708603112	0.29359654017657	225.89754599064	0.0859943031158277	182.671630231379	0.18112570349285
27.6593972321799	0.516825326096181	26.2030270324814	0.0563438138035107	-40.5208953053595	0.127567235430642	26.3687424396555	0.223994761990387	225.731322586385	0.00915182046451305	182.537797254934	0.0362013581279756
27.4503242450789	0.47290938423637	25.9940639352317	0.0527127000396718	-40.131406314915	0.0271183804396115	26.978776276199	0.732902573298629	225.565099182129	0.0849284049700191	182.403964278488	0.0419803097724742
27.2412512579779	0.212787584160884	25.785100837982	0.233469428214124	-39.7419173244704	0.014776226430229	27.5888101127424	1.6804877921087	225.398875777874	0.0698445120050006	182.270131302043	0.0893571523592796
27.0321782708768	0.270783235050303	25.5761377407323	0.376739157837004	-39.3524283340259	0.068697143777051	28.1988439492859	0.949575191734622	225.232652373619	0.0373140485265482	182.136298325598	0.0915495859350155
26.8231052837758	0.292606310635124	25.3671746434826	0.30200129248735	-38.9629393435814	0.00838081671415256	28.8088777858294	0.452861919142394	225.066428969363	0.0322102139458865	182.002465349152	0.113383110457172
26.6140322966747	0.128153776651781	25.1582115462329	0.412466050800735	-38.5734503531368	3.79325697273174E-5	29.4189116223728	0.357416460024683	224.900205565108	0.112223923874341	181.868632372707	0.106257262617446
26.4049593095737	0.0281855952033816	24.9492484489832	0.202568271621585	-38.1839613626923	0.0714382005356897	30.0289454589163	0.141528726477536	224.733982160853	0.0314014749517142	181.734799396261	0.0130844270578449
26.1958863224727	0.210230693037751	24.7402853517335	0.51756323044371	-37.7944723722478	0.0285632397130304	30.6389792954598	0.221975030275381	224.567758756597	0.066746665253982	181.600966419816	0.0404949899497592
25.9868133353716	0.290839059249314	24.5313222544838	0.317200480061773	-37.4049833818032	0.0510970832416567	31.2490131320032	0.214739960723271	224.401535352342	0.0492317437032519	181.467133443371	0.0879462563409987
25.7777403482706	0.212762727931286	24.3223591572341	0.494238943277658	-37.0154943913587	0.00208226892512281	31.8590469685467	0.0149710893037279	224.235311948087	0.0200749888946918	181.333300466925	0.0406821695957221
25.5686673611696	0.19626492402069	24.1133960599844	0.0595294544228017	-36.6260054009141	0.0264674882171299	32.4690808050902	0.0953088707910655	224.069088543831	0.0917687173114816	181.19946749048	0.0524889325310398
25.3595943740685	0.33987442942788	23.9044329627347	0.133428364012815	-36.2365164104696	0.137107773165242	33.0791146416336	0.0108281255637982	223.902865139576	0.0798135777658714	181.065634514035	0.0259235343928032
25.1505213869675	0.569681807830966	23.695469865485	0.277202112582062	-35.8470274200251	0.0523961482443691	33.6891484781771	0.0347946923723606	223.736641735321	0.0917175046434294	180.931801537589	0.0174342157299628
24.9414483998664	0.140054345720136	23.4865067682353	0.347248152451221	-35.4575384295805	0.116687073222979	34.2991823147206	0.0539599728494661	223.570418331065	0.0456128789011714	180.797968561144	0.127760024325022
24.7323754127654	0.0948979151230285	23.2775436709856	0.372142850787317	-35.068049439136	0.225286085213396	34.909216151264	0.0219843452688403	223.40419492681	0.0666484869355665	180.664135584698	0.0567244489946017
24.5233024256644	0.219281557073242	23.0685805737358	0.13706176076627	-34.6785604486915	0.373503300182501	35.5192499878075	0.0396531663459807	223.237971522555	0.0255166563216993	180.530302608253	0.0742440769205508
24.3142294385633	0.121655733432877	22.8596174764861	0.241481381549197	-34.2890714582469	2.08634078588602	36.129283824351	0.06830497556197	223.0717481183	0.0802026237763597	180.396469631808	0.0838734915032642
24.1051564514623	0.273371382876178	22.6506543792364	0.0507313824743198	-33.8995824678024	1.60394353329044	36.7393176608945	0.0140473973705996	222.905524714044	0.0318814169836604	180.262636655362	0.0551163472110517
23.8960834643613	0.276993845905076	22.4416912819867	0.31073772422067	-33.5100934773578	0.296101950632901	37.3493514974379	0.113231159950392	222.739301309789	0.0278265935622458	180.128803678917	0.108361328009031
23.6870104772602	0.232256294527175	22.232728184737	0.222945200689786	-33.1206044869133	0.155828475464428	37.9593853339814	0.0958604655349679	222.573077905534	0.050422584963754	179.994970702471	0.0396813667543902
23.4779374901592	0.131837795128477	22.0237650874873	0.128365004031783	-32.7311154964688	0.388150909355004	39.1794530070683	0.0958604655349678	222.406854501278	0.0779757549747428	179.861137726026	0.0386231666332509
23.2688645030582	0.437306101337588	21.8148019902376	0.344676017851404	-32.3416265060242	0.270718570622837	39.7894868436118	0.113231159950392	222.240631097023	0.0841665978572011	179.727304749581	0.0942814912295302
23.0597915159571	0.117412179862092	21.6058388929879	0.12993767227061	-31.9521375155797	0.229890609150479	40.3995206801552	0.0140473973705996	222.074407692768	0.0131684293938631	179.593471773135	0.0747345287153622
22.8507185288561	0.120556341299005	21.3968757957382	0.033240380086664	-31.5626485251352	0.0832207880647496	41.0095545166987	0.0683049755619699	221.908184288512	0.0492178792252937	179.45963879669	0.0832957139225358
22.641645541755	0.29022089239871	21.1879126984885	0.110335031724949	-31.1731595346906	0.0227477460910127	41.6195883532422	0.0396531663459807	221.741960884257	0.0172919580698856	179.325805820244	0.0182223672454142
22.432572554654	0.295033294668498	20.9789496012388	0.178795378968109	-30.7836705442461	0.103550710439621	42.2296221897856	0.0219843452688403	221.575737480002	0.0779817458876806	179.191972843799	0.092002987255089
22.223499567553	0.50881985363485	20.7699865039891	0.390548163070765	-30.3941815538016	0.147474451736785	42.8396560263291	0.0539599728494662	221.409514075746	0.113931907293616	179.058139867354	0.189791255162129
22.0144265804519	0.281465828863237	20.5610234067394	0.0276167143437311	-30.004692563357	0.0241998287448573	43.4496898628726	0.0347946923723606	221.243290671491	0.010376759959479	178.924306890908	0.0136300403815411
21.8053535933509	0.111185062887737	20.3520603094897	0.143506807892708	-29.6152035729125	0.0616724160933624	44.059723699416	0.0108281255637982	221.077067267236	0.0345258245145968	178.790473914463	0.142640068884041
21.5962806062499	0.0873498030505426	20.14309721224	0.105147568738987	-29.2257145824679	0.11630714643116	44.6697575359595	0.0953088707910654	220.91084386298	0.0910011820577979	178.656640938017	0.0195855016570484
21.3872076191488	0.163501048090378	19.9341341149903	0.501107453224184	-28.8362255920234	4.1873396398066E-4	45.279791372503	0.0149710893037279	220.744620458725	0.0211764296699721	178.522807961572	0.101930860467361
21.1781346320478	0.046202893087053	19.7251710177406	0.284968412014673	-28.4467366015789	0.00325297993170277	45.8898252090464	0.214739960723271	220.57839705447	0.0886904844448693	178.388974985127	0.0474159247291413
20.9690616449467	0.194831516674388	19.5162079204908	0.433833135973271	-28.0572476111343	0.0928231824323917	46.4998590455899	0.221975030275381	220.412173650214	0.0508242042971432	178.255142008681	0.0559576587238143
20.7599886578457	0.0624934667754951	19.3072448232411	0.173418333467986	-27.6677586206898	0.0773495787994659	47.1098928821334	0.141528726477536	220.245950245959	0.0364144579540386	178.121309032236	0.0485751712479068
20.5509156707447	0.240395170613603	19.0982817259914	0.11497684145385	-27.2782696302453	0.0909555475136943	47.7199267186768	0.357416460024683	220.079726841704	0.0153177982132402	177.98747605579	0.0630478716720885
20.3418426836436	0.430265641035668	18.8893186287417	0.334176414771883	-26.8887806398007	0.0154675487792634	48.3299605552203	0.452861919142394	219.913503437448	0.0143539382999077	177.853643079345	0.0988538091203683
20.1327696965426	0.720715013108575	18.680355531492	0.321125615402561	-26.4992916493562	0.0129676721218586	48.9399943917638	0.949575191734622	219.747280033193	0.030293658958185	177.7198101029	0.101618619072346
19.9236967094415	0.219885848573253	18.4713924342423	0.176509785571658	-26.1098026589116	0.114783093289033	49.5500282283072	1.6804877921087	219.581056628938	0.0399512467784597	177.585977126454	0.0440535820196143
19.7146237223405	0.103090041509345	18.2624293369926	0.219033844930545	-25.7203136684671	0.00288100061244483	50.1600620648507	0.732902573298629	219.414833224682	0.0615654844778688	177.452144150009	0.181410767363805
19.5055507352395	0.364926830434643	18.0534662397429	0.308625235145275	-25.3308246780226	0.0894278601603954	50.7700959013942	0.223994761990387	219.248609820427	0.0211011507591335	177.318311173563	0.0872589657753315
19.2964777481384	0.390997266137394	17.8445031424932	0.307642084302231	-24.941335687578	0.0461600443741563	51.3801297379377	0.29359654017657	219.082386416172	0.092577092104245	177.184478197118	0.0954674974144857
19.0874047610374	0.219204723298285	17.6355400452435	0.152970035717829	-24.5518466971335	0.00230959634385059	51.9901635744811	0.115909271079853	218.916163011917	0.0289145580762911	177.050645220673	0.0981240055326428
18.8783317739364	0.287450939150279	17.4265769479938	0.184988643952434	-24.162357706689	0.151308552053239	52.6001974110246	0.0722110060663463	218.749939607661	0.0201899094265687	176.916812244227	0.0480061486300465
18.6692587868353	0.196809451230112	17.2176138507441	0.22695849270082	-23.7728687162444	0.0229396013274209	53.210231247568	0.0977155812910185	218.583716203406	0.0387736818414603	176.782979267782	0.0764449210084729
18.4601857997343	0.240816968248786	17.0086507534944	0.185195588816762	-23.3833797257999	0.0380153131437271	53.8202650841115	0.0203613891121619	218.417492799151	0.0285534441556304	176.649146291336	0.0394578478696593
18.2511128126332	0.269592421098043	16.7996876562447	0.554808668954108	-22.9938907353554	0.0118609455761994	54.430298920655	0.0950471053476809	218.251269394895	0.0454101111777261	176.515313314891	0.0736852750599164
18.0420398255322	0.400407827004826	16.590724558995	0.476947104921468	-22.6044017449108	0.0920325717255223	55.0403327571984	0.066280299693749	218.08504599064	0.0789922390622902	176.381480338446	0.0586139140655017
17.8329668384312	0.0840082430405765	16.3817614617453	0.193457009335057	-22.2149127544663	0.0850424938786104	55.6503665937419	0.0792629284571487	217.918822586385	0.0820279940942705	176.247647362	0.106799396569166
17.6238938513301	0.349524603265682	16.1727983644956	0.115166295747282	-21.8254237640217	0.220635362664051	56.2604004302854	0.00404748222000089	217.752599182129	0.040665160315808	176.113814385555	0.145442114815005
17.4148208642291	0.119097399196066	15.9638352672458	0.165305170906898	-21.4359347735772	0.00612115235351013	56.8704342668288	0.140752420168927	217.586375777874	0.0553475607121345	175.979981409109	0.0822528369515789
17.2057478771281	0.327717801841003	15.7548721699961	0.151817546914798	-21.0464457831327	0.049203822636285	57.4804681033723	0.0096507161239243	217.420152373619	0.0130028642339302	175.846148432664	0.0723114515740867
16.996674890027	0.333636119673339	15.5459090727464	0.173695976982109	-20.6569567926881	0.0250537571343805	58.0905019399158	0.00848076504661861	217.253928969363	0.01276296736795	175.712315456219	0.0834806188153919
16.787601902926	0.548120963995872	15.3369459754967	0.259157702120216	-20.2674678022436	0.0768781546348978	58.7005357764592	0.00602766078482219	217.087705565108	0.0384468270841783	175.578482479773	0.117039996783944
16.5785289158249	0.185931183868598	15.127982878247	0.544666319894574	-19.8779788117991	0.0735587884357111	59.3105696130027	0.0119612183033803	216.921482160853	0.049906782406709	175.444649503328	0.0657014527961012
16.3694559287239	0.616671045460159	14.9190197809973	0.193871155860905	-19.4884898213545	0.0148439795068469	59.9206034495462	0.0343667014137133	216.755258756597	0.0989266272628737	175.310816526883	0.105016759993134
16.1603829416229	0.211048740511839	14.7100566837476	0.111086608945868	-19.09900083091	0.11387296839351	60.5306372860897	0.0661942820510575	216.589035352342	0.116181229867859	175.176983550437	0.131426902393788
15.9513099545218	0.300796906792194	14.5010935864979	0.530678208551614	-18.7095118404655	7.79232400849788E-4	61.1406711226331	0.00482424857287143	216.422811948087	0.0769309879553126	175.043150573992	0.027273257370442
15.7422369674208	0.331797525177002	14.2921304892482	0.229903622334604	-18.3200228500209	0.182109108301108	61.7507049591766	0.0117382238001003	216.256588543831	0.0785194088722359	174.909317597546	0.144519727705293
15.5331639803198	0.20339082240512	14.0831673919985	0.245500296397305	-17.9305338595764	0.19399327286322	62.3607387957201	0.0128433286518808	216.090365139576	0.0963119138911066	174.775484621101	0.0125992474657459
15.3240909932187	0.458119321302285	13.8742042947488	0.0888242119567532	-17.5410448691318	0.0721325363215283	62.9707726322635	0.0223335986323412	215.924141735321	0.0702402010312439	174.641651644655	0.00560184773760326
15.1150180061177	0.286426312083476	13.6652411974991	0.236409163466602	-17.1515558786873	1.5122597922987	63.580806468807	0.0128433286518808	215.757918331065	0.088756467532289	174.50781866821	0.121917363587975
14.9059450190166	0.257095307618082	13.4562781002494	0.113604791034241	-16.3725778977982	1.51225979229869	64.1908403053505	0.0117382238001003	215.59169492681	0.115721804819992	174.373985691765	0.0736245521127466
14.6968720319156	0.190085540152519	13.2473150029997	0.250623753967919	-15.9830889073537	0.0721325363215282	64.8008741418939	0.00482424857287143	215.425471522555	0.00875425727445583	174.240152715319	0.0186205219940445
14.4877990448146	0.607767887300413	13.03835190575	0.397176303650864	-15.5935999169092	0.19399327286322	65.4109079784374	0.0661942820510575	215.2592481183	0.0205374309013709	174.106319738874	0.122918976271716
14.2787260577135	0.295494626710854	12.8293888085003	0.104324434739433	-15.2041109264646	0.182109108301108	66.0209418149808	0.0343667014137134	215.093024714044	0.132818898759301	173.972486762429	0.0224352062784351
14.0696530706125	0.328486201206333	12.6204257112505	0.243429064089545	-14.8146219360201	7.79232400849786E-4	66.6309756515243	0.0119612183033803	214.926801309789	0.111624018341063	173.838653785983	0.13150608312202
13.8605800835115	0.143072841772484	12.4114626140008	0.286446693630953	-14.4251329455755	0.11387296839351	67.2410094880678	0.00602766078482219	214.760577905534	0.113254171090671	173.704820809538	0.0868137149800919
13.6515070964104	0.462758288655501	12.2024995167511	0.169739807910821	-14.035643955131	0.0148439795068469	67.8510433246112	0.00848076504661861	214.594354501278	0.0874804432121537	173.570987833092	0.157909334732126
13.4424341093094	0.24121046875775	11.9935364195014	0.121271309377618	-13.6461549646865	0.0735587884357111	68.4610771611547	0.00965071612392427	214.428131097023	0.15032758886185	173.437154856647	0.0866051019381075
13.2333611222083	0.183172812905053	11.7845733222517	0.231514325204152	-13.2566659742419	0.0768781546348978	69.0711109976982	0.140752420168927	214.261907692768	0.00850306053844981	173.303321880202	0.0994070720836594
13.0242881351073	0.0669024720156284	11.575610225002	0.315737148802828	-12.8671769837974	0.0250537571343805	69.6811448342417	0.00404748222000088	214.095684288512	0.0422312138311092	173.169488903756	0.0856044368998878
12.8152151480063	0.114437568226775	11.3666471277523	0.334214478600504	-12.4776879933529	0.049203822636285	70.2911786707851	0.0792629284571487	213.929460884257	0.045725180607527	173.035655927311	0.00779492658668658
12.6061421609052	0.336605702504064	11.1576840305026	0.0688673328933	-12.0881990029083	0.00612115235351012	70.9012125073286	0.0662802996937489	213.763237480002	0.0479539543896967	172.901822950865	0.0746266849878337
12.3970691738042	0.261398100120787	10.9487209332529	0.395076565625879	-11.6987100124638	0.22063536266405	71.511246343872	0.0950471053476809	213.597014075746	0.0227447003656288	172.76798997442	0.156072452458993
12.1879961867032	0.297899206550657	10.7397578360032	0.544994513818194	-11.3092210220193	0.0850424938786104	72.1212801804155	0.0203613891121619	213.430790671491	0.105233568613158	172.634156997975	0.0599085747701968
11.9789231996021	0.365741416696752	10.5307947387535	0.155971631077801	-10.9197320315747	0.0920325717255224	72.731314016959	0.0977155812910185	213.264567267236	0.0773069485325034	172.500324021529	0.0670728791791983
11.7698502125011	0.207600420763598	10.3218316415038	0.405359506788344	-10.5302430411302	0.0118609455761994	73.3413478535025	0.0722110060663464	213.09834386298	0.0423469407643963	172.366491045084	0.169608034311186
11.5607772254	0.220305734065144	10.1128685442541	0.543855717060154	-10.1407540506856	0.0380153131437271	73.9513816900459	0.115909271079853	212.932120458725	0.0431582169153076	172.232658068638	0.104634783527298
11.351704238299	0.226170577170585	9.9039054470044	0.250523963607217	-9.75126506024111	0.022939601327421	74.5614155265894	0.29359654017657	212.76589705447	0.110154288626363	172.098825092193	0.0426107705650165
11.142631251198	0.322885547375934	9.6949423497547	0.329809782467776	-9.36177606979657	0.151308552053239	75.1714493631329	0.223994761990387	212.599673650214	0.0206123044021436	171.964992115748	0.0945216364593933
10.9335582640969	0.178443986019257	9.485979252505	0.240351969325428	-8.97228707935203	0.00230959634385059	75.7814831996763	0.732902573298629	212.433450245959	0.0589999483294291	171.831159139302	0.111404155122804
10.7244852769959	0.885799212488111	9.2770161552553	0.492750887301578	-8.58279808890749	0.0461600443741563	76.3915170362198	1.6804877921087	212.267226841704	0.0248060855379346	171.697326162857	0.0780305235131011
10.5154122898949	0.331429701010026	9.0680530580056	0.145108401590268	-8.19330909846296	0.0894278601603953	77.0015508727633	0.949575191734622	212.101003437448	0.068128127991443	171.563493186411	0.127416348753042
10.3063393027938	0.178276925354121	8.8590899607559	0.36814442095518	-7.80382010801842	0.00288100061244483	77.6115847093067	0.452861919142394	211.934780033193	0.0244109391165059	171.429660209966	0.0224951507637485
10.0972663156928	0.586183507564667	8.6501268635061	0.349276087561676	-7.41433111757388	0.114783093289033	78.2216185458502	0.357416460024683	211.768556628938	0.0402378012902056	171.295827233521	0.0619531743556128
9.8881933285918	0.795769500160041	8.4411637662564	0.0753444350072369	-7.02484212712935	0.0129676721218586	78.8316523823937	0.141528726477536	211.602333224682	0.0599535658482815	171.161994257075	0.119568091695121
9.6791203414907	0.766458931127108	8.23220066900673	0.50541118430742	-6.63535313668481	0.0154675487792634	79.4416862189371	0.221975030275381	211.436109820427	0.0588192325869994	171.02816128063	0.0465834111685005
9.4700473543897	0.782984635440368	8.02323757175702	0.326967821737983	-6.24586414624027	0.0909555475136942	80.0517200554806	0.214739960723271	211.269886416172	0.0420986448715938	170.894328304184	0.0260702904947368
9.2609743672886	1.46533810124013	7.81427447450731	0.351267008770385	-5.85637515579574	0.0773495787994659	80.661753892024	0.0149710893037279	211.103663011917	0.0220967571787091	170.760495327739	0.158814512503781
9.0519013801876	1.20969598862866	7.6053113772576	0.147104675048936	-5.4668861653512	0.0928231824323916	81.2717877285675	0.0953088707910655	210.937439607661	0.107786048818819	170.626662351294	0.117481721582694
8.8428283930866	1.06418075062685	7.3963482800079	0.250646774955978	-5.07739717490666	0.00325297993170277	81.881821565111	0.0108281255637982	210.771216203406	0.0412013404654572	170.492829374848	0.0467832040480008
8.6337554059855	0.882790975180373	7.1873851827582	0.231493367155227	-4.68790818446213	4.18733963980664E-4	82.4918554016545	0.0347946923723606	210.604992799151	0.0544504611106257	170.358996398403	0.077028739210188
8.4246824188845	0.50847147075446	6.97842208550849	0.620469063374665	-4.29841919401759	0.11630714643116	83.1018892381979	0.0539599728494661	210.438769394895	0.0392027113494849	170.225163421957	0.103986846159091
8.21560943178345	0.246777419353701	6.76945898825879	0.479334260621191	-3.90893020357305	0.0616724160933624	83.7119230747414	0.0219843452688403	210.27254599064	0.0571075253377577	170.091330445512	0.042006592130073
8.00653644468241	0.126696485141434	6.56049589100908	1.30728659999137	-3.51944121312851	0.0241998287448573	84.3219569112848	0.0396531663459807	210.106322586385	0.065510719568943	169.957497469067	0.0826598001722271
7.79746345758137	0.64508013063744	6.35153279375938	1.92906871628558	-3.12995222268398	0.147474451736785	84.9319907478283	0.06830497556197	209.940099182129	0.0145486139413856	169.823664492621	0.020666900852499
7.58839047048033	0.305037249213562	6.14256969650966	1.27955104708425	-2.74046323223944	0.103550710439621	85.5420245843718	0.0140473973705996	209.773875777874	0.0813761449418822	169.689831516176	0.0814035083490239
7.37931748337929	0.838987386755319	5.93360659925996	1.10065029740755	-2.3509742417949	0.0227477460910127	86.1520584209153	0.113231159950392	209.607652373619	0.0119508504433787	169.55599853973	0.069962570390161
7.17024449627825	0.195757975753585	5.72464350201025	0.371523443401735	-1.96148525135037	0.0832207880647495	86.7620922574587	0.0958604655349679	209.441428969363	0.0576320462907704	169.422165563285	0.0636911136313071
6.96117150917722	0.0544224987043955	5.51568040476055	0.14714054654932	-1.57199626090583	0.229890609150479	--		209.275205565108	0.0401466075048616	169.28833258684	0.054817739005758
6.75209852207618	0.368627029738324	5.30671730751084	0.563877769431005	-1.1825072704613	0.270718570622837	--		209.108982160853	0.02627623031642	169.154499610394	0.0509334146770156
6.54302553497515	0.421726438627076	5.09775421026114	0.170048301542593	-0.793018280016761	0.388150909355004	--		208.942758756597	0.078657770000911	169.020666633949	0.0416875196754897
6.33395254787411	0.167724545285272	4.88879111301143	0.0914617231770964	-0.40352928957222	0.155828475464428	--		208.776535352342	0.0593488868558014	168.886833657504	0.158564618161827
6.12487956077307	0.63839383828368	4.67982801576173	0.292686270194249	-0.0140402991276902	0.296101950632901	--		208.610311948087	0.0846672903768164	168.753000681058	0.0310730669196752
5.91580657367203	0.144328195424345	4.47086491851202	0.405918154458957	0.37544869131685	1.60394353329044	--		208.444088543831	0.0471296484155694	168.619167704613	0.130169855591951
5.706733586571	0.367438775760035	4.26190182126232	0.5704080854791	0.76493768176139	2.08634078588602	--		208.277865139576	0.0866808330630124	168.485334728167	0.136116560468722
5.49766059946996	0.312422199963047	4.05293872401261	0.263135881904459	1.15442667220592	0.373503300182501	--		208.111641735321	0.0695890714652562	168.351501751722	0.107149252049249
5.28858761236892	0.140759696444762	3.8439756267629	0.444248537327847	1.54391566265046	0.225286085213395	--		207.945418331065	0.0402304726711836	168.217668775277	0.0379054838688253
5.07951462526788	0.334940817964247	3.6350125295132	0.311301475804142	1.933404653095	0.116687073222979	--		207.77919492681	0.0297065924356213	168.083835798831	0.0553906543488879
4.87044163816684	0.412956741963417	3.42604943226349	0.299542786834309	2.32289364353953	0.0523961482443691	--		207.612971522555	0.0891559179535803	167.950002822386	0.0956678118679624
4.66136865106581	0.334940817964247	3.21708633501379	0.311301475804142	2.71238263398407	0.137107773165242	--		207.446748118299	0.0329265087750631	167.81616984594	0.0264235168482869
4.45229566396477	0.140759696444762	3.00812323776408	0.444248537327847	3.10187162442861	0.0264674882171299	--		207.280524714044	0.0828842385312536	167.682336869495	0.0201092966202334
4.24322267686373	0.312422199963047	2.79916014051438	0.263135881904459	3.49136061487315	0.00208226892512282	--		207.114301309789	0.0477375621324092	167.54850389305	0.0509075679638246
4.0341496897627	0.367438775760034	2.59019704326467	0.5704080854791	3.88084960531768	0.0510970832416567	--		206.948077905534	0.0770825983327734	167.414670916604	0.0792548134596719
3.82507670266166	0.144328195424345	2.38123394601497	0.405918154458957	4.27033859576222	0.0285632397130305	--		206.781854501278	0.0193739081668689	167.280837940159	0.0404547696988706
3.61600371556062	0.638393838283681	2.17227084876526	0.292686270194249	4.65982758620676	0.0714382005356897	--		206.615631097023	0.142843889866146	167.147004963713	0.0922816480854091
3.40693072845959	0.167724545285272	1.96330775151556	0.0914617231770963	5.04931657665129	3.79325697273176E-5	--		206.449407692768	0.0264318567623123	167.013171987268	0.0653440311434546
3.19785774135854	0.421726438627076	1.75434465426584	0.170048301542593	5.43880556709583	0.00838081671415258	--		206.283184288512	0.0619168343712374	166.879339010823	0.0387789098185624
2.9887847542575	0.368627029738324	1.54538155701613	0.563877769431005	5.82829455754037	0.0686971437770511	--		206.116960884257	0.0672168304751139	166.745506034377	0.0670990262665107
2.77971176715646	0.0544224987043955	1.33641845976643	0.14714054654932	6.2177835479849	0.014776226430229	--		205.950737480002	0.0211379513427409	166.611673057932	0.0505667877366467
2.57063878005543	0.195757975753584	1.12745536251672	0.371523443401735	6.60727253842944	0.0271183804396115	--		205.784514075746	0.0813170038990009	166.477840081486	0.16185610840488
2.36156579295439	0.838987386755319	0.91849226526702	1.10065029740755	6.99676152887398	0.127567235430642	--		205.618290671491	0.0882080316871437	166.344007105041	0.047236584994726
2.15249280585335	0.305037249213562	0.70952916801731	1.27955104708425	7.38625051931851	0.0396266008738455	--		205.452067267236	0.0958489226197328	166.210174128596	0.0465959938301598
1.94341981875232	0.64508013063744	0.50056607076761	1.92906871628558	7.77573950976305	0.0738904402166047	--		205.28584386298	0.059200630314697	166.07634115215	0.120796322793081
1.73434683165128	0.126696485141434	0.2916029735179	1.30728659999137	8.16522850020759	0.0312283220668201	--		205.119620458725	0.0595770684734469	165.942508175705	0.0278590768128808
1.52527384455024	0.246777419353701	0.0826398762682001	0.479334260621191	8.5547174906521	0.00379809123866676	--		204.95339705447	0.0653920571752602	165.808675199259	0.0682086390696623
1.31620085744921	0.50847147075446	-0.12632322098151	0.620469063374665	8.9442064810967	0.0337905642255373	--		204.787173650214	0.0974283736581325	165.674842222814	0.0965123688575869
1.10712787034817	0.882790975180374	-0.33528631823121	0.231493367155227	9.3336954715412	0.275938592620796	--		204.620950245959	0.0949396677902217	165.541009246369	0.110057509542336
0.89805488324713	1.06418075062685	-0.54424941548093	0.250646774955978	9.7231844619857	0.0240959025188437	--		204.454726841704	0.0466344240410942	165.407176269923	0.0180415037965688
0.68898189614609	1.20969598862866	-0.753212512730631	0.147104675048936	10.1126734524303	0.00600112881318939	--		204.288503437448	0.0352004750791827	165.273343293478	0.0785807090350495
0.47990890904505	1.46533810124013	-0.962175609980336	0.351267008770385	10.5021624428748	0.0960493193597709	--		204.122280033193	0.0264507538030159	165.139510317032	0.0651628980807568
0.27083592194402	0.782984635440368	-1.17113870723004	0.326967821737983	10.8916514333193	0.119856489043243	--		203.956056628938	0.0280030266657423	165.005677340587	0.0788056906656975
0.0617629348429798	0.766458931127108	-1.38010180447975	0.50541118430742	11.2811404237639	0.0731133904446556	--		203.789833224682	0.0766607222044904	164.871844364142	0.129575155173681
-0.14731005225806	0.795769500160041	-1.58906490172945	0.0753444350072369	11.6706294142084	0.00452892193524211	--		203.623609820427	0.0530525713047471	164.738011387696	0.182262354080479
-0.35638303935909	0.586183507564667	-1.79802799897916	0.349276087561676	12.060118404653	0.103883645058535	--		203.457386416172	0.058600230957637	164.604178411251	0.0168707186986407
-0.56545602646013	0.178276925354121	-2.00699109622886	0.36814442095518	12.4496073950975	0.00561492116606678	--		203.291163011917	0.0917912177898339	164.470345434805	0.0412141538997671
-0.774529013561167	0.331429701010026	-2.21595419347857	0.145108401590268	12.839096385542	0.00571854658490263	--		203.124939607661	0.0409083662325623	164.33651245836	0.0969897372060576
-0.983602000662203	0.885799212488111	-2.42491729072827	0.492750887301578	13.2285853759866	0.0898598788713438	--		202.958716203406	0.0587917968942729	164.202679481915	0.0326745426583002
-1.19267498776324	0.178443986019257	-2.63388038797798	0.240351969325428	13.6180743664311	0.0082146795125395	--		202.792492799151	0.0373770683274661	164.068846505469	0.0288094751549205
-1.40174797486428	0.322885547375934	-2.84284348522769	0.329809782467776	14.0075633568756	0.0213788769438663	--		202.626269394895	0.127779615464455	163.935013529024	0.0756335407827523
-1.61082096196532	0.226170577170585	-3.05180658247739	0.250523963607217	14.3970523473202	0.0227324676588977	--		202.46004599064	0.0402980586940845	163.801180552578	0.0729126985175965
-1.81989394906636	0.220305734065144	-3.2607696797271	0.543855717060154	14.7865413377647	0.0406180394265675	--		202.293822586385	0.0545373175889421	163.667347576133	0.00797236080334088
-2.02896693616739	0.207600420763598	-3.4697327769768	0.405359506788344	15.1760303282092	0.0300867938476899	--		202.127599182129	0.0870966284964144	163.533514599688	0.139217327360297
-2.23803992326843	0.365741416696752	-3.67869587422651	0.155971631077801	15.5655193186538	0.0322888801001795	--		201.961375777874	0.0483271453724314	163.399681623242	0.0975118463702356
-2.44711291036947	0.297899206550657	-3.88765897147621	0.544994513818194	15.9550083090983	0.0542978762068797	--		201.795152373619	0.0948111221611826	163.265848646797	0.0539470702064786
-2.65618589747051	0.261398100120787	-4.09662206872592	0.395076565625879	16.3444972995429	0.0433031211332321	--		201.628928969363	0.0614188297110812	163.132015670351	0.141327536907704
-2.86525888457155	0.336605702504064	-4.30558516597563	0.0688673328933	16.7339862899874	0.00124626920259729	--		201.462705565108	0.0674885747383174	162.998182693906	0.0126256291016597
-3.07433187167258	0.114437568226776	-4.51454826322533	0.334214478600504	17.1234752804319	0.0170922232426437	--		201.296482160853	0.0990244341266305	162.864349717461	0.147650537534864
-3.28340485877362	0.0669024720156283	-4.72351136047504	0.315737148802828	17.5129642708765	0.0459174228440618	--		201.130258756597	0.0307842931801866	162.730516741015	0.111029780972363
-3.49247784587466	0.183172812905053	-4.93247445772475	0.231514325204152	17.902453261321	0.0357280890801108	--		200.964035352342	0.0218276908355055	162.59668376457	0.0494551443037959
-3.7015508329757	0.24121046875775	-5.14143755497446	0.121271309377618	18.2919422517655	0.0407720479727023	--		200.797811948087	0.0371854540723958	162.462850788124	0.0166211109792812
-3.91062382007674	0.462758288655501	-5.35040065222416	0.169739807910821	18.6814312422101	0.0046217146222271	--		200.631588543831	0.0215052388301695	162.329017811679	0.0576763639437366
-4.11969680717777	0.143072841772484	-5.55936374947387	0.286446693630953	19.0709202326546	0.0464741676206688	--		200.465365139576	0.0517466414873764	162.195184835234	0.0932119840565533
-4.32876979427881	0.328486201206333	-5.76832684672357	0.243429064089545	19.4604092230992	0.0113468552701088	--		200.299141735321	0.112193435310347	162.061351858788	0.0220481270675915
-4.53784278137985	0.295494626710854	-5.97728994397328	0.104324434739433	19.8498982135437	0.0314183975880246	--		200.132918331065	0.083448830396048	161.927518882343	0.069476770782765
-4.74691576848088	0.607767887300413	-6.18625304122298	0.397176303650864	20.2393872039882	0.00248721887989889	--		199.96669492681	0.0649271294409665	161.793685905897	0.0363765407015616
-4.95598875558192	0.190085540152519	-6.39521613847269	0.250623753967919	20.6288761944328	0.0444267443332555	--		199.800471522555	0.0456160683342802	161.659852929452	0.0646516438239515
-5.16506174268296	0.257095307618083	-6.60417923572239	0.113604791034241	21.0183651848773	0.0197156984957116	--		199.634248118299	0.0172430052437479	161.526019953007	0.0674388886169997
-5.37413472978399	0.286426312083476	-6.8131423329721	0.236409163466602	21.4078541753218	0.0590255472387884	--		199.468024714044	0.0517052191225262	161.392186976561	0.0426979916550784
-5.58320771688503	0.458119321302285	-7.0221054302218	0.088824211956753	21.7973431657664	0.168299172264776	--		199.301801309789	0.0382671590497253	161.258354000116	0.0177760328359721
-5.79228070398608	0.20339082240512	-7.23106852747151	0.245500296397305	22.1868321562109	0.0911467368366789	--		199.135577905534	0.0610796910166393	161.12452102367	0.0502323051079808
-6.00135369108711	0.331797525177002	-7.44003162472122	0.229903622334604	22.5763211466554	0.168299172264776	--		198.969354501278	0.0875372349141273	160.990688047225	0.0903448740608244
-6.21042667818815	0.300796906792194	-7.64899472197092	0.530678208551614	22.9658101371	0.0590255472387884	--		198.803131097023	0.0523220741510187	160.85685507078	0.0599837876809306
-6.41949966528918	0.211048740511839	-7.85795781922063	0.111086608945868	23.3552991275445	0.0197156984957116	--		198.636907692768	0.0504168350692609	160.723022094334	0.137690795226225
-6.62857265239022	0.616671045460159	-8.06692091647033	0.193871155860905	23.7447881179891	0.0444267443332555	--		198.470684288512	0.106212094331153	160.589189117889	0.15680351100761
-6.83764563949126	0.185931183868598	-8.27588401372004	0.544666319894574	24.1342771084336	0.00248721887989889	--		198.304460884257	0.0209324981449186	160.455356141444	0.0410548581112561
-7.04671862659229	0.548120963995872	-8.48484711096974	0.259157702120216	24.5237660988781	0.0314183975880246	--		198.138237480002	0.0274350417090507	160.321523164998	0.135453991127222
-7.25579161369333	0.333636119673339	-8.69381020821945	0.173695976982109	24.9132550893227	0.0113468552701088	--		197.972014075746	0.0643199408838563	160.187690188553	0.132452767278256
-7.46486460079437	0.327717801841003	-8.90277330546915	0.151817546914798	25.3027440797672	0.0464741676206688	--		197.805790671491	0.0528820719703624	160.053857212107	0.0442115310275188
-7.6739375878954	0.119097399196066	-9.11173640271886	0.165305170906898	25.6922330702117	0.00462171462222709	--		197.639567267236	0.00352444168300101	159.920024235662	0.0837158391408664
-7.88301057499644	0.349524603265682	-9.32069949996856	0.115166295747282	26.0817220606563	0.0407720479727024	--		197.47334386298	0.0298789446718554	159.786191259217	0.108805774270208
-8.09208356209749	0.0840082430405765	-9.52966259721828	0.193457009335057	26.4712110511008	0.0357280890801108	--		197.307120458725	0.0695305997641043	159.652358282771	0.15462457518453
-8.30115654919852	0.400407827004826	-9.73862569446798	0.476947104921468	26.8607000415454	0.0459174228440618	--		197.14089705447	0.0203940679853747	159.518525306326	0.100774106391086
-8.51022953629957	0.269592421098043	-9.94758879171769	0.554808668954108	27.2501890319899	0.0170922232426437	--		196.974673650214	0.0307056634076952	159.38469232988	0.0419372050598162
-8.7193025234006	0.240816968248786	-10.1565518889674	0.185195588816762	27.6396780224344	0.00124626920259729	--		196.808450245959	0.0731081334801976	159.250859353435	0.0867989980695302
-8.92837551050164	0.196809451230113	-10.3655149862171	0.226958492700819	28.029167012879	0.0433031211332321	--		196.642226841704	0.0346494591543967	159.11702637699	0.0791306029167943
-9.13744849760268	0.287450939150279	-10.5744780834668	0.184988643952434	28.4186560033235	0.0542978762068796	--		196.476003437448	0.0309597917597106	158.983193400544	0.175187651507884
-9.34652148470371	0.219204723298285	-10.7834411807165	0.152970035717829	28.808144993768	0.0322888801001795	--		196.309780033193	0.0246470904803354	158.849360424099	0.0157273426855655
-9.55559447180475	0.390997266137394	-10.9924042779662	0.307642084302231	29.1976339842126	0.03008679384769	--		196.143556628938	0.0879935359185896	158.715527447653	0.0502780503873227
-9.76466745890579	0.364926830434642	-11.2013673752159	0.308625235145275	29.5871229746571	0.0406180394265674	--		195.977333224682	0.0260948385845583	158.581694471208	0.0804479666590546
-9.97374044600682	0.103090041509345	-11.4103304724656	0.219033844930545	29.9766119651016	0.0227324676588977	--		195.811109820427	0.0883602387666765	158.447861494763	0.0565408880236296
-10.1828134331079	0.219885848573253	-11.6192935697153	0.176509785571658	30.3661009555462	0.0213788769438663	--		195.644886416172	0.0804766461952304	158.314028518317	0.0303527437738879
-10.3918864202089	0.720715013108575	-11.828256666965	0.321125615402561	30.7555899459907	0.0082146795125395	--		195.478663011916	0.111938893129086	158.180195541872	0.0544361686053182
-10.6009594073099	0.430265641035668	-12.0372197642147	0.334176414771883	31.1450789364353	0.0898598788713438	--		195.312439607661	0.0414961983014579	158.046362565426	0.0170156346430277
-10.810032394411	0.240395170613603	-12.2461828614645	0.11497684145385	31.5345679268798	0.00571854658490266	--		195.146216203406	0.0832822576614703	157.912529588981	0.0849141538431861
-11.019105381512	0.0624934667754952	-12.4551459587142	0.173418333467986	31.9240569173243	0.00561492116606679	--		194.979992799151	0.0436677555960238	157.778696612536	0.0478671907638725
-11.2281783686131	0.194831516674388	-12.6641090559639	0.433833135973271	32.3135459077689	0.103883645058535	--		194.813769394895	0.0475289179481238	157.64486363609	0.0890941420438199
-11.4372513557141	0.046202893087053	-12.8730721532136	0.284968412014673	32.7030348982134	0.00452892193524211	--		194.64754599064	0.0231984608159418	157.511030659645	0.00489331059684115
-11.6463243428151	0.163501048090378	-13.0820352504633	0.501107453224184	33.0925238886579	0.0731133904446556	--		194.481322586385	0.0734822675560512	157.377197683199	0.0575167240393828
-11.8553973299162	0.0873498030505425	-13.290998347713	0.105147568738987	33.4820128791025	0.119856489043243	--		194.315099182129	0.0343788118453999	157.243364706754	0.0334279828623802
-12.0644703170172	0.111185062887737	-13.4999614449627	0.143506807892708	33.871501869547	0.0960493193597709	--		194.148875777874	0.0703568193294749	157.109531730309	0.0433916445970999
-12.2735433041182	0.281465828863237	-13.7089245422124	0.0276167143437311	34.2609908599915	0.0060011288131894	--		193.982652373619	0.175837548987135	156.975698753863	0.0824461340595011
-12.4826162912193	0.50881985363485	-13.9178876394621	0.390548163070766	34.6504798504361	0.0240959025188437	--		193.816428969363	0.0120804489932063	156.841865777418	0.0610661441797438
-12.6916892783203	0.295033294668497	-14.1268507367118	0.178795378968109	35.0399688408806	0.275938592620796	--		193.650205565108	0.0280655447465182	156.708032800972	0.0427932960897624
-12.9007622654214	0.29022089239871	-14.3358138339615	0.110335031724949	35.4294578313252	0.0337905642255373	--		193.483982160853	0.0439981794797501	156.574199824527	0.110031037114445
-13.1098352525224	0.120556341299005	-14.5447769312112	0.0332403800866642	35.8189468217697	0.00379809123866677	--		193.317758756597	0.0449324980509073	156.440366848082	0.0203514167652735
-13.3189082396234	0.117412179862092	-14.7537400284609	0.129937672270611	36.2084358122142	0.0312283220668201	--		193.151535352342	0.0222895616418149	156.306533871636	0.0977835505840956
-13.5279812267245	0.437306101337588	-14.9627031257106	0.344676017851404	36.5979248026588	0.0738904402166048	--		192.985311948087	0.0448379289737782	156.172700895191	0.0977593127359034
-13.7370542138255	0.131837795128477	-15.1716662229603	0.128365004031783	36.9874137931033	0.0396266008738455	--		192.819088543831	0.0548717091882953	156.038867918745	0.0405413800290213
-13.9461272009265	0.232256294527175	-15.38062932021	0.222945200689786	37.3769027835478	0.127567235430642	--		192.652865139576	0.0302588538606079	155.9050349423	0.122341296661287
-14.1552001880276	0.276993845905076	-15.5895924174598	0.31073772422067	37.7663917739924	0.0271183804396115	--		192.486641735321	0.0791422521641945	155.771201965855	0.132406873029012
-14.3642731751286	0.273371382876178	-15.7985555147095	0.05073138247432	38.1558807644369	0.014776226430229	--		192.320418331065	0.033993729902866	155.637368989409	0.0856909714497662
-14.5733461622296	0.121655733432878	-16.0075186119592	0.241481381549197	38.5453697548815	0.068697143777051	--		192.15419492681	0.0593822281299129	155.503536012964	0.0495312961193067
-14.7824191493307	0.219281557073242	-16.2164817092089	0.13706176076627	38.934858745326	0.00838081671415256	--		191.987971522555	0.0250382027883122	155.369703036518	0.0789896485422427
-14.9914921364317	0.0948979151230287	-16.4254448064586	0.372142850787317	39.3243477357705	3.79325697273174E-5	--		191.821748118299	0.0508308344474263	155.235870060073	0.0446696496652853
-15.2005651235328	0.140054345720136	-16.6344079037083	0.347248152451221	39.7138367262151	0.0714382005356897	--		191.655524714044	0.0344664830988425	155.102037083628	0.0748510729753486
-15.4096381106338	0.569681807830966	-16.843371000958	0.277202112582062	40.1033257166596	0.0285632397130304	--		191.489301309789	0.0134819088194266	154.968204107182	0.0130447598930199
-15.6187110977348	0.33987442942788	-17.0523340982077	0.133428364012815	40.4928147071041	0.0510970832416567	--		191.323077905534	0.0379105726106795	154.834371130737	0.112227017501858
-15.8277840848359	0.19626492402069	-17.2612971954574	0.0595294544228017	40.8823036975487	0.00208226892512281	--		191.156854501278	0.0306873571761232	154.700538154291	0.0406535467057185
-16.0368570719369	0.212762727931286	-17.4702602927071	0.494238943277658	41.2717926879932	0.0264674882171299	--		190.990631097023	0.0132735913629066	154.566705177846	0.0794643621013317
-16.245930059038	0.290839059249314	-17.6792233899568	0.317200480061773	41.6612816784377	0.137107773165242	--		190.824407692768	0.0406420114067239	154.432872201401	0.083061878020511
-16.455003046139	0.210230693037751	-17.8881864872065	0.51756323044371	42.0507706688823	0.0523961482443691	--		190.658184288512	0.10070399735726	154.299039224955	0.0912878997718485
-16.66407603324	0.0281855952033817	-18.0971495844562	0.202568271621585	42.4402596593268	0.116687073222979	--		190.491960884257	0.00979639228839888	154.16520624851	0.0864141001241403
-16.8731490203411	0.128153776651781	-18.3061126817059	0.412466050800735	42.8297486497714	0.225286085213396	--		190.325737480002	0.08101966399354	154.031373272064	0.0475573115577816
-17.0822220074421	0.292606310635124	-18.5150757789556	0.30200129248735	43.2192376402159	0.373503300182501	--		190.159514075746	0.030442324375772	153.897540295619	0.0676905953252854
-17.2912949945431	0.270783235050303	-18.7240388762053	0.376739157837004	43.6087266306604	2.08634078588602	--		189.993290671491	0.121811131942466	153.763707319174	0.129481600692554
-17.5003679816442	0.212787584160883	-18.933001973455	0.233469428214124	43.998215621105	1.60394353329044	--		189.827067267236	0.0293318651263208	153.629874342728	0.129417815614385
-17.7094409687452	0.47290938423637	-19.1419650707047	0.0527127000396719	44.3877046115495	0.296101950632901	--		189.66084386298	0.0842882368089902	153.496041366283	0.125727881117582
-17.9185139558463	0.516825326096181	-19.3509281679545	0.0563438138035108	44.777193601994	0.155828475464428	--		189.494620458725	0.0240110140488175	153.362208389837	0.0209566677313448
-18.1275869429473	0.0802762585666546	-19.5598912652042	0.385779748959099	45.1666825924386	0.388150909355004	--		189.32839705447	0.0572179315751586	153.228375413392	0.0590349799863127
-18.3366599300483	0.683168700082591	-19.7688543624539	0.30663205280251	45.5561715828831	0.270718570622837	--		189.162173650214	0.107215932681506	153.094542436947	0.0696185428869317
-18.5457329171494	0.245037924825446	-19.9778174597036	0.0592208683140793	45.9456605733276	0.229890609150479	--		188.995950245959	0.0396325904200983	152.960709460501	0.0517325131206728
-18.7548059042504	0.480603577431642	-20.1867805569533	0.400808413016036	46.3351495637722	0.0832207880647496	--		188.829726841704	0.104589663965985	152.826876484056	0.0840618084975142
-18.9638788913514	0.646324520093471	-20.395743654203	0.140797245437427	46.7246385542167	0.0227477460910127	--		188.663503437448	0.0550414446115088	152.693043507611	0.0559655990096399
-19.1729518784525	0.252457991764665	-20.6047067514527	0.329656034157742	47.1141275446613	0.103550710439621	--		188.497280033193	0.0872415116503726	152.559210531165	0.00354023741323866
-19.3820248655535	0.121630744459139	-20.8136698487024	0.379436650996523	47.5036165351058	0.147474451736785	--		188.331056628938	0.0290486420806325	152.42537755472	0.010241613921694
-19.5910978526546	0.243017384739736	-21.0226329459521	0.300022777936728	47.8931055255503	0.0241998287448573	--		188.164833224682	0.0193502981426874	152.291544578274	0.0581040984998607
-19.8001708397556	0.382275638889129	-21.2315960432018	0.313650875437242	48.2825945159949	0.0616724160933624	--		187.998609820427	0.0440312920962422	152.157711601829	0.061729174252364
-20.0092438268566	0.393757998700626	-21.4405591404515	0.0852387903839426	48.6720835064394	0.11630714643116	--		187.832386416172	0.089787641023031	152.023878625384	0.0288457653638938
-20.2183168139577	0.190956097024048	-21.6495222377012	0.435189309490168	49.0615724968839	4.1873396398066E-4	--		187.666163011917	0.0776261356936413	151.890045648938	0.0722359925560327
-20.4273898010587	0.355414844049012	-21.8584853349509	0.0701300208466491	49.4510614873285	0.00325297993170277	--		187.499939607661	0.0467724507967502	151.756212672493	0.0976965491776147
-20.6364627881597	0.223112306351357	-22.0674484322006	0.0858750944750154	49.840550477773	0.0928231824323917	--		187.333716203406	0.132032247953794	151.622379696047	0.0761179870898579
-20.8455357752608	0.374414793124973	-22.2764115294503	0.319131408273808	50.2300394682176	0.0773495787994659	--		187.167492799151	0.0224723953235259	151.488546719602	0.103564745713687
-21.0546087623618	0.167609608466552	-22.4853746267	0.325523335207123	50.6195284586621	0.0909555475136943	--		187.001269394895	0.00422499776121161	151.354713743157	0.0600490873880273
-21.2636817494628	0.564188555044093	-22.6943377239497	0.534511611914054	51.0090174491066	0.0154675487792634	--		186.83504599064	0.0492236936078595	151.220880766711	0.0959369328653523
-21.4727547365639	0.148548122151266	-22.9033008211995	0.194705354191102	51.3985064395512	0.0129676721218586	--		186.668822586385	0.0669093492488929	151.087047790266	0.0520067898615818
-21.6818277236649	0.192853553558353	-23.1122639184492	0.324535789806292	51.7879954299957	0.114783093289033	--		186.502599182129	0.0988388445743074	150.95321481382	0.107901892014163
-21.890900710766	0.234954277521056	-23.3212270156989	0.222059201893804	52.1774844204402	0.00288100061244483	--		186.336375777874	0.0639076204780719	150.819381837375	0.0857798636400051
-22.099973697867	0.615222719371331	-23.5301901129486	0.291603756387518	52.5669734108848	0.0894278601603954	--		186.170152373619	0.0877421629995005	150.68554886093	0.0284722023489648
-22.309046684968	0.267515028221691	-23.7391532101983	0.456077618932496	52.9564624013293	0.0461600443741563	--		186.003928969363	0.0806589899142614	150.551715884484	0.0444678096851798
-22.5181196720691	0.408275170468113	-23.948116307448	0.231962999887249	53.3459513917739	0.00230959634385059	--		185.837705565108	0.0425613116028179	150.417882908039	0.0680690857895324
-22.7271926591701	0.414465894172389	-24.1570794046977	0.360573865879608	53.7354403822184	0.151308552053239	--		185.671482160853	0.0590854830069439	150.284049931593	0.0105044826402664
-22.9362656462712	0.26738300512937	-24.3660425019474	0.271799760987634	54.1249293726629	0.0229396013274209	--		185.505258756597	0.0784746242539503	150.150216955148	0.0349518123931409
-23.1453386333722	0.16169430625595	-24.5750055991971	0.12741141501375	54.5144183631075	0.0380153131437271	--		185.339035352342	0.00871112778609446	150.016383978703	0.0437955081816666
-23.3544116204732	0.138633957614912	-24.7839686964468	0.597909879682214	54.903907353552	0.0118609455761994	--		185.172811948087	0.0540263372375789	149.882551002257	0.0335544606442945
-23.5634846075743	0.257153555593022	-24.9929317936965	0.330603319036829	55.2933963439965	0.0920325717255223	--		185.006588543831	0.0704337668642823	149.748718025812	0.0489528466927728
-23.7725575946753	0.369685182434196	-25.2018948909462	0.252049581939083	55.6828853344411	0.0850424938786104	--		184.840365139576	0.0537611602243282	149.614885049366	0.0424525835375887
-23.9816305817763	0.153152702429109	-25.4108579881959	0.304919143202971	56.0723743248856	0.220635362664051	--		184.674141735321	0.0928566910633586	149.481052072921	0.069013531112995
-24.1907035688774	0.0788924941861932	-25.6198210854456	0.433499872539533	56.4618633153302	0.00612115235351013	--		184.507918331065	0.0980887780672018	149.347219096476	0.135275503966501
-24.3997765559784	0.194327449736607	-25.8287841826953	0.439886082512002	56.8513523057747	0.049203822636285	--		184.34169492681	0.0450337787685375	149.21338612003	0.019659279236761
-24.6088495430795	0.315812312430663	-26.037747279945	0.167553028114255	57.2408412962192	0.0250537571343805	--		184.175471522555	0.125647246321323	149.079553143585	0.0903667412990127
-24.8179225301805	0.357153066435624	-26.2467103771948	0.0163553255358205	57.6303302866638	0.0768781546348978	--		184.009248118299	0.0138021066568798	148.945720167139	0.0248952849408872
-25.0269955172815	0.474184799337173	-26.4556734744445	0.338996303204669	58.0198192771083	0.0735587884357111	--		183.843024714044	0.0356665638628753	148.811887190694	0.0619417708524221
-25.2360685043826	0.322255471362213	-26.6646365716942	0.482174527870046	58.4093082675528	0.0148439795068469	--		183.676801309789	0.0876213125673016	148.678054214249	0.0729713356665042
-25.4451414914836	0.270265821343712	-26.8735996689439	0.277889990411612	58.7987972579974	0.11387296839351	--		183.510577905533	0.0582378434441787	148.544221237803	0.0668848032654508
-25.6542144785846	0.192569431087947	-27.0825627661936	0.560283331065227	59.1882862484419	7.79232400849788E-4	--		183.344354501278	0.111308695743634	148.410388261358	0.0719723109399794
-25.8632874656857	0.222139252385532	-27.2915258634433	0.207424679052468	59.5777752388864	0.182109108301108	--		183.178131097023	0.0461249835851689	148.276555284912	0.0613835667028739
-26.0723604527867	0.310589445148362	-27.500488960693	0.0578049757947771	59.967264229331	0.19399327286322	--		183.011907692768	0.0247833158560145	148.142722308467	0.0831849492793176
-26.2814334398878	0.406174981045691	-27.7094520579427	0.372749877033676	60.3567532197755	0.0721325363215283	--		182.845684288512	0.0400773432212253	148.008889332022	0.0533276961181107
-26.4905064269888	0.130652113519307	-27.9184151551924	0.19057612063693	60.74624221022	1.5122597922987	--		182.679460884257	0.0433238836689988	147.875056355576	0.114052969965175
-26.6995794140898	0.380520005174497	-28.1273782524421	0.247288756550642	61.5252201911091	1.51225979229869	--		182.513237480002	0.125276098386825	147.741223379131	0.108550305929404
-26.9086524011909	0.196346989758503	-28.3363413496918	0.180635345638948	61.9147091815537	0.0721325363215282	--		182.347014075746	0.0406436429867647	147.607390402685	0.0994993839784203
-27.1177253882919	0.267740849213996	-28.5453044469415	0.358484814662521	62.3041981719982	0.19399327286322	--		182.180790671491	0.0942510868681965	147.47355742624	0.0555136421498466
-27.3267983753929	0.236257513726929	-28.7542675441912	0.220100073407078	62.6936871624427	0.182109108301108	--		182.014567267236	0.00947772607155755	147.339724449795	0.0382321137561553
-27.535871362494	0.14166281242499	-28.9632306414409	0.26298087509848	63.0831761528873	7.79232400849786E-4	--		181.84834386298	0.0264752089633001	147.205891473349	0.1101222044602
-27.744944349595	0.129901299411179	-29.1721937386906	0.0910881871847029	63.4726651433318	0.11387296839351	--		181.682120458725	0.0561265267753743	147.072058496904	0.141417829628855
-27.9540173366961	0.236183484142422	-29.3811568359403	0.136691091255445	63.8621541337763	0.0148439795068469	--		181.51589705447	0.0520118659982683	146.938225520459	0.0377993920988325
-28.1630903237971	0.192759611689006	-29.59011993319	0.192962691352228	64.2516431242209	0.0735587884357111	--		181.349673650214	0.0284732167056972	146.804392544013	0.137855659774492
-28.3721633108981	0.248945071530862	-29.7990830304398	0.144075964190207	64.6411321146654	0.0768781546348978	--		181.183450245959	0.0432557942098517	146.670559567568	0.0964333862345531
-28.5812362979992	0.433680008420892	-30.0080461276895	0.761245009892503	65.0306211051099	0.0250537571343805	--		181.017226841704	0.0660102711531284	146.536726591122	0.0413688616459407
-28.7903092851002	0.335456840270226	-30.2170092249392	0.114653309719511	65.4201100955545	0.049203822636285	--		180.851003437448	0.0661069421851782	146.402893614677	0.116315138423982
-28.9993822722012	0.451268199915029	-30.4259723221889	0.397626881318464	65.809599085999	0.00612115235351012	--		180.684780033193	0.0625387684255628	146.269060638231	0.0548218398444054
-29.2084552593023	0.0730761475211035	-30.6349354194386	0.245913066409544	66.1990880764436	0.22063536266405	--		180.518556628938	0.0226217721961669	146.135227661786	0.0913762847189176
-29.4175282464033	0.0921508467828741	-30.8438985166883	0.478013568065937	66.5885770668881	0.0850424938786104	--		180.352333224682	0.071801833827102	146.001394685341	0.0625411170745772
-29.6266012335044	0.174126524119841	-31.052861613938	0.40626594204449	66.9780660573326	0.0920325717255224	--		180.186109820427	0.09280339249412	145.867561708895	0.0400598604456787
-29.8356742206054	0.346147782259029	-31.2618247111877	0.116560853252991	67.3675550477772	0.0118609455761994	--		180.019886416172	0.0784260476741455	145.73372873245	0.0708690070820753
-30.0447472077064	0.558637155644065	-31.4707878084374	0.43389277954591	67.7570440382217	0.0380153131437271	--		179.853663011916	0.0612647455120154	145.599895756005	0.0372331637620216
-30.2538201948075	0.697367470574112	-31.6797509056871	0.224988012629851	68.1465330286663	0.022939601327421	--		179.687439607661	0.0658222499920173	145.466062779559	0.034341339410227
-30.4628931819085	0.09341704803583	-31.8887140029368	0.137103823965357	68.5360220191108	0.151308552053239	--		179.521216203406	0.0474223426094585	145.332229803114	0.0557422113056997
-30.6719661690095	0.436112716094209	-32.0976771001865	0.113778322424498	68.9255110095553	0.00230959634385059	--		179.354992799151	0.0265159909118693	145.198396826668	0.0422228397848731
-30.8810391561106	0.110043921294502	-32.3066401974362	0.146933702075094	69.3149999999999	0.0461600443741563	--		179.188769394895	0.0438704665164466	145.064563850223	0.0665389670171178
-31.0901121432116	0.273212442630597	-32.5156032946859	0.516814971507998	69.7044889904444	0.0894278601603953	--		179.02254599064	0.0465021147510352	144.930730873778	0.0465247901891729
-31.2991851303127	0.410766217060818	-32.7245663919356	0.408230553060562	70.0939779808889	0.00288100061244483	--		178.856322586385	0.0100116136838846	144.796897897332	0.155171703985038
-31.5082581174137	0.292392546999411	-32.9335294891853	0.157536217661196	70.4834669713335	0.114783093289033	--		178.690099182129	0.0619391071036804	144.663064920887	0.0420940370943902
-31.7173311045147	0.477399528637449	-33.142492586435	0.346491571951665	70.872955961778	0.0129676721218586	--		178.523875777874	0.0493154947234435	144.529231944441	0.0183378380854176
-31.9264040916158	0.268793002793645	-33.3514556836848	0.158572983664849	71.2624449522225	0.0154675487792634	--		178.357652373619	0.0875214448506849	144.395398967996	0.0995409664636009
-32.1354770787168	0.0274151068652215	-33.5604187809345	0.130866145637479	71.6519339426671	0.0909555475136942	--		178.191428969363	0.025772195480142	144.261565991551	0.11277254345385
-32.3445500658178	0.382285226919538	-33.7693818781842	0.48867526542029	72.0414229331116	0.0773495787994659	--		178.025205565108	0.0612813184489169	144.127733015105	0.0823681874669901
-32.5536230529189	0.553174009141737	-33.9783449754339	0.103687832065164	72.4309119235562	0.0928231824323916	--		177.858982160853	0.0311891580798917	143.99390003866	0.113778375982501
-32.7626960400199	0.259272534732986	-34.1873080726836	0.211356497331688	72.8204009140007	0.00325297993170277	--		177.692758756597	0.0757976105145356	143.860067062214	0.0581936518087649
-32.971769027121	0.101756642944823	-34.3962711699333	0.458249485432009	73.2098899044452	4.18733963980664E-4	--		177.526535352342	0.0344473786487491	143.726234085769	0.115744936874501
-33.180842014222	0.453752779797539	-34.605234267183	0.332914028274626	73.5993788948898	0.11630714643116	--		177.360311948087	0.0166338332946679	143.592401109324	0.0556437522178871
-33.389915001323	0.186231641400597	-34.8141973644327	0.118295712141308	73.9888678853343	0.0616724160933624	--		177.194088543831	0.109296361014895	143.458568132878	0.137823619839712
-33.5989879884241	0.216483212556508	-35.0231604616824	0.161912715752936	74.3783568757788	0.0241998287448573	--		177.027865139576	0.0432070911000331	143.324735156433	0.0622184656013732
-33.8080609755251	0.196229012056002	-35.2321235589321	0.0762386495369506	74.7678458662234	0.147474451736785	--		176.861641735321	0.0420965659945632	143.190902179987	0.0748824661321754
-34.0171339626261	0.0730109260723796	-35.4410866561818	0.338302298909036	75.1573348566679	0.103550710439621	--		176.695418331065	0.0974380645285069	143.057069203542	0.0399455423759076
-34.2262069497272	0.394091461252099	-35.6500497534315	0.124734346333683	75.5468238471124	0.0227477460910127	--		176.52919492681	0.0978587827530022	142.923236227097	0.0748227494463309
-34.4352799368282	0.561856552781851	-35.8590128506812	0.138529268331771	75.936312837557	0.0832207880647495	--		176.362971522555	0.089891323806445	142.789403250651	0.0617209193009515
-34.6443529239293	0.39225647261412	-36.0679759479309	0.365540181335933	76.3258018280015	0.229890609150479	--		176.196748118299	0.0208813775705248	142.655570274206	0.100762306652202
-34.8534259110303	0.270745191679041	-36.2769390451806	0.355554414506708	76.7152908184461	0.270718570622837	--		176.030524714044	0.0980854208878863	142.52173729776	0.0317670146242273
-35.0624988981313	0.140172411916406	-36.4859021424303	0.453124292740713	77.1047798088906	0.388150909355004	--		175.864301309789	0.0280196599137072	142.387904321315	0.0311584918874026
-35.2715718852324	0.299875834235485	-36.69486523968	0.198814064355254	77.4942687993351	0.155828475464428	--		175.698077905534	0.0766357972259904	142.25407134487	0.0258416046412467
-35.4806448723334	0.104880179244934	-36.9038283369298	0.131126877656095	77.8837577897797	0.296101950632901	--		175.531854501278	0.0472396805615374	142.120238368424	0.0480323978244435
-35.6897178594344	0.381926510631312	-37.1127914341795	0.37449358681126	78.2732467802242	1.60394353329044	--		175.365631097023	0.0576589280448275	141.986405391979	0.0621410827431494
-35.8987908465355	0.163279278843785	-37.3217545314292	0.207451265145022	78.6627357706687	2.08634078588602	--		175.199407692768	0.0112259847153758	141.852572415533	0.0253847909780623
-36.1078638336365	0.435814388532662	-37.5307176286789	0.383797297665612	79.0522247611133	0.373503300182501	--		175.033184288512	0.0303152294371482	141.718739439088	0.0215893003595433
-36.3169368207376	0.156764066154235	-37.7396807259286	0.325825378261827	79.4417137515578	0.225286085213395	--		174.866960884257	0.0596289779445166	141.584906462643	0.0488701288659745
-36.5260098078386	0.0547619201413357	-37.9486438231783	0.387321689755197	79.8312027420023	0.116687073222979	--		174.700737480002	0.0639306396472078	141.451073486197	0.0830872250151698
-36.7350827949396	0.519934178416416	-38.157606920428	0.0655418402654791	80.2206917324469	0.0523961482443691	--		174.534514075746	0.0978410180649603	141.317240509752	0.0249504738623939
-36.9441557820407	0.445671067552582	-38.3665700176777	0.499227266662221	80.6101807228914	0.137107773165242	--		174.368290671491	0.0572709480421328	141.183407533306	0.0686259537952317
-37.1532287691417	0.413282249442849	-38.5755331149274	0.508118517786531	80.999669713336	0.0264674882171299	--		174.202067267236	0.0528968955986247	141.049574556861	0.0580407373234182
-37.3623017562427	0.0833808951320695	-38.7844962121771	0.378202172341528	81.3891587037805	0.00208226892512282	--		174.03584386298	0.0809964128587279	140.915741580416	0.0328361010566395
-37.5713747433438	0.176839551318358	-38.9934593094268	0.542174643611682	81.778647694225	0.0510970832416567	--		173.869620458725	0.104863507214032	140.78190860397	0.0182783251417127
-37.7804477304448	0.290650631945185	-39.2024224066765	0.38628784739302	82.1681366846696	0.0285632397130305	--		173.70339705447	0.055845280143216	140.648075627525	0.107232943980208
-37.9895207175459	0.570547745474574	-39.4113855039262	0.133200631757814	82.5576256751141	0.0714382005356897	--		173.537173650214	0.0283106907943091	140.514242651079	0.0572165676758299
-38.1985937046469	0.339673506187185	-39.6203486011759	0.298410188299869	82.9471146655587	3.79325697273176E-5	--		173.370950245959	0.0579914942229303	140.380409674634	0.074619372453238
-38.4076666917479	0.336926213896709	-39.8293116984256	0.409013739341825	83.3366036560032	0.00838081671415258	--		173.204726841704	0.0500809974905332	140.246576698189	0.0436770739945436
-38.616739678849	0.421743405096706	-40.0382747956753	0.191492132065712	83.7260926464477	0.0686971437770511	--		173.038503437448	0.0656962821207392	140.112743721743	0.0352091663594659
-38.82581266595	0.161533561276914	-40.247237892925	0.197685901974159	84.1155816368923	0.014776226430229	--		172.872280033193	0.021100509345231	139.978910745298	0.0308481734815458
-39.034885653051	0.18154338022968	-40.4562009901748	0.0554610356719549	84.5050706273368	0.0271183804396115	--		172.706056628938	0.0329029348348433	139.845077768853	0.119498064749297
-39.2439586401521	0.0600903878056168	-40.6651640874245	0.400345930133355	84.8945596177813	0.127567235430642	--		172.539833224682	0.0758979166436969	139.711244792407	0.104856764083899
-39.4530316272531	0.222302373211738	-40.8741271846742	0.490892898461886	85.2840486082259	0.0396266008738455	--		172.373609820427	0.108368049347308	139.577411815962	0.0364908414695236
-39.6621046143542	0.516687209674608	-41.0830902819239	0.287248701138789	85.6735375986704	0.0738904402166047	--		172.207386416172	0.102040463034961	139.443578839516	0.0925733796780739
-39.8711776014552	0.423947165397764	-41.2920533791736	0.263502281398022	86.0630265891149	0.0312283220668201	--		172.041163011917	0.069080313169196	139.309745863071	0.106793422435438
-40.0802505885562	0.317423945874419	-41.5010164764233	0.288257216007158	86.4525155795595	0.00379809123866676	--		171.874939607661	0.071814508126456	139.175912886626	0.059922381621341
-40.2893235756573	0.463190245743225	-41.709979573673	0.242554732172812	86.842004570004	0.0337905642255373	--		171.708716203406	0.0111406096333747	139.04207991018	0.0692936658509217
-40.4983965627583	0.238275505057459	-41.9189426709227	0.269754836551059	87.2314935604486	0.275938592620796	--		171.542492799151	0.0147473708916623	138.908246933735	0.083824685350063
-40.7074695498593	0.286514449432265	-42.1279057681724	0.570122835859273	87.6209825508931	0.0240959025188437	--		171.376269394895	0.0438267183963495	138.774413957289	0.153234353591976
-40.9165425369604	0.240878817455698	-42.3368688654221	0.406625061012389	88.0104715413376	0.00600112881318939	--		171.21004599064	0.0869371889233611	138.640580980844	0.0642128383464147
-41.1256155240614	0.203383191339558	-42.5458319626718	0.200813127262785	88.3999605317822	0.0960493193597709	--		171.043822586385	0.0734934086625658	138.506748004399	0.11150622907369
-41.3346885111625	0.165839449935615	-42.7547950599215	0.298898565456043	88.7894495222267	0.119856489043243	--		170.877599182129	0.0243506073732774	138.372915027953	0.0631599002201705
-41.5437614982635	0.339825097334066	-42.9637581571712	0.1703891784467	89.1789385126712	0.0731133904446556	--		170.711375777874	0.0314679589947263	138.239082051508	0.140618725258636
-41.7528344853645	0.166530911203171	-43.1727212544209	0.399360462931075	89.5684275031158	0.00452892193524211	--		170.545152373619	0.0365887418277995	138.105249075062	0.105659939958813
-41.9619074724656	0.101529506822348	-43.3816843516706	0.122026368013598	89.9579164935603	0.103883645058535	--		170.378928969363	0.102916822190434	137.971416098617	0.128539449318093
-42.1709804595666	0.352302938147351	-43.5906474489203	0.422155070616969	90.3474054840049	0.00561492116606678	--		170.212705565108	0.0481635597587692	137.837583122172	0.0951881022498459
-42.3800534466676	0.342704919987369	-43.79961054617	0.267075399632254	90.7368944744494	0.00571854658490263	--		170.046482160853	0.0401065927225371	137.703750145726	0.0392618126141699
-42.5891264337687	0.456642684849541	-44.0085736434197	0.380568095020667	91.1263834648939	0.0898598788713438	--		169.880258756597	0.119963267401415	137.569917169281	0.108458339065486
-42.7981994208697	0.100122313004106	-44.2175367406694	0.340066081731244	91.5158724553385	0.0082146795125395	--		169.714035352342	0.0508585834764319	137.436084192835	0.0545389121220096
-43.0072724079708	0.43104696674814	-44.4264998379192	0.440934923401492	91.905361445783	0.0213788769438663	--		169.547811948087	0.0406725909927121	137.30225121639	0.0760730376434993
-43.2163453950718	0.40579015794529	-44.6354629351689	0.3481471076453	92.2948504362275	0.0227324676588977	--		169.381588543831	0.0699111875331798	137.168418239945	0.142818502675145
-43.4254183821728	0.20525750409859	-44.8444260324186	0.244677426814234	92.6843394266721	0.0406180394265675	--		169.215365139576	0.0278035287084517	137.034585263499	0.022529905590654
-43.6344913692739	0.136854943704441	-45.0533891296683	0.463474500748406	93.0738284171166	0.0300867938476899	--		169.049141735321	0.107407970302589	136.900752287054	0.0255639572655525
-43.8435643563749	0.566796365894443	-45.262352226918	0.235190150795111	93.4633174075612	0.0322888801001795	--		168.882918331065	0.0380265779516685	136.766919310608	0.0963602280574187
-44.0526373434759	0.466512710646354	-45.4713153241677	0.476685822180155	93.8528063980057	0.0542978762068797	--		168.71669492681	0.0958449473431013	136.633086334163	0.0943010865177554
-44.261710330577	0.556440273192292	-45.6802784214174	0.409498871960335	94.2422953884502	0.0433031211332321	--		168.550471522555	0.0807652447375215	136.499253357718	0.052545822181033
-44.470783317678	0.413510853321988	-45.8892415186671	0.193182575501654	94.6317843788947	0.00124626920259729	--		168.384248118299	0.114393775398464	136.365420381272	0.125540512757988
-44.6798563047791	0.0974138766949646	-46.0982046159168	0.33117477637341	95.0212733693393	0.0170922232426437	--		168.218024714044	0.0924853570574909	136.231587404827	0.0658700846998956
-44.8889292918801	0.265810350937946	-46.3071677131665	0.347817604204495	95.4107623597838	0.0459174228440618	--		168.051801309789	0.0564293231045341	136.097754428381	0.0570550771944896
-45.0980022789811	0.273836601996907	-46.5161308104162	0.36223301452416	95.8002513502283	0.0357280890801108	--		167.885577905533	0.0808323698268269	135.963921451936	0.0767697282294012
-45.3070752660822	0.356853122440614	-46.7250939076659	0.181911399096746	96.1897403406729	0.0407720479727023	--		167.719354501278	0.106617445650823	135.830088475491	0.0212137152348007
-45.5161482531832	0.449967766418206	-46.9340570049156	0.324020572308124	96.5792293311174	0.0046217146222271	--		167.553131097023	0.0676632813212567	135.696255499045	0.0927996905318782
-45.7252212402842	0.227704356454422	-47.1430201021653	0.229245823326126	96.968718321562	0.0464741676206688	--		167.386907692768	0.0665155882777697	135.5624225226	0.0994389586445309
-45.9342942273853	0.281549860389704	-47.351983199415	0.658220786148498	97.3582073120065	0.0113468552701088	--		167.220684288512	0.120561256199882	135.428589546154	0.0774783203653661
-46.1433672144863	0.335914508740305	-47.5609462966648	0.653938791779538	97.7476963024511	0.0314183975880246	--		167.054460884257	0.14734549599429	135.294756569709	0.0642919327151558
-46.3524402015874	0.2480961982873	-47.7699093939145	0.506443431627514	98.1371852928956	0.00248721887989889	--		166.888237480002	0.0418819708404533	135.160923593264	0.153859152773149
-46.5615131886884	0.441928138665229	-47.9788724911642	0.287527012888379	98.52667428334	0.0444267443332555	--		166.722014075746	0.0662647893590133	135.027090616818	0.0809370576949702
-46.7705861757894	0.275538641655755	-48.1878355884139	0.583372778312248	98.916163273785	0.0197156984957116	--		166.555790671491	0.0592585568778224	134.893257640373	0.0558138496916142
				99.305652264229	0.0590255472387884	--		166.389567267236	0.210950698812905	134.759424663927	0.103066537149102
				99.695141254674	0.168299172264776	--		166.22334386298	0.555031748787651	134.625591687482	0.0784088064445267
				100.084630245118	0.0911467368366789	--		166.057120458725	0.174037881828695	134.491758711037	0.18611157345869
				100.474119235563	0.168299172264776	--		165.89089705447	0.0240443734345935	134.357925734591	0.164894081762976
				100.863608226007	0.0590255472387884	--		165.724673650214	0.0342829974354082	134.224092758146	0.28981838700057
				101.253097216452	0.0197156984957116	--		165.558450245959	0.077638206805898	134.0902597817	0.715676228084558
				101.642586206896	0.0444267443332555	--		165.392226841704	0.119282597772816	133.956426805255	0.600780969984159
				102.032075197341	0.00248721887989889	--		165.226003437448	0.0660415500157985	133.82259382881	0.14030684460163
				102.421564187785	0.0314183975880246	--		165.059780033193	0.0831224017529157	133.688760852364	0.223332833154479
				102.81105317823	0.0113468552701088	--		164.893556628938	0.0748375720576281	133.554927875919	0.18138730904284
				103.200542168675	0.0464741676206688	--		164.727333224682	0.254118662376106	133.421094899473	0.125655994148007
				103.590031159119	0.00462171462222709	--		164.561109820427	0.275089356687926	133.287261923028	0.0616927029974178
				103.979520149564	0.0407720479727024	--		164.394886416172	0.109787755701642	133.153428946583	0.0814589420968896
				104.369009140008	0.0357280890801108	--		164.228663011917	0.0940806139349991	133.019595970137	0.160705913737658
				104.758498130453	0.0459174228440618	--		164.062439607661	0.0530907834224237	132.885762993692	0.0303062449709281
				105.147987120897	0.0170922232426437	--		163.896216203406	0.0913553852766514	132.751930017247	0.0929556976236125
				105.537476111342	0.00124626920259729	--		163.729992799151	0.0204503966725574	132.618097040801	0.0394648222260198
				105.926965101786	0.0433031211332321	--		163.563769394895	0.100236221686187	132.484264064356	0.105755864999559
				106.316454092231	0.0542978762068796	--		163.39754599064	0.0528950336843391	132.35043108791	0.0551195587787249
				106.705943082675	0.0322888801001795	--		163.231322586385	0.0524294551677991	132.216598111465	0.0794543656363104
				107.09543207312	0.03008679384769	--		163.065099182129	0.0563288255328829	132.08276513502	0.10209797394813
				107.484921063564	0.0406180394265674	--		162.898875777874	0.0829126957745589	131.948932158574	0.0619390524612879
				107.874410054009	0.0227324676588977	--		162.732652373619	0.0643262988478426	131.815099182129	0.0401076576042099
				108.263899044454	0.0213788769438663	--		162.566428969363	0.108186762791758	131.681266205683	0.0989004233332228
				108.653388034898	0.0082146795125395	--		162.400205565108	0.0302509506117902	131.547433229238	0.0956418674140898
				109.042877025343	0.0898598788713438	--		162.233982160853	0.0561455737110415	131.413600252793	0.0469684873533214
				109.432366015787	0.00571854658490266	--		162.067758756597	0.102331243993019	131.279767276347	0.0376234674901112
				109.821855006232	0.00561492116606679	--		161.901535352342	0.0497362889596203	131.145934299902	0.0609094029851647
				110.211343996676	0.103883645058535	--		161.735311948087	0.0503273603741521	131.012101323456	0.0761156510713943
				110.600832987121	0.00452892193524211	--		161.569088543831	0.0894933319201254	130.878268347011	0.0937362977651749
				110.990321977565	0.0731133904446556	--		161.402865139576	0.104451221030988	130.744435370566	0.0659133123562693
				111.37981096801	0.119856489043243	--		161.236641735321	0.0540774276892487	130.61060239412	0.125633981200936
				111.769299958454	0.0960493193597709	--		161.070418331065	0.0797906712779583	130.476769417675	0.00467305642021198
				112.158788948899	0.0060011288131894	--		160.90419492681	0.058061935443062	130.342936441229	0.0871249806034055
				112.548277939343	0.0240959025188437	--		160.737971522555	0.0933413123307709	130.209103464784	0.0766170642673389
				112.937766929788	0.275938592620796	--		160.571748118299	0.0340964630172539	130.075270488339	0.0764235041410485
				113.327255920233	0.0337905642255373	--		160.405524714044	0.0882797804144092	129.941437511893	0.0325692764392152
				113.716744910677	0.00379809123866677	--		160.239301309789	0.107366199089048	129.807604535448	0.0555999481499753
				114.106233901122	0.0312283220668201	--		160.073077905534	0.0932544842378568	129.673771559002	0.0729329184895345
				114.495722891566	0.0738904402166048	--		159.906854501278	0.0710432218875227	129.539938582557	0.0983253529514186
				114.885211882011	0.0396266008738455	--		159.740631097023	0.0325107166466829	129.406105606112	0.0836730880718268
				115.274700872455	0.127567235430642	--		159.574407692768	0.0774871494717975	129.272272629666	0.0432709770387332
				115.6641898629	0.0271183804396115	--		159.408184288512	0.0650626765634538	129.138439653221	0.133220406276594
				116.053678853344	0.014776226430229	--		159.241960884257	0.0293242225227423	129.004606676775	0.0817892503665764
				116.443167843789	0.068697143777051	--		159.075737480002	0.034389013358966	128.87077370033	0.0763733491168172
				116.832656834233	0.00838081671415256	--		158.909514075746	0.0736174562193989	128.736940723885	0.0771272645942347
				117.222145824678	3.79325697273174E-5	--		158.743290671491	0.0472387735592974	128.603107747439	0.0500217174294853
				117.611634815122	0.0714382005356897	--		158.577067267236	0.0204980928170113	128.469274770994	0.0995066239114508
				118.001123805567	0.0285632397130304	--		158.41084386298	0.0235312688585543	128.335441794548	0.0901048537180025
				118.390612796011	0.0510970832416567	--		158.244620458725	0.0122738297024193	128.201608818103	0.0623309568597884
				118.780101786456	0.00208226892512281	--		158.07839705447	0.0338894198944011	128.067775841658	0.0567557316616696
				119.169590776901	0.0264674882171299	--		157.912173650214	0.0302465590706997	127.933942865212	0.0763151188385946
				119.559079767345	0.137107773165242	--		157.745950245959	0.0719401644495205	127.800109888767	0.0989812468691246
				119.94856875779	0.0523961482443691	--		157.579726841704	0.0417464123494211	127.666276912321	0.0223375944940608
				120.338057748234	0.116687073222979	--		157.413503437448	0.0860531453186586	127.532443935876	0.182104207826013
				120.727546738679	0.225286085213396	--		157.247280033193	0.0370731694981383	127.398610959431	0.0496317057333494
				121.117035729123	0.373503300182501	--		157.081056628938	0.00644553335411895	127.264777982985	0.0295155672614363
				121.506524719568	2.08634078588602	--		156.914833224682	0.0292792158205207	127.13094500654	0.0747307745248412
				121.896013710012	1.60394353329044	--		156.748609820427	0.0798677748866367	126.997112030094	0.0740597993272413
				122.285502700457	0.296101950632901	--		156.582386416172	0.0641901370278158	126.863279053649	0.119459373695722
				122.674991690901	0.155828475464428	--		156.416163011916	0.0642371050587301	126.729446077204	0.131361358884318
				123.064480681346	0.388150909355004	--		156.249939607661	0.0869915584500756	126.595613100758	0.108683179412757
				123.45396967179	0.270718570622837	--		156.083716203406	0.026810337839508	126.461780124313	0.0530958704706173
				123.843458662235	0.229890609150479	--		155.917492799151	0.0620206887444362	126.327947147868	0.0625050697616019
				124.23294765268	0.0832207880647496	--		155.751269394895	0.0410755882698903	126.194114171422	0.0633854816222561
				124.622436643124	0.0227477460910127	--		155.58504599064	0.0913456010174335	126.060281194977	0.0293078615630498
				125.011925633569	0.103550710439621	--		155.418822586385	0.00744334940925918	125.926448218531	0.03160903371503
				125.401414624013	0.147474451736785	--		155.252599182129	0.0872545640093478	125.792615242086	0.0426601028035819
				125.790903614458	0.0241998287448573	--		155.086375777874	0.0319158658630455	125.658782265641	0.0761672259265588
				126.180392604902	0.0616724160933624	--		154.920152373619	0.0313862918564585	125.524949289195	0.0139164133352751
				126.569881595347	0.11630714643116	--		154.753928969363	0.0234349714947073	125.39111631275	0.0439128525343646
				126.959370585791	4.1873396398066E-4	--		154.587705565108	0.0680169500786044	125.257283336304	0.0521938084235136
				127.348859576236	0.00325297993170277	--		154.421482160853	0.0323572676117965	125.123450359859	0.0418844475173624
				127.73834856668	0.0928231824323917	--		154.255258756597	0.00891660256891556	124.989617383414	0.081784940946361
				128.127837557125	0.0773495787994659	--		154.089035352342	0.03827424494553	124.855784406968	0.0330352782002031
				128.517326547569	0.0909555475136943	--		153.922811948087	0.00838330329807966	124.721951430523	0.106176301280103
				128.906815538014	0.0154675487792634	--		153.756588543831	0.0433882297673826	124.588118454077	0.0566622400839333
				129.296304528458	0.0129676721218586	--		153.590365139576	0.0973473894555019	124.454285477632	0.098734550345642
				129.685793518903	0.114783093289033	--		153.424141735321	0.0193007705152547	124.320452501187	0.0172258514705012
				130.075282509348	0.00288100061244483	--		153.257918331065	0.0440541498925827	124.186619524741	0.0827238751508202
				130.464771499792	0.0894278601603954	--		153.09169492681	0.012562803936948	124.052786548296	0.15324748073131
				130.854260490237	0.0461600443741563	--		152.925471522555	0.0567056358199667	123.91895357185	0.0761717105035573
				131.243749480681	0.00230959634385059	--		152.759248118299	0.0421244767841483	123.785120595405	0.0505884351924842
				131.633238471126	0.151308552053239	--		152.593024714044	0.0296348822031071	123.65128761896	0.0693145812930975
				132.02272746157	0.0229396013274209	--		152.426801309789	0.0161145933555337	123.517454642514	0.0449811833708818
				132.412216452015	0.0380153131437271	--		152.260577905534	0.0169182517741887	123.383621666069	0.0581070252681658
				132.801705442459	0.0118609455761994	--		152.094354501278	0.0193902436522605	123.249788689623	0.058217955109719
				133.191194432904	0.0920325717255223	--		151.928131097023	0.0575292252035563	123.115955713178	0.103476336651239
				133.580683423348	0.0850424938786104	--		151.761907692768	0.080286953766437	122.982122736733	0.0430687065217688
				133.970172413793	0.220635362664051	--		151.595684288512	0.0502465803285144	122.848289760287	0.12793448645342
				134.359661404238	0.00612115235351013	--		151.429460884257	0.0493751949642031	122.714456783842	0.118823593904462
				134.749150394682	0.049203822636285	--		151.263237480002	0.0372643800860807	122.580623807396	0.107164933943518
				135.138639385127	0.0250537571343805	--		151.097014075746	0.0361005933009841	122.446790830951	0.0136651275051137
				135.528128375571	0.0768781546348978	--		150.930790671491	0.0333866457911758	122.312957854506	0.0865246220820784
				135.917617366016	0.0735587884357111	--		150.764567267236	0.0828128242477328	122.17912487806	0.0331626925165579
				136.30710635646	0.0148439795068469	--		150.59834386298	0.108810435399043	122.045291901615	0.0431695945775867
				136.696595346905	0.11387296839351	--		150.432120458725	0.0758276270474103	121.911458925169	0.0755449527572898
				137.086084337349	7.79232400849788E-4	--		150.26589705447	0.0513978294114239	121.777625948724	0.105226483559117
				137.475573327794	0.182109108301108	--		150.099673650214	0.036689581099931	121.643792972279	0.076984913025877
				137.865062318238	0.19399327286322	--		149.933450245959	0.0849398928023965	121.509959995833	0.0665890780840371
				138.254551308683	0.0721325363215283	--		149.767226841704	0.0145912455876403	121.376127019388	0.123491747130834
				138.644040299127	1.5122597922987	--		149.601003437448	0.0282235756072794	121.242294042942	0.159216605313003
								149.434780033193	0.0457186415383737	121.108461066497	0.0523672626363124
								149.268556628938	0.0359706499321212	120.974628090052	0.0609584082019798
								149.102333224682	0.0915695871783227	120.840795113606	0.158828533974379
								148.936109820427	0.0626851800691886	120.706962137161	0.0386384342261692
								148.769886416172	0.0894593856970273	120.573129160715	0.0300453923627172
								148.603663011916	0.0339186819427603	120.43929618427	0.0252336365825207
								148.437439607661	0.0316823587317141	120.305463207825	0.0875228806541798
								148.271216203406	0.0921401337959883	120.171630231379	0.0709167279038317
								148.104992799151	0.0759820910189484	120.037797254934	0.0225974963337541
								147.938769394895	0.0510781119639517	119.903964278489	0.107626478112222
								147.77254599064	0.0507165812850238	119.770131302043	0.0415522369210544
								147.606322586385	0.0214330235901666	119.636298325598	0.0814911458336103
								147.440099182129	0.0867532686971521	119.502465349152	0.0532060991647283
								147.273875777874	0.04885195949021	119.368632372707	0.0501830069945338
								147.107652373619	0.0791891660839801	119.234799396262	0.0444891447758378
								146.941428969363	0.00280797019078012	119.100966419816	0.0592669446396676
								146.775205565108	0.110628315157922	118.967133443371	0.0826688029070091
								146.608982160853	0.0444819808541691	118.833300466925	0.062934083232948
								146.442758756597	0.0838979048922261	118.69946749048	0.0883432793973452
								146.276535352342	0.0685343915162303	118.565634514035	0.0749251595271854
								146.110311948087	0.0478844233577811	118.431801537589	0.0835780928575259
								145.944088543831	0.0451856871435947	118.297968561144	0.0901740666002558
								145.777865139576	0.0542301948057682	118.164135584698	0.0965595493631666
								145.611641735321	0.0614983641477447	118.030302608253	0.068679907925193
								145.445418331065	0.0736873051510422	117.896469631808	0.0882347709036688
								145.27919492681	0.0434493752545918	117.762636655362	0.0602890485534098
								145.112971522555	0.0713947758951055	117.628803678917	0.0454023743498627
								144.946748118299	0.0361441270138008	117.494970702471	0.0760773209936043
								144.780524714044	0.0705743099157587	117.361137726026	0.155811704541737
								144.614301309789	0.0495891151033734	117.227304749581	0.0547680604963046
								144.448077905534	0.0926352656237508	117.093471773135	0.121336488110718
								144.281854501278	0.00321482526932014	116.95963879669	0.141109205079222
								144.115631097023	0.0505661166682103	116.825805820244	0.0555774281589221
								143.949407692768	0.0332287982036514	116.691972843799	0.0423571350856678
								143.783184288512	0.0415546642946405	116.558139867354	0.0613001859762816
								143.616960884257	0.0222967763369313	116.424306890908	0.0988131099992461
								143.450737480002	0.0574051458592024	116.290473914463	0.0271443330929696
								143.284514075746	0.067158775996285	116.156640938017	0.0402204838229352
								143.118290671491	0.0294827514968498	116.022807961572	0.13977163132161
								142.952067267236	0.0265966334093996	115.888974985127	0.168176313908527
								142.78584386298	0.0773828485736152	115.755142008681	0.0617558149786574
								142.619620458725	0.0757796242592118	115.621309032236	0.0333787287166662
								142.45339705447	0.0587013262645344	115.48747605579	0.110770177047199
								142.287173650214	0.0958128900206822	115.353643079345	0.0944015247569381
								142.120950245959	0.0578300031510272	115.2198101029	0.0949592884628115
								141.954726841704	0.0248101959291067	115.085977126454	0.0398915057846541
								141.788503437448	0.108285065876867	114.952144150009	0.0873888129535773
								141.622280033193	0.0451119870522099	114.818311173563	0.105607171055482
								141.456056628938	0.025266848962123	114.684478197118	0.054451248024248
								141.289833224682	0.0985035658377136	114.550645220673	0.043859148944978
								141.123609820427	0.0895618742516324	114.416812244227	0.0938463078975829
								140.957386416172	0.057083014361815	114.282979267782	0.0589662513536718
								140.791163011917	0.0800083264248239	114.149146291336	0.0485979382222211
								140.624939607661	0.0197444835799599	114.015313314891	0.0785362469769037
								140.458716203406	0.0499237864101871	113.881480338446	0.109050296886539
								140.292492799151	0.0615517394927954	113.747647362	0.0373393117942331
								140.126269394895	0.0237843638884254	113.613814385555	0.112994510954927
								139.96004599064	0.0228256678296087	113.479981409109	0.0885298664406042
								139.793822586385	0.0988396647348395	113.346148432664	0.068462744875877
								139.627599182129	0.0475634365551406	113.212315456219	0.096461284236222
								139.461375777874	0.129581469369625	113.078482479773	0.106040699415598
								139.295152373619	0.0257043528766228	112.944649503328	0.0437513583858264
								139.128928969363	0.0364129120708735	112.810816526883	0.0804919522273668
								138.962705565108	0.0904574578554768	112.676983550437	0.107066204911776
								138.796482160853	0.0590598879018756	112.543150573992	0.0804227203300498
								138.630258756597	0.0265776138021722	112.409317597546	0.0647220684777182
								138.464035352342	0.0129170258794444	112.275484621101	0.138998071147972
								138.297811948087	0.0481072320086527	112.141651644656	0.0574210695615233
								138.131588543831	0.0429835065086203	112.00781866821	0.122195630750741
								137.965365139576	0.0262350630268334	111.873985691765	0.0360343479926799
								137.799141735321	0.055212407079829	111.740152715319	0.0343601382401836
								137.632918331065	0.0365826991270621	111.606319738874	0.0742972346012871
								137.46669492681	0.0818968814822319	111.472486762429	0.0389107810227799
								137.300471522555	0.0518081549200373	111.338653785983	0.0439223644592294
								137.1342481183	0.0647599157592233	111.204820809538	0.0676923527895375
								136.968024714044	0.013963983351195	111.070987833092	0.0374652314671212
								136.801801309789	0.0213817834944881	110.937154856647	0.071048568513727
								136.635577905534	0.10551959209547	110.803321880202	0.0248336837799496
								136.469354501278	0.0665055522272108	110.669488903756	0.1083477915449
								136.303131097023	0.0344388508318867	110.535655927311	0.0128533431949571
								136.136907692768	0.0378060628532697	110.401822950865	0.00568257055840191
								135.970684288512	0.0418481678647599	110.26798997442	0.105008048824864
								135.804460884257	0.0349023933410024	110.134156997975	0.0262707592376954
								135.638237480002	0.0398024670538666	110.000324021529	0.0337069038156887
								135.472014075746	0.0276000328904619	109.866491045084	0.0853753036659214
								135.305790671491	0.0303744843596706	109.732658068638	0.0884956503696179
								135.139567267236	0.0425824382447894	109.598825092193	0.0831525159867558
								134.97334386298	0.104469746199836	109.464992115748	0.0764501504897044
								134.807120458725	0.0422627091627538	109.331159139302	0.0889690044749407
								134.64089705447	0.0465027078598245	109.197326162857	0.108745935908676
								134.474673650214	0.030580370213164	109.063493186411	0.0615755981707781
								134.308450245959	0.115224497234857	108.929660209966	0.06804623009684
								134.142226841704	0.0437910664938757	108.795827233521	0.052433947532607
								133.976003437448	0.0408020451380318	108.661994257075	0.0814275247109985
								133.809780033193	0.0542349994341609	108.52816128063	0.0213551246834913
								133.643556628938	0.0153090637473862	108.394328304184	0.0522338414732745
								133.477333224682	0.0538460216839729	108.260495327739	0.0659411479161424
								133.311109820427	0.0463367424062252	108.126662351294	0.035829892710448
								133.144886416172	0.0310699230739818	107.992829374848	0.10650947426122
								132.978663011917	0.0113922498748885	107.858996398403	0.0599682789682692
								132.812439607661	0.0528982931123567	107.725163421957	0.0894534428639522
								132.646216203406	0.0295650432555918	107.591330445512	0.0902365487755948
								132.479992799151	0.0286535457667418	107.457497469067	0.107885442997754
								132.313769394895	0.0710325828660429	107.323664492621	0.0974153863003499
								132.14754599064	0.0468126593978367	107.189831516176	0.0512537850485779
								131.981322586385	0.0590457938666466	107.05599853973	0.0320275474617853
								131.815099182129	0.0598437996728373	106.922165563285	0.0912431022114985
								131.648875777874	0.0796521472655669	106.78833258684	0.0451299222872485
								131.482652373619	0.0385820101245049	106.654499610394	0.0851082598859462
								131.316428969363	0.0415209285474746	106.520666633949	0.058618147730203
								131.150205565108	0.029790444343891	106.386833657503	0.0945626422031962
								130.983982160853	0.0555025329651654	106.253000681058	0.0354367459563283
								130.817758756597	0.0800067955396527	106.119167704613	0.0693694484200756
								130.651535352342	0.135953278439635	105.985334728167	0.0289527899708624
								130.485311948087	0.0366065554846505	105.851501751722	0.0679931942756579
								130.319088543831	0.0370358322666963	105.717668775276	0.0623075783246627
								130.152865139576	0.0780545951767541	105.583835798831	0.00871827725956907
								129.986641735321	0.060355153532267	105.450002822386	0.00726636644605214
								129.820418331065	0.0105247370794406	105.31616984594	0.108024330236483
								129.65419492681	0.0158829376814237	105.182336869495	0.0381990058189362
								129.487971522555	0.0893098968063273	105.04850389305	0.0908426302754177
								129.321748118299	0.088285921384741	104.914670916604	0.062085692861078
								129.155524714044	0.0778114409496924	104.780837940159	0.0763923459525309
								128.989301309789	0.0915778294090225	104.647004963713	0.0303234921343971
								128.823077905534	0.021365107804968	104.513171987268	0.0221011473970061
								128.656854501278	0.0453881985240681	104.379339010823	0.0211227705810635
								128.490631097023	0.0821436287076289	104.245506034377	0.0118704957380828
								128.324407692768	0.0437919381567539	104.111673057932	0.0640680427706169
								128.158184288512	0.120540830379122	103.977840081486	0.0608355341597407
								127.991960884257	0.0142561795379577	103.844007105041	0.0749472302776947
								127.825737480002	0.0582815519731697	103.710174128596	0.0680039912625425
								127.659514075746	0.0668478874039551	103.57634115215	0.0318176479078976
								127.493290671491	0.104603914565963	103.442508175705	0.104374471431416
								127.327067267236	0.0346716654796758	103.308675199259	0.0248668441574887
								127.16084386298	0.0330132190836315	103.174842222814	0.0145532340994468
								126.994620458725	0.118226303101188	103.041009246369	0.0650504335896924
								126.82839705447	0.0643639507045847	102.907176269923	0.0709616529616574
								126.662173650214	0.0769346444577511	102.773343293478	0.042758991640949
								126.495950245959	0.0736350412603712	102.639510317032	0.0698356678083259
								126.329726841704	0.0470289043344419	102.505677340587	0.101589019473927
								126.163503437448	0.0309574093690405	102.371844364142	0.0660612093043874
								125.997280033193	0.0313989732595291	102.238011387696	0.0443096174070577
								125.831056628938	0.0637394462607895	102.104178411251	0.0624870940041896
								125.664833224682	0.0308101389737106	101.970345434805	0.0999028193999269
								125.498609820427	0.0957107037070331	101.83651245836	0.0743660877192212
								125.332386416172	0.0360976767376528	101.702679481915	0.112627589212676
								125.166163011916	0.0725735077020325	101.568846505469	0.0248051577526696
								124.999939607661	0.0604409936336164	101.435013529024	0.0982937745024694
								124.833716203406	0.0865915306233552	101.301180552578	0.0155293729967584
								124.667492799151	0.0789306828063867	101.167347576133	0.0724833091201903
								124.501269394895	0.0448890652330344	101.033514599688	0.10324779993002
								124.33504599064	0.0254157665603644	100.899681623242	0.0501730487540731
								124.168822586385	0.0767155774061651	100.765848646797	0.121786072584511
								124.002599182129	0.0767211644990093	100.632015670351	0.108100959032854
								123.836375777874	0.0592824532521021	100.498182693906	0.0195383811223758
								123.670152373619	0.0835291795147	100.364349717461	0.0730627140489105
								123.503928969363	0.128039147706587	100.230516741015	0.0696033808651224
								123.337705565108	0.0642076071713677	100.09668376457	0.0971385842350457
								123.171482160853	0.0825228787904374	99.962850788124	0.0290915242007265
								123.005258756597	0.0152189715362843	99.829017811679	0.0726721505922621
								122.839035352342	0.0753916328418463	99.695184835234	0.0339344674446212
								122.672811948087	0.0453887342861824	99.561351858788	0.0866487579571487
								122.506588543831	0.0496387501209924	99.427518882343	0.060705259111019
								122.340365139576	0.0880063520185133	99.293685905897	0.0524203263886229
								122.174141735321	0.0485953636768513	99.159852929452	0.0525500594314646
								122.007918331065	0.0831457134189221	99.026019953007	0.0218129463672714
								121.84169492681	0.08198258113517	98.892186976561	0.0522756446109538
								121.675471522555	0.067505463330644	98.758354000116	0.0997258804510643
								121.509248118299	0.0287506434347911	98.624521023671	0.0532205385833755
								121.343024714044	0.035121228251046	98.490688047225	0.0207940685952314
								121.176801309789	0.0445683090053395	98.35685507078	0.0446597597811078
								121.010577905534	0.0329552973639282	98.2230220943343	0.0358441975595476
								120.844354501278	0.0510982120106008	98.0891891178889	0.0890751574274067
								120.678131097023	0.0443095377131273	97.9553561414435	0.0144722435465698
								120.511907692768	0.0492838215405276	97.8215231649981	0.117732829187399
								120.345684288512	0.082635378276437	97.6876901885527	0.0568353391531295
								120.179460884257	0.0919464950210305	97.5538572121073	0.104958767855284
								120.013237480002	0.091207977254096	97.4200242356619	0.0697519392909795
								119.847014075746	0.123852714314731	97.2861912592166	0.0201455592044991
								119.680790671491	0.108769607967213	97.1523582827711	0.0345358956826889
								119.514567267236	0.0665939900060467	97.0185253063258	0.0869551692935647
								119.34834386298	0.129677052746087	96.8846923298803	0.0899600774474286
								119.182120458725	0.0384377107375074	96.750859353435	0.153794745665573
								119.01589705447	0.0425771447006754	96.6170263769895	0.0350695809499947
								118.849673650214	0.0386411718758553	96.4831934005442	0.151060980466211
								118.683450245959	0.00625311654037313	96.3493604240988	0.0483306204950158
								118.517226841704	0.0669860425066116	96.2155274476534	0.0620240505547967
								118.351003437448	0.119092671930855	96.081694471208	0.0642388394352901
								118.184780033193	0.0208885894119899	95.9478614947626	0.10605826360626
								118.018556628938	0.0552803231223484	95.8140285183172	0.115712577822125
								117.852333224682	0.00836000464133612	95.6801955418718	0.111615559444888
								117.686109820427	0.0484126929663881	95.5463625654264	0.0724116857455555
								117.519886416172	0.0369685095173538	95.412529588981	0.0281037902749629
								117.353663011917	0.0136399666987297	95.2786966125356	0.0267658056671955
								117.187439607661	0.0257855730496676	95.1448636360902	0.117276163351867
								117.021216203406	0.0347052429118842	95.0110306596448	0.0634009636613673
								116.854992799151	0.0296305213140579	94.8771976831994	0.0411944798820666
								116.688769394895	0.0506320601823732	94.743364706754	0.0930981687147682
								116.52254599064	0.0352078476351845	94.6095317303086	0.0276506269188967
								116.356322586385	0.0934393286451188	94.4756987538632	0.0466352339321082
								116.190099182129	0.12268232893219	94.3418657774178	0.058257741195041
								116.023875777874	0.0380170763245809	94.2080328009724	0.0888416723725871
								115.857652373619	0.0657910967955272	94.074199824527	0.100267016333704
								115.691428969363	0.0646917723462538	93.9403668480817	0.0803524923178927
								115.525205565108	0.0462226755753889	93.8065338716363	0.0781396143370686
								115.358982160853	0.102213543656516	93.6727008951908	0.0845032792416851
								115.192758756597	0.0573569825465716	93.5388679187454	0.062585953840493
								115.026535352342	0.0981713904089933	93.4050349423001	0.0531124673970487
								114.860311948087	0.0570322219707384	93.2712019658547	0.0849069350213621
								114.694088543831	0.0365879330696794	93.1373689894093	0.048431690042378
								114.527865139576	0.0408861548057552	93.0035360129639	0.0649830985468096
								114.361641735321	0.053051604440668	92.8697030365185	0.0707980118199012
								114.195418331065	0.0716171546051699	92.7358700600731	0.0362086005615018
								114.02919492681	0.0186448722569613	92.6020370836277	0.114968815353555
								113.862971522555	0.0178373566630145	92.4682041071823	0.135136396998262
								113.696748118299	0.0606532964782504	92.3343711307369	0.179049855822558
								113.530524714044	0.0439054117556483	92.2005381542915	0.0313687852873637
								113.364301309789	0.0277950151785517	92.0667051778461	0.0133227296234848
								113.198077905534	0.0337569119387892	91.9328722014007	0.0173048514879813
								113.031854501278	0.0534482753339044	91.7990392249553	0.0400855269351245
								112.865631097023	0.0976124949524011	91.6652062485099	0.0284834371280393
								112.699407692768	0.0535699837448967	91.5313732720645	0.03368034715415
								112.533184288512	0.0632255051324002	91.3975402956191	0.0815832429958166
								112.366960884257	0.0264143626898255	91.2637073191737	0.0328183430014696
								112.200737480002	0.0516613692435418	91.1298743427283	0.13851213216617
								112.034514075746	0.115076852945478	90.9960413662829	0.0812723847752688
								111.868290671491	0.0741322651364401	90.8622083898376	0.05175193518033
								111.702067267236	0.0353652161409641	90.7283754133921	0.0947264420091769
								111.53584386298	0.0625600570573493	90.5945424369468	0.0572073023443919
								111.369620458725	0.0808959561353915	90.4607094605013	0.0106884125434149
								111.20339705447	0.048476543667698	90.3268764840559	0.112998542508481
								111.037173650214	0.106859477608644	90.1930435076106	0.0835415838167411
								110.870950245959	0.0221876758638845	90.0592105311652	0.0760512354205459
								110.704726841704	0.0769161408357437	89.9253775547198	0.0266746307467312
								110.538503437448	0.0268545716299242	89.7915445782744	0.0820693011379191
								110.372280033193	0.0877503780757027	89.657711601829	0.0380047763266898
								110.206056628938	0.03224936482696	89.5238786253836	0.126627787263606
								110.039833224682	0.0243466371273598	89.3900456489382	0.0473103172233496
								109.873609820427	0.0379094018260556	89.2562126724928	0.0150183518103316
								109.707386416172	0.0538214308105387	89.1223796960474	0.0300415852549122
								109.541163011917	0.0628184533312498	88.988546719602	0.0670496718217463
								109.374939607661	0.0825162463771735	88.8547137431566	0.107151260746551
								109.208716203406	0.0453691999130294	88.7208807667112	0.0627181959475251
								109.042492799151	0.0390998377869918	88.5870477902658	0.0532730246607805
								108.876269394895	0.0308230177947794	88.4532148138204	0.0754899975735523
								108.71004599064	0.103782062918288	88.319381837375	0.0572606784151902
								108.543822586385	0.0771570794424986	88.1855488609296	0.0262496506787393
								108.377599182129	0.0344021009501914	88.0517158844842	0.0931224430765046
								108.211375777874	0.0292345787011026	87.9178829080388	0.0514350755055034
								108.045152373619	0.0262943883131354	87.7840499315934	0.0347269132666433
								107.878928969363	0.133463826515193	87.650216955148	0.12138535219311
								107.712705565108	0.0604191111012629	87.5163839787026	0.150826223692553
								107.546482160853	0.0216202157988613	87.3825510022572	0.0586985352395522
								107.380258756597	0.086495352915204	87.2487180258118	0.144119315362575
								107.214035352342	0.0257496372999375	87.1148850493665	0.0510594796834821
								107.047811948087	0.00932019089411897	86.981052072921	0.0637357090060717
								106.881588543831	0.0255973908567478	86.8472190964757	0.030060491554374
								106.715365139576	0.0582059763065409	86.7133861200303	0.0771223315545165
								106.549141735321	0.105411312259468	86.5795531435849	0.0260068158817899
								106.382918331065	0.0754322372315634	86.4457201671395	0.0184772015088363
								106.21669492681	0.0525619976585034	86.3118871906941	0.104665498895508
								106.050471522555	0.0125462457937155	86.1780542142487	0.0941451560730811
								105.884248118299	0.0157744203573925	86.0442212378033	0.122013203898285
								105.718024714044	0.066535707513978	85.9103882613579	0.0243984157463536
								105.551801309789	0.0565845346591276	85.7765552849125	0.112914849343692
								105.385577905534	0.113369994555193	85.6427223084671	0.0265982518229437
								105.219354501278	0.0215600211864113	85.5088893320217	0.144709382359932
								105.053131097023	0.113361865128916	85.3750563555763	0.0817840158259962
								104.886907692768	0.0579360227884779	85.2412233791309	0.108632671501797
								104.720684288512	0.109825525312854	85.1073904026855	0.0950627900145105
								104.554460884257	0.0528777244892256	84.9735574262401	0.0603281670593931
								104.388237480002	0.0582002810284207	84.8397244497947	0.0669672730918811
								104.222014075746	0.0922054884240148	84.7058914733493	0.013450833185369
								104.055790671491	0.0925231519056647	84.5720584969039	0.144518891846104
								103.889567267236	0.0673389978163704	84.4382255204585	0.107220651560392
								103.72334386298	0.0373686805420081	84.3043925440131	0.0936262300348743
								103.557120458725	0.0187438434552213	84.1705595675677	0.157724659323274
								103.39089705447	0.0352997004272135	84.0367265911223	0.022331281408065
								103.224673650214	0.0760984849465953	83.9028936146769	0.0917137425538979
								103.058450245959	0.0977032803048329	83.7690606382316	0.0251437325446598
								102.892226841704	0.0375427729249791	83.6352276617861	0.0992642706809138
								102.726003437448	0.102388626946286	83.5013946853408	0.0574781212027959
								102.559780033193	0.0903008106556398	83.3675617088954	0.0285154086611932
								102.393556628938	0.0891223707424944	83.2337287324499	0.0506221460727856
								102.227333224682	0.0719034430406433	83.0998957560046	0.0665862617239227
								102.061109820427	0.0430732832251688	82.9660627795592	0.0679457422381921
								101.894886416172	0.0654344173478943	82.8322298031138	0.10142997710101
								101.728663011917	0.0777892411660328	82.6983968266684	0.0356716296594305
								101.562439607661	0.0975944169002781	82.564563850223	0.0229994953217618
								101.396216203406	0.0437325519207751	82.4307308737776	0.0936150097233197
								101.229992799151	0.00714822743401944	82.2968978973322	0.0725906498090718
								101.063769394895	0.0917736640007664	82.1630649208868	0.0864975351586219
								100.89754599064	0.0216122088407919	82.0292319444414	0.148423115988877
								100.731322586385	0.0669875523956339	81.895398967996	0.0801523540185074
								100.565099182129	0.0622139975237336	81.7615659915506	0.0685043293055022
								100.398875777874	0.0967151144311677	81.6277330151052	0.0907731954117692
								100.232652373619	0.0316016482148252	81.4939000386598	0.039096510046732
								100.066428969363	0.0809712146359949	81.3600670622144	0.0201308632323371
								99.900205565108	0.0494292071684181	81.226234085769	0.0314427900911675
								99.733982160853	0.114397049173979	81.0924011093236	0.123501771557365
								99.567758756597	0.0770508280643926	80.9585681328782	0.0475476856922521
								99.401535352342	0.0232954158133169	80.8247351564328	0.0128085891309968
								99.235311948087	0.105524812314363	80.6909021799874	0.112075946967766
								99.069088543831	0.0512606274661959	80.557069203542	0.0436744648366663
								98.902865139576	0.0182363962056888	80.4232362270966	0.0791317790042082
								98.736641735321	0.0688138174417047	80.2894032506512	0.0269624849152779
								98.570418331065	0.062351171979794	80.1555702742059	0.121320052946926
								98.40419492681	0.0293375724474461	80.0217372977604	0.0472530145680083
								98.2379715225548	0.0249530074118942	79.8879043213151	0.0208226548697801
								98.0717481182995	0.0369938937369176	79.7540713448697	0.0113078432436201
								97.9055247140442	0.0547428644779671	79.6202383684243	0.0675415812609933
								97.7393013097888	0.0693170070112475	79.4864053919789	0.0522071048496621
								97.5730779055335	0.0391824730224423	79.3525724155335	0.131858851570927
								97.4068545012782	0.0449623112387154	79.2187394390881	0.0666401943824788
								97.2406310970229	0.084164073315549	79.0849064626427	0.0657439790517613
								97.0744076927675	0.0507204107662426	78.9510734861973	0.0128925250966599
								96.9081842885123	0.0418541302353349	78.8172405097519	0.078756439117182
								96.7419608842569	0.0577249644419076	78.6834075333065	0.0225550860170425
								96.5757374800016	0.0792772138266494	78.5495745568611	0.0890842873523695
								96.4095140757463	0.0849668651233013	78.4157415804157	0.0300609068463341
								96.243290671491	0.0797396650852581	78.2819086039703	0.10482544949097
								96.0770672672357	0.0673937692561859	78.1480756275249	0.146710832485821
								95.9108438629803	0.0738217885219769	78.0142426510795	0.051090945004096
								95.744620458725	0.0183981071213673	77.8804096746341	0.0301456689193207
								95.5783970544697	0.0347292205761407	77.7465766981887	0.0302395872461625
								95.4121736502143	0.044822289561633	77.6127437217433	0.111491601116765
								95.2459502459591	0.0610791729093307	77.4789107452979	0.0960102650374706
								95.0797268417037	0.0787601019608625	77.3450777688525	0.0048793705758936
								94.9135034374484	0.0732130054809748	77.2112447924071	0.161865485415074
								94.7472800331931	0.0825537901378114	77.0774118159617	0.0340303442211533
								94.5810566289378	0.0567588136426057	76.9435788395164	0.128240177235415
								94.4148332246824	0.0606519475508941	76.8097458630709	0.123558566905163
								94.2486098204272	0.038791230377653	76.6759128866256	0.0354634725238492
								94.0823864161718	0.0592350253335621	76.5420799101802	0.0455322168394694
								93.9161630119165	0.103642588785147	76.4082469337348	0.0454795805108832
								93.7499396076612	0.067645616811425	76.2744139572894	0.0924104544727003
								93.5837162034058	0.0613223457331935	76.140580980844	0.0582952335676355
								93.4174927991505	0.0537637052056586	76.0067480043986	0.0327408390738746
								93.2512693948952	0.0837569158615792	75.8729150279532	0.0556272135925238
								93.0850459906399	0.057700950412344	75.7390820515078	0.0380186050615166
								92.9188225863846	0.0278124337296406	75.6052490750624	0.0537706197669309
								92.7525991821293	0.114626893425597	75.471416098617	0.180891356947647
								92.586375777874	0.0277765749380524	75.3375831221716	0.0306624855440703
								92.4201523736186	0.047885338459758	75.2037501457262	0.0321499359559824
								92.2539289693633	0.0264439960347689	75.0699171692808	0.139072816816596
								92.087705565108	0.0757953210200338	74.9360841928354	0.00780964412775601
								91.9214821608527	0.0374489189774457	74.80225121639	0.0239970525254166
								91.7552587565973	0.0174615296466692	74.6684182399446	0.0754194738703035
								91.589035352342	0.033362356756296	74.5345852634992	0.1156832778437
								91.4228119480867	0.022419530627274	74.4007522870538	0.00314368169483381
								91.2565885438314	0.07224021440905	74.2669193106084	0.0465582419838971
								91.0903651395761	0.0586834263131822	74.133086334163	0.0858932202775523
								90.9241417353207	0.0347887550797549	73.9992533577176	0.0994548343153023
								90.7579183310654	0.0275872814845124	73.8654203812722	0.0984234767203933
								90.5916949268101	0.00267061710404661	73.7315874048268	0.135042100530307
								90.4254715225548	0.0185046101566933	73.5977544283814	0.0770000157039832
								90.2592481182995	0.0792741751213064	73.463921451936	0.0607226116085759
								90.0930247140442	0.0549301056643562	73.3300884754907	0.0677787096711789
								89.9268013097888	0.00522910953578352	73.1962554990452	0.0548791336796874
								89.7605779055335	0.0549889441814245	73.0624225225998	0.0433094116881537
								89.5943545012782	0.0714460629304998	72.9285895461545	0.0165138051523282
								89.4281310970229	0.0845417746606209	72.7947565697091	0.0394232382232027
								89.2619076927675	0.0756955986014409	72.6609235932636	0.0550775301784707
								89.0956842885122	0.114208658319113	72.5270906168183	0.198900646757804
								88.9294608842569	0.0307102156681718	72.3932576403729	0.0534436870798566
								88.7632374800016	0.049571427380294	72.2594246639275	0.067457562835362
								88.5970140757463	0.0595543508806965	72.1255916874821	0.0776492918545613
								88.4307906714909	0.024980562927254	71.9917587110367	0.0384673873710712
								88.2645672672357	0.0778098184228567	71.8579257345913	0.0937368011571164
								88.0983438629803	0.123155515337021	71.7240927581459	0.0819500493525504
								87.932120458725	0.136931092260583	71.5902597817005	0.0774502603632981
								87.7658970544697	0.053370787154922	71.4564268052551	0.069162547019279
								87.5996736502144	0.126912203244807	71.3225938288097	0.122122383414541
								87.433450245959	0.0801562336993802	71.1887608523643	0.0713021422821628
								87.2672268417037	0.0689559016340013	71.0549278759189	0.0749647195166611
								87.1010034374484	0.0938608953244691	70.9210948994735	0.0904266927672761
								86.9347800331931	0.0495408680286689	70.7872619230281	0.0486758795737026
								86.7685566289378	0.0692459498939651	70.6534289465827	0.0738686365743919
								86.6023332246825	0.0696448730411267	70.5195959701373	0.0378149376203831
								86.4361098204271	0.0593475139232063	70.3857629936919	0.0961480982362626
								86.2698864161718	0.0432317433214525	70.2519300172465	0.0905449307997022
								86.1036630119165	0.0576029865688102	70.1180970408011	0.0439247680118831
								85.9374396076612	0.041910456656445	69.9842640643557	0.0879415834843923
								85.7712162034059	0.0899970101162744	69.8504310879104	0.0730511125010555
								85.6049927991505	0.0431154411761365	69.716598111465	0.0789528057805433
								85.4387693948952	0.0340778698248317	69.5827651350195	0.100680305697604
								85.2725459906399	0.0220274363884501	69.4489321585742	0.120805062066411
								85.1063225863846	0.084792900974073	69.3150991821288	0.0368858426782976
								84.9400991821292	0.0853942705175756	69.1812662056834	0.0678789060288392
								84.773875777874	0.0779678733134069	69.047433229238	0.0255770931759115
								84.6076523736186	0.020303830759435	68.9136002527926	0.0611188936971767
								84.4414289693633	0.0251692838626303	68.7797672763472	0.0372471431545659
								84.275205565108	0.0498527223956197	68.6459342999018	0.0814541689830865
								84.1089821608527	0.0246206129331094	68.5121013234564	0.012484674930136
								83.9427587565974	0.0333248868367084	68.378268347011	0.0855746760825021
								83.776535352342	0.08663645236874	68.2444353705656	0.122563592739334
								83.6103119480867	0.10319459860928	68.1106023941202	0.0304622694273104
								83.4440885438314	0.0582779136767145	67.9767694176748	0.0895324151188475
								83.2778651395761	0.0513198924549707	67.8429364412294	0.017237152091498
								83.1116417353207	0.0123137830808791	67.709103464784	0.110852752928906
								82.9454183310654	0.0333489112066138	67.5752704883386	0.0499630866745509
								82.7791949268101	0.0899804622523194	67.4414375118932	0.0964007000424197
								82.6129715225548	0.0789541677218463	67.3076045354478	0.0166603129392215
								82.4467481182994	0.0899804622523193	67.1737715590024	0.0964007000424197
								82.2805247140442	0.0333489112066138	67.039938582557	0.0499630866745509
								82.1143013097888	0.0123137830808791	66.9061056061116	0.110852752928906
								81.9480779055335	0.0513198924549707	66.7722726296662	0.0172371520914981
								81.7818545012782	0.0582779136767146	66.6384396532208	0.0895324151188475
								81.6156310970229	0.10319459860928	66.5046066767755	0.0304622694273104
								81.4494076927675	0.0866364523687399	66.3707737003301	0.122563592739334
								81.2831842885122	0.0333248868367083	66.2369407238846	0.0855746760825021
								81.1169608842569	0.0246206129331093	66.1031077474393	0.012484674930136
								80.9507374800016	0.0498527223956197	65.9692747709939	0.0814541689830865
								80.7845140757463	0.0251692838626303	65.8354417945485	0.0372471431545658
								80.618290671491	0.020303830759435	65.7016088181031	0.0611188936971767
								80.4520672672356	0.0779678733134069	65.5677758416577	0.0255770931759115
								80.2858438629803	0.0853942705175756	65.4339428652123	0.0678789060288392
								80.119620458725	0.084792900974073	65.3001098887669	0.0368858426782976
								79.9533970544697	0.0220274363884501	65.1662769123215	0.120805062066411
								79.7871736502144	0.0340778698248317	65.0324439358761	0.100680305697604
								79.6209502459591	0.0431154411761365	64.8986109594307	0.0789528057805433
								79.4547268417037	0.0899970101162744	64.7647779829853	0.0730511125010555
								79.2885034374484	0.041910456656445	64.6309450065399	0.0879415834843923
								79.1222800331931	0.0576029865688102	64.4971120300945	0.0439247680118831
								78.9560566289377	0.0432317433214525	64.3632790536491	0.0905449307997022
								78.7898332246825	0.0593475139232063	64.2294460772037	0.0961480982362627
								78.6236098204272	0.0696448730411267	64.0956131007583	0.0378149376203831
								78.4573864161718	0.0692459498939652	63.9617801243129	0.0738686365743918
								78.2911630119165	0.0495408680286689	63.8279471478675	0.0486758795737026
								78.1249396076612	0.0938608953244691	63.6941141714221	0.0904266927672761
								77.9587162034058	0.0689559016340013	63.5602811949767	0.0749647195166611
								77.7924927991506	0.0801562336993801	63.4264482185314	0.0713021422821628
								77.6262693948952	0.126912203244807	63.2926152420859	0.122122383414541
								77.4600459906399	0.053370787154922	63.1587822656405	0.069162547019279
								77.2938225863846	0.136931092260583	63.0249492891951	0.0774502603632981
								77.1275991821292	0.123155515337021	62.8911163127497	0.0819500493525504
								76.9613757778739	0.0778098184228567	62.7572833363043	0.0937368011571164
								76.7951523736186	0.0249805629272541	62.623450359859	0.0384673873710712
								76.6289289693633	0.0595543508806965	62.4896173834136	0.0776492918545612
								76.462705565108	0.049571427380294	62.3557844069681	0.067457562835362
								76.2964821608527	0.0307102156681718	62.2219514305228	0.0534436870798566
								76.1302587565973	0.114208658319113	62.0881184540774	0.198900646757804
								75.964035352342	0.0756955986014409	61.954285477632	0.0550775301784707
								75.7978119480867	0.0845417746606209	61.8204525011866	0.0394232382232027
								75.6315885438314	0.0714460629304998	61.6866195247412	0.0165138051523282
								75.4653651395761	0.0549889441814245	61.5527865482958	0.0433094116881537
								75.2991417353207	0.00522910953578351	61.4189535718504	0.0548791336796874
								75.1329183310654	0.0549301056643562	61.285120595405	0.0677787096711789
								74.9666949268101	0.0792741751213064	61.1512876189596	0.0607226116085759
								74.8004715225548	0.0185046101566933	61.0174546425142	0.0770000157039832
								74.6342481182995	0.00267061710404663	60.8836216660688	0.135042100530307
								74.4680247140441	0.0275872814845124	60.7497886896234	0.0984234767203934
								74.3018013097888	0.0347887550797549	60.615955713178	0.0994548343153023
								74.1355779055335	0.0586834263131822	60.4821227367326	0.0858932202775523
								73.9693545012782	0.07224021440905	60.3482897602872	0.0465582419838971
								73.8031310970229	0.022419530627274	60.2144567838418	0.00314368169483382
								73.6369076927676	0.033362356756296	60.0806238073964	0.1156832778437
								73.4706842885122	0.0174615296466692	59.946790830951	0.0754194738703035
								73.3044608842569	0.0374489189774457	59.8129578545056	0.0239970525254166
								73.1382374800016	0.0757953210200338	59.6791248780602	0.00780964412775599
								72.9720140757463	0.026443996034769	59.5452919016148	0.139072816816596
								72.8057906714909	0.047885338459758	59.4114589251695	0.0321499359559824
								72.6395672672357	0.0277765749380524	59.2776259487241	0.0306624855440703
								72.4733438629803	0.114626893425597	59.1437929722786	0.180891356947647
								72.307120458725	0.0278124337296406	59.0099599958333	0.0537706197669308
								72.1408970544697	0.057700950412344	58.8761270193879	0.0380186050615166
								71.9746736502144	0.0837569158615792	58.7422940429425	0.0556272135925238
								71.8084502459591	0.0537637052056585	58.6084610664971	0.0327408390738746
								71.6422268417037	0.0613223457331935	58.4746280900517	0.0582952335676355
								71.4760034374484	0.067645616811425	58.3407951136063	0.0924104544727003
								71.3097800331931	0.103642588785147	58.2069621371609	0.0454795805108832
								71.1435566289378	0.0592350253335621	58.0731291607155	0.0455322168394694
								70.9773332246824	0.0387912303776531	57.9392961842701	0.0354634725238492
								70.8111098204271	0.060651947550894	57.8054632078247	0.123558566905163
								70.6448864161718	0.0567588136426057	57.6716302313793	0.128240177235415
								70.4786630119165	0.0825537901378115	57.5377972549339	0.0340303442211533
								70.3124396076611	0.0732130054809748	57.4039642784885	0.161865485415074
								70.1462162034058	0.0787601019608625	57.2701313020431	0.00487937057589361
								69.9799927991505	0.0610791729093306	57.1362983255977	0.0960102650374706
								69.8137693948952	0.0448222895616329	57.0024653491523	0.111491601116765
								69.6475459906399	0.0347292205761407	56.8686323727069	0.0302395872461625
								69.4813225863846	0.0183981071213673	56.7347993962615	0.0301456689193208
								69.3150991821292	0.0738217885219769	56.6009664198161	0.051090945004096
								69.1488757778739	0.0673937692561859	56.4671334433707	0.146710832485821
								68.9826523736186	0.0797396650852582	56.3333004669253	0.10482544949097
								68.8164289693633	0.0849668651233013	56.1994674904799	0.0300609068463341
								68.650205565108	0.0792772138266494	56.0656345140345	0.0890842873523695
								68.4839821608526	0.0577249644419076	55.9318015375891	0.0225550860170425
								68.3177587565973	0.0418541302353349	55.7979685611437	0.078756439117182
								68.151535352342	0.0507204107662426	55.6641355846984	0.0128925250966599
								67.9853119480867	0.084164073315549	55.5303026082529	0.0657439790517613
								67.8190885438314	0.0449623112387154	55.3964696318076	0.0666401943824788
								67.6528651395761	0.0391824730224423	55.2626366553622	0.131858851570926
								67.4866417353207	0.0693170070112475	55.1288036789168	0.0522071048496621
								67.3204183310654	0.0547428644779671	54.9949707024714	0.0675415812609933
								67.1541949268101	0.0369938937369175	54.861137726026	0.0113078432436201
								66.9879715225548	0.0249530074118942	54.7273047495806	0.0208226548697801
								66.8217481182995	0.0293375724474461	54.5934717731352	0.0472530145680083
								66.6555247140442	0.062351171979794	54.4596387966898	0.121320052946926
								66.4893013097888	0.0688138174417046	54.3258058202444	0.0269624849152779
								66.3230779055335	0.0182363962056889	54.191972843799	0.0791317790042082
								66.1568545012782	0.0512606274661959	54.0581398673536	0.0436744648366663
								65.9906310970229	0.105524812314363	53.9243068909082	0.112075946967766
								65.8244076927676	0.0232954158133168	53.7904739144628	0.0128085891309968
								65.6581842885123	0.0770508280643926	53.6566409380174	0.047547685692252
								65.4919608842569	0.114397049173979	53.522807961572	0.123501771557365
								65.3257374800016	0.0494292071684181	53.3889749851266	0.0314427900911675
								65.1595140757463	0.0809712146359949	53.2551420086812	0.0201308632323371
								64.9932906714909	0.0316016482148251	53.1213090322358	0.039096510046732
								64.8270672672357	0.0967151144311677	52.9874760557904	0.0907731954117693
								64.6608438629803	0.0622139975237336	52.8536430793451	0.0685043293055022
								64.494620458725	0.0669875523956338	52.7198101028996	0.0801523540185074
								64.3283970544697	0.0216122088407918	52.5859771264542	0.148423115988877
								64.1621736502144	0.0917736640007664	52.4521441500088	0.0864975351586219
								63.9959502459591	0.00714822743401941	52.3183111735635	0.0725906498090718
								63.8297268417037	0.0437325519207751	52.1844781971181	0.0936150097233197
								63.6635034374484	0.0975944169002781	52.0506452206727	0.0229994953217618
								63.4972800331931	0.0777892411660328	51.9168122442273	0.0356716296594305
								63.3310566289378	0.0654344173478943	51.7829792677819	0.10142997710101
								63.1648332246824	0.0430732832251688	51.6491462913365	0.0679457422381921
								62.9986098204271	0.0719034430406433	51.5153133148911	0.0665862617239227
								62.8323864161718	0.0891223707424944	51.3814803384457	0.0506221460727856
								62.6661630119165	0.0903008106556398	51.2476473620003	0.0285154086611932
								62.4999396076611	0.102388626946286	51.1138143855549	0.0574781212027959
								62.3337162034058	0.0375427729249791	50.9799814091095	0.0992642706809138
								62.1674927991505	0.0977032803048329	50.8461484326641	0.0251437325446598
								62.0012693948952	0.0760984849465953	50.7123154562187	0.0917137425538979
								61.8350459906399	0.0352997004272135	50.5784824797733	0.022331281408065
								61.6688225863846	0.0187438434552213	50.4446495033279	0.157724659323274
								61.5025991821293	0.0373686805420081	50.3108165268825	0.0936262300348743
								61.3363757778739	0.0673389978163704	50.1769835504371	0.107220651560392
								61.1701523736186	0.0925231519056647	50.0431505739917	0.144518891846104
								61.0039289693633	0.0922054884240148	49.9093175975463	0.013450833185369
								60.837705565108	0.0582002810284207	49.7754846211009	0.0669672730918811
								60.6714821608527	0.0528777244892256	49.6416516446555	0.0603281670593932
								60.5052587565973	0.109825525312854	49.5078186682101	0.0950627900145105
								60.339035352342	0.0579360227884779	49.3739856917647	0.108632671501797
								60.1728119480867	0.113361865128916	49.2401527153193	0.0817840158259962
								60.0065885438314	0.0215600211864113	49.1063197388739	0.144709382359932
								59.8403651395761	0.113369994555193	48.9724867624286	0.0265982518229437
								59.6741417353208	0.0565845346591276	48.8386537859832	0.112914849343692
								59.5079183310654	0.0665357075139781	48.7048208095377	0.0243984157463536
								59.3416949268101	0.0157744203573925	48.5709878330924	0.122013203898285
								59.1754715225548	0.0125462457937155	48.437154856647	0.0941451560730811
								59.0092481182995	0.0525619976585034	48.3033218802016	0.104665498895508
								58.8430247140441	0.0754322372315634	48.1694889037562	0.0184772015088363
								58.6768013097888	0.105411312259468	48.0356559273108	0.0260068158817899
								58.5105779055335	0.0582059763065409	47.9018229508654	0.0771223315545165
								58.3443545012782	0.0255973908567478	47.76798997442	0.030060491554374
								58.1781310970229	0.00932019089411896	47.6341569979746	0.0637357090060717
								58.0119076927675	0.0257496372999375	47.5003240215292	0.0510594796834821
								57.8456842885122	0.0864953529152041	47.3664910450838	0.144119315362575
								57.6794608842569	0.0216202157988613	47.2326580686384	0.0586985352395522
								57.5132374800016	0.0604191111012629	47.098825092193	0.150826223692553
								57.3470140757463	0.133463826515193	46.9649921157476	0.12138535219311
								57.180790671491	0.0262943883131354	46.8311591393022	0.0347269132666433
								57.0145672672356	0.0292345787011026	46.6973261628568	0.0514350755055035
								56.8483438629803	0.0344021009501914	46.5634931864114	0.0931224430765046
								56.682120458725	0.0771570794424987	46.429660209966	0.0262496506787393
								56.5158970544697	0.103782062918288	46.2958272335206	0.0572606784151902
								56.3496736502143	0.0308230177947795	46.1619942570752	0.0754899975735523
								56.183450245959	0.0390998377869918	46.0281612806298	0.0532730246607805
								56.0172268417037	0.0453691999130294	45.8943283041845	0.0627181959475251
								55.8510034374484	0.0825162463771735	45.760495327739	0.107151260746551
								55.6847800331931	0.0628184533312498	45.6266623512936	0.0670496718217463
								55.5185566289378	0.0538214308105387	45.4928293748482	0.0300415852549122
								55.3523332246824	0.0379094018260556	45.3589963984029	0.0150183518103316
								55.1861098204271	0.0243466371273598	45.2251634219575	0.0473103172233496
								55.0198864161718	0.03224936482696	45.0913304455121	0.126627787263606
								54.8536630119165	0.0877503780757027	44.9574974690667	0.0380047763266898
								54.6874396076612	0.0268545716299242	44.8236644926213	0.0820693011379191
								54.5212162034058	0.0769161408357437	44.6898315161759	0.0266746307467312
								54.3549927991505	0.0221876758638845	44.5559985397305	0.0760512354205459
								54.1887693948952	0.106859477608644	44.4221655632851	0.0835415838167411
								54.0225459906399	0.048476543667698	44.2883325868397	0.112998542508481
								53.8563225863846	0.0808959561353915	44.1544996103943	0.0106884125434149
								53.6900991821293	0.0625600570573493	44.0206666339489	0.0572073023443919
								53.5238757778739	0.0353652161409641	43.8868336575035	0.0947264420091769
								53.3576523736186	0.0741322651364402	43.7530006810581	0.05175193518033
								53.1914289693633	0.115076852945478	43.6191677046127	0.0812723847752689
								53.025205565108	0.0516613692435418	43.4853347281673	0.13851213216617
								52.8589821608527	0.0264143626898256	43.3515017517219	0.0328183430014696
								52.6927587565973	0.0632255051324002	43.2176687752765	0.0815832429958166
								52.526535352342	0.0535699837448967	43.0838357988311	0.0336803471541499
								52.3603119480867	0.0976124949524011	42.9500028223857	0.0284834371280393
								52.1940885438314	0.0534482753339044	42.8161698459403	0.0400855269351245
								52.0278651395761	0.0337569119387892	42.6823368694949	0.0173048514879813
								51.8616417353207	0.0277950151785517	42.5485038930495	0.0133227296234848
								51.6954183310654	0.0439054117556483	42.4146709166042	0.0313687852873637
								51.5291949268101	0.0606532964782504	42.2808379401587	0.179049855822558
								51.3629715225548	0.0178373566630145	42.1470049637133	0.135136396998262
								51.1967481182995	0.0186448722569614	42.013171987268	0.114968815353555
								51.0305247140441	0.0716171546051699	41.8793390108226	0.0362086005615018
								50.8643013097888	0.053051604440668	41.7455060343772	0.0707980118199013
								50.6980779055335	0.0408861548057552	41.6116730579318	0.0649830985468096
								50.5318545012782	0.0365879330696794	41.4778400814864	0.048431690042378
								50.3656310970229	0.0570322219707384	41.344007105041	0.0849069350213621
								50.1994076927675	0.0981713904089933	41.2101741285956	0.0531124673970487
								50.0331842885122	0.0573569825465716	41.0763411521502	0.062585953840493
								49.8669608842569	0.102213543656516	40.9425081757048	0.0845032792416851
								49.7007374800016	0.0462226755753889	40.8086751992594	0.0781396143370686
								49.5345140757463	0.0646917723462538	40.674842222814	0.0803524923178927
								49.368290671491	0.0657910967955272	40.5410092463686	0.100267016333704
								49.2020672672356	0.0380170763245809	40.4071762699232	0.0888416723725871
								49.0358438629803	0.12268232893219	40.2733432934778	0.058257741195041
								48.869620458725	0.0934393286451189	40.1395103170324	0.0466352339321082
								48.7033970544697	0.0352078476351845	40.005677340587	0.0276506269188967
								48.5371736502143	0.0506320601823733	39.8718443641416	0.0930981687147682
								48.370950245959	0.029630521314058	39.7380113876962	0.0411944798820666
								48.2047268417037	0.0347052429118842	39.6041784112508	0.0634009636613672
								48.0385034374484	0.0257855730496676	39.4703454348054	0.117276163351867
								47.8722800331931	0.0136399666987297	39.33651245836	0.0267658056671955
								47.7060566289378	0.0369685095173538	39.2026794819146	0.0281037902749629
								47.5398332246824	0.0484126929663881	39.0688465054692	0.0724116857455555
								47.3736098204271	0.0083600046413361	38.9350135290238	0.111615559444888
								47.2073864161718	0.0552803231223484	38.8011805525784	0.115712577822125
								47.0411630119165	0.0208885894119899	38.6673475761331	0.10605826360626
								46.8749396076612	0.119092671930855	38.5335145996877	0.0642388394352901
								46.7087162034058	0.0669860425066116	38.3996816232423	0.0620240505547967
								46.5424927991505	0.00625311654037312	38.2658486467969	0.0483306204950158
								46.3762693948952	0.0386411718758553	38.1320156703515	0.151060980466211
								46.2100459906399	0.0425771447006754	37.9981826939061	0.0350695809499947
								46.0438225863846	0.0384377107375075	37.8643497174607	0.153794745665573
								45.8775991821293	0.129677052746087	37.7305167410153	0.0899600774474286
								45.7113757778739	0.0665939900060467	37.5966837645699	0.0869551692935647
								45.5451523736186	0.108769607967213	37.4628507881245	0.0345358956826889
								45.3789289693633	0.123852714314731	37.3290178116791	0.0201455592044991
								45.212705565108	0.091207977254096	37.1951848352337	0.0697519392909795
								45.0464821608527	0.0919464950210304	37.0613518587883	0.104958767855284
								44.8802587565973	0.082635378276437	36.9275188823429	0.0568353391531295
								44.714035352342	0.0492838215405276	36.7936859058975	0.117732829187399
								44.5478119480867	0.0443095377131273	36.6598529294521	0.0144722435465698
								44.3815885438314	0.0510982120106008	36.5260199530067	0.0890751574274066
								44.215365139576	0.0329552973639282	36.3921869765613	0.0358441975595476
								44.0491417353207	0.0445683090053395	36.2583540001159	0.0446597597811078
								43.8829183310654	0.035121228251046	36.1245210236705	0.0207940685952314
								43.7166949268101	0.0287506434347911	35.9906880472251	0.0532205385833755
								43.5504715225548	0.067505463330644	35.8568550707797	0.0997258804510642
								43.3842481182995	0.08198258113517	35.7230220943343	0.0522756446109538
								43.2180247140441	0.0831457134189221	35.5891891178889	0.0218129463672714
								43.0518013097888	0.0485953636768513	35.4553561414435	0.0525500594314646
								42.8855779055335	0.0880063520185133	35.3215231649982	0.052420326388623
								42.7193545012782	0.0496387501209924	35.1876901885528	0.060705259111019
								42.5531310970229	0.0453887342861823	35.0538572121074	0.0866487579571487
								42.3869076927675	0.0753916328418463	34.920024235662	0.0339344674446212
								42.2206842885122	0.0152189715362843	34.7861912592166	0.0726721505922621
								42.0544608842569	0.0825228787904374	34.6523582827712	0.0290915242007264
								41.8882374800016	0.0642076071713677	34.5185253063258	0.0971385842350457
								41.7220140757463	0.128039147706587	34.3846923298804	0.0696033808651224
								41.5557906714909	0.0835291795147	34.250859353435	0.0730627140489106
								41.3895672672356	0.0592824532521021	34.1170263769896	0.0195383811223757
								41.2233438629803	0.0767211644990093	33.9831934005442	0.108100959032854
								41.057120458725	0.0767155774061652	33.8493604240988	0.121786072584511
								40.8908970544697	0.0254157665603644	33.7155274476534	0.0501730487540731
								40.7246736502144	0.0448890652330344	33.581694471208	0.10324779993002
								40.558450245959	0.0789306828063867	33.4478614947626	0.0724833091201903
								40.3922268417037	0.0865915306233552	33.3140285183172	0.0155293729967584
								40.2260034374484	0.0604409936336164	33.1801955418718	0.0982937745024694
								40.0597800331931	0.0725735077020325	33.0463625654264	0.0248051577526696
								39.8935566289378	0.0360976767376528	32.912529588981	0.112627589212676
								39.7273332246824	0.0957107037070331	32.7786966125356	0.0743660877192211
								39.5611098204271	0.0308101389737106	32.6448636360902	0.0999028193999269
								39.3948864161718	0.0637394462607895	32.5110306596448	0.0624870940041896
								39.2286630119165	0.0313989732595291	32.3771976831994	0.0443096174070577
								39.0624396076612	0.0309574093690405	32.243364706754	0.0660612093043874
								38.8962162034059	0.0470289043344419	32.1095317303086	0.101589019473927
								38.7299927991505	0.0736350412603712	31.9756987538632	0.0698356678083259
								38.5637693948952	0.0769346444577512	31.8418657774178	0.042758991640949
								38.3975459906399	0.0643639507045847	31.7080328009724	0.0709616529616574
								38.2313225863846	0.118226303101188	31.574199824527	0.0650504335896924
								38.0650991821292	0.0330132190836315	31.4403668480817	0.0145532340994468
								37.8988757778739	0.0346716654796758	31.3065338716363	0.0248668441574887
								37.7326523736186	0.104603914565963	31.1727008951909	0.104374471431416
								37.5664289693633	0.0668478874039551	31.0388679187455	0.0318176479078976
								37.400205565108	0.0582815519731697	30.9050349423001	0.0680039912625424
								37.2339821608527	0.0142561795379577	30.7712019658547	0.0749472302776947
								37.0677587565973	0.120540830379122	30.6373689894093	0.0608355341597407
								36.901535352342	0.0437919381567539	30.5035360129639	0.0640680427706168
								36.7353119480867	0.0821436287076289	30.3697030365185	0.0118704957380828
								36.5690885438314	0.0453881985240681	30.2358700600731	0.0211227705810635
								36.402865139576	0.021365107804968	30.1020370836277	0.0221011473970061
								36.2366417353207	0.0915778294090226	29.9682041071823	0.0303234921343971
								36.0704183310654	0.0778114409496924	29.8343711307369	0.0763923459525309
								35.9041949268101	0.088285921384741	29.7005381542915	0.062085692861078
								35.7379715225548	0.0893098968063273	29.5667051778461	0.0908426302754177
								35.5717481182994	0.0158829376814237	29.4328722014007	0.0381990058189363
								35.4055247140441	0.0105247370794406	29.2990392249553	0.108024330236483
								35.2393013097888	0.060355153532267	29.1652062485099	0.00726636644605208
								35.0730779055335	0.0780545951767541	29.0313732720645	0.0087182772595691
								34.9068545012782	0.0370358322666963	28.8975402956191	0.0623075783246627
								34.7406310970229	0.0366065554846505	28.7637073191738	0.0679931942756579
								34.5744076927675	0.135953278439635	28.6298743427283	0.0289527899708624
								34.4081842885122	0.0800067955396527	28.4960413662829	0.0693694484200756
								34.2419608842569	0.0555025329651654	28.3622083898376	0.0354367459563283
								34.0757374800016	0.029790444343891	28.2283754133922	0.0945626422031962
								33.9095140757463	0.0415209285474746	28.0945424369468	0.058618147730203
								33.743290671491	0.0385820101245049	27.9607094605014	0.0851082598859462
								33.5770672672356	0.0796521472655669	27.826876484056	0.0451299222872484
								33.4108438629803	0.0598437996728373	27.6930435076106	0.0912431022114985
								33.244620458725	0.0590457938666467	27.5592105311652	0.0320275474617853
								33.0783970544697	0.0468126593978367	27.4253775547198	0.051253785048578
								32.9121736502144	0.0710325828660429	27.2915445782744	0.09741538630035
								32.745950245959	0.0286535457667418	27.157711601829	0.107885442997754
								32.5797268417037	0.0295650432555918	27.0238786253836	0.0902365487755948
								32.4135034374484	0.0528982931123567	26.8900456489382	0.0894534428639521
								32.2472800331931	0.0113922498748885	26.7562126724928	0.0599682789682692
								32.0810566289377	0.0310699230739818	26.6223796960474	0.10650947426122
								31.9148332246824	0.0463367424062252	26.488546719602	0.035829892710448
								31.7486098204271	0.0538460216839729	26.3547137431566	0.0659411479161424
								31.5823864161718	0.0153090637473863	26.2208807667112	0.0522338414732745
								31.4161630119165	0.0542349994341609	26.0870477902658	0.0213551246834912
								31.2499396076612	0.0408020451380318	25.9532148138204	0.0814275247109985
								31.0837162034058	0.0437910664938757	25.819381837375	0.052433947532607
								30.9174927991505	0.115224497234857	25.6855488609296	0.06804623009684
								30.7512693948952	0.030580370213164	25.5517158844842	0.0615755981707782
								30.5850459906399	0.0465027078598246	25.4178829080388	0.108745935908676
								30.4188225863846	0.0422627091627539	25.2840499315934	0.0889690044749407
								30.2525991821292	0.104469746199836	25.150216955148	0.0764501504897044
								30.0863757778739	0.0425824382447895	25.0163839787026	0.0831525159867557
								29.9201523736186	0.0303744843596706	24.8825510022573	0.0884956503696179
								29.7539289693633	0.0276000328904619	24.7487180258118	0.0853753036659214
								29.587705565108	0.0398024670538666	24.6148850493664	0.0337069038156887
								29.4214821608526	0.0349023933410024	24.4810520729211	0.0262707592376954
								29.2552587565973	0.0418481678647599	24.3472190964757	0.105008048824864
								29.089035352342	0.0378060628532697	24.2133861200303	0.00568257055840189
								28.9228119480867	0.0344388508318867	24.0795531435849	0.0128533431949571
								28.7565885438314	0.0665055522272108	23.9457201671395	0.1083477915449
								28.590365139576	0.10551959209547	23.8118871906941	0.0248336837799496
								28.4241417353207	0.0213817834944881	23.6780542142487	0.071048568513727
								28.2579183310654	0.013963983351195	23.5442212378033	0.0374652314671212
								28.0916949268101	0.0647599157592232	23.4103882613579	0.0676923527895375
								27.9254715225548	0.0518081549200373	23.2765552849125	0.0439223644592294
								27.7592481182995	0.0818968814822319	23.1427223084671	0.0389107810227799
								27.5930247140441	0.0365826991270621	23.0088893320217	0.0742972346012871
								27.4268013097888	0.055212407079829	22.8750563555763	0.0343601382401836
								27.2605779055335	0.0262350630268335	22.7412233791309	0.0360343479926799
								27.0943545012782	0.0429835065086203	22.6073904026855	0.122195630750741
								26.9281310970229	0.0481072320086527	22.4735574262401	0.0574210695615232
								26.7619076927676	0.0129170258794444	22.3397244497947	0.138998071147972
								26.5956842885122	0.0265776138021722	22.2058914733493	0.0647220684777182
								26.4294608842569	0.0590598879018756	22.0720584969039	0.0804227203300498
								26.2632374800016	0.0904574578554768	21.9382255204585	0.107066204911776
								26.0970140757463	0.0364129120708735	21.8043925440131	0.0804919522273668
								25.9307906714909	0.0257043528766229	21.6705595675677	0.0437513583858264
								25.7645672672356	0.129581469369625	21.5367265911224	0.106040699415598
								25.5983438629803	0.0475634365551406	21.402893614677	0.0964612842362221
								25.432120458725	0.0988396647348395	21.2690606382315	0.068462744875877
								25.2658970544697	0.0228256678296087	21.1352276617862	0.0885298664406042
								25.0996736502144	0.0237843638884253	21.0013946853408	0.112994510954927
								24.933450245959	0.0615517394927954	20.8675617088954	0.0373393117942332
								24.7672268417037	0.0499237864101871	20.73372873245	0.109050296886539
								24.6010034374484	0.01974448357996	20.5998957560046	0.0785362469769037
								24.4347800331931	0.0800083264248239	20.4660627795592	0.0485979382222211
								24.2685566289378	0.0570830143618149	20.3322298031138	0.0589662513536718
								24.1023332246824	0.0895618742516324	20.1983968266684	0.0938463078975829
								23.9361098204271	0.0985035658377136	20.064563850223	0.043859148944978
								23.7698864161718	0.025266848962123	19.9307308737776	0.0544512480242481
								23.6036630119165	0.0451119870522099	19.7968978973322	0.105607171055482
								23.4374396076611	0.108285065876867	19.6630649208868	0.0873888129535774
								23.2712162034058	0.0248101959291067	19.5292319444414	0.0398915057846541
								23.1049927991505	0.0578300031510272	19.395398967996	0.0949592884628115
								22.9387693948952	0.0958128900206822	19.2615659915506	0.0944015247569382
								22.7725459906399	0.0587013262645344	19.1277330151052	0.110770177047199
								22.6063225863846	0.0757796242592118	18.9939000386598	0.0333787287166662
								22.4400991821292	0.0773828485736152	18.8600670622144	0.0617558149786574
								22.2738757778739	0.0265966334093996	18.726234085769	0.168176313908527
								22.1076523736186	0.0294827514968498	18.5924011093236	0.13977163132161
								21.9414289693633	0.067158775996285	18.4585681328782	0.0402204838229352
								21.775205565108	0.0574051458592024	18.3247351564328	0.0271443330929697
								21.6089821608526	0.0222967763369313	18.1909021799874	0.0988131099992461
								21.4427587565973	0.0415546642946405	18.0570692035421	0.0613001859762816
								21.276535352342	0.0332287982036514	17.9232362270966	0.0423571350856678
								21.1103119480867	0.0505661166682103	17.7894032506513	0.055577428158922
								20.9440885438314	0.00321482526932015	17.6555702742059	0.141109205079222
								20.777865139576	0.0926352656237508	17.5217372977605	0.121336488110718
								20.6116417353207	0.0495891151033734	17.3879043213151	0.0547680604963046
								20.4454183310654	0.0705743099157588	17.2540713448697	0.155811704541737
								20.2791949268101	0.0361441270138008	17.1202383684243	0.0760773209936043
								20.1129715225548	0.0713947758951055	16.9864053919789	0.0454023743498627
								19.9467481182995	0.0434493752545918	16.8525724155335	0.0602890485534098
								19.7805247140441	0.0736873051510422	16.7187394390881	0.0882347709036688
								19.6143013097888	0.0614983641477447	16.5849064626427	0.068679907925193
								19.4480779055335	0.0542301948057682	16.4510734861973	0.0965595493631666
								19.2818545012782	0.0451856871435947	16.3172405097519	0.0901740666002558
								19.1156310970229	0.0478844233577811	16.1834075333065	0.0835780928575258
								18.9494076927675	0.0685343915162304	16.0495745568611	0.0749251595271854
								18.7831842885122	0.0838979048922261	15.9157415804157	0.0883432793973452
								18.6169608842569	0.0444819808541691	15.7819086039703	0.062934083232948
								18.4507374800016	0.110628315157922	15.6480756275249	0.0826688029070091
								18.2845140757463	0.00280797019078013	15.5142426510795	0.0592669446396677
								18.1182906714909	0.0791891660839802	15.3804096746341	0.0444891447758378
								17.9520672672356	0.04885195949021	15.2465766981887	0.0501830069945338
								17.7858438629803	0.0867532686971521	15.1127437217433	0.0532060991647283
								17.619620458725	0.0214330235901666	14.9789107452979	0.0814911458336103
								17.4533970544697	0.0507165812850238	14.8450777688525	0.0415522369210544
								17.2871736502143	0.0510781119639517	14.7112447924071	0.107626478112222
								17.120950245959	0.0759820910189484	14.5774118159617	0.0225974963337541
								16.9547268417037	0.0921401337959883	14.4435788395164	0.0709167279038317
								16.7885034374484	0.0316823587317141	14.3097458630709	0.0875228806541798
								16.6222800331931	0.0339186819427603	14.1759128866256	0.0252336365825207
								16.4560566289378	0.0894593856970273	14.0420799101802	0.0300453923627172
								16.2898332246824	0.0626851800691886	13.9082469337348	0.0386384342261692
								16.1236098204271	0.0915695871783226	13.7744139572894	0.158828533974379
								15.9573864161718	0.0359706499321212	13.640580980844	0.0609584082019798
								15.7911630119165	0.0457186415383737	13.5067480043986	0.0523672626363124
								15.6249396076611	0.0282235756072793	13.3729150279532	0.159216605313003
								15.4587162034058	0.0145912455876403	13.2390820515078	0.123491747130834
								15.2924927991505	0.0849398928023965	13.1052490750624	0.066589078084037
								15.1262693948952	0.0366895810999311	12.971416098617	0.076984913025877
								14.9600459906399	0.0513978294114239	12.8375831221716	0.105226483559117
								14.7938225863846	0.0758276270474103	12.7037501457262	0.0755449527572899
								14.6275991821292	0.108810435399043	12.5699171692808	0.0431695945775867
								14.4613757778739	0.0828128242477328	12.4360841928354	0.0331626925165579
								14.2951523736186	0.0333866457911758	12.30225121639	0.0865246220820784
								14.1289289693633	0.0361005933009841	12.1684182399446	0.0136651275051136
								13.962705565108	0.0372643800860807	12.0345852634992	0.107164933943518
								13.7964821608526	0.049375194964203	11.9007522870538	0.118823593904462
								13.6302587565973	0.0502465803285144	11.7669193106084	0.12793448645342
								13.464035352342	0.080286953766437	11.633086334163	0.0430687065217688
								13.2978119480867	0.0575292252035563	11.4992533577176	0.103476336651239
								13.1315885438314	0.0193902436522605	11.3654203812722	0.058217955109719
								12.9653651395761	0.0169182517741887	11.2315874048268	0.0581070252681658
								12.7991417353207	0.0161145933555337	11.0977544283814	0.0449811833708817
								12.6329183310654	0.0296348822031071	10.9639214519361	0.0693145812930975
								12.4666949268101	0.0421244767841483	10.8300884754907	0.0505884351924842
								12.3004715225548	0.0567056358199668	10.6962554990453	0.0761717105035572
								12.1342481182995	0.012562803936948	10.5624225225999	0.15324748073131
								11.9680247140441	0.0440541498925827	10.4285895461545	0.0827238751508202
								11.8018013097888	0.0193007705152546	10.2947565697091	0.0172258514705012
								11.6355779055335	0.0973473894555019	10.1609235932637	0.0987345503456419
								11.4693545012782	0.0433882297673826	10.0270906168183	0.0566622400839333
								11.3031310970228	0.00838330329807964	9.8932576403729	0.106176301280103
								11.1369076927675	0.03827424494553	9.7594246639275	0.0330352782002031
								10.9706842885122	0.00891660256891557	9.6255916874821	0.081784940946361
								10.8044608842569	0.0323572676117965	9.4917587110367	0.0418844475173624
								10.6382374800016	0.0680169500786044	9.3579257345913	0.0521938084235136
								10.4720140757463	0.0234349714947073	9.2240927581459	0.0439128525343646
								10.3057906714909	0.0313862918564585	9.0902597817005	0.013916413335275
								10.1395672672356	0.0319158658630455	8.9564268052551	0.0761672259265588
								9.9733438629803	0.0872545640093478	8.8225938288097	0.0426601028035819
								9.807120458725	0.00744334940925917	8.6887608523643	0.03160903371503
								9.6408970544697	0.0913456010174335	8.5549278759189	0.0293078615630499
								9.4746736502143	0.0410755882698903	8.4210948994735	0.0633854816222561
								9.308450245959	0.0620206887444362	8.28726192302813	0.0625050697616019
								9.1422268417037	0.026810337839508	8.15342894658273	0.0530958704706172
								8.9760034374484	0.0869915584500756	8.01959597013735	0.108683179412757
								8.8097800331931	0.0642371050587301	7.88576299369194	0.131361358884318
								8.6435566289378	0.0641901370278158	7.75193001724655	0.119459373695722
								8.4773332246824	0.0798677748866367	7.61809704080115	0.0740597993272413
								8.3111098204271	0.0292792158205207	7.48426406435575	0.0747307745248412
								8.14488641617179	0.00644553335411895	7.35043108791036	0.0295155672614363
								7.97866301191647	0.0370731694981383	7.21659811146496	0.0496317057333494
								7.81243960766115	0.0860531453186586	7.08276513501956	0.182104207826013
								7.64621620340583	0.0417464123494212	6.94893215857417	0.0223375944940608
								7.47999279915052	0.0719401644495205	6.81509918212878	0.0989812468691246
								7.31376939489519	0.0302465590706997	6.68126620568337	0.0763151188385946
								7.14754599063988	0.0338894198944011	6.54743322923798	0.0567557316616696
								6.98132258638456	0.0122738297024193	6.41360025279259	0.0623309568597884
								6.81509918212924	0.0235312688585543	6.27976727634719	0.0901048537180025
								6.64887577787392	0.0204980928170113	6.14593429990179	0.0995066239114508
								6.4826523736186	0.0472387735592974	6.0121013234564	0.0500217174294854
								6.31642896936328	0.073617456219399	5.878268347011	0.0771272645942348
								6.15020556510795	0.034389013358966	5.7444353705656	0.0763733491168172
								5.98398216085265	0.0293242225227424	5.61060239412021	0.0817892503665765
								5.81775875659731	0.0650626765634538	5.47676941767481	0.133220406276594
								5.651535352342	0.0774871494717974	5.34293644122942	0.0432709770387332
								5.48531194808669	0.0325107166466829	5.20910346478402	0.0836730880718269
								5.31908854383137	0.0710432218875227	5.07527048833862	0.0983253529514185
								5.15286513957604	0.0932544842378568	4.94143751189323	0.0729329184895345
								4.98664173532072	0.107366199089048	4.80760453544783	0.0555999481499753
								4.8204183310654	0.0882797804144092	4.67377155900243	0.0325692764392152
								4.65419492681008	0.0340964630172539	4.53993858255703	0.0764235041410485
								4.48797152255477	0.0933413123307709	4.40610560611165	0.0766170642673389
								4.32174811829944	0.058061935443062	4.27227262966624	0.0871249806034054
								4.15552471404413	0.0797906712779583	4.13843965322085	0.00467305642021198
								3.98930130978881	0.0540774276892487	4.00460667677545	0.125633981200936
								3.82307790553349	0.104451221030988	3.87077370033006	0.0659133123562693
								3.65685450127817	0.0894933319201254	3.73694072388466	0.0937362977651749
								3.49063109702286	0.0503273603741521	3.60310774743927	0.0761156510713943
								3.32440769276753	0.0497362889596204	3.46927477099387	0.0609094029851646
								3.15818428851221	0.102331243993019	3.33544179454847	0.0376234674901112
								2.9919608842569	0.0561455737110415	3.20160881810308	0.0469684873533214
								2.82573748000157	0.0302509506117902	3.06777584165767	0.0956418674140898
								2.65951407574626	0.108186762791758	2.93394286521229	0.0989004233332227
								2.49329067149094	0.0643262988478426	2.80010988876689	0.0401076576042099
								2.32706726723562	0.0829126957745589	2.66627691232149	0.0619390524612879
								2.1608438629803	0.056328825532883	2.5324439358761	0.10209797394813
								1.99462045872499	0.052429455167799	2.39861095943071	0.0794543656363104
								1.82839705446965	0.0528950336843391	2.2647779829853	0.0551195587787248
								1.66217365021435	0.100236221686187	2.13094500653991	0.105755864999559
								1.49595024595903	0.0204503966725574	1.99711203009452	0.0394648222260198
								1.32972684170369	0.0913553852766514	1.86327905364911	0.0929556976236124
								1.16350343744838	0.0530907834224237	1.72944607720372	0.0303062449709281
								0.99728003319306	0.0940806139349991	1.59561310075832	0.160705913737658
								0.83105662893774	0.109787755701642	1.46178012431293	0.0814589420968896
								0.66483322468242	0.275089356687926	1.32794714786753	0.0616927029974177
								0.49860982042711	0.254118662376106	1.19411417142214	0.125655994148007
								0.33238641617178	0.0748375720576281	1.06028119497673	0.18138730904284
								0.16616301191647	0.0831224017529157	0.92644821853135	0.223332833154479
								-6.03923388500238E-5	0.0660415500157985	0.79261524208595	0.14030684460163
								-0.16628379659417	0.119282597772816	0.65878226564055	0.600780969984159
								-0.33250720084949	0.077638206805898	0.52494928919516	0.715676228084558
								-0.49873060510481	0.0342829974354082	0.39111631274976	0.28981838700057
								-0.66495400936013	0.0240443734345935	0.25728333630436	0.164894081762976
								-0.831177413615451	0.174037881828695	0.12345035985896	0.18611157345869
								-0.99740081787076	0.555031748787651	-0.01038261658642	0.0784088064445267
								-1.16362422212609	0.210950698812905	-0.14421559303183	0.103066537149102
								-1.3298476263814	0.0592585568778224	-0.27804856947722	0.0558138496916143
								-1.49607103063672	0.0662647893590133	-0.41188154592262	0.0809370576949702
								-1.66229443489204	0.0418819708404533	-0.54571452236801	0.153859152773149
								-1.82851783914736	0.14734549599429	-0.67954749881341	0.0642919327151558
								-1.99474124340267	0.120561256199882	-0.813380475258798	0.0774783203653661
								-2.160964647658	0.0665155882777697	-0.947213451704205	0.0994389586445309
								-2.32718805191332	0.0676632813212567	-1.0810464281496	0.0927996905318782
								-2.49341145616863	0.106617445650823	-1.21487940459499	0.0212137152348008
								-2.65963486042397	0.0808323698268268	-1.3487123810404	0.0767697282294012
								-2.82585826467928	0.0564293231045341	-1.48254535748579	0.0570550771944896
								-2.9920816689346	0.0924853570574909	-1.61637833393118	0.0658700846998956
								-3.15830507318992	0.114393775398464	-1.75021131037658	0.125540512757988
								-3.32452847744524	0.0807652447375215	-1.88404428682198	0.052545822181033
								-3.49075188170055	0.0958449473431012	-2.01787726326736	0.0943010865177554
								-3.65697528595588	0.0380265779516685	-2.15171023971277	0.0963602280574187
								-3.8231986902112	0.107407970302589	-2.28554321615817	0.0255639572655525
								-3.98942209446651	0.0278035287084517	-2.41937619260356	0.0225299055906539
								-4.15564549872184	0.0699111875331798	-2.55320916904896	0.142818502675145
								-4.32186890297715	0.0406725909927121	-2.68704214549435	0.0760730376434994
								-4.48809230723247	0.0508585834764318	-2.82087512193975	0.0545389121220096
								-4.65431571148779	0.119963267401415	-2.95470809838515	0.108458339065485
								-4.82053911574311	0.0401065927225371	-3.08854107483054	0.03926181261417
								-4.98676251999842	0.0481635597587692	-3.22237405127593	0.0951881022498459
								-5.15298592425375	0.102916822190434	-3.35620702772134	0.128539449318093
								-5.31920932850906	0.0365887418277995	-3.49004000416672	0.105659939958813
								-5.48543273276438	0.0314679589947263	-3.62387298061212	0.140618725258636
								-5.65165613701971	0.0243506073732774	-3.75770595705753	0.0631599002201705
								-5.81787954127502	0.0734934086625658	-3.89153893350292	0.11150622907369
								-5.98410294553034	0.0869371889233611	-4.02537190994831	0.0642128383464147
								-6.15032634978566	0.0438267183963495	-4.15920488639371	0.153234353591976
								-6.31654975404098	0.0147473708916623	-4.29303786283911	0.083824685350063
								-6.48277315829629	0.0111406096333747	-4.4268708392845	0.0692936658509217
								-6.64899656255162	0.071814508126456	-4.5607038157299	0.059922381621341
								-6.81521996680693	0.069080313169196	-4.69453679217529	0.106793422435438
								-6.98144337106226	0.102040463034961	-4.82836976862069	0.0925733796780739
								-7.14766677531758	0.108368049347308	-4.96220274506609	0.0364908414695236
								-7.3138901795729	0.0758979166436969	-5.09603572151148	0.104856764083899
								-7.48011358382822	0.0329029348348433	-5.22986869795688	0.119498064749297
								-7.64633698808354	0.021100509345231	-5.36370167440228	0.0308481734815458
								-7.81256039233886	0.0656962821207391	-5.49753465084767	0.0352091663594659
								-7.97878379659417	0.0500809974905332	-5.63136762729306	0.0436770739945436
								-8.1450072008495	0.0579914942229303	-5.76520060373847	0.074619372453238
								-8.31123060510481	0.0283106907943091	-5.89903358018386	0.0572165676758299
								-8.47745400936013	0.055845280143216	-6.03286655662925	0.107232943980208
								-8.64367741361545	0.104863507214032	-6.16669953307465	0.0182783251417127
								-8.80990081787077	0.0809964128587279	-6.30053250952005	0.0328361010566396
								-8.97612422212608	0.0528968955986247	-6.43436548596544	0.0580407373234182
								-9.14234762638141	0.0572709480421328	-6.56819846241084	0.0686259537952316
								-9.30857103063673	0.0978410180649604	-6.70203143885624	0.0249504738623939
								-9.47479443489204	0.0639306396472078	-6.83586441530163	0.0830872250151697
								-9.64101783914737	0.0596289779445165	-6.96969739174703	0.0488701288659746
								-9.80724124340268	0.0303152294371482	-7.10353036819242	0.0215893003595433
								-9.973464647658	0.0112259847153758	-7.23736334463782	0.0253847909780623
								-10.1396880519133	0.0576589280448275	-7.37119632108322	0.0621410827431495
								-10.3059114561686	0.0472396805615373	-7.50502929752861	0.0480323978244435
								-10.472134860424	0.0766357972259904	-7.638862273974	0.0258416046412467
								-10.6383582646793	0.0280196599137073	-7.77269525041941	0.0311584918874026
								-10.8045816689346	0.0980854208878863	-7.9065282268648	0.0317670146242273
								-10.9708050731899	0.0208813775705248	-8.04036120331019	0.100762306652202
								-11.1370284774453	0.089891323806445	-8.1741941797556	0.0617209193009515
								-11.3032518817006	0.0978587827530022	-8.30802715620099	0.0748227494463309
								-11.4694752859559	0.0974380645285068	-8.44186013264639	0.0399455423759076
								-11.6356986902112	0.0420965659945632	-8.57569310909178	0.0748824661321754
								-11.8019220944665	0.0432070911000331	-8.70952608553718	0.0622184656013733
								-11.9681454987218	0.109296361014895	-8.84335906198257	0.137823619839712
								-12.1343689029772	0.0166338332946679	-8.97719203842797	0.0556437522178871
								-12.3005923072325	0.0344473786487491	-9.11102501487336	0.115744936874501
								-12.4668157114878	0.0757976105145356	-9.24485799131876	0.058193651808765
								-12.6330391157431	0.0311891580798917	-9.37869096776416	0.113778375982501
								-12.7992625199984	0.0612813184489169	-9.51252394420955	0.0823681874669901
								-12.9654859242538	0.025772195480142	-9.64635692065495	0.11277254345385
								-13.1317093285091	0.0875214448506849	-9.78018989710035	0.0995409664636009
								-13.2979327327644	0.0493154947234434	-9.91402287354574	0.0183378380854176
								-13.4641561370197	0.0619391071036804	-10.0478558499911	0.0420940370943902
								-13.630379541275	0.0100116136838846	-10.1816888264365	0.155171703985038
								-13.7966029455303	0.0465021147510352	-10.3155218028819	0.0465247901891728
								-13.9628263497857	0.0438704665164466	-10.4493547793273	0.0665389670171178
								-14.129049754041	0.0265159909118693	-10.5831877557727	0.0422228397848731
								-14.2952731582963	0.0474223426094585	-10.7170207322181	0.0557422113056997
								-14.4614965625516	0.0658222499920173	-10.8508537086635	0.034341339410227
								-14.6277199668069	0.0612647455120154	-10.9846866851089	0.0372331637620216
								-14.7939433710623	0.0784260476741455	-11.1185196615543	0.0708690070820753
								-14.9601667753176	0.09280339249412	-11.2523526379997	0.0400598604456787
								-15.1263901795729	0.071801833827102	-11.3861856144451	0.0625411170745772
								-15.2926135838282	0.0226217721961669	-11.5200185908905	0.0913762847189177
								-15.4588369880835	0.0625387684255628	-11.6538515673359	0.0548218398444054
								-15.6250603923389	0.0661069421851782	-11.7876845437813	0.116315138423982
								-15.7912837965942	0.0660102711531284	-11.9215175202267	0.0413688616459406
								-15.9575072008495	0.0432557942098516	-12.0553504966721	0.0964333862345531
								-16.1237306051048	0.0284732167056972	-12.1891834731175	0.137855659774492
								-16.2899540093601	0.0520118659982684	-12.3230164495629	0.0377993920988325
								-16.4561774136154	0.0561265267753743	-12.4568494260083	0.141417829628855
								-16.6224008178708	0.0264752089633001	-12.5906824024537	0.1101222044602
								-16.7886242221261	0.00947772607155759	-12.7245153788991	0.0382321137561553
								-16.9548476263814	0.0942510868681965	-12.8583483553445	0.0555136421498465
								-17.1210710306367	0.0406436429867647	-12.9921813317899	0.0994993839784203
								-17.2872944348921	0.125276098386825	-13.1260143082353	0.108550305929404
								-17.4535178391474	0.0433238836689988	-13.2598472846806	0.114052969965175
								-17.6197412434027	0.0400773432212253	-13.393680261126	0.0533276961181107
								-17.785964647658	0.0247833158560145	-13.5275132375714	0.0831849492793176
								-17.9521880519133	0.0461249835851689	-13.6613462140168	0.0613835667028738
								-18.1184114561687	0.111308695743634	-13.7951791904622	0.0719723109399794
								-18.284634860424	0.0582378434441787	-13.9290121669076	0.0668848032654508
								-18.4508582646793	0.0876213125673016	-14.062845143353	0.0729713356665042
								-18.6170816689346	0.0356665638628753	-14.1966781197984	0.0619417708524221
								-18.7833050731899	0.0138021066568798	-14.3305110962438	0.0248952849408872
								-18.9495284774452	0.125647246321323	-14.4643440726892	0.0903667412990126
								-19.1157518817006	0.0450337787685375	-14.5981770491346	0.0196592792367611
								-19.2819752859559	0.0980887780672018	-14.73201002558	0.135275503966501
								-19.4481986902112	0.0928566910633586	-14.8658430020254	0.069013531112995
								-19.6144220944665	0.0537611602243282	-14.9996759784708	0.0424525835375887
								-19.7806454987218	0.0704337668642823	-15.1335089549162	0.0489528466927728
								-19.9468689029772	0.0540263372375789	-15.2673419313616	0.0335544606442945
								-20.1130923072325	0.00871112778609448	-15.401174907807	0.0437955081816666
								-20.2793157114878	0.0784746242539503	-15.5350078842524	0.0349518123931409
								-20.4455391157431	0.0590854830069439	-15.6688408606978	0.0105044826402664
								-20.6117625199984	0.0425613116028179	-15.8026738371432	0.0680690857895324
								-20.7779859242537	0.0806589899142614	-15.9365068135886	0.0444678096851798
								-20.9442093285091	0.0877421629995005	-16.070339790034	0.0284722023489648
								-21.1104327327644	0.0639076204780719	-16.2041727664794	0.0857798636400051
								-21.2766561370197	0.0988388445743074	-16.3380057429248	0.107901892014163
								-21.442879541275	0.0669093492488929	-16.4718387193701	0.0520067898615819
								-21.6091029455304	0.0492236936078595	-16.6056716958156	0.0959369328653523
								-21.7753263497857	0.0042249977612116	-16.7395046722609	0.0600490873880273
								-21.941549754041	0.0224723953235259	-16.8733376487063	0.103564745713687
								-22.1077731582963	0.132032247953794	-17.0071706251517	0.0761179870898579
								-22.2739965625516	0.0467724507967502	-17.1410036015971	0.0976965491776147
								-22.4402199668069	0.0776261356936413	-17.2748365780425	0.0722359925560327
								-22.6064433710623	0.089787641023031	-17.4086695544879	0.0288457653638938
								-22.7726667753176	0.0440312920962423	-17.5425025309333	0.061729174252364
								-22.9388901795729	0.0193502981426874	-17.6763355073787	0.0581040984998608
								-23.1051135838282	0.0290486420806325	-17.8101684838241	0.010241613921694
								-23.2713369880835	0.0872415116503726	-17.9440014602695	0.00354023741323868
								-23.4375603923389	0.0550414446115088	-18.0778344367149	0.0559655990096399
								-23.6037837965942	0.104589663965985	-18.2116674131603	0.0840618084975142
								-23.7700072008495	0.0396325904200983	-18.3455003896057	0.0517325131206727
								-23.9362306051048	0.107215932681506	-18.4793333660511	0.0696185428869317
								-24.1024540093601	0.0572179315751586	-18.6131663424965	0.0590349799863127
								-24.2686774136155	0.0240110140488175	-18.7469993189419	0.0209566677313448
								-24.4349008178708	0.0842882368089902	-18.8808322953873	0.125727881117582
								-24.6011242221261	0.0293318651263208	-19.0146652718327	0.129417815614385
								-24.7673476263814	0.121811131942466	-19.1484982482781	0.129481600692554
								-24.9335710306367	0.030442324375772	-19.2823312247235	0.0676905953252854
								-25.0997944348921	0.08101966399354	-19.4161642011689	0.0475573115577815
								-25.2660178391474	0.00979639228839884	-19.5499971776143	0.0864141001241403
								-25.4322412434027	0.10070399735726	-19.6838301540597	0.0912878997718485
								-25.598464647658	0.0406420114067239	-19.8176631305051	0.083061878020511
								-25.7646880519133	0.0132735913629066	-19.9514961069505	0.0794643621013317
								-25.9309114561686	0.0306873571761232	-20.0853290833958	0.0406535467057185
								-26.097134860424	0.0379105726106795	-20.2191620598413	0.112227017501858
								-26.2633582646793	0.0134819088194266	-20.3529950362866	0.0130447598930199
								-26.4295816689346	0.0344664830988425	-20.486828012732	0.0748510729753485
								-26.5958050731899	0.0508308344474263	-20.6206609891774	0.0446696496652853
								-26.7620284774452	0.0250382027883122	-20.7544939656228	0.0789896485422427
								-26.9282518817006	0.059382228129913	-20.8883269420682	0.0495312961193068
								-27.0944752859559	0.0339937299028659	-21.0221599185136	0.0856909714497662
								-27.2606986902112	0.0791422521641945	-21.155992894959	0.132406873029012
								-27.4269220944665	0.0302588538606079	-21.2898258714044	0.122341296661287
								-27.5931454987218	0.0548717091882953	-21.4236588478498	0.0405413800290213
								-27.7593689029772	0.0448379289737781	-21.5574918242952	0.0977593127359034
								-27.9255923072325	0.0222895616418149	-21.6913248007406	0.0977835505840955
								-28.0918157114878	0.0449324980509073	-21.825157777186	0.0203514167652735
								-28.2580391157431	0.0439981794797501	-21.9589907536314	0.110031037114445
								-28.4242625199984	0.0280655447465182	-22.0928237300768	0.0427932960897624
								-28.5904859242538	0.0120804489932063	-22.2266567065222	0.0610661441797439
								-28.7567093285091	0.175837548987135	-22.3604896829676	0.0824461340595011
								-28.9229327327644	0.0703568193294749	-22.494322659413	0.0433916445970999
								-29.0891561370197	0.0343788118453999	-22.6281556358584	0.0334279828623802
								-29.255379541275	0.0734822675560513	-22.7619886123038	0.0575167240393828
								-29.4216029455304	0.0231984608159418	-22.8958215887492	0.00489331059684116
								-29.5878263497857	0.0475289179481238	-23.0296545651946	0.0890941420438199
								-29.754049754041	0.0436677555960238	-23.16348754164	0.0478671907638725
								-29.9202731582963	0.0832822576614703	-23.2973205180854	0.0849141538431861
								-30.0864965625516	0.0414961983014579	-23.4311534945308	0.0170156346430277
								-30.252719966807	0.111938893129086	-23.5649864709762	0.0544361686053182
								-30.4189433710623	0.0804766461952304	-23.6988194474215	0.0303527437738879
								-30.5851667753176	0.0883602387666765	-23.8326524238669	0.0565408880236296
								-30.7513901795729	0.0260948385845583	-23.9664854003123	0.0804479666590546
								-30.9176135838282	0.0879935359185896	-24.1003183767577	0.0502780503873228
								-31.0838369880835	0.0246470904803354	-24.2341513532031	0.0157273426855655
								-31.2500603923389	0.0309597917597106	-24.3679843296485	0.175187651507884
								-31.4162837965942	0.0346494591543967	-24.5018173060939	0.0791306029167943
								-31.5825072008495	0.0731081334801976	-24.6356502825393	0.0867989980695301
								-31.7487306051048	0.0307056634076952	-24.7694832589847	0.0419372050598162
								-31.9149540093601	0.0203940679853747	-24.9033162354301	0.100774106391086
								-32.0811774136155	0.0695305997641042	-25.0371492118755	0.15462457518453
								-32.2474008178708	0.0298789446718554	-25.1709821883209	0.108805774270208
								-32.4136242221261	0.00352444168300101	-25.3048151647663	0.0837158391408664
								-32.5798476263814	0.0528820719703624	-25.4386481412117	0.0442115310275188
								-32.7460710306367	0.0643199408838563	-25.5724811176571	0.132452767278256
								-32.9122944348921	0.0274350417090507	-25.7063140941025	0.135453991127222
								-33.0785178391474	0.0209324981449187	-25.8401470705479	0.041054858111256
								-33.2447412434027	0.106212094331153	-25.9739800469933	0.15680351100761
								-33.410964647658	0.0504168350692609	-26.1078130234387	0.137690795226225
								-33.5771880519133	0.0523220741510187	-26.2416459998841	0.0599837876809306
								-33.7434114561686	0.0875372349141273	-26.3754789763295	0.0903448740608244
								-33.909634860424	0.0610796910166393	-26.5093119527749	0.0502323051079809
								-34.0758582646793	0.0382671590497253	-26.6431449292203	0.0177760328359721
								-34.2420816689346	0.0517052191225261	-26.7769779056657	0.0426979916550784
								-34.4083050731899	0.0172430052437479	-26.9108108821111	0.0674388886169996
								-34.5745284774452	0.0456160683342802	-27.0446438585564	0.0646516438239515
								-34.7407518817006	0.0649271294409665	-27.1784768350018	0.0363765407015616
								-34.9069752859559	0.083448830396048	-27.3123098114472	0.069476770782765
								-35.0731986902112	0.112193435310347	-27.4461427878926	0.0220481270675915
								-35.2394220944665	0.0517466414873764	-27.579975764338	0.0932119840565533
								-35.4056454987218	0.0215052388301695	-27.7138087407834	0.0576763639437366
								-35.5718689029772	0.0371854540723957	-27.8476417172288	0.0166211109792813
								-35.7380923072325	0.0218276908355055	-27.9814746936742	0.0494551443037959
								-35.9043157114878	0.0307842931801866	-28.1153076701196	0.111029780972363
								-36.0705391157431	0.0990244341266305	-28.249140646565	0.147650537534864
								-36.2367625199984	0.0674885747383174	-28.3829736230104	0.0126256291016597
								-36.4029859242538	0.0614188297110812	-28.5168065994558	0.141327536907704
								-36.5692093285091	0.0948111221611826	-28.6506395759012	0.0539470702064786
								-36.7354327327644	0.0483271453724314	-28.7844725523466	0.0975118463702356
								-36.9016561370197	0.0870966284964145	-28.918305528792	0.139217327360297
								-37.067879541275	0.0545373175889421	-29.0521385052374	0.00797236080334088
								-37.2341029455304	0.0402980586940846	-29.1859714816828	0.0729126985175965
								-37.4003263497857	0.127779615464455	-29.3198044581282	0.0756335407827523
								-37.566549754041	0.037377068327466	-29.4536374345736	0.0288094751549205
								-37.7327731582963	0.0587917968942729	-29.587470411019	0.0326745426583003
								-37.8989965625516	0.0409083662325623	-29.7213033874644	0.0969897372060577
								-38.0652199668069	0.0917912177898339	-29.8551363639098	0.0412141538997671
								-38.2314433710623	0.058600230957637	-29.9889693403552	0.0168707186986407
								-38.3976667753176	0.0530525713047471	-30.1228023168006	0.182262354080479
								-38.5638901795729	0.0766607222044904	-30.256635293246	0.129575155173681
								-38.7301135838282	0.0280030266657423	-30.3904682696914	0.0788056906656974
								-38.8963369880836	0.0264507538030159	-30.5243012461367	0.0651628980807568
								-39.0625603923389	0.0352004750791827	-30.6581342225821	0.0785807090350495
								-39.2287837965942	0.0466344240410942	-30.7919671990275	0.0180415037965688
								-39.3950072008495	0.0949396677902217	-30.9258001754729	0.110057509542336
								-39.5612306051048	0.0974283736581325	-31.0596331519183	0.0965123688575869
								-39.7274540093601	0.0653920571752602	-31.1934661283637	0.0682086390696623
								-39.8936774136155	0.0595770684734468	-31.3272991048091	0.0278590768128808
								-40.0599008178708	0.0592006303146969	-31.4611320812545	0.120796322793081
								-40.2261242221261	0.0958489226197328	-31.5949650576999	0.0465959938301598
								-40.3923476263814	0.0882080316871437	-31.7287980341453	0.047236584994726
								-40.5585710306367	0.0813170038990009	-31.8626310105907	0.16185610840488
								-40.7247944348921	0.0211379513427409	-31.9964639870361	0.0505667877366467
								-40.8910178391474	0.0672168304751139	-32.1302969634815	0.0670990262665107
								-41.0572412434027	0.0619168343712374	-32.2641299399269	0.0387789098185624
								-41.223464647658	0.0264318567623123	-32.3979629163723	0.0653440311434546
								-41.3896880519133	0.142843889866146	-32.5317958928177	0.0922816480854091
								-41.5559114561687	0.0193739081668689	-32.6656288692631	0.0404547696988706
								-41.722134860424	0.0770825983327734	-32.7994618457085	0.0792548134596719
								-41.8883582646793	0.0477375621324092	-32.9332948221539	0.0509075679638246
								-42.0545816689346	0.0828842385312536	-33.0671277985993	0.0201092966202335
								-42.2208050731899	0.0329265087750631	-33.2009607750447	0.0264235168482869
								-42.3870284774452	0.0891559179535803	-33.3347937514901	0.0956678118679624
								-42.5532518817006	0.0297065924356213	-33.4686267279355	0.055390654348888
								-42.7194752859559	0.0402304726711836	-33.6024597043809	0.0379054838688253
								-42.8856986902112	0.0695890714652562	-33.7362926808263	0.107149252049249
								-43.0519220944665	0.0866808330630124	-33.8701256572716	0.136116560468722
								-43.2181454987218	0.0471296484155694	-34.003958633717	0.130169855591951
								-43.3843689029772	0.0846672903768163	-34.1377916101624	0.0310730669196752
								-43.5505923072325	0.0593488868558014	-34.2716245866078	0.158564618161827
								-43.7168157114878	0.078657770000911	-34.4054575630532	0.0416875196754897
								-43.8830391157431	0.0262762303164201	-34.5392905394986	0.0509334146770156
								-44.0492625199984	0.0401466075048615	-34.673123515944	0.054817739005758
								-44.2154859242538	0.0576320462907703	-34.8069564923894	0.0636911136313071
								-44.3817093285091	0.0119508504433787	-34.9407894688348	0.069962570390161
								-44.5479327327644	0.0813761449418822	-35.0746224452802	0.0814035083490239
								-44.7141561370197	0.0145486139413856	-35.2084554217256	0.020666900852499
								-44.880379541275	0.065510719568943	-35.342288398171	0.0826598001722272
								-45.0466029455304	0.0571075253377576	-35.4761213746164	0.042006592130073
								-45.2128263497857	0.0392027113494849	-35.6099543510618	0.103986846159091
								-45.379049754041	0.0544504611106258	-35.7437873275072	0.077028739210188
								-45.5452731582963	0.0412013404654571	-35.8776203039526	0.0467832040480008
								-45.7114965625516	0.107786048818819	-36.011453280398	0.117481721582694
								-45.877719966807	0.0220967571787091	-36.1452862568434	0.158814512503781
								-46.0439433710623	0.0420986448715938	-36.2791192332888	0.0260702904947367
								-46.2101667753176	0.0588192325869994	-36.4129522097342	0.0465834111685005
								-46.3763901795729	0.0599535658482815	-36.5467851861796	0.119568091695121
								-46.5426135838282	0.0402378012902057	-36.680618162625	0.0619531743556127
								-46.7088369880835	0.0244109391165059	-36.8144511390704	0.0224951507637486
								-46.8750603923389	0.068128127991443	-36.9482841155158	0.127416348753042
								-47.0412837965942	0.0248060855379346	-37.0821170919611	0.0780305235131011
								-47.2075072008495	0.0589999483294291	-37.2159500684065	0.111404155122804
								-47.3737306051048	0.0206123044021436	-37.349783044852	0.0945216364593932
								-47.5399540093601	0.110154288626363	-37.4836160212973	0.0426107705650166
								-47.7061774136155	0.0431582169153077	-37.6174489977427	0.104634783527298
								-47.8724008178708	0.0423469407643964	-37.7512819741881	0.169608034311186
								-48.0386242221261	0.0773069485325034	-37.8851149506335	0.0670728791791982
								-48.2048476263814	0.105233568613158	-38.0189479270789	0.0599085747701968
								-48.3710710306367	0.0227447003656288	-38.1527809035243	0.156072452458993
								-48.5372944348921	0.0479539543896967	-38.2866138799697	0.0746266849878337
								-48.7035178391474	0.045725180607527	-38.4204468564151	0.00779492658668655
								-48.8697412434027	0.0422312138311092	-38.5542798328605	0.0856044368998878
								-49.035964647658	0.00850306053844979	-38.6881128093059	0.0994070720836594
								-49.2021880519133	0.15032758886185	-38.8219457857513	0.0866051019381076
								-49.3684114561687	0.0874804432121537	-38.9557787621967	0.157909334732127
								-49.534634860424	0.113254171090671	-39.0896117386421	0.0868137149800918
								-49.7008582646793	0.111624018341063	-39.2234447150875	0.13150608312202
								-49.8670816689346	0.132818898759301	-39.3572776915329	0.0224352062784351
								-50.0333050731899	0.0205374309013709	-39.4911106679783	0.122918976271716
								-50.1995284774452	0.00875425727445582	-39.6249436444237	0.0186205219940445
								-50.3657518817006	0.115721804819992	-39.7587766208691	0.0736245521127466
								-50.5319752859559	0.088756467532289	-39.8926095973145	0.121917363587975
								-50.6981986902112	0.0702402010312438	-40.0264425737599	0.0056018477376033
								-50.8644220944665	0.0963119138911066	-40.1602755502053	0.012599247465746
								-51.0306454987218	0.0785194088722359	-40.2941085266507	0.144519727705293
								-51.1968689029772	0.0769309879553126	-40.4279415030961	0.027273257370442
								-51.3630923072325	0.116181229867859	-40.5617744795415	0.131426902393788
								-51.5293157114878	0.0989266272628737	-40.6956074559869	0.105016759993134
								-51.6955391157431	0.0499067824067091	-40.8294404324322	0.0657014527961012
								-51.8617625199984	0.0384468270841784	-40.9632734088776	0.117039996783944
								-52.0279859242538	0.01276296736795	-41.097106385323	0.0834806188153919
								-52.1942093285091	0.0130028642339302	-41.2309393617684	0.0723114515740867
								-52.3604327327644	0.0553475607121345	-41.3647723382138	0.0822528369515789
								-52.5266561370197	0.040665160315808	-41.4986053146592	0.145442114815005
								-52.692879541275	0.0820279940942705	-41.6324382911046	0.106799396569166
								-52.8591029455304	0.0789922390622901	-41.76627126755	0.0586139140655017
								-53.0253263497857	0.0454101111777261	-41.9001042439954	0.0736852750599164
								-53.191549754041	0.0285534441556303	-42.0339372204408	0.0394578478696593
								-53.3577731582963	0.0387736818414603	-42.1677701968862	0.0764449210084729
								-53.5239965625516	0.0201899094265687	-42.3016031733316	0.0480061486300465
								-53.690219966807	0.0289145580762911	-42.435436149777	0.0981240055326428
								-53.8564433710623	0.092577092104245	-42.5692691262224	0.0954674974144857
								-54.0226667753176	0.0211011507591336	-42.7031021026678	0.0872589657753315
								-54.1888901795729	0.0615654844778688	-42.8369350791132	0.181410767363805
								-54.3551135838282	0.0399512467784597	-42.9707680555586	0.0440535820196143
								-54.5213369880836	0.030293658958185	-43.104601032004	0.101618619072346
								-54.6875603923389	0.0143539382999077	-43.2384340084494	0.0988538091203683
								-54.8537837965942	0.0153177982132402	-43.3722669848948	0.0630478716720886
								-55.0200072008495	0.0364144579540386	-43.5060999613402	0.0485751712479068
								-55.1862306051048	0.0508242042971432	-43.6399329377856	0.0559576587238143
								-55.3524540093601	0.0886904844448693	-43.773765914231	0.0474159247291413
								-55.5186774136155	0.0211764296699721	-43.9075988906764	0.101930860467361
								-55.6849008178708	0.0910011820577979	-44.0414318671218	0.0195855016570483
								-55.8511242221261	0.0345258245145968	-44.1752648435672	0.142640068884041
								-56.0173476263814	0.010376759959479	-44.3090978200125	0.0136300403815411
								-56.1835710306367	0.113931907293616	-44.4429307964579	0.189791255162129
								-56.3497944348921	0.0779817458876806	-44.5767637729033	0.092002987255089
								-56.5160178391474	0.0172919580698856	-44.7105967493487	0.0182223672454142
								-56.6822412434027	0.0492178792252937	-44.8444297257941	0.0832957139225358
								-56.848464647658	0.0131684293938631	-44.9782627022395	0.0747345287153622
								-57.0146880519133	0.0841665978572011	-45.1120956786849	0.0942814912295302
								-57.1809114561687	0.0779757549747428	-45.2459286551303	0.0386231666332509
								-57.347134860424	0.050422584963754	-45.3797616315757	0.0396813667543902
								-57.5133582646793	0.0278265935622458	-45.5135946080211	0.108361328009031
								-57.6795816689346	0.0318814169836604	-45.6474275844665	0.0551163472110517
								-57.8458050731899	0.0802026237763598	-45.7812605609119	0.0838734915032642
								-58.0120284774452	0.0255166563216993	-45.9150935373573	0.0742440769205508
								-58.1782518817006	0.0666484869355665	-46.0489265138027	0.0567244489946017
								-58.3444752859559	0.0456128789011715	-46.1827594902481	0.127760024325022
								-58.5106986902112	0.0917175046434295	-46.3165924666935	0.0174342157299627
								-58.6769220944665	0.0798135777658714	-46.4504254431389	0.0259235343928031
								-58.8431454987219	0.0917687173114816	-46.5842584195843	0.0524889325310398
								-59.0093689029772	0.0200749888946918	-46.7180913960297	0.0406821695957221
								-59.1755923072325	0.0492317437032519	-46.8519243724751	0.0879462563409987
								-59.3418157114878	0.066746665253982	-46.9857573489205	0.0404949899497592
								-59.5080391157431	0.0314014749517142	-47.1195903253659	0.013084427057845
								-59.6742625199984	0.112223923874341	-47.2534233018113	0.106257262617446
								-59.8404859242538	0.0322102139458865	-47.3872562782566	0.113383110457172
								-60.0067093285091	0.0373140485265482	-47.5210892547021	0.0915495859350155
								-60.1729327327644	0.0698445120050006	-47.6549222311475	0.0893571523592796
								-60.3391561370197	0.0849284049700191	-47.7887552075928	0.0419803097724742
								-60.505379541275	0.00915182046451304	-47.9225881840382	0.0362013581279756
								-60.6716029455304	0.0859943031158277	-48.0564211604836	0.18112570349285
								-60.8378263497857	0.111654022591449	-48.190254136929	0.083190665952772
								-61.004049754041	0.0665684371239875	-48.3240871133744	0.0402029643894624
								-61.1702731582963	0.0454088810280657	-48.4579200898198	0.143179480769503
								-61.3364965625516	0.145357038711858	-48.5917530662652	0.116810020626331
								-61.502719966807	0.134459246241076	-48.7255860427106	0.328462222502833
								-61.6689433710623	0.111109785624712	-48.859419019156	0.123619061382378
								-61.8351667753176	0.0203257405291872	-48.9932519956014	0.0900231982832645
								-62.0013901795729	0.0505211230433288	-49.1270849720468	0.0294395027093472
								-62.1676135838282	0.078736744376127	-49.2609179484922	0.0397933353029108
								-62.3338369880835	0.0848880409039037	-49.3947509249376	0.055203922637147
								-62.5000603923389	0.051218773377876	-49.528583901383	0.0333173508765644
								-62.6662837965942	0.0332174099828958	-49.6624168778284	0.090870648786173
								-62.8325072008495	0.0447893926582854	-49.7962498542738	0.0230723890595052
								-62.9987306051048	0.0858325872048116	-49.9300828307192	0.141832167157052
								-63.1649540093601	0.0373837433974054	-50.0639158071646	0.100087112791585
								-63.3311774136155	0.0298686323351398	-50.19774878361	0.0436858677270096
								-63.4974008178708	0.044323514953085	-50.3315817600554	0.111361527522425
								-63.6636242221261	0.0156022695036685	-50.4654147365008	0.0818209465530101
								-63.8298476263814	0.0809327040419893	-50.5992477129462	0.10026857598157
								-63.9960710306367	0.0861490243017495	-50.7330806893916	0.0260435730451238
								-64.1622944348921	0.0716080529213274	-50.866913665837	0.0971048214973032
								-64.3285178391474	0.0891057901468939	-51.0007466422824	0.0389132893942248
								-64.4947412434027	0.00900364025198431	-51.1345796187278	0.177767260927923
								-64.660964647658	0.0351267632637203	-51.2684125951731	0.0582823737058558
								-64.8271880519133	0.0737378836753442	-51.4022455716185	0.0749120721446964
								-64.9934114561687	0.0423067884953243	-51.5360785480639	0.0695267910743761
								-65.159634860424	0.0963417459679378	-51.6699115245093	0.0323284479903249
								-65.3258582646793	0.0949730494020911	-51.8037445009547	0.0802959346770698
								-65.4920816689346	0.0620118984651933	-51.9375774774001	0.0629740167543047
								-65.6583050731899	0.0667767498280808	-52.0714104538455	0.0634182837777801
								-65.8245284774453	0.0515218317234826	-52.2052434302909	0.0783384229235363
								-65.9907518817006	0.022267432183962	-52.3390764067363	0.0176170378856964
								-66.1569752859559	0.112718250846574	-52.4729093831817	0.0458383855947439
								-66.3231986902112	0.0345179822096817	-52.6067423596271	0.0415665877177087
								-66.4894220944665	0.0424447088299049	-52.7405753360725	0.0399675523250349
								-66.6556454987219	0.108708025970256	-52.8744083125179	0.123626215602817
								-66.8218689029772	0.0175273893249423	-53.0082412889633	0.0637765562817414
								-66.9880923072325	0.0926010130835014	-53.1420742654087	0.0303442378541291
								-67.1543157114878	0.0291766374733972	-53.2759072418541	0.168708182842026
								-67.3205391157431	0.0144489280877367	-53.4097402182995	0.0503519713193482
								-67.4867625199985	0.0681288132900723	-53.5435731947449	0.0837274576892925
								-67.6529859242538	0.0702729458483975	-53.6774061711903	0.067587670151914
								-67.8192093285091	0.0736097364781805	-53.8112391476357	0.131972211750989
								-67.9854327327644	0.0311714013104311	-53.9450721240811	0.0302388616269321
								-68.1516561370197	0.0810253430696487	-54.0789051005265	0.0421741775457198
								-68.317879541275	0.0327446127427242	-54.2127380769719	0.0221969627118312
								-68.4841029455304	0.0525603416420236	-54.3465710534173	0.090184511938836
								-68.6503263497857	0.0487286726380529	-54.4804040298627	0.062418226595934
								-68.816549754041	0.0536355086324296	-54.614237006308	0.0502165386031772
								-68.9827731582963	0.0459128242511245	-54.7480699827535	0.053456810049228
								-69.1489965625516	0.0610312743841824	-54.8819029591989	0.0588816264234985
								-69.315219966807	0.0537575554211193	-55.0157359356442	0.0613949033130757
								-69.4814433710623	0.0195151046460774	-55.1495689120896	0.129439728296102
								-69.6476667753176	0.0387765907236483	-55.283401888535	0.122168593833285
								-69.8138901795729	0.0158163290414219	-55.4172348649804	0.0569568463059158
								-69.9801135838282	0.00385079015933064	-55.5510678414258	0.0909411716608255
								-70.1463369880836	0.0771087511443542	-55.6849008178712	0.0956233720561959
								-70.3125603923389	0.0725426875915848	-55.8187337943166	0.0985739333464208
								-70.4787837965942	0.0471498100026507	-55.952566770762	0.0765673977575645
								-70.6450072008495	0.0531315309329216	-56.0863997472074	0.107271566284608
								-70.8112306051048	0.0264086431525731	-56.2202327236528	0.0207129416834791
								-70.9774540093602	0.0182452968025779	-56.3540657000982	0.11627497260398
								-71.1436774136155	0.0642448053065857	-56.4878986765436	0.0649192529624307
								-71.3099008178708	0.108658017846782	-56.621731652989	0.0855031230045891
								-71.4761242221261	0.041951101283029	-56.7555646294344	0.013230571703476
								-71.6423476263814	0.0117721119284408	-56.8893976058798	0.0534882823129492
								-71.8085710306368	0.0608188695895921	-57.0232305823252	0.0433295564678285
								-71.9747944348921	0.107200829594349	-57.1570635587706	0.077278350343536
								-72.1410178391474	0.0514423215218154	-57.290896535216	0.155427285578558
								-72.3072412434027	0.0884655146162233	-57.4247295116614	0.0884499975441706
								-72.473464647658	0.0672837909605361	-57.5585624881068	0.0593486521766527
								-72.6396880519134	0.0670149107721933	-57.6923954645522	0.0391950714186148
								-72.8059114561687	0.0624199573233516	-57.8262284409976	0.0520591411476719
								-72.972134860424	0.0702512129214042	-57.960061417443	0.0571186861038369
								-73.1383582646793	0.0332352541488815	-58.0938943938883	0.0451781844909071
								-73.3045816689346	0.0427916666780593	-58.2277273703337	0.0584714688388958
								-73.4708050731899	0.0471429265808706	-58.3615603467791	0.0701388550850306
								-73.6370284774453	0.111428132164967	-58.4953933232245	0.0690772052027125
								-73.8032518817006	0.0352634051207462	-58.6292262996699	0.0627400741962739
								-73.9694752859559	0.0833245653858122	-58.7630592761153	0.0591624341481538
								-74.1356986902112	0.0180843370810705	-58.8968922525607	0.117088276109928
								-74.3019220944665	0.0378695167159882	-59.0307252290061	0.0763875762009591
								-74.4681454987219	0.0725158928191795	-59.1645582054515	0.0215601682752468
								-74.6343689029772	0.0451635212708254	-59.2983911818969	0.137790108680613
								-74.8005923072325	0.0520617059025175	-59.4322241583423	0.02303254336734
								-74.9668157114878	0.0712104331416342	-59.5660571347877	0.0902015115840373
								-75.1330391157431	0.0292650017051432	-59.6998901112331	0.0498032258572732
								-75.2992625199984	0.0583778397866766	-59.8337230876785	0.013552203115997
								-75.4654859242538	0.0197288159440345	-59.9675560641239	0.0953301834655614
								-75.6317093285091	0.0964557966966265	-60.1013890405693	0.026262005377387
								-75.7979327327644	0.0318149567893248	-60.2352220170147	0.127090002814111
								-75.9641561370197	0.0548262223390147	-60.3690549934601	0.0287466473544584
								-76.130379541275	0.0312227472527937	-60.5028879699055	0.122210003924827
								-76.2966029455304	0.0778714118353035	-60.6367209463509	0.0931544703305485
								-76.4628263497857	0.0604578492747206	-60.7705539227963	0.0825328298915269
								-76.629049754041	0.0824452158595202	-60.9043868992417	0.0279131664200329
								-76.7952731582963	0.113278959111552	-61.0382198756871	0.0576437458464324
								-76.9614965625516	0.052879168739384	-61.1720528521325	0.111840327739187
								-77.127719966807	0.0691257065989995	-61.3058858285779	0.0410238564059936
								-77.2939433710623	0.131554189961936	-61.4397188050233	0.0601862054567007
								-77.4601667753176	0.0885943769234025	-61.5735517814686	0.0325770962403095
								-77.6263901795729	0.0725205792189901	-61.707384757914	0.0229368328714014
								-77.7926135838282	0.0642275673039382	-61.8412177343594	0.164582344172
								-77.9588369880836	0.0957240551018793	-61.9750507108048	0.10080834320896
								-78.1250603923389	0.061106540557038	-62.1088836872502	0.0529076856136003
								-78.2912837965942	0.0519490755761464	-62.2427166636956	0.0489012638301548
								-78.4575072008495	0.0376605641461638	-62.376549640141	0.167759248835007
								-78.6237306051048	0.0401057257223347	-62.5103826165864	0.141211917868277
								-78.7899540093602	0.0401446962130264	-62.6442155930318	0.0733521757504172
								-78.9561774136155	0.0196863229131574	-62.7780485694772	0.0663125341006968
								-79.1224008178708	0.0938827063219076	-62.9118815459226	0.0833456566349816
								-79.2886242221261	0.0483277451457693	-63.045714522368	0.0763117872438131
								-79.4548476263814	0.0742332683678918	-63.1795474988134	0.0769779403319035
								-79.6210710306368	0.0910234876598453	-63.3133804752588	0.157551550767915
								-79.7872944348921	0.0966677231801181	-63.4472134517042	0.0337504627195717
								-79.9535178391474	0.0160850691152474	-63.5810464281496	0.116847104181981
								-80.1197412434027	0.0565006947898186	-63.714879404595	0.0445352587143449
								-80.285964647658	0.0431260592409271	-63.8487123810404	0.0632474786515383
								-80.4521880519133	0.115478485752517	-63.9825453574858	0.12483378930378
								-80.6184114561687	0.100855781491732	-64.1163783339312	0.0397135570570545
								-80.784634860424	0.0880079132186593	-64.2502113103766	0.0117725463269419
								-80.9508582646793	0.0378302062183961	-64.384044286822	0.0408332682082042
								-81.1170816689346	0.0791464839825849	-64.5178772632674	0.0478926316899098
								-81.2833050731899	0.0555116937921518	-64.6517102397128	0.046236504877137
								-81.4495284774453	0.0342383063012133	-64.7855432161582	0.0958263187895537
								-81.6157518817006	0.01989763562201	-64.9193761926036	0.0981275140427989
								-81.7819752859559	0.0637892245291984	-65.0532091690489	0.0579722703846987
								-81.9481986902112	0.0413150472008771	-65.1870421454943	0.105457748813688
								-82.1144220944665	0.0549360779768068	-65.3208751219397	0.0815800757294754
								-82.2806454987219	0.0812897650687899	-65.4547080983851	0.00164266425769746
								-82.4468689029772	0.0725432077079381	-65.5885410748305	0.114812178440596
								-82.6130923072325	0.0541397883521324	-65.7223740512759	0.118972862864417
								-82.7793157114878	0.0179922139665563	-65.8562070277213	0.0876989652874967
								-82.9455391157431	0.138267311992347	-65.9900400041667	0.0584575912371033
								-83.1117625199985	0.111211800904408	-66.1238729806121	0.0921400372760962
								-83.2779859242538	0.0310979716880509	-66.2577059570575	0.120001155042727
								-83.4442093285091	0.165800005139912	-66.3915389335029	0.262676638053593
