# Supplementary material for: High-resolution spectroscopy of single nuclear spins via sequential weak measurements
Source: Nat Commun. 2019 Feb 5;10:594. doi: 10.1038/s41467-019-08544-z (PMC6363762; doi:10.1038/s41467-019-08544-z)
Supplement: Supplementary file 3 — Source Data [file 41467_2019_8544_MOESM3_ESM.zip › SI/FigS5/FigS5_KDD2_170deg.txt]

55.0399344529409	0.583372778312248
54.8309713556911	0.287527012888379
54.6220082584415	0.506443431627513
54.4130451611917	0.653938791779538
54.204082063942	0.658220786148499
53.9951189666923	0.229245823326126
53.7861558694426	0.324020572308124
53.5771927721929	0.181911399096746
53.3682296749432	0.36223301452416
53.1592665776935	0.347817604204495
52.9503034804438	0.33117477637341
52.7413403831941	0.193182575501654
52.5323772859444	0.409498871960335
52.3234141886947	0.476685822180155
52.114451091445	0.235190150795111
51.9054879941953	0.463474500748406
51.6965248969455	0.244677426814234
51.4875617996958	0.3481471076453
51.2785987024461	0.440934923401492
51.0696356051964	0.340066081731244
50.8606725079467	0.380568095020667
50.651709410697	0.267075399632254
50.4427463134473	0.422155070616969
50.2337832161976	0.122026368013598
50.0248201189479	0.399360462931075
49.8158570216982	0.1703891784467
49.6068939244485	0.298898565456042
49.3979308271988	0.200813127262785
49.1889677299491	0.406625061012389
48.9800046326994	0.570122835859273
48.7710415354497	0.269754836551059
48.5620784382	0.242554732172812
48.3531153409503	0.288257216007158
48.1441522437006	0.263502281398022
47.9351891464508	0.287248701138789
47.7262260492012	0.490892898461886
47.5172629519514	0.400345930133355
47.3082998547017	0.055461035671955
47.099336757452	0.197685901974159
46.8903736602023	0.191492132065712
46.6814105629526	0.409013739341825
46.4724474657029	0.298410188299869
46.2634843684532	0.133200631757814
46.0545212712035	0.38628784739302
45.8455581739538	0.542174643611682
45.6365950767041	0.378202172341528
45.4276319794544	0.508118517786531
45.2186688822047	0.499227266662221
45.009705784955	0.0655418402654791
44.8007426877053	0.387321689755196
44.5917795904555	0.325825378261827
44.3828164932059	0.383797297665611
44.1738533959561	0.207451265145022
43.9648902987064	0.37449358681126
43.7559272014567	0.131126877656095
43.546964104207	0.198814064355254
43.3380010069573	0.453124292740713
43.1290379097076	0.355554414506708
42.9200748124579	0.365540181335933
42.7111117152082	0.138529268331771
42.5021486179585	0.124734346333683
42.2931855207088	0.338302298909036
42.0842224234591	0.0762386495369505
41.8752593262094	0.161912715752936
41.6662962289597	0.118295712141308
41.45733313171	0.332914028274626
41.2483700344603	0.458249485432009
41.0394069372106	0.211356497331688
40.8304438399609	0.103687832065164
40.6214807427112	0.48867526542029
40.4125176454614	0.130866145637479
40.2035545482117	0.158572983664849
39.994591450962	0.346491571951665
39.7856283537123	0.157536217661196
39.5766652564626	0.408230553060562
39.3677021592129	0.516814971507998
39.1587390619632	0.146933702075094
38.9497759647135	0.113778322424497
38.7408128674638	0.137103823965357
38.5318497702141	0.224988012629851
38.3228866729644	0.43389277954591
38.1139235757147	0.116560853252991
37.904960478465	0.40626594204449
37.6959973812153	0.478013568065937
37.4870342839656	0.245913066409544
37.2780711867158	0.397626881318464
37.0691080894661	0.114653309719511
36.8601449922164	0.761245009892503
36.6511818949667	0.144075964190207
36.442218797717	0.192962691352228
36.2332557004673	0.136691091255445
36.0242926032176	0.0910881871847029
35.8153295059679	0.26298087509848
35.6063664087182	0.220100073407078
35.3974033114685	0.358484814662521
35.1884402142188	0.180635345638948
34.9794771169691	0.247288756550642
34.7705140197194	0.19057612063693
34.5615509224697	0.372749877033676
34.35258782522	0.0578049757947772
34.1436247279703	0.207424679052468
33.9346616307206	0.560283331065227
33.7256985334709	0.277889990411612
33.5167354362211	0.482174527870046
33.3077723389714	0.338996303204669
33.0988092417217	0.0163553255358205
32.889846144472	0.167553028114254
32.6808830472223	0.439886082512002
32.4719199499726	0.433499872539533
32.2629568527229	0.304919143202971
32.0539937554732	0.252049581939082
31.8450306582235	0.330603319036829
31.6360675609738	0.597909879682214
31.4271044637241	0.12741141501375
31.2181413664744	0.271799760987634
31.0091782692247	0.360573865879608
30.800215171975	0.231962999887249
30.5912520747253	0.456077618932496
30.3822889774756	0.291603756387518
30.1733258802259	0.222059201893804
29.9643627829761	0.324535789806292
29.7553996857264	0.194705354191103
29.5464365884767	0.534511611914055
29.337473491227	0.325523335207123
29.1285103939773	0.319131408273808
28.9195472967276	0.0858750944750153
28.7105841994779	0.070130020846649
28.5016211022282	0.435189309490168
28.2926580049785	0.0852387903839425
28.0836949077288	0.313650875437242
27.8747318104791	0.300022777936728
27.6657687132294	0.379436650996522
27.4568056159797	0.329656034157742
27.24784251873	0.140797245437427
27.0388794214803	0.400808413016036
26.8299163242306	0.0592208683140793
26.6209532269808	0.30663205280251
26.4119901297311	0.385779748959099
26.2030270324814	0.0563438138035107
25.9940639352317	0.0527127000396718
25.785100837982	0.233469428214124
25.5761377407323	0.376739157837004
25.3671746434826	0.30200129248735
25.1582115462329	0.412466050800735
24.9492484489832	0.202568271621585
24.7402853517335	0.51756323044371
24.5313222544838	0.317200480061773
24.3223591572341	0.494238943277658
24.1133960599844	0.0595294544228017
23.9044329627347	0.133428364012815
23.695469865485	0.277202112582062
23.4865067682353	0.347248152451221
23.2775436709856	0.372142850787317
23.0685805737358	0.13706176076627
22.8596174764861	0.241481381549197
22.6506543792364	0.0507313824743198
22.4416912819867	0.31073772422067
22.232728184737	0.222945200689786
22.0237650874873	0.128365004031783
21.8148019902376	0.344676017851404
21.6058388929879	0.12993767227061
21.3968757957382	0.033240380086664
21.1879126984885	0.110335031724949
20.9789496012388	0.178795378968109
20.7699865039891	0.390548163070765
20.5610234067394	0.0276167143437311
20.3520603094897	0.143506807892708
20.14309721224	0.105147568738987
19.9341341149903	0.501107453224184
19.7251710177406	0.284968412014673
19.5162079204908	0.433833135973271
19.3072448232411	0.173418333467986
19.0982817259914	0.11497684145385
18.8893186287417	0.334176414771883
18.680355531492	0.321125615402561
18.4713924342423	0.176509785571658
18.2624293369926	0.219033844930545
18.0534662397429	0.308625235145275
17.8445031424932	0.307642084302231
17.6355400452435	0.152970035717829
17.4265769479938	0.184988643952434
17.2176138507441	0.22695849270082
17.0086507534944	0.185195588816762
16.7996876562447	0.554808668954108
16.590724558995	0.476947104921468
16.3817614617453	0.193457009335057
16.1727983644956	0.115166295747282
15.9638352672458	0.165305170906898
15.7548721699961	0.151817546914798
15.5459090727464	0.173695976982109
15.3369459754967	0.259157702120216
15.127982878247	0.544666319894574
14.9190197809973	0.193871155860905
14.7100566837476	0.111086608945868
14.5010935864979	0.530678208551614
14.2921304892482	0.229903622334604
14.0831673919985	0.245500296397305
13.8742042947488	0.0888242119567532
13.6652411974991	0.236409163466602
13.4562781002494	0.113604791034241
13.2473150029997	0.250623753967919
13.03835190575	0.397176303650864
12.8293888085003	0.104324434739433
12.6204257112505	0.243429064089545
12.4114626140008	0.286446693630953
12.2024995167511	0.169739807910821
11.9935364195014	0.121271309377618
11.7845733222517	0.231514325204152
11.575610225002	0.315737148802828
11.3666471277523	0.334214478600504
11.1576840305026	0.0688673328933
10.9487209332529	0.395076565625879
10.7397578360032	0.544994513818194
10.5307947387535	0.155971631077801
10.3218316415038	0.405359506788344
10.1128685442541	0.543855717060154
9.9039054470044	0.250523963607217
9.6949423497547	0.329809782467776
9.485979252505	0.240351969325428
9.2770161552553	0.492750887301578
9.0680530580056	0.145108401590268
8.8590899607559	0.36814442095518
8.6501268635061	0.349276087561676
8.4411637662564	0.0753444350072369
8.23220066900673	0.50541118430742
8.02323757175702	0.326967821737983
7.81427447450731	0.351267008770385
7.6053113772576	0.147104675048936
7.3963482800079	0.250646774955978
7.1873851827582	0.231493367155227
6.97842208550849	0.620469063374665
6.76945898825879	0.479334260621191
6.56049589100908	1.30728659999137
6.35153279375938	1.92906871628558
6.14256969650966	1.27955104708425
5.93360659925996	1.10065029740755
5.72464350201025	0.371523443401735
5.51568040476055	0.14714054654932
5.30671730751084	0.563877769431005
5.09775421026114	0.170048301542593
4.88879111301143	0.0914617231770964
4.67982801576173	0.292686270194249
4.47086491851202	0.405918154458957
4.26190182126232	0.5704080854791
4.05293872401261	0.263135881904459
3.8439756267629	0.444248537327847
3.6350125295132	0.311301475804142
3.42604943226349	0.299542786834309
3.21708633501379	0.311301475804142
3.00812323776408	0.444248537327847
2.79916014051438	0.263135881904459
2.59019704326467	0.5704080854791
2.38123394601497	0.405918154458957
2.17227084876526	0.292686270194249
1.96330775151556	0.0914617231770963
1.75434465426584	0.170048301542593
1.54538155701613	0.563877769431005
1.33641845976643	0.14714054654932
1.12745536251672	0.371523443401735
0.91849226526702	1.10065029740755
0.70952916801731	1.27955104708425
0.50056607076761	1.92906871628558
0.2916029735179	1.30728659999137
0.0826398762682001	0.479334260621191
-0.12632322098151	0.620469063374665
-0.33528631823121	0.231493367155227
-0.54424941548093	0.250646774955978
-0.753212512730631	0.147104675048936
-0.962175609980336	0.351267008770385
-1.17113870723004	0.326967821737983
-1.38010180447975	0.50541118430742
-1.58906490172945	0.0753444350072369
-1.79802799897916	0.349276087561676
-2.00699109622886	0.36814442095518
-2.21595419347857	0.145108401590268
-2.42491729072827	0.492750887301578
-2.63388038797798	0.240351969325428
-2.84284348522769	0.329809782467776
-3.05180658247739	0.250523963607217
-3.2607696797271	0.543855717060154
-3.4697327769768	0.405359506788344
-3.67869587422651	0.155971631077801
-3.88765897147621	0.544994513818194
-4.09662206872592	0.395076565625879
-4.30558516597563	0.0688673328933
-4.51454826322533	0.334214478600504
-4.72351136047504	0.315737148802828
-4.93247445772475	0.231514325204152
-5.14143755497446	0.121271309377618
-5.35040065222416	0.169739807910821
-5.55936374947387	0.286446693630953
-5.76832684672357	0.243429064089545
-5.97728994397328	0.104324434739433
-6.18625304122298	0.397176303650864
-6.39521613847269	0.250623753967919
-6.60417923572239	0.113604791034241
-6.8131423329721	0.236409163466602
-7.0221054302218	0.088824211956753
-7.23106852747151	0.245500296397305
-7.44003162472122	0.229903622334604
-7.64899472197092	0.530678208551614
-7.85795781922063	0.111086608945868
-8.06692091647033	0.193871155860905
-8.27588401372004	0.544666319894574
-8.48484711096974	0.259157702120216
-8.69381020821945	0.173695976982109
-8.90277330546915	0.151817546914798
-9.11173640271886	0.165305170906898
-9.32069949996856	0.115166295747282
-9.52966259721828	0.193457009335057
-9.73862569446798	0.476947104921468
-9.94758879171769	0.554808668954108
-10.1565518889674	0.185195588816762
-10.3655149862171	0.226958492700819
-10.5744780834668	0.184988643952434
-10.7834411807165	0.152970035717829
-10.9924042779662	0.307642084302231
-11.2013673752159	0.308625235145275
-11.4103304724656	0.219033844930545
-11.6192935697153	0.176509785571658
-11.828256666965	0.321125615402561
-12.0372197642147	0.334176414771883
-12.2461828614645	0.11497684145385
-12.4551459587142	0.173418333467986
-12.6641090559639	0.433833135973271
-12.8730721532136	0.284968412014673
-13.0820352504633	0.501107453224184
-13.290998347713	0.105147568738987
-13.4999614449627	0.143506807892708
-13.7089245422124	0.0276167143437311
-13.9178876394621	0.390548163070766
-14.1268507367118	0.178795378968109
-14.3358138339615	0.110335031724949
-14.5447769312112	0.0332403800866642
-14.7537400284609	0.129937672270611
-14.9627031257106	0.344676017851404
-15.1716662229603	0.128365004031783
-15.38062932021	0.222945200689786
-15.5895924174598	0.31073772422067
-15.7985555147095	0.05073138247432
-16.0075186119592	0.241481381549197
-16.2164817092089	0.13706176076627
-16.4254448064586	0.372142850787317
-16.6344079037083	0.347248152451221
-16.843371000958	0.277202112582062
-17.0523340982077	0.133428364012815
-17.2612971954574	0.0595294544228017
-17.4702602927071	0.494238943277658
-17.6792233899568	0.317200480061773
-17.8881864872065	0.51756323044371
-18.0971495844562	0.202568271621585
-18.3061126817059	0.412466050800735
-18.5150757789556	0.30200129248735
-18.7240388762053	0.376739157837004
-18.933001973455	0.233469428214124
-19.1419650707047	0.0527127000396719
-19.3509281679545	0.0563438138035108
-19.5598912652042	0.385779748959099
-19.7688543624539	0.30663205280251
-19.9778174597036	0.0592208683140793
-20.1867805569533	0.400808413016036
-20.395743654203	0.140797245437427
-20.6047067514527	0.329656034157742
-20.8136698487024	0.379436650996523
-21.0226329459521	0.300022777936728
-21.2315960432018	0.313650875437242
-21.4405591404515	0.0852387903839426
-21.6495222377012	0.435189309490168
-21.8584853349509	0.0701300208466491
-22.0674484322006	0.0858750944750154
-22.2764115294503	0.319131408273808
-22.4853746267	0.325523335207123
-22.6943377239497	0.534511611914054
-22.9033008211995	0.194705354191102
-23.1122639184492	0.324535789806292
-23.3212270156989	0.222059201893804
-23.5301901129486	0.291603756387518
-23.7391532101983	0.456077618932496
-23.948116307448	0.231962999887249
-24.1570794046977	0.360573865879608
-24.3660425019474	0.271799760987634
-24.5750055991971	0.12741141501375
-24.7839686964468	0.597909879682214
-24.9929317936965	0.330603319036829
-25.2018948909462	0.252049581939083
-25.4108579881959	0.304919143202971
-25.6198210854456	0.433499872539533
-25.8287841826953	0.439886082512002
-26.037747279945	0.167553028114255
-26.2467103771948	0.0163553255358205
-26.4556734744445	0.338996303204669
-26.6646365716942	0.482174527870046
-26.8735996689439	0.277889990411612
-27.0825627661936	0.560283331065227
-27.2915258634433	0.207424679052468
-27.500488960693	0.0578049757947771
-27.7094520579427	0.372749877033676
-27.9184151551924	0.19057612063693
-28.1273782524421	0.247288756550642
-28.3363413496918	0.180635345638948
-28.5453044469415	0.358484814662521
-28.7542675441912	0.220100073407078
-28.9632306414409	0.26298087509848
-29.1721937386906	0.0910881871847029
-29.3811568359403	0.136691091255445
-29.59011993319	0.192962691352228
-29.7990830304398	0.144075964190207
-30.0080461276895	0.761245009892503
-30.2170092249392	0.114653309719511
-30.4259723221889	0.397626881318464
-30.6349354194386	0.245913066409544
-30.8438985166883	0.478013568065937
-31.052861613938	0.40626594204449
-31.2618247111877	0.116560853252991
-31.4707878084374	0.43389277954591
-31.6797509056871	0.224988012629851
-31.8887140029368	0.137103823965357
-32.0976771001865	0.113778322424498
-32.3066401974362	0.146933702075094
-32.5156032946859	0.516814971507998
-32.7245663919356	0.408230553060562
-32.9335294891853	0.157536217661196
-33.142492586435	0.346491571951665
-33.3514556836848	0.158572983664849
-33.5604187809345	0.130866145637479
-33.7693818781842	0.48867526542029
-33.9783449754339	0.103687832065164
-34.1873080726836	0.211356497331688
-34.3962711699333	0.458249485432009
-34.605234267183	0.332914028274626
-34.8141973644327	0.118295712141308
-35.0231604616824	0.161912715752936
-35.2321235589321	0.0762386495369506
-35.4410866561818	0.338302298909036
-35.6500497534315	0.124734346333683
-35.8590128506812	0.138529268331771
-36.0679759479309	0.365540181335933
-36.2769390451806	0.355554414506708
-36.4859021424303	0.453124292740713
-36.69486523968	0.198814064355254
-36.9038283369298	0.131126877656095
-37.1127914341795	0.37449358681126
-37.3217545314292	0.207451265145022
-37.5307176286789	0.383797297665612
-37.7396807259286	0.325825378261827
-37.9486438231783	0.387321689755197
-38.157606920428	0.0655418402654791
-38.3665700176777	0.499227266662221
-38.5755331149274	0.508118517786531
-38.7844962121771	0.378202172341528
-38.9934593094268	0.542174643611682
-39.2024224066765	0.38628784739302
-39.4113855039262	0.133200631757814
-39.6203486011759	0.298410188299869
-39.8293116984256	0.409013739341825
-40.0382747956753	0.191492132065712
-40.247237892925	0.197685901974159
-40.4562009901748	0.0554610356719549
-40.6651640874245	0.400345930133355
-40.8741271846742	0.490892898461886
-41.0830902819239	0.287248701138789
-41.2920533791736	0.263502281398022
-41.5010164764233	0.288257216007158
-41.709979573673	0.242554732172812
-41.9189426709227	0.269754836551059
-42.1279057681724	0.570122835859273
-42.3368688654221	0.406625061012389
-42.5458319626718	0.200813127262785
-42.7547950599215	0.298898565456043
-42.9637581571712	0.1703891784467
-43.1727212544209	0.399360462931075
-43.3816843516706	0.122026368013598
-43.5906474489203	0.422155070616969
-43.79961054617	0.267075399632254
-44.0085736434197	0.380568095020667
-44.2175367406694	0.340066081731244
-44.4264998379192	0.440934923401492
-44.6354629351689	0.3481471076453
-44.8444260324186	0.244677426814234
-45.0533891296683	0.463474500748406
-45.262352226918	0.235190150795111
-45.4713153241677	0.476685822180155
-45.6802784214174	0.409498871960335
-45.8892415186671	0.193182575501654
-46.0982046159168	0.33117477637341
-46.3071677131665	0.347817604204495
-46.5161308104162	0.36223301452416
-46.7250939076659	0.181911399096746
-46.9340570049156	0.324020572308124
-47.1430201021653	0.229245823326126
-47.351983199415	0.658220786148498
-47.5609462966648	0.653938791779538
-47.7699093939145	0.506443431627514
-47.9788724911642	0.287527012888379
-48.1878355884139	0.583372778312248
