# Supplementary material for: High-resolution spectroscopy of single nuclear spins via sequential weak measurements
Source: Nat Commun. 2019 Feb 5;10:594. doi: 10.1038/s41467-019-08544-z (PMC6363762; doi:10.1038/s41467-019-08544-z)
Supplement: Supplementary file 3 — Source Data [file 41467_2019_8544_MOESM3_ESM.zip › SI/FigS5/FigS5_KDD2_80deg.txt]

-94.2703759867056	1.51225979229869
-93.8808869962611	0.0721325363215282
-93.4913980058165	0.19399327286322
-93.101909015372	0.182109108301108
-92.7124200249274	7.79232400849786E-4
-92.3229310344829	0.11387296839351
-91.9334420440384	0.0148439795068469
-91.5439530535938	0.0735587884357111
-91.1544640631493	0.0768781546348978
-90.7649750727048	0.0250537571343805
-90.3754860822602	0.049203822636285
-89.9859970918157	0.00612115235351012
-89.5965081013711	0.22063536266405
-89.2070191109266	0.0850424938786104
-88.8175301204821	0.0920325717255224
-88.4280411300375	0.0118609455761994
-88.038552139593	0.0380153131437271
-87.6490631491484	0.022939601327421
-87.2595741587039	0.151308552053239
-86.8700851682594	0.00230959634385059
-86.4805961778148	0.0461600443741563
-86.0911071873703	0.0894278601603953
-85.7016181969258	0.00288100061244483
-85.3121292064812	0.114783093289033
-84.9226402160367	0.0129676721218586
-84.5331512255922	0.0154675487792634
-84.1436622351476	0.0909555475136942
-83.7541732447031	0.0773495787994659
-83.3646842542585	0.0928231824323916
-82.975195263814	0.00325297993170277
-82.5857062733695	4.18733963980664E-4
-82.1962172829249	0.11630714643116
-81.8067282924804	0.0616724160933624
-81.4172393020359	0.0241998287448573
-81.0277503115913	0.147474451736785
-80.6382613211468	0.103550710439621
-80.2487723307022	0.0227477460910127
-79.8592833402577	0.0832207880647495
-79.4697943498132	0.229890609150479
-79.0803053593686	0.270718570622837
-78.6908163689241	0.388150909355004
-78.3013273784796	0.155828475464428
-77.911838388035	0.296101950632901
-77.5223493975905	1.60394353329044
-77.132860407146	2.08634078588602
-76.7433714167014	0.373503300182501
-76.3538824262569	0.225286085213395
-75.9643934358123	0.116687073222979
-75.5749044453678	0.0523961482443691
-75.1854154549233	0.137107773165242
-74.7959264644787	0.0264674882171299
-74.4064374740342	0.00208226892512282
-74.0169484835897	0.0510970832416567
-73.6274594931451	0.0285632397130305
-73.2379705027006	0.0714382005356897
-72.8484815122561	3.79325697273176E-5
-72.4589925218115	0.00838081671415258
-72.069503531367	0.0686971437770511
-71.6800145409224	0.014776226430229
-71.2905255504779	0.0271183804396115
-70.9010365600334	0.127567235430642
-70.5115475695889	0.0396266008738455
-70.1220585791443	0.0738904402166047
-69.7325695886998	0.0312283220668201
-69.3430805982552	0.00379809123866676
-68.9535916078107	0.0337905642255373
-68.5641026173662	0.275938592620796
-68.1746136269216	0.0240959025188437
-67.7851246364771	0.00600112881318939
-67.3956356460325	0.0960493193597709
-67.006146655588	0.119856489043243
-66.6166576651435	0.0731133904446556
-66.2271686746989	0.00452892193524211
-65.8376796842544	0.103883645058535
-65.4481906938099	0.00561492116606678
-65.0587017033653	0.00571854658490263
-64.6692127129208	0.0898598788713438
-64.2797237224763	0.0082146795125395
-63.8902347320317	0.0213788769438663
-63.5007457415872	0.0227324676588977
-63.1112567511426	0.0406180394265675
-62.7217677606981	0.0300867938476899
-62.3322787702536	0.0322888801001795
-61.942789779809	0.0542978762068797
-61.5533007893645	0.0433031211332321
-61.1638117989199	0.00124626920259729
-60.7743228084754	0.0170922232426437
-60.3848338180309	0.0459174228440618
-59.9953448275863	0.0357280890801108
-59.6058558371418	0.0407720479727023
-59.2163668466973	0.0046217146222271
-58.8268778562527	0.0464741676206688
-58.4373888658082	0.0113468552701088
-58.0478998753637	0.0314183975880246
-57.6584108849191	0.00248721887989889
-57.2689218944746	0.0444267443332555
-56.87943290403	0.0197156984957116
-56.4899439135855	0.0590255472387884
-56.100454923141	0.168299172264776
-55.7109659326964	0.0911467368366789
-55.3214769422519	0.168299172264776
-54.9319879518074	0.0590255472387884
-54.5424989613628	0.0197156984957116
-54.1530099709183	0.0444267443332555
-53.7635209804738	0.00248721887989889
-53.3740319900292	0.0314183975880246
-52.9845429995847	0.0113468552701088
-52.5950540091401	0.0464741676206688
-52.2055650186956	0.00462171462222709
-51.8160760282511	0.0407720479727024
-51.4265870378065	0.0357280890801108
-51.037098047362	0.0459174228440618
-50.6476090569175	0.0170922232426437
-50.2581200664729	0.00124626920259729
-49.8686310760284	0.0433031211332321
-49.4791420855839	0.0542978762068796
-49.0896530951393	0.0322888801001795
-48.7001641046948	0.03008679384769
-48.3106751142502	0.0406180394265674
-47.9211861238057	0.0227324676588977
-47.5316971333612	0.0213788769438663
-47.1422081429166	0.0082146795125395
-46.7527191524721	0.0898598788713438
-46.3632301620276	0.00571854658490266
-45.973741171583	0.00561492116606679
-45.5842521811385	0.103883645058535
-45.1947631906939	0.00452892193524211
-44.8052742002494	0.0731133904446556
-44.4157852098049	0.119856489043243
-44.0262962193603	0.0960493193597709
-43.6368072289158	0.0060011288131894
-43.2473182384713	0.0240959025188437
-42.8578292480267	0.275938592620796
-42.4683402575822	0.0337905642255373
-42.0788512671377	0.00379809123866677
-41.6893622766931	0.0312283220668201
-41.2998732862486	0.0738904402166048
-40.910384295804	0.0396266008738455
-40.5208953053595	0.127567235430642
-40.131406314915	0.0271183804396115
-39.7419173244704	0.014776226430229
-39.3524283340259	0.068697143777051
-38.9629393435814	0.00838081671415256
-38.5734503531368	3.79325697273174E-5
-38.1839613626923	0.0714382005356897
-37.7944723722478	0.0285632397130304
-37.4049833818032	0.0510970832416567
-37.0154943913587	0.00208226892512281
-36.6260054009141	0.0264674882171299
-36.2365164104696	0.137107773165242
-35.8470274200251	0.0523961482443691
-35.4575384295805	0.116687073222979
-35.068049439136	0.225286085213396
-34.6785604486915	0.373503300182501
-34.2890714582469	2.08634078588602
-33.8995824678024	1.60394353329044
-33.5100934773578	0.296101950632901
-33.1206044869133	0.155828475464428
-32.7311154964688	0.388150909355004
-32.3416265060242	0.270718570622837
-31.9521375155797	0.229890609150479
-31.5626485251352	0.0832207880647496
-31.1731595346906	0.0227477460910127
-30.7836705442461	0.103550710439621
-30.3941815538016	0.147474451736785
-30.004692563357	0.0241998287448573
-29.6152035729125	0.0616724160933624
-29.2257145824679	0.11630714643116
-28.8362255920234	4.1873396398066E-4
-28.4467366015789	0.00325297993170277
-28.0572476111343	0.0928231824323917
-27.6677586206898	0.0773495787994659
-27.2782696302453	0.0909555475136943
-26.8887806398007	0.0154675487792634
-26.4992916493562	0.0129676721218586
-26.1098026589116	0.114783093289033
-25.7203136684671	0.00288100061244483
-25.3308246780226	0.0894278601603954
-24.941335687578	0.0461600443741563
-24.5518466971335	0.00230959634385059
-24.162357706689	0.151308552053239
-23.7728687162444	0.0229396013274209
-23.3833797257999	0.0380153131437271
-22.9938907353554	0.0118609455761994
-22.6044017449108	0.0920325717255223
-22.2149127544663	0.0850424938786104
-21.8254237640217	0.220635362664051
-21.4359347735772	0.00612115235351013
-21.0464457831327	0.049203822636285
-20.6569567926881	0.0250537571343805
-20.2674678022436	0.0768781546348978
-19.8779788117991	0.0735587884357111
-19.4884898213545	0.0148439795068469
-19.09900083091	0.11387296839351
-18.7095118404655	7.79232400849788E-4
-18.3200228500209	0.182109108301108
-17.9305338595764	0.19399327286322
-17.5410448691318	0.0721325363215283
-17.1515558786873	1.5122597922987
-16.3725778977982	1.51225979229869
-15.9830889073537	0.0721325363215282
-15.5935999169092	0.19399327286322
-15.2041109264646	0.182109108301108
-14.8146219360201	7.79232400849786E-4
-14.4251329455755	0.11387296839351
-14.035643955131	0.0148439795068469
-13.6461549646865	0.0735587884357111
-13.2566659742419	0.0768781546348978
-12.8671769837974	0.0250537571343805
-12.4776879933529	0.049203822636285
-12.0881990029083	0.00612115235351012
-11.6987100124638	0.22063536266405
-11.3092210220193	0.0850424938786104
-10.9197320315747	0.0920325717255224
-10.5302430411302	0.0118609455761994
-10.1407540506856	0.0380153131437271
-9.75126506024111	0.022939601327421
-9.36177606979657	0.151308552053239
-8.97228707935203	0.00230959634385059
-8.58279808890749	0.0461600443741563
-8.19330909846296	0.0894278601603953
-7.80382010801842	0.00288100061244483
-7.41433111757388	0.114783093289033
-7.02484212712935	0.0129676721218586
-6.63535313668481	0.0154675487792634
-6.24586414624027	0.0909555475136942
-5.85637515579574	0.0773495787994659
-5.4668861653512	0.0928231824323916
-5.07739717490666	0.00325297993170277
-4.68790818446213	4.18733963980664E-4
-4.29841919401759	0.11630714643116
-3.90893020357305	0.0616724160933624
-3.51944121312851	0.0241998287448573
-3.12995222268398	0.147474451736785
-2.74046323223944	0.103550710439621
-2.3509742417949	0.0227477460910127
-1.96148525135037	0.0832207880647495
-1.57199626090583	0.229890609150479
-1.1825072704613	0.270718570622837
-0.793018280016761	0.388150909355004
-0.40352928957222	0.155828475464428
-0.0140402991276902	0.296101950632901
0.37544869131685	1.60394353329044
0.76493768176139	2.08634078588602
1.15442667220592	0.373503300182501
1.54391566265046	0.225286085213395
1.933404653095	0.116687073222979
2.32289364353953	0.0523961482443691
2.71238263398407	0.137107773165242
3.10187162442861	0.0264674882171299
3.49136061487315	0.00208226892512282
3.88084960531768	0.0510970832416567
4.27033859576222	0.0285632397130305
4.65982758620676	0.0714382005356897
5.04931657665129	3.79325697273176E-5
5.43880556709583	0.00838081671415258
5.82829455754037	0.0686971437770511
6.2177835479849	0.014776226430229
6.60727253842944	0.0271183804396115
6.99676152887398	0.127567235430642
7.38625051931851	0.0396266008738455
7.77573950976305	0.0738904402166047
8.16522850020759	0.0312283220668201
8.5547174906521	0.00379809123866676
8.9442064810967	0.0337905642255373
9.3336954715412	0.275938592620796
9.7231844619857	0.0240959025188437
10.1126734524303	0.00600112881318939
10.5021624428748	0.0960493193597709
10.8916514333193	0.119856489043243
11.2811404237639	0.0731133904446556
11.6706294142084	0.00452892193524211
12.060118404653	0.103883645058535
12.4496073950975	0.00561492116606678
12.839096385542	0.00571854658490263
13.2285853759866	0.0898598788713438
13.6180743664311	0.0082146795125395
14.0075633568756	0.0213788769438663
14.3970523473202	0.0227324676588977
14.7865413377647	0.0406180394265675
15.1760303282092	0.0300867938476899
15.5655193186538	0.0322888801001795
15.9550083090983	0.0542978762068797
16.3444972995429	0.0433031211332321
16.7339862899874	0.00124626920259729
17.1234752804319	0.0170922232426437
17.5129642708765	0.0459174228440618
17.902453261321	0.0357280890801108
18.2919422517655	0.0407720479727023
18.6814312422101	0.0046217146222271
19.0709202326546	0.0464741676206688
19.4604092230992	0.0113468552701088
19.8498982135437	0.0314183975880246
20.2393872039882	0.00248721887989889
20.6288761944328	0.0444267443332555
21.0183651848773	0.0197156984957116
21.4078541753218	0.0590255472387884
21.7973431657664	0.168299172264776
22.1868321562109	0.0911467368366789
22.5763211466554	0.168299172264776
22.9658101371	0.0590255472387884
23.3552991275445	0.0197156984957116
23.7447881179891	0.0444267443332555
24.1342771084336	0.00248721887989889
24.5237660988781	0.0314183975880246
24.9132550893227	0.0113468552701088
25.3027440797672	0.0464741676206688
25.6922330702117	0.00462171462222709
26.0817220606563	0.0407720479727024
26.4712110511008	0.0357280890801108
26.8607000415454	0.0459174228440618
27.2501890319899	0.0170922232426437
27.6396780224344	0.00124626920259729
28.029167012879	0.0433031211332321
28.4186560033235	0.0542978762068796
28.808144993768	0.0322888801001795
29.1976339842126	0.03008679384769
29.5871229746571	0.0406180394265674
29.9766119651016	0.0227324676588977
30.3661009555462	0.0213788769438663
30.7555899459907	0.0082146795125395
31.1450789364353	0.0898598788713438
31.5345679268798	0.00571854658490266
31.9240569173243	0.00561492116606679
32.3135459077689	0.103883645058535
32.7030348982134	0.00452892193524211
33.0925238886579	0.0731133904446556
33.4820128791025	0.119856489043243
33.871501869547	0.0960493193597709
34.2609908599915	0.0060011288131894
34.6504798504361	0.0240959025188437
35.0399688408806	0.275938592620796
35.4294578313252	0.0337905642255373
35.8189468217697	0.00379809123866677
36.2084358122142	0.0312283220668201
36.5979248026588	0.0738904402166048
36.9874137931033	0.0396266008738455
37.3769027835478	0.127567235430642
37.7663917739924	0.0271183804396115
38.1558807644369	0.014776226430229
38.5453697548815	0.068697143777051
38.934858745326	0.00838081671415256
39.3243477357705	3.79325697273174E-5
39.7138367262151	0.0714382005356897
40.1033257166596	0.0285632397130304
40.4928147071041	0.0510970832416567
40.8823036975487	0.00208226892512281
41.2717926879932	0.0264674882171299
41.6612816784377	0.137107773165242
42.0507706688823	0.0523961482443691
42.4402596593268	0.116687073222979
42.8297486497714	0.225286085213396
43.2192376402159	0.373503300182501
43.6087266306604	2.08634078588602
43.998215621105	1.60394353329044
44.3877046115495	0.296101950632901
44.777193601994	0.155828475464428
45.1666825924386	0.388150909355004
45.5561715828831	0.270718570622837
45.9456605733276	0.229890609150479
46.3351495637722	0.0832207880647496
46.7246385542167	0.0227477460910127
47.1141275446613	0.103550710439621
47.5036165351058	0.147474451736785
47.8931055255503	0.0241998287448573
48.2825945159949	0.0616724160933624
48.6720835064394	0.11630714643116
49.0615724968839	4.1873396398066E-4
49.4510614873285	0.00325297993170277
49.840550477773	0.0928231824323917
50.2300394682176	0.0773495787994659
50.6195284586621	0.0909555475136943
51.0090174491066	0.0154675487792634
51.3985064395512	0.0129676721218586
51.7879954299957	0.114783093289033
52.1774844204402	0.00288100061244483
52.5669734108848	0.0894278601603954
52.9564624013293	0.0461600443741563
53.3459513917739	0.00230959634385059
53.7354403822184	0.151308552053239
54.1249293726629	0.0229396013274209
54.5144183631075	0.0380153131437271
54.903907353552	0.0118609455761994
55.2933963439965	0.0920325717255223
55.6828853344411	0.0850424938786104
56.0723743248856	0.220635362664051
56.4618633153302	0.00612115235351013
56.8513523057747	0.049203822636285
57.2408412962192	0.0250537571343805
57.6303302866638	0.0768781546348978
58.0198192771083	0.0735587884357111
58.4093082675528	0.0148439795068469
58.7987972579974	0.11387296839351
59.1882862484419	7.79232400849788E-4
59.5777752388864	0.182109108301108
59.967264229331	0.19399327286322
60.3567532197755	0.0721325363215283
60.74624221022	1.5122597922987
61.5252201911091	1.51225979229869
61.9147091815537	0.0721325363215282
62.3041981719982	0.19399327286322
62.6936871624427	0.182109108301108
63.0831761528873	7.79232400849786E-4
63.4726651433318	0.11387296839351
63.8621541337763	0.0148439795068469
64.2516431242209	0.0735587884357111
64.6411321146654	0.0768781546348978
65.0306211051099	0.0250537571343805
65.4201100955545	0.049203822636285
65.809599085999	0.00612115235351012
66.1990880764436	0.22063536266405
66.5885770668881	0.0850424938786104
66.9780660573326	0.0920325717255224
67.3675550477772	0.0118609455761994
67.7570440382217	0.0380153131437271
68.1465330286663	0.022939601327421
68.5360220191108	0.151308552053239
68.9255110095553	0.00230959634385059
69.3149999999999	0.0461600443741563
69.7044889904444	0.0894278601603953
70.0939779808889	0.00288100061244483
70.4834669713335	0.114783093289033
70.872955961778	0.0129676721218586
71.2624449522225	0.0154675487792634
71.6519339426671	0.0909555475136942
72.0414229331116	0.0773495787994659
72.4309119235562	0.0928231824323916
72.8204009140007	0.00325297993170277
73.2098899044452	4.18733963980664E-4
73.5993788948898	0.11630714643116
73.9888678853343	0.0616724160933624
74.3783568757788	0.0241998287448573
74.7678458662234	0.147474451736785
75.1573348566679	0.103550710439621
75.5468238471124	0.0227477460910127
75.936312837557	0.0832207880647495
76.3258018280015	0.229890609150479
76.7152908184461	0.270718570622837
77.1047798088906	0.388150909355004
77.4942687993351	0.155828475464428
77.8837577897797	0.296101950632901
78.2732467802242	1.60394353329044
78.6627357706687	2.08634078588602
79.0522247611133	0.373503300182501
79.4417137515578	0.225286085213395
79.8312027420023	0.116687073222979
80.2206917324469	0.0523961482443691
80.6101807228914	0.137107773165242
80.999669713336	0.0264674882171299
81.3891587037805	0.00208226892512282
81.778647694225	0.0510970832416567
82.1681366846696	0.0285632397130305
82.5576256751141	0.0714382005356897
82.9471146655587	3.79325697273176E-5
83.3366036560032	0.00838081671415258
83.7260926464477	0.0686971437770511
84.1155816368923	0.014776226430229
84.5050706273368	0.0271183804396115
84.8945596177813	0.127567235430642
85.2840486082259	0.0396266008738455
85.6735375986704	0.0738904402166047
86.0630265891149	0.0312283220668201
86.4525155795595	0.00379809123866676
86.842004570004	0.0337905642255373
87.2314935604486	0.275938592620796
87.6209825508931	0.0240959025188437
88.0104715413376	0.00600112881318939
88.3999605317822	0.0960493193597709
88.7894495222267	0.119856489043243
89.1789385126712	0.0731133904446556
89.5684275031158	0.00452892193524211
89.9579164935603	0.103883645058535
90.3474054840049	0.00561492116606678
90.7368944744494	0.00571854658490263
91.1263834648939	0.0898598788713438
91.5158724553385	0.0082146795125395
91.905361445783	0.0213788769438663
92.2948504362275	0.0227324676588977
92.6843394266721	0.0406180394265675
93.0738284171166	0.0300867938476899
93.4633174075612	0.0322888801001795
93.8528063980057	0.0542978762068797
94.2422953884502	0.0433031211332321
94.6317843788947	0.00124626920259729
95.0212733693393	0.0170922232426437
95.4107623597838	0.0459174228440618
95.8002513502283	0.0357280890801108
96.1897403406729	0.0407720479727023
96.5792293311174	0.0046217146222271
96.968718321562	0.0464741676206688
97.3582073120065	0.0113468552701088
97.7476963024511	0.0314183975880246
98.1371852928956	0.00248721887989889
98.52667428334	0.0444267443332555
98.916163273785	0.0197156984957116
99.305652264229	0.0590255472387884
99.695141254674	0.168299172264776
100.084630245118	0.0911467368366789
100.474119235563	0.168299172264776
100.863608226007	0.0590255472387884
101.253097216452	0.0197156984957116
101.642586206896	0.0444267443332555
102.032075197341	0.00248721887989889
102.421564187785	0.0314183975880246
102.81105317823	0.0113468552701088
103.200542168675	0.0464741676206688
103.590031159119	0.00462171462222709
103.979520149564	0.0407720479727024
104.369009140008	0.0357280890801108
104.758498130453	0.0459174228440618
105.147987120897	0.0170922232426437
105.537476111342	0.00124626920259729
105.926965101786	0.0433031211332321
106.316454092231	0.0542978762068796
106.705943082675	0.0322888801001795
107.09543207312	0.03008679384769
107.484921063564	0.0406180394265674
107.874410054009	0.0227324676588977
108.263899044454	0.0213788769438663
108.653388034898	0.0082146795125395
109.042877025343	0.0898598788713438
109.432366015787	0.00571854658490266
109.821855006232	0.00561492116606679
110.211343996676	0.103883645058535
110.600832987121	0.00452892193524211
110.990321977565	0.0731133904446556
111.37981096801	0.119856489043243
111.769299958454	0.0960493193597709
112.158788948899	0.0060011288131894
112.548277939343	0.0240959025188437
112.937766929788	0.275938592620796
113.327255920233	0.0337905642255373
113.716744910677	0.00379809123866677
114.106233901122	0.0312283220668201
114.495722891566	0.0738904402166048
114.885211882011	0.0396266008738455
115.274700872455	0.127567235430642
115.6641898629	0.0271183804396115
116.053678853344	0.014776226430229
116.443167843789	0.068697143777051
116.832656834233	0.00838081671415256
117.222145824678	3.79325697273174E-5
117.611634815122	0.0714382005356897
118.001123805567	0.0285632397130304
118.390612796011	0.0510970832416567
118.780101786456	0.00208226892512281
119.169590776901	0.0264674882171299
119.559079767345	0.137107773165242
119.94856875779	0.0523961482443691
120.338057748234	0.116687073222979
120.727546738679	0.225286085213396
121.117035729123	0.373503300182501
121.506524719568	2.08634078588602
121.896013710012	1.60394353329044
122.285502700457	0.296101950632901
122.674991690901	0.155828475464428
123.064480681346	0.388150909355004
123.45396967179	0.270718570622837
123.843458662235	0.229890609150479
124.23294765268	0.0832207880647496
124.622436643124	0.0227477460910127
125.011925633569	0.103550710439621
125.401414624013	0.147474451736785
125.790903614458	0.0241998287448573
126.180392604902	0.0616724160933624
126.569881595347	0.11630714643116
126.959370585791	4.1873396398066E-4
127.348859576236	0.00325297993170277
127.73834856668	0.0928231824323917
128.127837557125	0.0773495787994659
128.517326547569	0.0909555475136943
128.906815538014	0.0154675487792634
129.296304528458	0.0129676721218586
129.685793518903	0.114783093289033
130.075282509348	0.00288100061244483
130.464771499792	0.0894278601603954
130.854260490237	0.0461600443741563
131.243749480681	0.00230959634385059
131.633238471126	0.151308552053239
132.02272746157	0.0229396013274209
132.412216452015	0.0380153131437271
132.801705442459	0.0118609455761994
133.191194432904	0.0920325717255223
133.580683423348	0.0850424938786104
133.970172413793	0.220635362664051
134.359661404238	0.00612115235351013
134.749150394682	0.049203822636285
135.138639385127	0.0250537571343805
135.528128375571	0.0768781546348978
135.917617366016	0.0735587884357111
136.30710635646	0.0148439795068469
136.696595346905	0.11387296839351
137.086084337349	7.79232400849788E-4
137.475573327794	0.182109108301108
137.865062318238	0.19399327286322
138.254551308683	0.0721325363215283
138.644040299127	1.5122597922987
