# Supplementary material for: High-resolution spectroscopy of single nuclear spins via sequential weak measurements
Source: Nat Commun. 2019 Feb 5;10:594. doi: 10.1038/s41467-019-08544-z (PMC6363762; doi:10.1038/s41467-019-08544-z)
Supplement: Supplementary file 3 — Source Data [file 41467_2019_8544_MOESM3_ESM.zip › SI/FigS5/FigS5_KDD5_80deg.txt]

-58.4259608398864	0.0958604655349678
-57.8159270033429	0.113231159950392
-57.2058931667995	0.0140473973705996
-56.595859330256	0.0683049755619699
-55.9858254937125	0.0396531663459807
-55.3757916571691	0.0219843452688403
-54.7657578206256	0.0539599728494662
-54.1557239840821	0.0347946923723606
-53.5456901475386	0.0108281255637982
-52.9356563109952	0.0953088707910654
-52.3256224744517	0.0149710893037279
-51.7155886379083	0.214739960723271
-51.1055548013648	0.221975030275381
-50.4955209648213	0.141528726477536
-49.8854871282779	0.357416460024683
-49.2754532917344	0.452861919142394
-48.6654194551909	0.949575191734622
-48.0553856186474	1.6804877921087
-47.445351782104	0.732902573298629
-46.8353179455605	0.223994761990387
-46.225284109017	0.29359654017657
-45.6152502724736	0.115909271079853
-45.0052164359301	0.0722110060663463
-44.3951825993866	0.0977155812910185
-43.7851487628432	0.0203613891121619
-43.1751149262997	0.0950471053476809
-42.5650810897563	0.066280299693749
-41.9550472532128	0.0792629284571487
-41.3450134166693	0.00404748222000089
-40.7349795801259	0.140752420168927
-40.1249457435824	0.0096507161239243
-39.5149119070389	0.00848076504661861
-38.9048780704954	0.00602766078482219
-38.294844233952	0.0119612183033803
-37.6848103974085	0.0343667014137133
-37.0747765608651	0.0661942820510575
-36.4647427243216	0.00482424857287143
-35.8547088877781	0.0117382238001003
-35.2446750512347	0.0128433286518808
-34.6346412146912	0.0223335986323412
-34.0246073781477	0.0128433286518808
-33.4145735416042	0.0117382238001003
-32.8045397050608	0.00482424857287143
-32.1945058685173	0.0661942820510575
-31.5844720319738	0.0343667014137134
-30.9744381954304	0.0119612183033803
-30.3644043588869	0.00602766078482219
-29.7543705223434	0.00848076504661861
-29.1443366858	0.00965071612392427
-28.5343028492565	0.140752420168927
-27.924269012713	0.00404748222000088
-27.3142351761696	0.0792629284571487
-26.7042013396261	0.0662802996937489
-26.0941675030826	0.0950471053476809
-25.4841336665392	0.0203613891121619
-24.8740998299957	0.0977155812910185
-24.2640659934523	0.0722110060663464
-23.6540321569088	0.115909271079853
-23.0439983203653	0.29359654017657
-22.4339644838218	0.223994761990387
-21.8239306472784	0.732902573298629
-21.2138968107349	1.6804877921087
-20.6038629741914	0.949575191734622
-19.993829137648	0.452861919142394
-19.3837953011045	0.357416460024683
-18.773761464561	0.141528726477536
-18.1637276280176	0.221975030275381
-17.5536937914741	0.214739960723271
-16.9436599549306	0.0149710893037279
-16.3336261183872	0.0953088707910655
-15.7235922818437	0.0108281255637982
-15.1135584453002	0.0347946923723606
-14.5035246087568	0.0539599728494661
-13.8934907722133	0.0219843452688403
-13.2834569356698	0.0396531663459807
-12.6734230991264	0.06830497556197
-12.0633892625829	0.0140473973705996
-11.4533554260394	0.113231159950392
-10.843321589496	0.0958604655349679
-9.62325391640904	0.0958604655349678
-9.01322007986557	0.113231159950392
-8.40318624332211	0.0140473973705996
-7.79315240677864	0.0683049755619699
-7.18311857023517	0.0396531663459807
-6.57308473369171	0.0219843452688403
-5.96305089714824	0.0539599728494662
-5.35301706060477	0.0347946923723606
-4.7429832240613	0.0108281255637982
-4.13294938751784	0.0953088707910654
-3.52291555097437	0.0149710893037279
-2.9128817144309	0.214739960723271
-2.30284787788744	0.221975030275381
-1.69281404134397	0.141528726477536
-1.0827802048005	0.357416460024683
-0.47274636825704	0.452861919142394
0.13728746828643	0.949575191734622
0.7473213048299	1.6804877921087
1.35735514137336	0.732902573298629
1.96738897791683	0.223994761990387
2.5774228144603	0.29359654017657
3.18745665100376	0.115909271079853
3.79749048754723	0.0722110060663463
4.4075243240907	0.0977155812910185
5.01755816063417	0.0203613891121619
5.62759199717763	0.0950471053476809
6.2376258337211	0.066280299693749
6.84765967026457	0.0792629284571487
7.45769350680803	0.00404748222000089
8.0677273433515	0.140752420168927
8.677761179895	0.0096507161239243
9.2877950164384	0.00848076504661861
9.8978288529819	0.00602766078482219
10.5078626895254	0.0119612183033803
11.1178965260688	0.0343667014137133
11.7279303626123	0.0661942820510575
12.3379641991558	0.00482424857287143
12.9479980356992	0.0117382238001003
13.5580318722427	0.0128433286518808
14.1680657087862	0.0223335986323412
14.7780995453296	0.0128433286518808
15.3881333818731	0.0117382238001003
15.9981672184166	0.00482424857287143
16.60820105496	0.0661942820510575
17.2182348915035	0.0343667014137134
17.828268728047	0.0119612183033803
18.4383025645904	0.00602766078482219
19.0483364011339	0.00848076504661861
19.6583702376774	0.00965071612392427
20.2684040742208	0.140752420168927
20.8784379107643	0.00404748222000088
21.4884717473078	0.0792629284571487
22.0985055838512	0.0662802996937489
22.7085394203947	0.0950471053476809
23.3185732569382	0.0203613891121619
23.9286070934816	0.0977155812910185
24.5386409300251	0.0722110060663464
25.1486747665686	0.115909271079853
25.758708603112	0.29359654017657
26.3687424396555	0.223994761990387
26.978776276199	0.732902573298629
27.5888101127424	1.6804877921087
28.1988439492859	0.949575191734622
28.8088777858294	0.452861919142394
29.4189116223728	0.357416460024683
30.0289454589163	0.141528726477536
30.6389792954598	0.221975030275381
31.2490131320032	0.214739960723271
31.8590469685467	0.0149710893037279
32.4690808050902	0.0953088707910655
33.0791146416336	0.0108281255637982
33.6891484781771	0.0347946923723606
34.2991823147206	0.0539599728494661
34.909216151264	0.0219843452688403
35.5192499878075	0.0396531663459807
36.129283824351	0.06830497556197
36.7393176608945	0.0140473973705996
37.3493514974379	0.113231159950392
37.9593853339814	0.0958604655349679
39.1794530070683	0.0958604655349678
39.7894868436118	0.113231159950392
40.3995206801552	0.0140473973705996
41.0095545166987	0.0683049755619699
41.6195883532422	0.0396531663459807
42.2296221897856	0.0219843452688403
42.8396560263291	0.0539599728494662
43.4496898628726	0.0347946923723606
44.059723699416	0.0108281255637982
44.6697575359595	0.0953088707910654
45.279791372503	0.0149710893037279
45.8898252090464	0.214739960723271
46.4998590455899	0.221975030275381
47.1098928821334	0.141528726477536
47.7199267186768	0.357416460024683
48.3299605552203	0.452861919142394
48.9399943917638	0.949575191734622
49.5500282283072	1.6804877921087
50.1600620648507	0.732902573298629
50.7700959013942	0.223994761990387
51.3801297379377	0.29359654017657
51.9901635744811	0.115909271079853
52.6001974110246	0.0722110060663463
53.210231247568	0.0977155812910185
53.8202650841115	0.0203613891121619
54.430298920655	0.0950471053476809
55.0403327571984	0.066280299693749
55.6503665937419	0.0792629284571487
56.2604004302854	0.00404748222000089
56.8704342668288	0.140752420168927
57.4804681033723	0.0096507161239243
58.0905019399158	0.00848076504661861
58.7005357764592	0.00602766078482219
59.3105696130027	0.0119612183033803
59.9206034495462	0.0343667014137133
60.5306372860897	0.0661942820510575
61.1406711226331	0.00482424857287143
61.7507049591766	0.0117382238001003
62.3607387957201	0.0128433286518808
62.9707726322635	0.0223335986323412
63.580806468807	0.0128433286518808
64.1908403053505	0.0117382238001003
64.8008741418939	0.00482424857287143
65.4109079784374	0.0661942820510575
66.0209418149808	0.0343667014137134
66.6309756515243	0.0119612183033803
67.2410094880678	0.00602766078482219
67.8510433246112	0.00848076504661861
68.4610771611547	0.00965071612392427
69.0711109976982	0.140752420168927
69.6811448342417	0.00404748222000088
70.2911786707851	0.0792629284571487
70.9012125073286	0.0662802996937489
71.511246343872	0.0950471053476809
72.1212801804155	0.0203613891121619
72.731314016959	0.0977155812910185
73.3413478535025	0.0722110060663464
73.9513816900459	0.115909271079853
74.5614155265894	0.29359654017657
75.1714493631329	0.223994761990387
75.7814831996763	0.732902573298629
76.3915170362198	1.6804877921087
77.0015508727633	0.949575191734622
77.6115847093067	0.452861919142394
78.2216185458502	0.357416460024683
78.8316523823937	0.141528726477536
79.4416862189371	0.221975030275381
80.0517200554806	0.214739960723271
80.661753892024	0.0149710893037279
81.2717877285675	0.0953088707910655
81.881821565111	0.0108281255637982
82.4918554016545	0.0347946923723606
83.1018892381979	0.0539599728494661
83.7119230747414	0.0219843452688403
84.3219569112848	0.0396531663459807
84.9319907478283	0.06830497556197
85.5420245843718	0.0140473973705996
86.1520584209153	0.113231159950392
86.7620922574587	0.0958604655349679
