# Supplementary material for: High-resolution spectroscopy of single nuclear spins via sequential weak measurements
Source: Nat Commun. 2019 Feb 5;10:594. doi: 10.1038/s41467-019-08544-z (PMC6363762; doi:10.1038/s41467-019-08544-z)
Supplement: Supplementary file 3 — Source Data [file 41467_2019_8544_MOESM3_ESM.zip › SI/FigS6/FigS6.txt]

14.9685534591195	175.64984033829
14.8427672955975	37.5069926194263
14.7169811320755	106.428779311118
14.5911949685535	52.3467750382711
14.4654088050314	18.3092357106934
14.3396226415094	124.882114002833
14.2138364779874	306.676017330124
14.0880503144654	189.370157267295
13.9622641509434	81.3451036101288
13.8364779874214	42.285530161869
13.7106918238994	42.9764017016479
13.5849056603774	121.93028346553
13.4591194968553	19.819035060107
13.3333333333333	32.255365804243
13.2075471698113	51.1661604177744
13.0817610062893	211.725447899941
12.9559748427673	410.192826936135
12.8301886792453	64.9790209347298
12.7044025157233	1.14012760666598
12.5786163522013	443.569210262575
12.4528301886792	222.250715842312
12.3270440251572	407.481666762123
12.2012578616352	159.176696098104
12.0754716981132	131.781288435918
11.9496855345912	439.841469092181
11.8238993710692	463.259826220526
11.6981132075472	574.659698202797
11.5723270440252	189.320741449844
11.4465408805031	355.165985965259
11.3207547169811	622.498206789071
11.1949685534591	125.904967455259
11.0691823899371	842.013089806334
10.9433962264151	705.982321336136
10.8176100628931	1528.91574122564
10.6918238993711	810.297756415249
10.5660377358491	1845.99133175935
10.440251572327	3218.80405148585
10.314465408805	3887.30110798857
10.188679245283	10552.2607929304
10.062893081761	71725.5291452877
9.93710691823899	69686.9008962645
9.81132075471698	17689.3645307495
9.68553459119497	5384.1701451355
9.55974842767295	2234.61372048176
9.43396226415094	1821.19047970243
9.30817610062893	1343.07224947459
9.18238993710692	1466.18791258801
9.05660377358491	552.694337141999
8.93081761006289	699.245945913695
8.80503144654088	283.601405788826
8.67924528301887	218.640732376335
8.55345911949686	65.2232003256687
8.42767295597484	215.776327743758
8.30188679245283	168.565672114022
8.17610062893082	429.459754070083
8.05031446540881	151.991203513217
7.92452830188679	100.081314200837
7.79874213836478	48.7131361456246
7.67295597484277	2.69303487576198
7.54716981132075	56.9793926623512
7.42138364779874	140.707320734201
7.29559748427673	153.616409358346
7.16981132075472	393.432185396793
7.0440251572327	137.801858193151
6.91823899371069	85.1900086868979
6.79245283018868	711.669368735368
6.66666666666667	1.68086555367295
6.54088050314466	243.305617903589
6.41509433962264	81.1956779639872
6.28930817610063	70.259588754917
6.16352201257862	26.9866457179991
6.0377358490566	161.049866167314
5.91194968553459	3.23017109106929
5.78616352201258	33.5984359899121
5.66037735849057	165.100071338704
5.53459119496855	222.923002666381
5.40880503144654	106.930701466898
5.28301886792453	145.627824549355
5.15723270440251	10.0888587261752
5.0314465408805	107.893083833976
