# Supplementary material for: High-resolution spectroscopy of single nuclear spins via sequential weak measurements
Source: Nat Commun. 2019 Feb 5;10:594. doi: 10.1038/s41467-019-08544-z (PMC6363762; doi:10.1038/s41467-019-08544-z)
Supplement: Supplementary file 3 — Source Data [file 41467_2019_8544_MOESM3_ESM.zip › SI/FigS7/Fig7Sa.txt]

6.32220847670268	0.0319233228595404	5.84682698449214	0.0119724901108775
6.32059100187395	0.0487099822796901	5.84359259286364	0.0250459285351561
6.31897352704523	0.00712776275576661	5.84035820123514	0.0724563160008915
6.3173560522165	0.0808808136051913	5.83712380960663	0.0317356536248791
6.31573857738777	2.61115784639444E-4	5.83388941797813	0.0239233336236699
6.31412110255904	0.0253240324233478	5.83065502634963	0.0260177888595605
6.31250362773031	0.00667929233083423	5.82742108481737	0.00721295753451582
6.31088615290158	0.0209571298590519	5.82418669318887	0.0529925447026943
6.30926867807285	0.0393583954521154	5.82095230156037	0.0285872396645166
6.30765120324413	0.0566330953255858	5.81771790993187	0.0405952082265021
6.3060337284154	0.00774628979106196	5.81448351830336	0.005003344450697
6.30441625358667	0.00111290710374372	5.81124912667486	0.0202872723046394
6.30279877875794	0.00465059561759914	5.80801473504636	0.0273397668832467
6.30118130392921	0.0169391380159444	5.80478034341786	0.0428213858255567
6.29956382910048	0.0171631158562147	5.80154595178936	0.0273218863196534
6.29794635427175	0.0139332129888036	5.79831156016085	0.0358130565764744
6.29632887944302	0.0285075314851295	5.79507716853235	0.0345091829963302
6.2947114046143	0.00808621958756126	5.79184277690385	0.0470667039728827
6.29309392978557	0.00297684551341307	5.78860838527535	0.0353147101968974
6.29147645495684	0.0264185925979333	5.78537399364685	0.00545408024608767
6.28985898012811	0.0214903443850033	5.78213960201834	0.0267503443331029
6.28824150529938	0.00388588738037456	5.77890521038984	0.0202561323961142
6.28662403047065	0.0159206731749644	5.77567081876134	0.0208538131781118
6.28500655564192	0.010914242161996	5.77243642713284	0.00616088043745181
6.28338908081319	0.00873520278758626	5.76920203550433	0.0231424917498507
6.28177160598447	0.00455682739330172	5.76596764387583	0.0171824111333021
6.28015413115574	0.0136845643499532	5.76273325224733	0.00226658079401737
6.27853665632701	0.00851656606288279	5.75949886061883	0.0216348977059457
6.27691918149828	0.0109348461765176	5.75626446899033	0.0425702891573042
6.27530170666955	0.00515776977728574	5.75303007736182	0.00541464509539431
6.27368423184082	0.0150053933166126	5.74979568573332	0.0226329751400387
6.27206675701209	0.046370858204905	5.74656129410482	0.00363582949800428
6.27044928218336	0.0172720901884768	5.74332690247632	0.0635217395536353
6.26883180735464	0.015491110946591	5.74009251084781	0.018680761267635
6.26721433252591	0.00162508200069702	5.73685811921931	0.0214855938893464
6.26559685769718	0.00414113862375974	5.73362417768706	0.0477400145009148
6.26397938286845	0.0118082608320326	5.73038978605856	0.00742422726029168
6.26236190803972	0.030294548565978	5.72715539443005	9.49984956778517E-4
6.26074443321099	0.022946028410505	5.72392100280155	0.00596552165539144
6.25912695838226	0.00670621026818192	5.72068661117305	0.00155764346851006
6.25750948355353	0.0119047808283427	5.71745221954455	0.0233544629853414
6.25589200872481	0.0106900092656159	5.71421782791604	0.0372968053540538
6.25427453389608	0.0190276222603069	5.71098343628754	0.0164079249426466
6.25265705906735	0.0496943263085764	5.70774904465904	9.76038752419062E-4
6.25103958423862	0.0159567808069346	5.70451465303054	0.0118796680356267
6.24942210940989	0.0134880667276334	5.70128026140204	0.00360074855698678
6.24780463458116	0.00843381462735637	5.69804586977353	0.0111626181139051
6.24618715975243	0.0462483314459541	5.69481147814503	0.026765882595226
6.2445696849237	0.0087318222713706	5.69157708651653	0.023073524389376
6.24295221009498	0.0340516600036734	5.68834269488803	6.71504814523949E-4
6.24133473526625	0.00635417883925998	5.68510830325953	0.00778405085086721
6.23971726043752	0.0305579631307911	5.68187391163102	0.0265433222906847
6.23810023578269	0.0133592605701234	5.67863952000252	0.0426076930701862
6.23648276095396	0.00700300725481107	5.67540512837402	0.00759676240387471
6.23486528612523	0.032175255597561	5.67217073674552	0.00477597272126295
6.23324781129651	9.80375207029601E-6	5.66893634511701	0.00612146859653808
6.23163033646778	0.021719145502706	5.66570195348851	0.00589951167041301
6.23001286163905	0.027178461729997	5.66246756186001	0.0780804737711148
6.22839538681032	0.00591299730202418	5.65923317023151	0.0299050032467078
6.22677791198159	0.0119273998921215	5.65599877860301	0.00385990734497354
6.22516043715286	0.0434939321155384	5.6527643869745	0.0185853137311954
6.22354296232413	0.0299098435490775	5.649529995346	0.0170612833652516
6.2219254874954	0.0943536379260987	5.6462956037175	0.00486869772912519
6.22030801266668	0.0177051806315881	5.64306166218524	0.0346856370143107
6.21869053783795	0.0372140374509089	5.63982727055674	0.0159469149398987
6.21707306300922	0.0518167743952714	5.63659287892824	0.0139597480196909
6.21545558818049	0.0158123533560983	5.63335848729974	0.00235671774170885
6.21383811335176	0.00149981309989596	5.63012409567123	0.0206731563251814
6.21222063852303	0.0223943852161713	5.62688970404273	0.0444938310035778
6.2106031636943	0.0299708080185257	5.62365531241423	0.0329492834660326
6.20898568886557	0.00413327491294728	5.62042092078573	0.00777923928030825
6.20736821403685	0.0202093383284103	5.61718652915723	0.00814530769829868
6.20575073920812	0.0396588132632928	5.61395213752872	0.0272217233974171
6.20413326437939	0.00881968039501794	5.61071774590022	0.00436572987993192
6.20251578955066	0.0261634949820693	5.60748335427172	0.0174765225417225
6.20089831472193	0.0078876677381207	5.60424896264322	0.00871711527593266
6.1992808398932	0.0463895489908554	5.60101457101472	0.0113468986358978
6.19766336506447	0.0149240916985476	5.59778017938621	0.00507677633446744
6.19604589023575	0.0188395351981485	5.59454578775771	0.00166794937116488
6.19442841540702	0.0596025982883848	5.59131139612921	0.0213470387438616
6.19281094057829	0.00536398201845135	5.58807700450071	0.0256656643175805
6.19119346574956	0.00480699064798659	5.58484261287221	0.0103149485928238
6.18957599092083	0.0134061075560004	5.5816082212437	0.00981986650851802
6.1879585160921	0.0321871723163852	5.5783738296152	0.0181958596003936
6.18634104126337	0.0254980836187581	5.5751394379867	0.00726310668081531
6.18472356643464	0.0279634035599498	5.5719050463582	0.0025766836550575
6.18310609160592	0.0293074135740998	5.56867065472969	0.00839072806267688
6.18148861677719	0.0223618535320743	5.56543626310119	0.0202046401512034
6.17987114194846	0.0405223183405426	5.56220187147269	0.0179822428410579
6.17825366711973	0.0112618525245378	5.55896747984419	0.0193027756670623
6.176636192291	0.0311236146954182	5.55573308821569	0.00380485263941257
6.17501871746227	0.00585927418180028	5.55249914668343	0.0227137181582369
6.17340124263354	0.0512507893531687	5.54926475505493	0.00228155200570775
6.17178376780481	0.0471994314208351	5.54603036342643	0.0248988541439025
6.17016629297609	0.154416597493787	5.54279597179792	0.01197772780576
6.16854881814736	0.0992300333434968	5.53956158016942	0.0184529116072761
6.16693134331863	0.216783364602514	5.53632718854092	0.0279768649394709
6.1653138684899	0.0867745882370926	5.53309279691242	0.00932449722646283
6.16369639366117	0.0643662681712311	5.52985840528391	0.0132061256502259
6.16207891883244	0.316766834843601	5.52662401365541	0.024072317607944
6.16046144400371	0.224370984144636	5.52338962202691	0.00908975493241769
6.15884396917498	0.143323793660558	5.52015523039841	6.96961617708924E-4
6.15722649434626	0.10232727472635	5.51692083876991	0.030094253041232
6.15560901951753	0.00429147089038394	5.5136864471414	0.00993648723510519
6.1539915446888	0.0237189286533362	5.5104520555129	7.53084293489741E-4
6.15237406986007	0.00614889755822555	5.5072176638844	0.00412762415802955
6.15075659503134	0.0125207943338942	5.5039832722559	0.0111987454206213
6.14913912020261	0.0144516324246701	5.5007488806274	0.00842845978206265
6.14752164537388	0.0402550731627032	5.49751448899889	0.0165312759967455
6.14590462071906	0.0114768570037396	5.49428009737039	0.00847904022355034
6.14428714589033	0.00300586151469794	5.49104570574189	0.00270320162466238
6.1426696710616	0.0199998048534407	5.48781131411339	0.0419585527327919
6.14105219623287	0.0203181946240923	5.48457692248488	0.0331404268367314
6.13943472140414	0.00220816995769518	5.48134253085638	0.0134940035500349
6.13781724657541	0.0246140956273814	5.47810813922788	0.00368223359774083
6.13619977174668	0.0164839801576413	5.47487374759938	0.00861848863818808
6.13458229691796	0.0112724757518922	5.47163935597088	0.0107549511930287
6.13296482208923	0.068614065705121	5.46840496434237	0.0219744374721048
6.1313473472605	0.0580875496691474	5.46517057271387	0.00866495006238164
6.12972987243177	0.0170587543580165	5.46193618108537	0.00832787350250118
6.12811239760304	0.0414620258217835	5.45870223955311	0.0110490005372785
6.12649492277431	0.0374209689624059	5.45546784792461	0.00852446942806223
6.12487744794558	0.0319270318335445	5.45223345629611	0.0174509854332467
6.12325997311685	0.0239694195897848	5.44899906466761	8.1240295848211E-4
6.12164249828813	0.0224634126119163	5.44576467303911	0.00157182583212236
6.1200250234594	0.0639929130633771	5.4425302814106	0.00318893793136096
6.11840754863067	0.0422839265955727	5.4392958897821	0.0245882197401973
6.11679007380194	0.038164835223655	5.4360614981536	0.00465563918481182
6.11517259897321	0.0549696884163399	5.4328271065251	0.00486454946514771
6.11355512414448	0.0802957242452638	5.42959271489659	0.00609426581869497
6.11193764931575	0.0690900154701563	5.42635832326809	0.00422378987608795
6.11032017448702	0.0531616263212797	5.42312393163959	0.00942164430569583
6.1087026996583	0.0830019126532911	5.41988954001109	0.0100279100138311
6.10708522482957	0.0867695960077667	5.41665514838259	0.0062858867932907
6.10546775000084	0.126292994900067	5.41342075675408	0.0169659854422732
6.10385027517211	0.127606553319059	5.41018636512558	0.0226843642751553
6.10223280034338	0.184993236345476	5.40695197349708	0.0371243892139894
6.10061532551465	0.0998850681156393	5.40371758186858	0.0147071297115804
6.09899785068592	0.313179936969531	5.40048319024008	0.0147192266877832
6.0973803758572	0.415535667770859	5.39724879861157	0.00233738479112364
6.09576290102847	0.297678356494727	5.39401440698307	0.00416083409506388
6.09414542619974	0.237954358790274	5.39078001535457	0.00602241852790133
6.09252795137101	0.33393296571109	5.38754562372607	0.0123541381471892
6.09091047654228	0.589028543507306	5.38431123209756	0.00295631212888515
6.08929300171355	0.459174851886748	5.38107684046906	0.0129237324133908
6.08767552688482	0.839687274174152	5.37784244884056	0.00547252393343839
6.08605805205609	0.965025618496799	5.37460805721206	0.0138713795156622
6.08444057722736	0.590671834171504	5.37137366558356	0.018353160680847
6.08282310239864	1.2403297743992	5.3681397240513	0.0123949998418279
6.08120562756991	0.92355537562019	5.3649053324228	0.00340442536211435
6.07958815274118	0.942907067362585	5.3616709407943	0.0152338200171679
6.07797067791245	0.799877150528872	5.35843654916579	0.0341144750003644
6.07635320308372	0.665135181584975	5.35520215753729	0.011743516404044
6.07473572825499	0.67522434493627	5.35196776590879	0.0179308438557034
6.07311825342626	0.585297608934628	5.34873337428029	0.00240617797256877
6.07150077859754	0.496510846221603	5.34549898265178	0.0236688957463511
6.06988330376881	0.497474959874471	5.34226459102328	0.00779061967050305
6.06826582894008	0.176974926608659	5.33903019939478	0.0139359752998706
6.06664835411135	0.24251417740505	5.33579580776628	0.00631110001853401
6.06503087928262	0.298571845225784	5.33256141613778	0.010497920416821
6.06341340445389	0.385072984433015	5.32932702450927	0.00776332158792236
6.06179592962516	0.280740296296857	5.32609263288077	0.00361086198118629
6.06017845479643	0.196224999622243	5.32285824125227	0.00941579140088686
6.05856097996771	0.133104495883748	5.31962384962377	0.00528025709456745
6.05694350513898	0.250989010241194	5.31638945799527	0.0125221711722769
6.05532603031025	0.25345104777917	5.31315506636676	0.0283327862280766
6.05370900565542	0.188102023000805	5.30992067473826	0.010200402055031
6.05209153082669	0.127342277159317	5.30668628310976	0.0119778833357084
6.05047405599796	0.0374898945220479	5.30345189148126	0.00664363776276121
6.04885658116923	0.124827904058177	5.30021749985275	0.0117162517745927
6.04723910634051	0.123815750884797	5.29698310822425	0.016257811638785
6.04562163151178	0.0743611174126754	5.29374871659575	0.0206206250333253
6.04400415668305	0.0907985774390481	5.29051432496725	0.0242437141737492
6.04238668185432	0.15468189784718	5.28727993333875	0.00444401158755846
6.04076920702559	0.106795119134821	5.28404554171024	0.0391240409474174
6.03915173219686	0.0661677396921708	5.28081115008174	0.0334760364779519
6.03753425736813	0.126482440743776	5.27757675845324	0.014174928305397
6.03591678253941	0.143972709260718	5.27434281692098	0.00580603616387446
6.03429930771068	0.0701706097088375	5.27110842529248	8.62240003135793E-4
6.03268183288195	0.0570446970600899	5.26787403366398	0.00847245179221418
6.03106435805322	0.0751882828480594	5.26463964203548	8.83313369183631E-4
6.02944688322449	0.0227694309837399	5.26140525040698	0.00729507669941926
6.02782940839576	0.0908732238300541	5.25817085877847	0.00582068926542252
6.02621193356703	0.0597190061456867	5.25493646714997	0.00127443188617654
6.0245944587383	0.0279892439173475	5.25170207552147	0.020204424987525
6.02297698390958	0.0644282102829127	5.24846768389297	0.0118511740342969
6.02135950908085	0.0390187543728886	5.24523329226446	0.0201359630738636
6.01974203425212	0.0934413613997047	5.24199890063596	0.0171383203125144
6.01812455942339	0.0288945945679498	5.23876450900746	0.0067571973401377
6.01650708459466	0.0671277178026783	5.23553011737896	0.00935497007670301
6.01488960976593	0.0621138727064517	5.23229572575046	0.0371863080138888
6.0132721349372	0.0173015016873074	5.22906133412195	0.0281044881356675
6.01165466010847	0.0546416917590388	5.22582694249345	0.0803636001003018
6.01003718527975	0.0441012047965725	5.22259255086495	0.0763246518642127
6.00841971045102	0.067506080657051	5.21935815923645	0.0421251568822524
6.00680223562229	0.0047976457098978	5.21612376760795	0.00107059937459741
6.00518476079356	0.0277154543578522	5.21288937597944	0.0146997361374565
6.00356728596483	0.0339739526379106	5.20965498435094	0.00306530467145997
6.0019498111361	0.0020507027691482	5.20642059272244	0.0230985077477452
6.00033233630737	0.00400482656258963	5.20318620109394	0.00923829433333917
5.99871486147864	0.0584286241398769	5.19995180946543	0.022482632661313
5.99709738664992	0.118894874201046	5.19671741783693	0.0248384075799062
5.99547991182119	0.0918350573911795	5.19348302620843	0.0100899725326916
5.99386243699246	0.0517222023522012	5.19024863457993	0.0484412181609501
5.99224496216373	0.00904947630824985	5.18701424295143	0.0037300724250885
5.990627487335	0.0327561534161255	5.18378030141917	0.00179406467434627
5.98901001250627	0.0506550875841403	5.18054590979067	0.0322244642661014
5.98739253767754	0.0697412094014531	5.17731151816217	0.0325919751478027
5.98577506284882	0.0236984657875222	5.17407712653366	0.027415338413023
5.98415758802009	0.033838752385945	5.17084273490516	0.0210590019346696
5.98254011319136	0.0106123324537793	5.16760834327666	0.0456191169597578
5.98092263836263	0.0695060224443079	5.16437395164816	0.0549084372155735
5.9793051635339	0.0352678331821757	5.16113956001966	0.0366879214955751
5.97768768870517	0.0564346316079436	5.15790516839115	0.0436118546303116
5.97607021387644	0.0583826723514368	5.15467077676265	0.151584058978418
5.97445273904771	0.0195998130354392	5.15143638513415	0.0895145349238753
5.97283526421899	0.0108318329022535	5.14820199350565	0.121831313764111
5.97121778939026	0.0804891595076825	5.14496760187714	0.174670167973925
5.96960031456153	0.00941758999032733	5.14173321024864	0.140735318059908
5.9679828397328	0.0223463796000005	5.13849881862014	0.114941766369942
5.96636536490407	0.0020838365020897	5.13526442699164	0.184041808750881
5.96474789007534	0.0562605274824447	5.13203003536314	0.122737269555482
5.96313041524661	0.0340203158771661	5.12879564373463	0.0340330790269961
5.96151339059179	0.00881343847281995	5.12556125210613	0.0964201349939204
5.95989591576306	0.0186006685952656	5.12232686047763	0.0383450084147515
5.95827844093433	0.0492586293136439	5.11909246884913	0.00815736076783301
5.9566609661056	0.0428915969734255	5.11585807722063	0.0278652536350081
5.95504349127687	0.0202039500564026	5.11262368559212	0.038133319838502
5.95342601644814	0.00877909385734933	5.10938929396362	0.0166264806026661
5.95180854161941	0.0673534613112954	5.10615490233512	0.00656147259896884
5.95019106679069	0.0427271298587258	5.10292051070662	0.00694734081030727
5.94857359196196	0.00444214971450133	5.09968611907811	0.0264495045821822
5.94695611713323	0.0210491989202881	5.09645172744961	9.2968724975324E-4
5.9453386423045	0.0150337272427807	5.09321733582111	0.0359712794848124
5.94372116747577	0.031444730054715	5.08998339428885	0.00232577285195802
5.94210369264704	0.0225386276143608	5.08674900266035	0.0136352788304056
5.94048621781831	0.032980490772211	5.08351461103185	0.00523284419619232
5.93886874298958	0.00466999100311741	5.08028021940335	0.00386913599079117
5.93725126816086	0.00205190527055939	5.07704582777485	0.00487635930706836
5.93563379333213	0.0252805486927351	5.07381143614634	0.0184952652729858
5.9340163185034	0.0179369334405093	5.07057704451784	0.0109252781205532
5.93239884367467	0.016575540254637	5.06734265288934	0.00736343726010551
5.93078136884594	0.0524459208725429	5.06410826126084	0.00318827190405734
5.92916389401721	0.0341236843350763	5.06087386963234	0.00463432640399323
5.92754641918848	0.0129115420138763	5.05763947800383	0.00276199362922309
5.92592894435975	0.0676843819073771	5.05440508637533	0.0196542124394625
5.92431146953103	0.0114271004394004	5.05117069474683	0.0133202303894256
5.9226939947023	0.025961064165983	5.04793630311833	0.00472008785399458
5.92107651987357	0.0565308121984386	5.04470191148982	0.00266180331943496
5.91945904504484	0.0259955331187227	5.04146751986132	0.00620805739235047
5.91784157021611	0.0199737426226399	5.03823312823282	0.00174503218410188
5.91622409538738	0.00309950601372066	5.03499873660432	0.00574193528532615
5.91460662055865	0.00568891362792382	5.03176434497582	0.00381018392206617
5.91298914572992	0.00329269432736018	5.02852995334731	0.00251732525936911
5.9113716709012	0.0230582183221448	5.02529556171881	0.00273172721791747
5.90975419607247	0.00153914476349557	5.02206117009031	0.00898943739173936
5.90813672124374	0.0100243690087754	5.01882677846181	1.37998944793741E-4
5.90651924641501	0.00115578950844914	5.0155923868333	0.0165857580365928
5.90490177158628	0.00224588178792356	5.0123579952048	0.00135082276504551
5.90328429675755	0.00163441770715074	5.0091236035763	0.0013153046901446
5.90166682192882	0.0327077404920026	5.0058892119478	0.00610886611153476
5.90004934710009	4.2403144802674E-4	5.0026548203193	0.00751397379065337
5.89843187227137	0.00738286712993395	4.99942087878704	0.00566105034449816
5.89681439744264	0.036336577218491	4.99618648715854	0.00300934611111632
5.89519692261391	0.033506260305469	4.99295209553004	0.00387746225115353
5.89357944778518	0.0164782120445277	4.98971770390153	0.0035813886600743
5.89196197295645	0.0113423696260377	4.98648331227303	0.00477899500808839
5.89034449812772	0.00584695043075372	4.98324892064453	0.0108879217232855
5.88872702329899	0.0109262737063508	4.98001452901603	0.0134483532554748
5.88710954847026	0.0144038344469335	4.97678013738753	0.0145459565575465
5.88549207364154	0.00622748343112401	4.97354574575902	0.0103814379315385
5.88387459881281	0.0172237802697362	4.97031135413052	0.00188448622228975
5.88225712398408	0.0608128772203828	4.96707696250202	0.00113227062692589
5.88063964915535	0.00601902637668251	4.96384257087352	0.00797404851247868
5.87902217432662	0.00941368096345187	4.96060817924501	5.71841923652431E-4
5.87740469949789	0.0197757419345789	4.95737378761651	0.00356841804483755
5.87578722466916	0.0280409883222634	4.95413939598801	0.00220273769011048
5.87416974984044	0.0672315582863271	4.95090500435951	0.00775907620976616
5.87255227501171	0.0171572168924185	4.94767061273101	0.00490828820188565
5.87093480018298	0.00247832302653002	4.9444362211025	0.0117975859457341
5.86931777552815	0.0146052693233906	4.941201829474	0.00251296699815156
5.86770030069942	3.92982253470432E-4	4.9379674378455	0.0196604620628562
5.86608282587069	0.0112655583194163	4.934733046217	0.0208384374880773
5.86446535104196	0.0123466948561977	4.9314986545885	0.00609845971802451
5.86284787621324	0.00479859174154245	4.92826426295999	0.00171108727137585
5.86123040138451	0.0064318474296176	4.92502987133149	0.00208713145699306
5.85961292655578	0.00344826443056918	4.92179547970299	0.00336578326195413
5.85799545172705	0.0306350154221682	4.91856108807449	0.0124164392827006
5.85637797689832	0.00965490740090501	4.91532669644598	0.00551295534191938
5.85476050206959	0.0139010186302077	4.91209230481748	0.00980744824843085
5.85314302724086	0.00884813612899604	4.90885791318898	0.00955736623244982
5.85152555241213	1.25145899648763E-4	4.90562397165672	0.0137923711462453
5.84990807758341	3.44163132593353E-4	4.90238958002822	0.00371976401801682
5.84829060275468	0.0046415884805501	4.89915518839972	0.0129558193600472
5.84667312792595	5.8359959237625E-4	4.89592079677122	0.00134595143305047
5.84505565309722	0.0317960598551894	4.89268640514272	0.00573662669734596
5.84343817826849	0.00769034608063085	4.88945201351421	0.00819281230013364
5.84182070343976	0.0272188596897106	4.88621762188571	1.34341641529157E-4
5.84020322861103	0.00241738637318504	4.88298323025721	0.00145544275997056
5.83858575378231	0.00129829448383693	4.87974883862871	0.00279418615254378
5.83696827895358	0.0517250020760301	4.87651444700021	0.0094486005006062
5.83535080412485	0.0275443108398855	4.8732800553717	5.09260225717868E-4
5.83373332929612	0.0174817370503942	4.8700456637432	0.00500225413932264
5.83211585446739	0.00787513168567647	4.8668112721147	0.0108048641273333
5.83049837963866	0.0592813378449392	4.8635768804862	0.00383864825660472
5.82888090480993	0.00700790719807906	4.86034248885769	0.00642063650878683
5.8272634299812	0.0189426031189247	4.85710809722919	0.00401675531298038
5.82564595515248	0.0214316966144774	4.85387370560069	0.0044937487486001
5.82402848032375	0.0312524791061396	4.85063931397219	0.00453391518015911
5.82241100549502	0.0388703865059188	4.84740492234369	0.00306411490436249
5.82079353066629	0.00889575600466572	4.84417053071518	0.0043148091786649
5.81917605583756	0.00960252797545588	4.84093613908668	0.00189696030801487
5.81755858100883	0.00722724212761593	4.83770174745818	0.00895288548000645
5.8159411061801	0.0100746187134146	4.83446735582968	0.00682902573203239
5.81432363135137	0.025039101745264	4.83123296420117	0.00551586513690635
5.81270615652265	0.00793218162225714	4.82799857257267	0.00288447631234052
5.81108868169392	0.0215910592174735	4.82476418094417	0.00392734813053501
5.80947120686519	0.012399941717705	4.82152978931567	0.00666570886538099
5.80785373203646	0.0201459760095501	4.81829539768717	9.58583421519543E-4
5.80623625720773	0.0227929021435466	4.81506145615491	0.00340239697099736
5.804618782379	0.0223623703842516	4.81182706452641	0.00127538848597189
5.80300130755027	0.0121806694235879	4.80859267289791	0.00545945157726566
5.80138383272154	0.0437382019275915	4.8053582812694	0.00461647084829565
5.79976635789281	0.0334664412619036	4.8021238896409	0.0110778169867065
5.79814888306409	0.0141542382117556	4.7988894980124	0.00129945736192825
5.79653140823536	0.0219119234226959	4.7956551063839	0.00400758367563932
5.79491393340663	0.0304662022162666	4.7924207147554	0.00337244758065048
5.7932964585779	0.0357478797040085	4.78918632312689	0.00715781641541397
5.79167898374917	0.00505823154091045	4.78595193149839	0.00275908038939691
5.79006150892044	0.00559988712056217	4.78271753986989	0.0144844192167077
5.78844403409171	0.00627356437923381	4.77948314824139	0.0106278826799767
5.78682655926299	0.0211237172481852	4.77624875661289	7.1156667718938E-4
5.78520908443426	8.93306082100663E-4	4.77301436498438	0.00223323467417061
5.78359160960553	0.0115443844645855	4.76977997335588	3.75341963460167E-4
5.7819741347768	0.00890431631817218	4.76654558172738	7.01694808587883E-4
5.78035665994807	0.00726566118975223	4.76331119009888	0.0248467357625882
5.77873963529324	0.0390672604427728	4.76007679847037	0.00139636979856656
5.77712216046452	0.0702108566451891	4.75684240684187	0.00736535136581669
5.77550468563579	0.0535896266024151	4.75360801521337	0.00288820878757125
5.77388721080706	0.0337777847502612	4.75037362358487	0.0125912986484662
5.77226973597833	0.0311559478241282	4.74713923195637	0.00624751228553075
5.7706522611496	8.28311828146422E-4	4.74390484032786	0.00443867644015227
5.76903478632087	0.00822083069220706	4.74067044869936	0.00580621449998916
5.76741731149214	0.0014731103134465	4.73743605707086	0.00165686310184277
5.76579983666341	0.0137631116429267	4.73420166544236	0.00557288270082349
5.76418236183468	0.0386061775887021	4.73096727381385	0.0138769610095926
5.76256488700596	0.0297181643603042	4.72773288218535	5.71078001497609E-4
5.76094741217723	0.016451834562868	4.72449849055685	5.79598930295009E-4
5.7593299373485	0.0127598344782994	4.7212645490246	0.00692786289131849
5.75771246251977	0.00218455767839357	4.71803015739609	0.00137598280016354
5.75609498769104	0.0289965307206397	4.71479576576759	0.00580677706908465
5.75447751286231	0.00719088672669443	4.71156137413909	0.0163303246089835
5.75286003803358	0.00617650122882024	4.70832698251059	0.00243491816082187
5.75124256320486	0.00671755823524256	4.70509259088208	1.02737211871884E-4
5.74962508837613	0.0267685372006583	4.70185819925358	5.18832128861093E-4
5.7480076135474	0.00738282150213557	4.69862380762508	0.00259746233140629
5.74639013871867	0.00103045805394173	4.69538941599658	1.37935307160104E-4
5.74477266388994	0.0156137641104904	4.69215502436808	0.00753750015542536
5.74315518906121	0.00119219939441305	4.68892063273957	5.22703865517034E-4
5.74153771423248	0.0214897687799668	4.68568624111107	0.00480254748764339
5.73992023940375	0.0233764024423536	4.68245184948257	0.00174442004867119
5.73830276457503	1.26443187449939E-4	4.67921745785407	8.10217757657125E-4
5.7366852897463	0.0079518700965899	4.67598306622557	0.00391490244309854
5.73506781491757	0.0226516842542463	4.67274867459706	0.00122571096138752
5.73345034008884	0.0026583882716757	4.66951428296856	0.00144803404093645
5.73183286526011	0.014108875990389	4.66627989134006	5.42894475779047E-4
5.73021539043138	9.29903549975218E-4	4.66304549971156	0.00138284851420851
5.72859791560265	0.00433633096385038	4.65981110808305	7.58800255588327E-4
5.72698044077392	0.00269224074519308	4.65657671645455	0.00300585269206455
5.7253629659452	0.00194157012529477	4.65334232482605	8.83743392439715E-4
5.72374549111647	0.0194476851343249	4.65010793319755	0.0104740694048211
5.72212801628774	0.00199451708317225	4.64687354156905	0.0112409134069996
5.72051054145901	0.0188230363080453	4.64363914994054	0.0059569981545973
5.71889306663028	0.046182386103105	4.64040475831204	0.0061907763212562
5.71727559180155	0.00160703506241403	4.63717036668354	0.0112240605072089
5.71565811697282	0.0164580615600243	4.63393597505504	0.0142987893845914
5.7140406421441	0.0339898138414971	4.63070203352278	0.00451886334078333
5.71242316731537	0.00582153931329042	4.62746764189428	0.00243407562910972
5.71080569248664	0.0174080607112855	4.62423325026578	0.00233083886598207
5.70918821765791	0.00326254199533419	4.62099885863727	0.00519764527600908
5.70757074282918	8.59122075889488E-4	4.61776446700877	0.00483793512120909
5.70595326800045	0.0208360810160235	4.61453007538027	0.00538246675689
5.70433579317172	0.0282018312111876	4.61129568375177	0.00595584118814167
5.70271831834299	0.00147075247599418	4.60806129212327	0.00171266874282086
5.70110084351426	0.0359419953622824	4.60482690049476	0.00229180643351459
5.69948336868554	0.012721121248609	4.60159250886626	0.00167766383800303
5.69786589385681	0.0230758738680644	4.59835811723776	0.00249008172555107
5.69624841902808	0.0223021976299837	4.59512372560926	0.0219359193215587
5.69463094419935	0.00361774888994216	4.59188933398076	0.00886212656109897
5.69301346937062	0.0255722111860203	4.58865494235225	2.87780606419085E-4
5.69139599454189	0.0078806706697312	4.58542055072375	0.0030351883959254
5.68977851971316	0.00210813147805112	4.58218615909525	6.11973612072138E-4
5.68816104488444	0.00616150011582413	4.57895176746675	0.00265470099955666
5.68654402022961	0.00809620399447125	4.57571737583824	0.0012060026484466
5.68492654540088	0.00503052081373675	4.57248298420974	0.0101748889962749
5.68330907057215	0.0035537342410395	4.56924859258124	0.00435467986739384
5.68169159574342	0.00649773348169914	4.56601420095274	0.00967995684780607
5.68007412091469	0.00183824126868219	4.56277980932424	0.021922209677886
5.67845664608596	0.0128098256269041	4.55954541769573	0.00212770223228605
5.67683917125724	0.00486363424975401	4.55631102606723	0.00876508160479862
5.67522169642851	0.0245602699357915	4.55307663443873	0.00162322943469523
5.67360422159978	0.00762106365616628	4.54984224281023	0.00323574696281494
5.67198674677105	0.0305292164520332	4.54660785118172	0.0034573319632003
5.67036927194232	0.0186261934582786	4.54337345955322	0.00170259471365367
5.66875179711359	0.0121980627572561	4.54013951802097	0.00677050686857513
5.66713432228486	0.00502190636469409	4.53690512639247	0.00544782633163337
5.66551684745613	0.00974168132833905	4.53367073476396	0.00160805242696068
5.66389937262741	0.00260999440248783	4.53043634313546	0.0161754790641874
5.66228189779868	0.00419221142249604	4.52720195150696	0.00905964989567754
5.66066442296995	0.00263393893957028	4.52396755987846	0.00138835302810475
5.65904694814122	0.0391907279150265	4.52073316824995	0.00248403322976685
5.65742947331249	1.57940427667319E-4	4.51749877662145	0.00238385229048461
5.65581199848376	0.00861054785655814	4.51426438499295	6.88154365750062E-5
5.65419452365503	0.0143709047570357	4.51102999336445	0.00293340312586627
5.65257704882631	0.0126685724466034	4.50779560173595	0.00854659115711289
5.65095957399758	0.069973661324626	4.50456121010744	0.00566518443076425
5.64934209916885	0.00846306636950991	4.50132681847894	0.0150882882475828
5.64772462434012	0.0185122785127547	4.49809242685044	0.0114667425342559
5.64610714951139	0.00704675290498909	4.49485803522194	4.69759807806175E-4
5.64448967468266	0.00377823146154518	4.49162364359344	4.17177190942252E-4
5.64287219985393	0.0115155302478352	4.48838925196493	0.00255679430929235
5.6412547250252	0.0100336754484489	4.48515486033643	7.3149897492102E-4
5.63963725019648	0.00157817338430505	4.48192046870793	0.00212180149473109
5.63801977536775	0.00362079622099861	4.47868607707943	0.00554946507601528
5.63640230053902	0.00658125102255495	4.47545168545092	0.00780644415070114
5.63478482571029	0.0336947150072201	4.47221729382242	0.0038786450540935
5.63316735088156	0.0241172157957728	4.46898290219392	0.00490050477773037
5.63154987605283	5.91847382641618E-5	4.46574851056542	0.00945917418153928
5.6299324012241	0.0109351095980979	4.46251411893692	0.0029495548469016
5.62831492639538	0.022156331202124	4.45927972730841	0.0010865939080364
5.62669745156665	0.0113467685214778	4.45604533567991	0.00187097722170275
5.62507997673792	0.00386044330365692	4.45281094405141	0.00294985703517548
5.62346250190919	0.0122716930079199	4.44957655242291	0.00267575724249921
5.62184502708046	0.0297504984354796	4.44634261089065	0.0272943199191587
5.62022755225173	0.00449367262692941	4.44310821926215	0.013522413871525
5.618610077423	0.00435412318757332	4.43987382763365	2.56078955130867E-4
5.61699260259427	0.00621072833869886	4.43663943600514	6.14769750999116E-4
5.61537512776554	0.0106031340990156	4.43340504437664	0.00258299070001161
5.61375765293682	0.0265062660198828	4.43017065274814	0.00517559466856508
5.61214017810809	1.83571059618409E-4	4.42693626111964	0.0108580581357828
5.61052270327936	0.0656599282996121	4.42370186949114	0.00908664546851852
5.60890522845063	0.0219953171999555	4.42046747786263	0.0112606230201162
5.6072877536219	2.98397903420385E-4	4.41723308623413	0.00264742206650373
5.60567027879317	0.0235590215651384	4.41399869460563	0.00448345538946761
5.60405280396444	0.00119146620068013	4.41076430297713	0.00125916279768496
5.60243532913571	0.0211958576630513	4.40752991134863	0.00490207889417753
5.60081785430699	0.0129526958801658	4.40429551972012	0.0028493443331333
5.59920037947826	0.00253465075248025	4.40106112809162	0.00909975335104584
5.59758290464953	0.0266707001274009	4.39782673646312	7.12933025657526E-4
5.5959654298208	0.00272815084002233	4.39459234483462	0.00659857599776419
5.59434840516597	0.0160638575878383	4.39135795320612	7.98577005304195E-4
5.59273093033725	0.046336770173248	4.38812356157761	0.00190706107177043
5.59111345550852	0.00850446099140299	4.38488916994911	1.72624639127449E-4
5.58949598067979	8.80574017833176E-4	4.38165477832061	0.00317803710780709
5.58787850585106	0.00496442844581216	4.37842038669211	0.00620775896782018
5.58626103102233	0.0292703572327928	4.3751859950636	2.16677922654927E-4
5.5846435561936	0.00477680623829403	4.3719516034351	0.00449521004154185
5.58302608136487	0.0114169638493234	4.3687172118066	0.0121518591575401
5.58140860653614	6.54236921878314E-6	4.3654828201781	8.27986076334056E-4
5.57979113170741	0.0239637729051908	4.3622484285496	7.39991684765453E-4
5.57817365687869	0.00414833416914389	4.35901403692109	0.0121861453536694
5.57655618204996	0.00814378638115104	4.35578009538884	0.00457609465700027
5.57493870722123	8.63634338899095E-5	4.35254570376034	0.00176696133362208
5.5733212323925	0.0207191872687584	4.34931131213183	0.00116447963969683
5.57170375756377	1.36819168374231E-4	4.34607692050333	0.015633759772673
5.57008628273504	0.0371971689892892	4.34284252887483	0.00406479798853028
5.56846880790631	0.0128110694696197	4.33960813724633	0.0053730208048174
5.56685133307758	0.00780070316556277	4.33637374561782	3.9452602735065E-4
5.56523385824886	0.0135749688480106	4.33313935398932	0.00288898802840907
5.56361638342013	0.0304152679997978	4.32990496236082	0.00228225533521822
5.5619989085914	0.00650652642830742	4.32667057073232	0.00282357253426035
5.56038143376267	0.0121767745550521	4.32343617910382	1.4555477390639E-4
5.55876395893394	0.0148964059542896	4.32020178747531	8.93489345504316E-5
5.55714648410521	7.6506421626272E-4	4.31696739584681	5.56629277743135E-5
5.55552900927648	0.0343601156310703	4.31373300421831	9.54766731110098E-4
5.55391153444775	0.020042651120364	4.31049861258981	0.00173992355019521
5.55229405961903	0.0142278917367583	4.30726422096131	1.59610401159606E-4
5.5506765847903	0.0170090715477991	4.3040298293328	0.00428313303827038
5.54905910996157	0.0158074961420778	4.3007954377043	0.00298659778314562
5.54744163513284	0.0135465344483878	4.2975610460758	0.00600162967186181
5.54582416030411	5.35739794645632E-4	4.2943266544473	0.00139099144279235
5.54420668547538	0.00363384152661564	4.29109226281879	0.00192276633028822
5.54258921064665	0.00873667160949819	4.28785787119029	0.00784735377693066
5.54097173581793	0.00249624339279808	4.28462347956179	0.00453329389705556
5.5393542609892	0.00365053301121079	4.28138908793329	0.00307793939349785
5.53773678616047	0.00251267814525719	4.27815469630479	8.13593898059842E-4
5.53611931133174	0.00169903013528404	4.27492030467628	0.00752143849221708
5.53450183650301	0.00809962596184997	4.27168591304778	3.30102888590921E-4
5.53288436167428	0.0045801461981655	4.26845152141928	0.00124875050433289
5.53126688684555	0.00908684303765915	4.26521712979078	0.00685195940199796
5.52964941201682	0.00987240231389017	4.26198318825852	0.00568333029924553
5.5280319371881	0.00267812483797459	4.25874879663002	0.00245387975370621
5.52641446235937	0.027991613767684	4.25551440500152	0.00875736361663824
5.52479698753064	7.62124489703501E-4	4.25228001337302	0.00108359124580558
5.52317951270191	0.010178278459552	4.24904562174451	1.09178853237013E-4
5.52156203787318	0.00802691772169039	4.24581123011601	0.00368725490360992
5.51994456304445	0.0227512142555968	4.24257683848751	6.11982225009726E-4
5.51832708821572	0.00151025860860482	4.23934244685901	0.00788650348841373
5.516709613387	0.00415693340885779	4.2361080552305	0.00472998917034422
5.51509213855827	0.00232802521980443	4.232873663602	0.0130469289389041
5.51347466372954	0.0135645235348024	4.2296392719735	0.00472998917034422
5.51185718890081	0.0135100601498777	4.226404880345	0.00788650348841374
5.51023971407208	0.00889852083234984	4.2231704887165	6.11982225009728E-4
5.50862223924335	0.0346824115465703	4.21993609708799	0.00368725490360992
5.50700476441462	0.0348018004935	4.21670170545949	1.09178853237014E-4
5.50538728958589	0.0210979397250259	4.21346731383099	0.00108359124580559
5.50376981475717	0.0458528776635174	4.21023292220249	0.00875736361663824
5.50215279010234	0.00343486639951468	4.20699853057399	0.00245387975370621
5.50053531527361	0.00109949972152513	4.20376413894548	0.00568333029924553
5.49891784044488	0.0108283221862739	4.20052974731698	0.00685195940199796
5.49730036561615	0.0142099896162798	4.19729535568848	0.00124875050433289
5.49568289078742	0.029153077121987	4.19406096405998	3.3010288859092E-4
5.49406541595869	0.0264076282536096	4.19082657243147	0.00752143849221708
5.49244794112997	0.00261179448390352	4.18759218080297	8.13593898059842E-4
5.49083046630124	4.50668190876037E-4	4.18435778917447	0.00307793939349785
5.48921299147251	0.0230426449106524	4.18112339754597	0.00453329389705556
5.48759551664378	0.00118624742034148	4.17788900591747	0.00784735377693066
5.48597804181505	0.00336929360359774	4.17465461428896	0.00192276633028822
5.48436056698632	0.0286025534634839	4.17142067275671	0.00139099144279235
5.48274309215759	0.0037031220710182	4.16818628112821	0.00600162967186182
5.48112561732886	0.0052075150795927	4.1649518894997	0.00298659778314562
5.47950814250014	0.0212515924182474	4.1617174978712	0.00428313303827038
5.47789066767141	0.0345169254831194	4.1584831062427	1.59610401159607E-4
5.47627319284268	0.0115300215400908	4.1552487146142	0.00173992355019521
5.47465571801395	0.00549026586929394	4.15201432298569	9.54766731110097E-4
5.47303824318522	0.00576476323925338	4.14877993135719	5.56629277743136E-5
5.47142076835649	0.0217099902178508	4.14554553972869	8.93489345504317E-5
5.46980329352776	0.00468726365539495	4.14231114810019	1.4555477390639E-4
5.46818581869903	0.00678622797461358	4.13907675647169	0.00282357253426034
5.46656834387031	0.0484440849011737	4.13584236484318	0.00228225533521822
5.46495086904158	0.0161546798431019	4.13260797321468	0.00288898802840907
5.46333339421285	0.0193665245197036	4.12937358158618	3.94526027350651E-4
5.46171591938412	0.0120655407178758	4.12613918995768	0.0053730208048174
5.46009844455539	0.00351100731638712	4.12290479832918	0.00406479798853028
5.45848096972666	0.00761998542792001	4.11967040670067	0.015633759772673
5.45686349489793	0.0355662131210255	4.11643601507217	0.00116447963969683
5.4552460200692	0.0278808931487383	4.11320162344367	0.00176696133362208
5.45362854524048	7.3317258973738E-4	4.10996723181517	0.00457609465700027
5.45201107041175	0.0134463186669355	4.10673284018666	0.0121861453536694
5.45039359558302	0.0051819593031648	4.10349844855816	7.39991684765455E-4
5.44877612075429	0.0261615889152096	4.10026405692966	8.27986076334053E-4
5.44715864592556	0.0413280849216406	4.09702966530116	0.0121518591575401
5.44554117109683	0.0113747427993756	4.09379527367266	0.00449521004154186
5.4439236962681	0.0128000510580706	4.09056088204415	2.16677922654928E-4
5.44230622143937	0.00660731019398528	4.08732649041565	0.00620775896782019
5.44068874661065	0.00586643079883463	4.08409209878715	0.00317803710780709
5.43907127178192	0.00478697715811014	4.08085770715865	1.72624639127448E-4
5.43745379695319	0.0141633122155559	4.07762376562639	0.00190706107177044
5.43583632212446	0.00315748536763406	4.07438937399789	7.98577005304197E-4
5.43421884729573	7.44580953959399E-4	4.07115498236939	0.00659857599776419
5.432601372467	0.00105653934583402	4.06792059074089	7.12933025657527E-4
5.43098389763827	0.0222074724948102	4.06468619911238	0.00909975335104585
5.42936642280955	0.035263931909841	4.06145180748388	0.00284934433313329
5.42774894798082	0.0186443211133166	4.05821741585538	0.00490207889417753
5.42613147315209	0.0132131192474931	4.05498302422688	0.00125916279768496
5.42451399832336	0.00265057010099227	4.05174863259837	0.00448345538946761
5.42289652349463	0.0171495860941076	4.04851424096987	0.00264742206650374
5.4212790486659	7.47213143846429E-4	4.04527984934137	0.0112606230201162
5.41966157383717	0.00438685512623652	4.04204545771287	0.00908664546851853
5.41804409900844	0.00644571920275067	4.03881106608437	0.0108580581357828
5.41642662417972	0.0409935214763445	4.03557667445586	0.00517559466856509
5.41480914935099	0.0092599649617561	4.03234228282736	0.00258299070001161
5.41319167452226	0.0109918495080553	4.02910789119886	6.14769750999117E-4
5.41157419969353	0.00704099141046165	4.02587349957036	2.56078955130867E-4
5.4099571750387	0.0069875185895122	4.02263910794186	0.013522413871525
5.40833970020997	7.65434379396459E-4	4.01940471631335	0.0272943199191587
5.40672222538124	0.0113137592699119	4.01617032468485	0.00267575724249921
5.40510475055252	6.0980614294216E-4	4.01293593305635	0.00294985703517548
5.40348727572379	0.00265153362767894	4.00970154142785	0.00187097722170275
5.40186980089506	0.0263884319430806	4.00646714979934	0.0010865939080364
5.40025232606633	0.0271759824666607	4.00323275817084	0.0029495548469016
5.3986348512376	3.43972216405747E-4	3.99999836654234	0.00945917418153928
5.39701737640887	0.00478105507443551	3.99676397491384	0.00490050477773037
5.39539990158014	0.0176903782748756	3.99352958328534	0.0038786450540935
5.39378242675142	0.00978244324169821	3.99029519165683	0.00780644415070114
5.39216495192269	0.0176035139217442	3.98706125012458	0.00554946507601528
5.39054747709396	0.00850966354576996	3.98382685849608	0.00212180149473109
5.38893000226523	0.0123082064432183	3.98059246686757	7.31498974921021E-4
5.3873125274365	0.00975630086816793	3.97735807523907	0.00255679430929235
5.38569505260777	0.00491243693000999	3.97412368361057	4.17177190942253E-4
5.38407757777904	0.0111755372285799	3.97088929198207	4.69759807806174E-4
5.38246010295031	0.00177369481401254	3.96765490035357	0.0114667425342559
5.38084262812159	0.00911950334574024	3.96442050872506	0.0150882882475828
5.37922515329286	0.0223583332931106	3.96118611709656	0.00566518443076425
5.37760767846413	0.00520692230522585	3.95795172546806	0.00854659115711288
5.3759902036354	0.00854929109866348	3.95471733383956	0.00293340312586627
5.37437272880667	0.00542633577253415	3.95148294221105	6.88154365750058E-5
5.37275525397794	6.02455272773025E-4	3.94824855058255	0.00238385229048461
5.37113777914921	0.0237985383735546	3.94501415895405	0.00248403322976684
5.36952030432048	5.76314624159389E-4	3.94177976732555	0.00138835302810475
5.36790282949176	0.0157401824033465	3.93854537569705	0.00905964989567754
5.36628535466303	0.00548481923870995	3.93531098406854	0.0161754790641874
5.3646678798343	0.00592536043846589	3.93207659244004	0.00160805242696067
5.36305040500557	0.0122483534306287	3.92884220081154	0.00544782633163337
5.36143293017684	0.0188363738749582	3.92560780918304	0.00677050686857513
5.35981545534811	0.00781944483305933	3.92237341755453	0.00170259471365367
5.35819798051938	0.00911130189985224	3.91913902592603	0.00345733196320029
5.35658050569065	0.0127913758101954	3.91590463429753	0.00323574696281493
5.35496303086193	0.0191569116168618	3.91267024266903	0.00162322943469523
5.3533455560332	0.00920078740902863	3.90943585104053	0.00876508160479862
5.35172808120447	0.00906172673843312	3.90620145941202	0.00212770223228605
5.35011060637574	0.00510221449954881	3.90296706778352	0.021922209677886
5.34849313154701	0.00363964865834209	3.89973267615502	0.00967995684780607
5.34687565671828	0.0110253174428044	3.89649828452652	0.00435467986739385
5.34525818188955	0.00662755840924995	3.89326434299426	0.0101748889962749
5.34364070706082	0.00410230823359149	3.89002995136576	0.0012060026484466
5.3420232322321	2.53377225666296E-4	3.88679555973726	0.00265470099955667
5.34040575740337	0.0085350550507301	3.88356116810876	6.11973612072137E-4
5.33878828257464	0.0201814864524398	3.88032677648025	0.0030351883959254
5.33717080774591	0.00731770419766239	3.87709238485175	2.87780606419083E-4
5.33555333291718	0.0115894171971779	3.87385799322325	0.00886212656109897
5.33393585808845	0.0146248340072176	3.87062360159475	0.0219359193215587
5.33231838325972	0.0122730741271675	3.86738920996624	0.00249008172555106
5.33070090843099	0.00255582381443347	3.86415481833774	0.00167766383800303
5.32908343360227	0.00714558244887801	3.86092042670924	0.00229180643351458
5.32746595877354	0.0137218419200949	3.85768603508074	0.00171266874282086
5.32584848394481	5.39392489118379E-4	3.85445164345224	0.00595584118814167
5.32423100911608	0.00753367311267606	3.85121725182373	0.00538246675689001
5.32261353428735	0.00382927614248425	3.84798286019523	0.00483793512120908
5.32099605945862	0.00375139059563371	3.84474846856673	0.00519764527600908
5.31937858462989	0.00330376638240978	3.84151407693823	0.00233083886598207
5.31776155997507	0.0245341296039844	3.83827968530973	0.00243407562910972
5.31614408514634	0.0253842861614649	3.83504529368122	0.00451886334078332
5.31452661031761	0.00372846396951948	3.83181090205272	0.0142987893845915
5.31290913548888	0.00203835580201372	3.82857651042422	0.0112240605072089
5.31129166066015	0.0032252032407601	3.82534234384384	0.00619077632125619
5.30967418583142	0.0131973100749321	3.82210795221534	0.0059569981545973
5.30805671100269	0.0138402952901535	3.81887356058684	0.0112409134069995
5.30643923617397	0.00162423661425301	3.81563916895833	0.0104740694048211
5.30482176134524	0.00299816222696371	3.81240477732983	8.83743392439715E-4
5.30320428651651	0.00156196965869037	3.80917038570133	0.00300585269206455
5.30158681168778	0.0139859836080927	3.80593599407283	7.58800255588327E-4
5.29996933685905	0.034452370555569	3.80270160244433	0.00138284851420851
5.29835186203032	0.00531745090004864	3.79946721081582	5.42894475779047E-4
5.29673438720159	0.00958049542628139	3.79623281918732	0.00144803404093645
5.29511691237286	0.0125939149879463	3.79299842755882	0.00122571096138752
5.29349943754414	0.00165660528723056	3.78976403593032	0.00391490244309854
5.29188196271541	0.00409032534623363	3.78652964430181	8.10217757657125E-4
5.29026448788668	0.0201983983375474	3.78329525267331	0.00174442004867119
5.28864701305795	0.0175882034285838	3.78006108609293	0.00480254748764339
5.28702953822922	0.00380757539853311	3.77682669446443	5.22703865517033E-4
5.28541206340049	0.0140030208772386	3.77359230283593	0.00753750015542536
5.28379458857176	0.0117697347849638	3.77035791120743	1.37935307160104E-4
5.28217711374304	0.00566883927721526	3.76712351957892	0.00259746233140629
5.28055963891431	0.00318992901460584	3.76388912795042	5.18832128861094E-4
5.27894216408558	1.81876552722929E-4	3.76065473632192	1.02737211871883E-4
5.27732468925685	0.00124612468531846	3.75742034469342	0.00243491816082187
5.27570721442812	0.0117460350920927	3.75418595306492	0.0163303246089835
5.27408973959939	0.00914743918114849	3.75095156143641	0.00580677706908465
5.27247226477066	0.00593698369635343	3.74771716980791	0.00137598280016354
5.27085478994193	0.00655493767928315	3.74448277817941	0.0069278628913185
5.26923731511321	0.00909852016778562	3.74124838655091	5.79598930295009E-4
5.26761984028448	0.00524898953713635	3.73801399492241	5.71078001497607E-4
5.26600236545575	0.00335484702032999	3.73477982834203	0.0138769610095926
5.26438489062702	1.19918098160051E-4	3.73154543671352	0.0055728827008235
5.26276741579829	0.00732750444469584	3.72831104508502	0.00165686310184278
5.26114994096956	0.0158943498781183	3.72507665345652	0.00580621449998916
5.25953246614083	0.00981448858685909	3.72184226182802	0.00443867644015227
5.2579149913121	0.00195194044312864	3.71860787019952	0.00624751228553075
5.25629751648338	7.60196399053589E-5	3.71537347857101	0.0125912986484662
5.25468004165465	0.0129692799324837	3.71213908694251	0.00288820878757125
5.25306256682592	0.00452713422357425	3.70890469531401	0.00736535136581669
5.25144509199719	0.0136088363000603	3.70567030368551	0.00139636979856656
5.24982761716846	0.0089641919488632	3.702435912057	0.0248467357625882
5.24821014233973	0.00403691019249326	3.6992015204285	7.0169480858788E-4
5.246592667511	0.00393761806461241	3.6959671288	3.75341963460168E-4
5.24497519268227	0.00268937860081984	3.6927327371715	0.0022332346741706
5.24335771785355	0.0111685134039854	3.689498345543	7.1156667718938E-4
5.24174024302482	0.0603142363637279	3.68626417896262	0.0106278826799767
5.24012276819609	0.00305356866416136	3.68302978733412	0.0144844192167077
5.23850529336736	0.00747070234874784	3.67979539570561	0.00275908038939691
5.23688781853863	0.0025706976122812	3.67656100407711	0.00715781641541397
5.2352703437099	2.91561353682706E-4	3.67332661244861	0.00337244758065048
5.23365286888117	0.00534300781966257	3.67009222082011	0.00400758367563932
5.23203539405244	0.00291199964051979	3.6668578291916	0.00129945736192825
5.23041791922372	0.0138566097734925	3.6636234375631	0.0110778169867064
5.22880044439499	0.00135358798440725	3.6603890459346	0.00461647084829565
5.22718296956626	0.00369018034489485	3.6571546543061	0.00545945157726566
5.22556594491143	5.34071763464562E-4	3.6539202626776	0.00127538848597189
5.2239484700827	0.00690621310503979	3.65068587104909	0.00340239697099737
5.22233099525397	0.0037184636036606	3.64745147942059	9.58583421519544E-4
5.22071352042525	0.0015252235280083	3.64421708779209	0.00666570886538099
5.21909604559652	0.00832326879881806	3.64098292121171	0.00392734813053501
5.21747857076779	2.16085508890553E-5	3.63774852958321	0.00288447631234052
5.21586109593906	0.00605826469634694	3.63451413795471	0.00551586513690634
5.21424362111033	6.05220174697667E-4	3.6312797463262	0.00682902573203239
5.2126261462816	0.00800668177195825	3.6280453546977	0.00895288548000645
5.21100867145287	0.00542376827954686	3.6248109630692	0.00189696030801487
5.20939119662414	0.00773959395428191	3.6215765714407	0.0043148091786649
5.20777372179542	0.0115965010691203	3.6183421798122	0.0030641149043625
5.20615624696669	0.00958980070432339	3.61510778818369	0.00453391518015912
5.20453877213796	0.0248197444113176	3.61187339655519	0.0044937487486001
5.20292129730923	0.0153329764362062	3.60863900492669	0.00401675531298039
5.2013038224805	0.00739257087540337	3.60540461329819	0.00642063650878683
5.19968634765177	0.00341304047277721	3.60217022166968	0.00383864825660472
5.19806887282304	0.0059949162743168	3.59893583004118	0.0108048641273333
5.19645139799431	0.00647340485181088	3.5957016634608	0.00500225413932263
5.19483392316559	7.82587806253198E-4	3.5924672718323	5.09260225717867E-4
5.19321644833686	0.00651652406947292	3.5892328802038	0.00944860050060621
5.19159897350813	0.0174527900935495	3.5859984885753	0.00279418615254378
5.1899814986794	0.0103700501766628	3.58276409694679	0.00145544275997056
5.18836402385067	0.0231263687120147	3.57952970531829	1.34341641529158E-4
5.18674654902194	0.0130249066656703	3.57629531368979	0.00819281230013362
5.18512907419321	0.0126698664899437	3.57306092206129	0.00573662669734597
5.18351159936449	0.0110540001596894	3.56982653043279	0.00134595143305047
5.18189412453576	0.00834744493914697	3.56659213880428	0.0129558193600472
5.18027664970703	0.0456907483854659	3.56335774717578	0.00371976401801682
5.1786591748783	1.42243003598863E-4	3.56012335554728	0.0137923711462453
5.17704170004957	8.95969940621376E-4	3.55688896391878	0.00955736623244982
5.17542422522084	0.0173710155977495	3.55365457229028	0.00980744824843085
5.17380675039211	0.00191096881728022	3.5504204057099	0.00551295534191938
5.17218927556338	0.0169165903800773	3.54718601408139	0.0124164392827006
5.17057180073466	0.0199155065968453	3.54395162245289	0.00336578326195414
5.16895432590593	0.0160459812812821	3.54071723082439	0.00208713145699306
5.1673368510772	0.0288813801109302	3.53748283919589	0.00171108727137585
5.16571937624847	0.0138411964725048	3.53424844756739	0.00609845971802451
5.16410190141974	0.00403437741274724	3.53101405593888	0.0208384374880773
5.16248442659101	0.0035784177802981	3.52777966431038	0.0196604620628562
5.16086695176228	0.00197179049985772	3.52454527268188	0.00251296699815157
5.15924947693355	0.00848163143293502	3.52131088105338	0.0117975859457341
5.15763200210483	0.0145604870669414	3.51807648942488	0.00490828820188564
5.1560145272761	0.0141906146558654	3.51484209779637	0.00775907620976615
5.15439705244737	0.00618334415912056	3.51160770616787	0.00220273769011047
5.15277957761864	0.00969306360010518	3.50837331453937	0.00356841804483755
5.15116210278991	1.64807523366536E-4	3.50513892291087	5.71841923652431E-4
5.14954462796118	0.0124122711176371	3.50190475633049	0.00797404851247869
5.14792715313245	0.0209762913911471	3.49867036470199	0.00113227062692589
5.14630967830372	0.0184351565008134	3.49543597307348	0.00188448622228975
5.144692203475	0.014759937988624	3.49220158144498	0.0103814379315385
5.14307472864627	0.038857818794234	3.48896718981648	0.0145459565575465
5.14145725381754	0.0103157995122074	3.48573279818798	0.0134483532554748
5.13983977898881	0.00744535384393168	3.48249840655947	0.0108879217232855
5.13822230416008	5.24006317416416E-4	3.47926401493097	0.00477899500808839
5.13660482933135	0.00269732368487803	3.47602962330247	0.0035813886600743
5.13498735450262	0.0227840448374011	3.47279523167397	0.00387746225115352
5.1333703298478	0.0234199186564189	3.46956084004547	0.00300934611111632
5.13175285501907	0.0239379975752704	3.46632644841696	0.00566105034449816
5.13013538019034	0.00479148013999039	3.46309205678846	0.00751397379065338
5.12851790536161	0.00433338348316064	3.45985766515996	0.00610886611153476
5.12690043053288	0.017909447137083	3.45662349857958	0.0013153046901446
5.12528295570415	4.6062433640783E-4	3.45338910695108	0.00135082276504551
5.12366548087542	0.0189569736175116	3.45015471532258	0.0165857580365928
5.1220480060467	0.00667550682468935	3.44692032369407	1.3799894479374E-4
5.12043053121797	7.0093922037764E-4	3.44368593206557	0.00898943739173936
5.11881305638924	0.00169970170700063	3.44045154043707	0.00273172721791746
5.11719558156051	0.00470630683551703	3.43721714880857	0.00251732525936911
5.11557810673178	0.0220065367609208	3.43398275718007	0.00381018392206617
5.11396063190305	0.00295722457266257	3.43074836555156	0.00574193528532615
5.11234315707432	0.00728689938925062	3.42751397392306	0.00174503218410188
5.11072568224559	0.0232064688575194	3.42427958229456	0.00620805739235047
5.10910820741687	6.57949857323317E-4	3.42104519066606	0.00266180331943496
5.10749073258814	0.00819335614188603	3.41781079903756	0.00472008785399457
5.10587325775941	0.0184537072577146	3.41457640740905	0.0133202303894256
5.10425578293068	8.40106102386963E-4	3.41134224082867	0.0196542124394625
5.10263830810195	0.00381409930545376	3.40810784920017	0.00276199362922309
5.10102083327322	0.00266692146710939	3.40487345757167	0.00463432640399323
5.09940335844449	0.0138400955286625	3.40163906594317	0.00318827190405734
5.09778588361576	0.016643218251388	3.39840467431466	0.0073634372601055
5.09616840878704	0.0230740983786633	3.39517028268616	0.0109252781205532
5.09455093395831	0.0196131648652252	3.39193589105766	0.0184952652729858
5.09293345912958	0.0021471554403645	3.38870149942916	0.00487635930706837
5.09131598430085	0.00592796663979781	3.38546710780066	0.00386913599079117
5.08969850947212	0.0103291363001035	3.38223271617215	0.00523284419619232
5.08808103464339	0.0184695149795086	3.37899832454365	0.0136352788304056
5.08646355981466	0.00732772514602399	3.37576393291515	0.00232577285195802
5.08484608498593	0.0132351509577633	3.37252954128665	0.0359712794848124
5.08322861015721	0.00545145906248912	3.36929514965815	9.29687249753243E-4
5.08161113532848	0.0428413890860524	3.36606098307777	0.0264495045821822
5.07999366049975	0.0191616933865594	3.36282659144926	0.00694734081030726
5.07837618567102	0.0108030674227266	3.35959219982076	0.00656147259896884
5.07675871084229	0.00338156430148159	3.35635780819226	0.0166264806026661
5.07514123601356	0.0144134343218728	3.35312341656376	0.038133319838502
5.07352376118483	0.00827973502788335	3.34988902493526	0.0278652536350081
5.07190628635611	0.0401696154616517	3.34665463330675	0.00815736076783301
5.07028881152738	0.00443877039800936	3.34342024167825	0.0383450084147515
5.06867133669865	0.00439018286748148	3.34018585004975	0.0964201349939204
5.06705386186992	0.00476640220532157	3.33695145842125	0.0340330790269961
5.06543638704119	0.0101345977503567	3.33371706679275	0.122737269555482
5.06381891221246	0.0186021894755805	3.33048267516424	0.184041808750881
5.06220143738373	0.0132182306367744	3.32724828353574	0.114941766369942
5.060583962555	0.00954450805468406	3.32401389190724	0.140735318059908
5.05896648772628	0.0365849820474108	3.32077972532686	0.174670167973925
5.05734901289755	0.0053939693831159	3.31754533369836	0.121831313764111
5.05573153806882	2.12077173996592E-4	3.31431094206986	0.0895145349238752
5.05411406324009	0.0185906657839542	3.31107655044135	0.151584058978418
5.05249658841136	0.0101340087432956	3.30784215881285	0.0436118546303116
5.05087911358263	0.0149050070272542	3.30460776718435	0.0366879214955751
5.0492616387539	9.85909535607155E-4	3.30137337555585	0.0549084372155735
5.04764416392517	0.00410306008059911	3.29813898392735	0.0456191169597578
5.04602668909645	0.0201918893999547	3.29490459229884	0.0210590019346696
5.04440921426772	0.00932343124874329	3.29167020067034	0.0274153384130231
5.04279173943899	0.00913726219476934	3.28843580904184	0.0325919751478027
5.04117471478416	0.00254231653133861	3.28520141741334	0.0322244642661014
5.03955723995543	0.00180436462240839	3.28196702578483	0.00179406467434627
5.0379397651267	2.83375025154518E-4	3.27873263415633	0.0037300724250885
5.03632229029798	0.00111875175440641	3.27549824252783	0.0484412181609501
5.03470481546925	0.00487089306014886	3.27226407594745	0.0100899725326916
5.03308734064052	0.0114688513339719	3.26902968431895	0.0248384075799062
5.03146986581179	0.00204139513589637	3.26579529269045	0.022482632661313
5.02985239098306	0.00206036004925427	3.26256090106194	0.00923829433333917
5.02823491615433	0.0216143096369976	3.25932650943344	0.0230985077477452
5.0266174413256	0.00574744507931986	3.25609211780494	0.00306530467145997
5.02499996649687	0.00591776358162344	3.25285772617644	0.0146997361374565
5.02338249166815	0.00955974495756814	3.24962333454794	0.00107059937459741
5.02176501683942	0.0421787813592113	3.24638894291943	0.0421251568822524
5.02014754201069	0.00649898231720944	3.24315455129093	0.0763246518642127
5.01853006718196	0.00375456230730616	3.23992015966243	0.0803636001003018
5.01691259235323	0.00397333891563353	3.23668576803393	0.0281044881356675
5.0152951175245	0.00164821212554809	3.23345137640542	0.0371863080138888
5.01367764269577	0.00677630159290831	3.23021698477692	0.009354970076703
5.01206016786704	0.00876682381156448	3.22698281819654	0.00675719734013769
5.01044269303832	0.0066342995314647	3.22374842656804	0.0171383203125144
5.00882521820959	0.00165011935940034	3.22051403493954	0.0201359630738635
5.00720774338086	0.00242967756990311	3.21727964331104	0.0118511740342969
5.00559026855213	0.00815770819375108	3.21404525168254	0.020204424987525
5.0039727937234	0.0071418975745338	3.21081086005403	0.00127443188617654
5.00235531889467	0.0139563552209236	3.20757646842553	0.00582068926542252
5.00073784406594	0.00192992651264129	3.20434207679703	0.00729507669941926
4.99912036923721	0.00434802297923995	3.20110768516853	8.83313369183628E-4
4.99750289440849	0.00306479873462009	3.19787329354002	0.00847245179221418
4.99588541957976	0.0028153634562341	3.19463890191152	8.62240003135791E-4
4.99426794475103	6.54263503262735E-4	3.19140451028302	0.00580603616387446
4.9926504699223	0.00961583473954519	3.18817011865452	0.014174928305397
4.99103299509357	0.0105055620319332	3.18493572702602	0.0334760364779519
4.98941552026484	0.00351389617075866	3.18170156044564	0.0391240409474174
4.98779804543611	0.0144145658836532	3.17846716881713	0.00444401158755846
4.98618057060738	0.0225716419638614	3.17523277718863	0.0242437141737492
4.98456309577866	0.00276530200862924	3.17199838556013	0.0206206250333253
4.98294562094993	0.0170335120634753	3.16876399393163	0.016257811638785
4.9813281461212	0.0049045090856051	3.16552960230313	0.0117162517745927
4.97971067129247	2.24231275845014E-4	3.16229521067462	0.00664363776276122
4.97809319646374	0.00674737531971173	3.15906081904612	0.0119778833357084
4.97647572163501	0.00176283439553182	3.15582642741762	0.010200402055031
4.97485824680628	0.00876407811402829	3.15259203578912	0.0283327862280766
4.97324077197755	0.00726943051771012	3.14935764416062	0.0125221711722769
4.97162329714883	0.00587656600491667	3.14612325253211	0.00528025709456745
4.9700058223201	0.00329824597831814	3.14288886090361	0.00941579140088686
4.96838834749137	0.00689339036939178	3.13965446927511	0.00361086198118629
4.96677087266264	0.0187578974416621	3.13642030269473	0.00776332158792235
4.96515339783391	0.00928335719125901	3.13318591106623	0.010497920416821
4.96353592300518	0.00894969518499976	3.12995151943773	0.00631110001853402
4.96191844817645	0.0194668696044659	3.12671712780922	0.0139359752998706
4.96030097334773	0.00933754135730017	3.12348273618072	0.00779061967050304
4.958683498519	6.28240337489798E-5	3.12024834455222	0.0236688957463511
4.95706602369027	0.00283849755614496	3.11701395292372	0.00240617797256877
4.95544854886154	0.0363261400088372	3.11377956129522	0.0179308438557034
4.95383107403281	0.00838814162774095	3.11054516966671	0.011743516404044
4.95221359920408	0.00179687272586018	3.10731077803821	0.0341144750003644
4.95059612437535	0.014367322069467	3.10407638640971	0.0152338200171679
4.94897909972053	0.00269644758552035	3.10084199478121	0.00340442536211435
4.9473616248918	0.00412362090657735	3.0976076031527	0.0123949998418279
4.94574415006307	0.00447876797603739	3.0943732115242	0.018353160680847
4.94412667523434	0.00144532503868056	3.0911388198957	0.0138713795156622
4.94250920040561	8.86799042361701E-4	3.08790465331532	0.0054725239334384
4.94089172557688	0.0156542307104127	3.08467026168682	0.0129237324133908
4.93927425074815	0.0012916866143849	3.08143587005832	0.00295631212888515
4.93765677591942	0.00282373044093457	3.07820147842981	0.0123541381471892
4.9360393010907	0.01950422398356	3.07496708680131	0.00602241852790133
4.93442182626197	0.0228885172225662	3.07173269517281	0.00416083409506389
4.93280435143324	0.00323317106799171	3.06849830354431	0.00233738479112364
4.93118687660451	0.00593832799257091	3.06526391191581	0.0147192266877832
4.92956940177578	0.00353480922126887	3.0620295202873	0.0147071297115804
4.92795192694705	0.0237291383885237	3.0587951286588	0.0371243892139894
4.92633445211832	0.0193793624544141	3.0555607370303	0.0226843642751554
4.9247169772896	0.0294251121945109	3.0523263454018	0.0169659854422732
4.92309950246087	0.00380295450059231	3.0490919537733	0.0062858867932907
4.92148202763214	0.0179610588352424	3.04585756214479	0.0100279100138311
4.91986455280341	0.0365843618712476	3.04262339556441	0.00942164430569583
4.91824707797468	0.00350386133828313	3.03938900393591	0.00422378987608795
4.91662960314595	0.00589951025255136	3.03615461230741	0.00609426581869497
4.91501212831722	0.00891151076801527	3.03292022067891	0.00486454946514771
4.91339465348849	0.0300578309431698	3.02968582905041	0.00465563918481183
4.91177717865977	0.0149894742389951	3.0264514374219	0.0245882197401973
4.91015970383104	0.0367750951452319	3.0232170457934	0.00318893793136096
4.90854222900231	0.0304155539519048	3.0199826541649	0.00157182583212236
4.90692475417358	0.0214961843194814	3.0167482625364	8.12402958482111E-4
4.90530727934485	0.00446356570186561	3.01351387090789	0.0174509854332467
4.90368980451612	6.91198945841308E-4	3.01027947927939	0.00852446942806223
4.90207232968739	0.00596263142806468	3.00704508765089	0.0110490005372785
4.90045485485866	0.0290329193646116	3.00381069602239	0.00832787350250118
4.89883738002994	0.00164155270853766	3.00057630439389	0.00866495006238164
4.89721990520121	0.00127723705141762	2.99734213781351	0.0219744374721048
4.89560243037248	0.0202713676114776	2.99410774618501	0.0107549511930287
4.89398495554375	0.00820904285187494	2.9908733545565	0.00861848863818808
4.89236748071502	8.93833711852976E-4	2.987638962928	0.00368223359774083
4.89075000588629	0.00522747113802089	2.9844045712995	0.0134940035500349
4.88913253105756	0.0063180733270847	2.981170179671	0.0331404268367314
4.88751505622883	0.0058691430482577	2.97793578804249	0.0419585527327919
4.8858975814001	0.0126675860973083	2.97470139641399	0.00270320162466238
4.88428010657138	0.00745658740786557	2.97146700478549	0.00847904022355034
4.88266263174265	0.00975437873931845	2.96823261315699	0.0165312759967455
4.88104515691392	0.00450276877576353	2.96499822152849	0.00842845978206266
4.87942768208519	0.00220840078781062	2.96176382989998	0.0111987454206213
4.87781020725646	0.00105185393953968	2.95852943827148	0.00412762415802956
4.87619273242773	8.80527811772419E-4	2.95529504664298	7.53084293489743E-4
4.874575257599	0.0218001160042228	2.9520608800626	0.0099364872351052
4.87295778277028	0.00666477696629934	2.9488264884341	0.030094253041232
4.87134030794155	0.0156577634936523	2.9455920968056	6.96961617708922E-4
4.86972283311282	0.00116142388767495	2.94235770517709	0.00908975493241769
4.86810535828409	0.0229852672035442	2.93912331354859	0.024072317607944
4.86648788345536	0.0192232147754202	2.93588892192009	0.0132061256502259
4.86487040862663	0.0264467571154524	2.93265453029159	0.00932449722646282
4.8632529337979	0.00152199477501959	2.92942013866309	0.0279768649394709
4.86163545896917	0.0204980303887112	2.92618574703458	0.0184529116072761
4.86001798414045	0.0219674882578411	2.92295135540608	0.01197772780576
4.85840095948562	2.5179259416618E-4	2.91971696377758	0.0248988541439024
4.85678348465689	0.00843530097809648	2.91648257214908	0.00228155200570775
4.85516600982816	0.0107225178998315	2.91324818052057	0.0227137181582369
4.85354853499943	4.91807090397418E-4	2.91001378889207	0.00380485263941256
4.8519310601707	0.00878501802330527	2.90677962231169	0.0193027756670623
4.85031358534197	0.0370643302315601	2.90354523068319	0.0179822428410579
4.84869611051325	0.0203746748898367	2.90031083905469	0.0202046401512034
4.84707863568452	2.00347704361338E-4	2.89707644742619	0.00839072806267688
4.84546116085579	0.0235351543947811	2.89384205579768	0.0025766836550575
4.84384368602706	0.0206517537647428	2.89060766416918	0.00726310668081531
4.84222621119833	0.0034016142243897	2.88737327254068	0.0181958596003936
4.8406087363696	0.00142533439289917	2.88413888091218	0.00981986650851804
4.83899126154087	0.0137837123323949	2.88090448928368	0.0103149485928238
4.83737378671215	0.0143188493692111	2.87767009765517	0.0256656643175805
4.83575631188342	0.00463092524925547	2.87443570602667	0.0213470387438616
4.83413883705469	0.0129842638918974	2.87120131439817	0.00166794937116489
4.83252136222596	0.00772053165049286	2.86796692276967	0.00507677633446744
4.83090388739723	0.0107490680740744	2.86473253114117	0.0113468986358978
4.8292864125685	3.03313049611716E-4	2.86149813951266	0.00871711527593265
4.82766893773977	0.00601047798487741	2.85826397293228	0.0174765225417225
4.82605146291104	0.0169406375789892	2.85502958130378	0.00436572987993193
4.82443398808232	0.00176800399611915	2.85179518967528	0.0272217233974171
4.82281651325359	0.0180442608906394	2.84856079804678	0.00814530769829868
4.82119903842486	9.17740689006139E-4	2.84532640641828	0.00777923928030825
4.81958156359613	0.00170084350014862	2.84209201478977	0.0329492834660326
4.8179640887674	0.023178452684108	2.83885762316127	0.0444938310035778
4.81634661393867	0.00185514089798806	2.83562323153277	0.0206731563251814
4.81472913910994	0.0102980313185476	2.83238883990427	0.00235671774170885
4.81311166428122	0.0101275259246375	2.82915444827577	0.0139597480196909
4.81149418945249	0.00140136346137575	2.82592005664726	0.0159469149398987
4.80987671462376	0.0117420465359984	2.82268566501876	0.0346856370143107
4.80825923979503	0.0226763346511516	2.81945127339026	0.00486869772912519
4.8066417649663	0.00119030297181242	2.81621688176176	0.0170612833652516
4.80502429013757	0.030601480449177	2.81298271518138	0.0185853137311954
4.80340681530884	0.00423037946344928	2.80974832355288	0.00385990734497354
4.80178934048011	0.0313426375565842	2.80651393192437	0.0299050032467078
4.80017186565139	7.03117154874263E-4	2.80327954029587	0.0780804737711148
4.79855439082266	0.01014205008452	2.80004514866737	0.00589951167041302
4.79693691599393	0.0158235102406955	2.79681075703887	0.00612146859653808
4.7953194411652	0.00237308651540338	2.79357636541036	0.00477597272126295
4.79370196633647	0.018657355658506	2.79034197378186	0.00759676240387471
4.79208449150774	0.00837145983791904	2.78710758215336	0.0426076930701862
4.79046701667901	0.00245253607348171	2.78387319052486	0.0265433222906847
4.78884954185028	0.00565222495355584	2.78063879889636	0.00778405085086721
4.78723206702156	0.00474131611485522	2.77740440726785	6.71504814523949E-4
4.78561459219283	0.00196390721276276	2.77417001563935	0.023073524389376
4.7839971173641	0.0380160104234653	2.77093562401085	0.026765882595226
4.78237964253537	0.0226063816426662	2.76770145743047	0.0111626181139051
4.78076216770664	0.0113555576484308	2.76446706580197	0.00360074855698678
4.77914469287791	0.00493485548632585	2.76123267417347	0.0118796680356267
4.77752721804918	0.0106531007555464	2.75799828254496	9.76038752419062E-4
4.77590974322045	0.0121351828729918	2.75476389091646	0.0164079249426467
4.77429226839173	0.00775038525571085	2.75152949928796	0.0372968053540538
4.772674793563	0.00389025727960879	2.74829510765946	0.0233544629853414
4.77105731873427	0.00395431439324587	2.74506071603096	0.00155764346851006
4.76943984390554	0.00279022272035267	2.74182632440245	0.00596552165539145
4.76782236907681	0.00954615804548914	2.73859193277395	9.49984956778518E-4
4.76620534442198	0.0160750521861185	2.73535754114545	0.00742422726029168
4.76458786959325	0.0157563150248588	2.73212314951695	0.0477400145009148
4.76297039476453	0.00124514732637131	2.72888875788844	0.0214855938893464
4.7613529199358	2.88258155440361E-5	2.72565436625994	0.018680761267635
4.75973544510707	0.00240993330590484	2.72242019967956	0.0635217395536354
4.75811797027834	0.00476403280143761	2.71918580805106	0.00363582949800428
4.75650049544961	0.00185929262824351	2.71595141642256	0.0226329751400387
4.75488302062088	0.0211762251590325	2.71271702479406	0.00541464509539431
4.75326554579215	0.00266892942212781	2.70948263316556	0.0425702891573043
4.75164807096343	0.0070516063416261	2.70624824153705	0.0216348977059457
4.7500305961347	0.0100077914072194	2.70301384990855	0.00226658079401737
4.74841312130597	0.00360891456865226	2.69977945828005	0.0171824111333021
4.74679564647724	0.00270444228495945	2.69654506665155	0.0231424917498507
4.74517817164851	8.13578766617351E-4	2.69331067502304	0.0061608804374518
4.74356069681978	0.0162352237496852	2.69007628339454	0.0208538131781118
4.74194322199105	0.0146735344748816	2.68684189176604	0.0202561323961142
4.74032574716232	0.00919536918145531	2.68360750013754	0.0267503443331029
4.7387082723336	0.0155747990366269	2.68037310850904	0.00545408024608766
4.73709079750487	0.0034724386395922	2.67713871688053	0.0353147101968974
4.73547332267614	0.00516056517543897	2.67390455030015	0.0470667039728827
4.73385584784741	0.00536683828547933	2.67067015867165	0.0345091829963302
4.73223837301868	0.00124967330052172	2.66743576704315	0.0358130565764744
4.73062089818995	0.00639068817443935	2.66420137541465	0.0273218863196534
4.72900342336122	0.00730593240719076	2.66096698378615	0.0428213858255567
4.72738594853249	0.00229541340770648	2.65773259215764	0.0273397668832467
4.72576847370377	0.00583354610832211	2.65449820052914	0.0202872723046394
4.72415099887504	0.00387749257448678	2.65126380890064	0.00500334445069701
4.72253352404631	0.0016928849162094	2.64802941727214	0.0405952082265021
4.72091604921758	0.0120793409027543	2.64479502564364	0.0285872396645166
4.71929857438885	0.0067863693488394	2.64156063401513	0.0529925447026943
4.71768109956012	0.00257154381507179	2.63832624238663	0.00721295753451583
4.71606362473139	0.00568630272955692	2.63509185075813	0.0260177888595605
4.71444614990267	0.00430790931494669	2.63185745912963	0.0239233336236698
4.71282867507394	0.00153580418109756	2.62862329254925	0.0317356536248791
4.71121120024521	0.0318783275897703	2.62538890092075	0.0724563160008915
4.70959372541648	8.9451925566098E-4	2.62215450929224	0.0250459285351561
4.70797625058775	0.0296159190952286	2.61892011766374	0.0119724901108775
4.70635877575902	0.0123807765918032	2.61245133440674	0.0119724901108775
4.70474130093029	0.0296159190952286	2.60921694277824	0.0250459285351561
4.70312382610156	8.94519255660978E-4	2.60598255114973	0.0724563160008915
4.70150635127284	0.0318783275897703	2.60274815952123	0.0317356536248791
4.69988887644411	0.00153580418109756	2.59951376789273	0.0239233336236699
4.69827140161538	0.00430790931494668	2.59627937626423	0.0260177888595605
4.69665392678665	0.00568630272955693	2.59304498463572	0.00721295753451582
4.69503645195792	0.00257154381507178	2.58981059300722	0.0529925447026943
4.69341897712919	0.0067863693488394	2.58657620137872	0.0285872396645166
4.69180150230046	0.0120793409027543	2.58334203479834	0.0405952082265021
4.69018402747173	0.0016928849162094	2.58010764316984	0.005003344450697
4.688566552643	0.00387749257448678	2.57687325154134	0.0202872723046394
4.68694907781428	0.0058335461083221	2.57363885991283	0.0273397668832467
4.68533160298555	0.00229541340770647	2.57040446828433	0.0428213858255567
4.68371412815682	0.00730593240719076	2.56717007665583	0.0273218863196534
4.68209665332809	0.00639068817443936	2.56393568502733	0.0358130565764744
4.68047917849936	0.00124967330052172	2.56070129339883	0.0345091829963302
4.67886170367063	0.00536683828547933	2.55746690177032	0.0470667039728827
4.6772442288419	0.00516056517543896	2.55423251014182	0.0353147101968974
4.67562675401318	0.0034724386395922	2.55099811851332	0.00545408024608767
4.67400972935835	0.0155747990366269	2.54776372688482	0.0267503443331029
4.67239225452962	0.00919536918145531	2.54452933525632	0.0202561323961142
4.67077477970089	0.0146735344748816	2.54129494362781	0.0208538131781118
4.66915730487216	0.0162352237496852	2.53806077704743	0.00616088043745181
4.66753983004343	8.13578766617352E-4	2.53482638541893	0.0231424917498507
4.6659223552147	0.00270444228495944	2.53159199379043	0.0171824111333021
4.66430488038598	0.00360891456865227	2.52835760216193	0.00226658079401737
4.66268740555725	0.0100077914072194	2.52512321053343	0.0216348977059457
4.66106993072852	0.0070516063416261	2.52188881890492	0.0425702891573042
4.65945245589979	0.00266892942212781	2.51865442727642	0.00541464509539431
4.65783498107106	0.0211762251590325	2.51542003564792	0.0226329751400387
4.65621750624233	0.00185929262824351	2.51218564401942	0.00363582949800428
4.6546000314136	0.00476403280143761	2.50895125239091	0.0635217395536353
4.65298255658487	0.00240993330590483	2.50571686076241	0.018680761267635
4.65136508175615	2.88258155440354E-5	2.50248246913391	0.0214855938893464
4.64974760692742	0.00124514732637131	2.49924807750541	0.0477400145009148
4.64813013209869	0.0157563150248588	2.49601368587691	0.00742422726029168
4.64651265726996	0.0160750521861185	2.49277951929653	9.49984956778517E-4
4.64489518244123	0.00954615804548915	2.48954512766803	0.00596552165539144
4.6432777076125	0.00279022272035267	2.48631073603952	0.00155764346851006
4.64166023278377	0.00395431439324586	2.48307634441102	0.0233544629853414
4.64004275795505	0.00389025727960877	2.47984195278252	0.0372968053540538
4.63842528312632	0.00775038525571087	2.47660756115402	0.0164079249426466
4.63680780829759	0.0121351828729918	2.47337316952551	9.76038752419062E-4
4.63519033346886	0.0106531007555464	2.47013877789701	0.0118796680356267
4.63357285864013	0.00493485548632585	2.46690438626851	0.00360074855698678
4.6319553838114	0.0113555576484308	2.46366999464001	0.0111626181139051
4.63033790898267	0.0226063816426662	2.46043560301151	0.026765882595226
4.62872043415394	0.0380160104234653	2.457201211383	0.023073524389376
4.62710295932522	0.00196390721276276	2.4539668197545	6.71504814523949E-4
4.62548548449649	0.00474131611485522	2.450732428126	0.00778405085086721
4.62386800966776	0.00565222495355582	2.4474980364975	0.0265433222906847
4.62225053483903	0.00245253607348171	2.44426386991712	0.0426076930701862
4.6206330600103	0.00837145983791908	2.44102947828862	0.00759676240387471
4.61901558518157	0.018657355658506	2.43779508666011	0.00477597272126295
4.61739811035284	0.00237308651540337	2.43456069503161	0.00612146859653808
4.61578063552411	0.0158235102406954	2.43132630340311	0.00589951167041301
4.61416316069539	0.01014205008452	2.42809191177461	0.0780804737711148
4.61254568586666	7.03117154874263E-4	2.42485752014611	0.0299050032467078
4.61092821103793	0.0313426375565842	2.4216231285176	0.00385990734497354
4.6093107362092	0.00423037946344927	2.4183887368891	0.0185853137311954
4.60769326138047	0.030601480449177	2.4151543452606	0.0170612833652516
4.60607578655174	0.00119030297181242	2.4119199536321	0.00486869772912519
4.60445831172301	0.0226763346511516	2.40868556200359	0.0346856370143107
4.60284083689429	0.0117420465359984	2.40545117037509	0.0159469149398987
4.60122336206556	0.00140136346137575	2.40221677874659	0.0139597480196909
4.59960588723683	0.0101275259246375	2.39898261216621	0.00235671774170885
4.5979884124081	0.0102980313185476	2.39574822053771	0.0206731563251814
4.59637093757937	0.00185514089798806	2.39251382890921	0.0444938310035778
4.59475346275064	0.0231784526841079	2.3892794372807	0.0329492834660326
4.59313598792191	0.00170084350014862	2.3860450456522	0.00777923928030825
4.59151851309318	9.17740689006138E-4	2.3828106540237	0.00814530769829868
4.58990103826445	0.0180442608906394	2.3795762623952	0.0272217233974171
4.58828356343573	0.00176800399611915	2.3763418707667	0.00436572987993192
4.586666088607	0.0169406375789892	2.37310747913819	0.0174765225417225
4.58504861377827	0.00601047798487742	2.36987308750969	0.00871711527593266
4.58343113894954	3.03313049611716E-4	2.36663869588119	0.0113468986358978
4.58181411429471	0.0107490680740744	2.36340430425269	0.00507677633446744
4.58019663946598	0.00772053165049286	2.36016991262419	0.00166794937116488
4.57857916463726	0.0129842638918974	2.35693552099568	0.0213470387438616
4.57696168980853	0.00463092524925547	2.3537013544153	0.0256656643175805
4.5753442149798	0.0143188493692111	2.3504669627868	0.0103149485928238
4.57372674015107	0.0137837123323949	2.3472325711583	0.00981986650851802
4.57210926532234	0.00142533439289917	2.3439981795298	0.0181958596003936
4.57049179049361	0.0034016142243897	2.3407637879013	0.00726310668081531
4.56887431566488	0.0206517537647428	2.33752939627279	0.0025766836550575
4.56725684083615	0.0235351543947811	2.33429500464429	0.00839072806267688
4.56563936600743	2.00347704361337E-4	2.33106061301579	0.0202046401512034
4.5640218911787	0.0203746748898367	2.32782622138729	0.0179822428410579
4.56240441634997	0.0370643302315601	2.32459182975879	0.0193027756670623
4.56078694152124	0.00878501802330527	2.32135743813028	0.00380485263941257
4.55916946669251	4.91807090397416E-4	2.31812304650178	0.0227137181582369
4.55755199186378	0.0107225178998315	2.31488865487328	0.00228155200570775
4.55593451703505	0.00843530097809649	2.31165426324478	0.0248988541439025
4.55431704220632	2.51792594166179E-4	2.3084200966644	0.01197772780576
4.5526995673776	0.0219674882578411	2.3051857050359	0.0184529116072761
4.55108209254887	0.0204980303887112	2.30195131340739	0.0279768649394709
4.54946461772014	0.0015219947750196	2.29871692177889	0.00932449722646283
4.54784714289141	0.0264467571154524	2.29548253015039	0.0132061256502259
4.54622966806268	0.0192232147754202	2.29224813852189	0.024072317607944
4.54461219323395	0.0229852672035442	2.28901374689338	0.00908975493241769
4.54299471840522	0.00116142388767495	2.28577935526488	6.96961617708924E-4
4.5413772435765	0.0156577634936523	2.28254496363638	0.030094253041232
4.53975976874777	0.00666477696629933	2.27931057200788	0.00993648723510519
4.53814229391904	0.0218001160042228	2.27607618037938	7.53084293489741E-4
4.53652481909031	8.80527811772418E-4	2.27284178875087	0.00412762415802955
4.53490734426158	0.00105185393953968	2.26960739712237	0.0111987454206213
4.53328986943285	0.00220840078781061	2.26637300549387	0.00842845978206265
4.53167239460412	0.00450276877576353	2.26313861386537	0.0165312759967455
4.53005491977539	0.00975437873931846	2.25990444728499	0.00847904022355034
4.52843744494666	0.00745658740786557	2.25667005565649	0.00270320162466238
4.52681997011794	0.0126675860973083	2.25343566402798	0.0419585527327919
4.52520249528921	0.0058691430482577	2.25020127239948	0.0331404268367314
4.52358502046048	0.00631807332708471	2.24696688077098	0.0134940035500349
4.52196754563175	0.0052274711380209	2.24373248914248	0.00368223359774083
4.52035007080302	8.93833711852976E-4	2.24049809751398	0.00861848863818808
4.51873259597429	0.00820904285187493	2.23726370588547	0.0107549511930287
4.51711512114556	0.0202713676114775	2.23402931425697	0.0219744374721048
4.51549764631684	0.00127723705141762	2.23079492262847	0.00866495006238164
4.51388017148811	0.00164155270853766	2.22756053099997	0.00832787350250118
4.51226269665938	0.0290329193646116	2.22432613937146	0.0110490005372785
4.51064522183065	0.00596263142806468	2.22109174774296	0.00852446942806223
4.50902774700192	6.91198945841305E-4	2.21785735611446	0.0174509854332467
4.50741027217319	0.00446356570186562	2.21462318953408	8.1240295848211E-4
4.50579279734446	0.0214961843194814	2.21138879790558	0.00157182583212236
4.50417532251573	0.0304155539519048	2.20815440627708	0.00318893793136096
4.50255784768701	0.0367750951452319	2.20492001464857	0.0245882197401973
4.50094037285828	0.0149894742389951	2.20168562302007	0.00465563918481182
4.49932289802955	0.0300578309431699	2.19845123139157	0.00486454946514771
4.49770542320082	0.00891151076801525	2.19521683976307	0.00609426581869497
4.49608794837209	0.00589951025255137	2.19198244813457	0.00422378987608795
4.49447047354336	0.00350386133828313	2.18874805650606	0.00942164430569583
4.49285299871463	0.0365843618712476	2.18551366487756	0.0100279100138311
4.49123552388591	0.0179610588352424	2.18227927324906	0.0062858867932907
4.48961849923108	0.00380295450059232	2.17904488162056	0.0169659854422732
4.48800102440235	0.0294251121945109	2.17581048999206	0.0226843642751553
4.48638354957362	0.0193793624544142	2.17257609836355	0.0371243892139894
4.48476607474489	0.0237291383885237	2.16934193178317	0.0147071297115804
4.48314859991616	0.00353480922126887	2.16610754015467	0.0147192266877832
4.48153112508743	0.00593832799257092	2.16287314852617	0.00233738479112364
4.47991365025871	0.00323317106799171	2.15963875689767	0.00416083409506388
4.47829617542998	0.0228885172225662	2.15640436526917	0.00602241852790133
4.47667870060125	0.01950422398356	2.15316997364066	0.0123541381471892
4.47506122577252	0.00282373044093457	2.14993558201216	0.00295631212888515
4.47344375094379	0.0012916866143849	2.14670119038366	0.0129237324133908
4.47182627611506	0.0156542307104128	2.14346679875516	0.00547252393343839
4.47020880128633	8.86799042361698E-4	2.14023240712666	0.0138713795156622
4.4685913264576	0.00144532503868057	2.13699801549815	0.018353160680847
4.46697385162888	0.00447876797603738	2.13376362386965	0.0123949998418279
4.46535637680015	0.00412362090657735	2.13052923224115	0.00340442536211435
4.46373890197142	0.00269644758552036	2.12729484061265	0.0152338200171679
4.46212142714269	0.014367322069467	2.12406067403227	0.0341144750003644
4.46050395231396	0.00179687272586018	2.12082628240377	0.011743516404044
4.45888647748523	0.00838814162774095	2.11759189077526	0.0179308438557034
4.4572690026565	0.0363261400088372	2.11435749914676	0.00240617797256877
4.45565152782777	0.00283849755614496	2.11112310751826	0.0236688957463511
4.45403405299905	6.28240337489789E-5	2.10788871588976	0.00779061967050305
4.45241657817032	0.00933754135730017	2.10465432426125	0.0139359752998706
4.45079910334159	0.0194668696044659	2.10141993263275	0.00631110001853401
4.44918162851286	0.00894969518499975	2.09818554100425	0.010497920416821
4.44756415368413	0.00928335719125901	2.09495114937575	0.00776332158792236
4.4459466788554	0.0187578974416621	2.09171675774725	0.00361086198118629
4.44432920402667	0.00689339036939178	2.08848236611874	0.00941579140088686
4.44271172919794	0.00329824597831814	2.08524797449024	0.00528025709456745
4.44109425436922	0.00587656600491667	2.08201358286174	0.0125221711722769
4.43947677954049	0.00726943051771012	2.07877919123324	0.0283327862280766
4.43785930471176	0.00876407811402829	2.07554502465286	0.010200402055031
4.43624182988303	0.00176283439553182	2.07231063302436	0.0119778833357084
4.4346243550543	0.00674737531971173	2.06907624139585	0.00664363776276121
4.43300688022557	2.24231275845014E-4	2.06584184976735	0.0117162517745927
4.43138940539684	0.0049045090856051	2.06260745813885	0.016257811638785
4.42977193056812	0.0170335120634753	2.05937306651035	0.0206206250333253
4.42815445573939	0.00276530200862924	2.05613867488185	0.0242437141737492
4.42653698091066	0.0225716419638614	2.05290428325334	0.00444401158755846
4.42491950608193	0.0144145658836532	2.04966989162484	0.0391240409474174
4.4233020312532	0.00351389617075866	2.04643549999634	0.0334760364779519
4.42168455642447	0.0105055620319332	2.04320110836784	0.014174928305397
4.42006708159574	0.0096158347395452	2.03996671673933	0.00580603616387446
4.41844960676701	6.54263503262737E-4	2.03673232511083	8.62240003135793E-4
4.41683213193829	0.0028153634562341	2.03349793348233	0.00847245179221418
4.41521465710956	0.00306479873462009	2.03026376690195	8.83313369183631E-4
4.41359718228083	0.00434802297923995	2.02702937527345	0.00729507669941926
4.4119797074521	0.00192992651264129	2.02379498364495	0.00582068926542252
4.41036223262337	0.0139563552209236	2.02056059201645	0.00127443188617654
4.40874475779464	0.0071418975745338	2.01732620038794	0.020204424987525
4.40712728296591	0.0081577081937511	2.01409180875944	0.0118511740342969
4.40550980813718	0.00242967756990311	2.01085741713094	0.0201359630738636
4.40389233330846	0.00165011935940034	2.00762302550244	0.0171383203125144
4.40227485847973	0.0066342995314647	2.00438863387393	0.0067571973401377
4.400657383651	0.00876682381156448	2.00115424224543	0.00935497007670301
4.39903990882227	0.00677630159290831	1.99791985061693	0.0371863080138888
4.39742288416744	0.00164821212554808	1.99468545898843	0.0281044881356675
4.39580540933871	0.00397333891563353	1.99145106735993	0.0803636001003018
4.39418793450999	0.00375456230730617	1.98821667573142	0.0763246518642127
4.39257045968126	0.00649898231720944	1.98498250915104	0.0421251568822524
4.39095298485253	0.0421787813592113	1.98174811752254	0.00107059937459741
4.3893355100238	0.00955974495756814	1.97851372589404	0.0146997361374565
4.38771803519507	0.00591776358162345	1.97527933426554	0.00306530467145997
4.38610056036634	0.00574744507931986	1.97204494263704	0.0230985077477452
4.38448308553761	0.0216143096369976	1.96881055100853	0.00923829433333917
4.38286561070888	0.00206036004925427	1.96557615938003	0.022482632661313
4.38124813588016	0.00204139513589638	1.96234176775153	0.0248384075799062
4.37963066105143	0.0114688513339719	1.95910737612303	0.0100899725326916
4.3780131862227	0.00487089306014886	1.95587298449453	0.0484412181609501
4.37639571139397	0.00111875175440641	1.95263859286602	0.0037300724250885
4.37477823656524	2.83375025154516E-4	1.94940431376158	0.00179406467434627
4.37316076173651	0.00180436462240839	1.94616992213308	0.0322244642661014
4.37154328690778	0.00254231653133862	1.94293553050458	0.0325919751478027
4.36992581207905	0.00913726219476934	1.93970113887608	0.027415338413023
4.36830833725033	0.00932343124874328	1.93646674724757	0.0210590019346696
4.3666908624216	0.0201918893999547	1.93323235561907	0.0456191169597578
4.36507338759287	0.0041030600805991	1.92999796399057	0.0549084372155735
4.36345591276414	9.85909535607152E-4	1.92676368488613	0.0366879214955751
4.36183843793541	0.0149050070272542	1.92352929325763	0.0436118546303116
4.36022096310668	0.0101340087432956	1.92029490162912	0.151584058978418
4.35860348827795	0.0185906657839542	1.91706051000062	0.0895145349238753
4.35698601344922	2.12077173996592E-4	1.91382611837212	0.121831313764111
4.3553685386205	0.0053939693831159	1.91059172674362	0.174670167973925
4.35375106379177	0.0365849820474108	1.90735733511512	0.140735318059908
4.35213358896304	0.00954450805468405	1.90412305601068	0.114941766369942
4.35051611413431	0.0132182306367744	1.90088866438217	0.184041808750881
4.34889863930558	0.0186021894755805	1.89765427275367	0.122737269555482
4.34728116447685	0.0101345977503567	1.89441988112517	0.0340330790269961
4.34566368964812	0.00476640220532157	1.89118548949667	0.0964201349939204
4.34404621481939	0.00439018286748148	1.88795109786817	0.0383450084147515
4.34242873999067	0.00443877039800936	1.88471670623966	0.00815736076783301
4.34081126516194	0.0401696154616517	1.88148242713522	0.0278652536350081
4.33919379033321	0.00827973502788336	1.87824803550672	0.038133319838502
4.33757631550448	0.0144134343218728	1.87501364387822	0.0166264806026661
4.33595884067575	0.00338156430148158	1.87177925224972	0.00656147259896884
4.33434136584702	0.0108030674227266	1.86854486062121	0.00694734081030727
4.33272389101829	0.0191616933865594	1.86531046899271	0.0264495045821822
4.33110641618956	0.0428413890860524	1.86207607736421	9.2968724975324E-4
4.32948894136084	0.00545145906248912	1.85884179825977	0.0359712794848124
4.32787146653211	0.0132351509577633	1.85560740663127	0.00232577285195802
4.32625399170338	0.007327725146024	1.85237301500276	0.0136352788304056
4.32463651687465	0.0184695149795086	1.84913862337426	0.00523284419619232
4.32301904204592	0.0103291363001035	1.84590423174576	0.00386913599079117
4.32140156721719	0.0059279666397978	1.84266984011726	0.00487635930706836
4.31978409238846	0.0021471554403645	1.83943544848876	0.0184952652729858
4.31816661755974	0.0196131648652252	1.83620116938432	0.0109252781205532
4.31654914273101	0.0230740983786633	1.83296677775581	0.00736343726010551
4.31493166790228	0.016643218251388	1.82973238612731	0.00318827190405734
4.31331419307355	0.0138400955286625	1.82649799449881	0.00463432640399323
4.31169671824482	0.00266692146710939	1.82326360287031	0.00276199362922309
4.31007924341609	0.00381409930545376	1.8200292112418	0.0196542124394625
4.30846176858736	8.40106102386965E-4	1.8167948196133	0.0133202303894256
4.30684429375863	0.0184537072577146	1.81356054050886	0.00472008785399458
4.30522726910381	0.00819335614188602	1.81032614888036	0.00266180331943496
4.30360979427508	6.57949857323317E-4	1.80709175725186	0.00620805739235047
4.30199231944635	0.0232064688575194	1.80385736562336	0.00174503218410188
4.30037484461762	0.00728689938925062	1.80062297399485	0.00574193528532615
4.29875736978889	0.00295722457266257	1.79738858236635	0.00381018392206617
4.29713989496016	0.0220065367609207	1.79415419073785	0.00251732525936911
4.29552242013143	0.00470630683551702	1.79091991163341	0.00273172721791747
4.29390494530271	0.00169970170700062	1.78768552000491	0.00898943739173936
4.29228747047398	7.0093922037764E-4	1.7844511283764	1.37998944793741E-4
4.29066999564525	0.00667550682468936	1.7812167367479	0.0165857580365928
4.28905252081652	0.0189569736175116	1.7779823451194	0.00135082276504551
4.28743504598779	4.60624336407829E-4	1.7747479534909	0.0013153046901446
4.28581757115906	0.017909447137083	1.7715135618624	0.00610886611153476
4.28420009633033	0.00433338348316064	1.76827917023389	0.00751397379065337
4.28258262150161	0.00479148013999039	1.76504489112945	0.00566105034449816
4.28096514667288	0.0239379975752704	1.76181049950095	0.00300934611111632
4.27934767184415	0.0234199186564189	1.75857610787245	0.00387746225115353
4.27773019701542	0.0227840448374011	1.75534171624395	0.0035813886600743
4.27611272218669	0.00269732368487804	1.75210732461544	0.00477899500808839
4.27449524735796	5.24006317416414E-4	1.74887293298694	0.0108879217232855
4.27287777252923	0.00744535384393168	1.74563854135844	0.0134483532554748
4.2712602977005	0.0103157995122074	1.742404262254	0.0145459565575465
4.26964282287178	0.0388578187942341	1.7391698706255	0.0103814379315385
4.26802534804305	0.0147599379886239	1.735935478997	0.00188448622228975
4.26640787321432	0.0184351565008134	1.73270108736849	0.00113227062692589
4.26479039838559	0.0209762913911471	1.72946669573999	0.00797404851247868
4.26317292355686	0.0124122711176371	1.72623230411149	5.71841923652431E-4
4.26155544872813	1.64807523366535E-4	1.72299791248299	0.00356841804483755
4.2599379738994	0.00969306360010518	1.71976363337855	0.00220273769011048
4.25832049907067	0.00618334415912057	1.71652924175004	0.00775907620976616
4.25670302424195	0.0141906146558654	1.71329485012154	0.00490828820188565
4.25508554941322	0.0145604870669414	1.71006045849304	0.0117975859457341
4.25346807458449	0.00848163143293502	1.70682606686454	0.00251296699815156
4.25185059975576	0.00197179049985772	1.70359167523604	0.0196604620628562
4.25023312492703	0.00357841778029811	1.70035728360753	0.0208384374880773
4.2486156500983	0.00403437741274725	1.69712300450309	0.00609845971802451
4.24699817526957	0.0138411964725048	1.69388861287459	0.00171108727137585
4.24538070044084	0.0288813801109302	1.69065422124609	0.00208713145699306
4.24376322561212	0.0160459812812821	1.68741982961759	0.00336578326195413
4.24214575078339	0.0199155065968453	1.68418543798908	0.0124164392827006
4.24052827595466	0.0169165903800773	1.68095104636058	0.00551295534191938
4.23891080112593	0.00191096881728022	1.67771665473208	0.00980744824843085
4.2372933262972	0.0173710155977495	1.67448237562764	0.00955736623244982
4.23567585146847	8.95969940621373E-4	1.67124798399914	0.0137923711462453
4.23405837663974	1.42243003598862E-4	1.66801359237063	0.00371976401801682
4.23244090181101	0.0456907483854659	1.66477920074213	0.0129558193600472
4.23082342698229	0.00834744493914696	1.66154480911363	0.00134595143305047
4.22920595215356	0.0110540001596894	1.65831041748513	0.00573662669734596
4.22758847732483	0.0126698664899437	1.65507602585663	0.00819281230013364
4.2259710024961	0.0130249066656703	1.65184174675219	1.34341641529157E-4
4.22435352766737	0.0231263687120147	1.64860735512368	0.00145544275997056
4.22273605283864	0.0103700501766628	1.64537296349518	0.00279418615254378
4.22111857800991	0.0174527900935495	1.64213857186668	0.0094486005006062
4.21950110318118	0.00651652406947293	1.63890418023818	5.09260225717868E-4
4.21788362835246	7.82587806253192E-4	1.63566978860967	0.00500225413932264
4.21626615352373	0.00647340485181089	1.63243539698117	0.0108048641273333
4.214648678695	0.0059949162743168	1.62920111787673	0.00383864825660472
4.21303165404017	0.00341304047277721	1.62596672624823	0.00642063650878683
4.21141417921144	0.00739257087540336	1.62273233461973	0.00401675531298038
4.20979670438271	0.0153329764362062	1.61949794299123	0.0044937487486001
4.20817922955399	0.0248197444113176	1.61626355136272	0.00453391518015911
4.20656175472526	0.00958980070432338	1.61302915973422	0.00306411490436249
4.20494427989653	0.0115965010691203	1.60979476810572	0.0043148091786649
4.2033268050678	0.00773959395428191	1.60656048900128	0.00189696030801487
4.20170933023907	0.00542376827954686	1.60332609737278	0.00895288548000645
4.20009185541034	0.00800668177195824	1.60009170574427	0.00682902573203239
4.19847438058161	6.05220174697666E-4	1.59685731411577	0.00551586513690635
4.19685690575288	0.00605826469634695	1.59362292248727	0.00288447631234052
4.19523943092416	2.16085508890554E-5	1.59038853085877	0.00392734813053501
4.19362195609543	0.00832326879881807	1.58715413923027	0.00666570886538099
4.1920044812667	0.0015252235280083	1.58391986012583	9.58583421519543E-4
4.19038700643797	0.0037184636036606	1.58068546849732	0.00340239697099736
4.18876953160924	0.00690621310503978	1.57745107686882	0.00127538848597189
4.18715205678051	5.34071763464559E-4	1.57421668524032	0.00545945157726566
4.18553458195178	0.00369018034489485	1.57098229361182	0.00461647084829565
4.18391710712305	0.00135358798440726	1.56774790198331	0.0110778169867065
4.18229963229433	0.0138566097734925	1.56451351035481	0.00129945736192825
4.1806821574656	0.00291199964051979	1.56127911872631	0.00400758367563932
4.17906468263687	0.00534300781966255	1.55804483962187	0.00337244758065048
4.17744720780814	2.91561353682706E-4	1.55481044799337	0.00715781641541397
4.17582973297941	0.0025706976122812	1.55157605636487	0.00275908038939691
4.17421225815068	0.00747070234874783	1.54834166473636	0.0144844192167077
4.17259478332195	0.00305356866416136	1.54510727310786	0.0106278826799767
4.17097730849322	0.0603142363637279	1.54187288147936	7.1156667718938E-4
4.1693598336645	0.0111685134039854	1.53863848985086	0.00223323467417061
4.16774235883577	0.00268937860081983	1.53540421074642	3.75341963460167E-4
4.16612488400704	0.0039376180646124	1.53216981911791	7.01694808587883E-4
4.16450740917831	0.00403691019249325	1.52893542748941	0.0248467357625882
4.16288993434958	0.0089641919488632	1.52570103586091	0.00139636979856656
4.16127245952085	0.0136088363000603	1.52246664423241	0.00736535136581669
4.15965498469212	0.00452713422357426	1.51923225260391	0.00288820878757125
4.1580375098634	0.0129692799324837	1.5159978609754	0.0125912986484662
4.15642003503467	7.60196399053577E-5	1.51276358187096	0.00624751228553075
4.15480256020594	0.00195194044312864	1.50952919024246	0.00443867644015227
4.15318508537721	0.00981448858685909	1.50629479861396	0.00580621449998916
4.15156761054848	0.0158943498781183	1.50306040698546	0.00165686310184277
4.14995013571975	0.00732750444469584	1.49982601535695	0.00557288270082349
4.14833266089102	1.1991809816005E-4	1.49659162372845	0.0138769610095926
4.14671518606229	0.00335484702032999	1.49335723209995	5.71078001497609E-4
4.14509771123357	0.00524898953713635	1.49012295299551	5.79598930295009E-4
4.14348023640484	0.00909852016778562	1.48688856136701	0.00692786289131849
4.14186276157611	0.00655493767928316	1.48365416973851	0.00137598280016354
4.14024528674738	0.00593698369635345	1.48041977811	0.00580677706908465
4.13862781191865	0.00914743918114851	1.4771853864815	0.0163303246089835
4.13701033708992	0.0117460350920927	1.473950994853	0.00243491816082187
4.13539286226119	0.00124612468531846	1.4707166032245	1.02737211871884E-4
4.13377538743246	1.81876552722925E-4	1.46748232412006	5.18832128861093E-4
4.13215791260374	0.00318992901460584	1.46424793249155	0.00259746233140629
4.13054043777501	0.00566883927721527	1.46101354086305	1.37935307160104E-4
4.12892296294628	0.0117697347849638	1.45777914923455	0.00753750015542536
4.12730548811755	0.0140030208772386	1.45454475760605	5.22703865517034E-4
4.12568801328882	0.00380757539853311	1.45131036597755	0.00480254748764339
4.12407053846009	0.0175882034285838	1.44807597434904	0.00174442004867119
4.12245306363136	0.0201983983375474	1.4448416952446	8.10217757657125E-4
4.12083603897654	0.00409032534623364	1.4416073036161	0.00391490244309854
4.11921856414781	0.00165660528723056	1.4383729119876	0.00122571096138752
4.11760108931908	0.0125939149879463	1.4351385203591	0.00144803404093645
4.11598361449035	0.0095804954262814	1.43190412873059	5.42894475779047E-4
4.11436613966162	0.00531745090004865	1.42866973710209	0.00138284851420851
4.11274866483289	0.034452370555569	1.42543534547359	7.58800255588327E-4
4.11113119000416	0.0139859836080927	1.42220106636915	0.00300585269206455
4.10951371517544	0.00156196965869037	1.41896667474065	8.83743392439715E-4
4.10789624034671	0.00299816222696371	1.41573228311214	0.0104740694048211
4.10627876551798	0.00162423661425301	1.41249789148364	0.0112409134069996
4.10466129068925	0.0138402952901535	1.40926349985514	0.0059569981545973
4.10304381586052	0.013197310074932	1.40602910822664	0.0061907763212562
4.10142634103179	0.0032252032407601	1.40279471659814	0.0112240605072089
4.09980886620306	0.00203835580201372	1.3995604374937	0.0142987893845914
4.09819139137433	0.00372846396951948	1.39632604586519	0.00451886334078333
4.09657391654561	0.0253842861614649	1.39309165423669	0.00243407562910972
4.09495644171688	0.0245341296039844	1.38985726260819	0.00233083886598207
4.09333896688815	0.00330376638240978	1.38662287097969	0.00519764527600908
4.09172149205942	0.00375139059563371	1.38338847935118	0.00483793512120909
4.09010401723069	0.00382927614248425	1.38015408772268	0.00538246675689
4.08848654240196	0.00753367311267606	1.37691980861824	0.00595584118814167
4.08686906757323	5.3939248911838E-4	1.37368541698974	0.00171266874282086
4.0852515927445	0.0137218419200949	1.37045102536124	0.00229180643351459
4.08363411791578	0.00714558244887801	1.36721663373274	0.00167766383800303
4.08201664308705	0.00255582381443348	1.36398224210423	0.00249008172555107
4.08039916825832	0.0122730741271675	1.36074785047573	0.0219359193215587
4.07878169342959	0.0146248340072176	1.35751345884723	0.00886212656109897
4.07716421860086	0.0115894171971779	1.35427906721873	2.87780606419085E-4
4.07554674377213	0.0073177041976624	1.35104478811429	0.0030351883959254
4.0739292689434	0.0201814864524399	1.34781039648578	6.11973612072138E-4
4.07231179411467	0.0085350550507301	1.34457600485728	0.00265470099955666
4.07069431928595	2.53377225666294E-4	1.34134161322878	0.0012060026484466
4.06907684445722	0.00410230823359151	1.33810722160028	0.0101748889962749
4.06745936962849	0.00662755840924995	1.33487282997178	0.00435467986739384
4.06584189479976	0.0110253174428044	1.33163843834327	0.00967995684780607
4.06422441997103	0.00363964865834209	1.32840415923883	0.021922209677886
4.0626069451423	0.00510221449954881	1.32516976761033	0.00212770223228605
4.06098947031357	0.00906172673843311	1.32193537598183	0.00876508160479862
4.05937199548484	0.00920078740902863	1.31870098435333	0.00162322943469523
4.05775452065612	0.0191569116168618	1.31546659272482	0.00323574696281494
4.05613704582739	0.0127913758101954	1.31223220109632	0.0034573319632003
4.05451957099866	0.00911130189985225	1.30899780946782	0.00170259471365367
4.05290209616993	0.00781944483305934	1.30576353036338	0.00677050686857513
4.0512846213412	0.0188363738749582	1.30252913873488	0.00544782633163337
4.04966714651247	0.0122483534306287	1.29929474710638	0.00160805242696068
4.04804967168374	0.00592536043846587	1.29606035547787	0.0161754790641874
4.04643219685502	0.00548481923870995	1.29282596384937	0.00905964989567754
4.04481472202629	0.0157401824033465	1.28959157222087	0.00138835302810475
4.04319724719756	5.76314624159388E-4	1.28635718059237	0.00248403322976685
4.04157977236883	0.0237985383735546	1.28312290148793	0.00238385229048461
4.0399622975401	6.02455272773023E-4	1.27988850985942	6.88154365750062E-5
4.03834482271137	0.00542633577253416	1.27665411823092	0.00293340312586627
4.03672734788264	0.00854929109866347	1.27341972660242	0.00854659115711289
4.03510987305391	0.00520692230522585	1.27018533497392	0.00566518443076425
4.03349239822519	0.0223583332931106	1.26695094334542	0.0150882882475828
4.03187492339646	0.00911950334574026	1.26371655171691	0.0114667425342559
4.03025744856773	0.00177369481401254	1.26048227261247	4.69759807806175E-4
4.0286404239129	0.0111755372285799	1.25724788098397	4.17177190942252E-4
4.02702294908417	0.00491243693000998	1.25401348935547	0.00255679430929235
4.02540547425544	0.00975630086816795	1.25077909772697	7.3149897492102E-4
4.02378799942671	0.0123082064432183	1.24754470609846	0.00212180149473109
4.02217052459799	0.00850966354576997	1.24431031446996	0.00554946507601528
4.02055304976926	0.0176035139217442	1.24107592284146	0.00780644415070114
4.01893557494053	0.0097824432416982	1.23784164373702	0.0038786450540935
4.0173181001118	0.0176903782748756	1.23460725210852	0.00490050477773037
4.01570062528307	0.00478105507443551	1.23137286048001	0.00945917418153928
4.01408315045434	3.43972216405746E-4	1.22813846885151	0.0029495548469016
4.01246567562561	0.0271759824666607	1.22490407722301	0.0010865939080364
4.01084820079689	0.0263884319430805	1.22166968559451	0.00187097722170275
4.00923072596816	0.00265153362767894	1.21843529396601	0.00294985703517548
4.00761325113943	6.09806142942164E-4	1.21520101486157	0.00267575724249921
4.0059957763107	0.0113137592699119	1.21196662323306	0.0272943199191587
4.00437830148197	7.65434379396459E-4	1.20873223160456	0.013522413871525
4.00276082665324	0.0069875185895122	1.20549783997606	2.56078955130867E-4
4.00114335182451	0.00704099141046165	1.20226344834756	6.14769750999116E-4
3.99952587699578	0.0109918495080553	1.19902905671906	0.00258299070001161
3.99790840216706	0.0092599649617561	1.19579466509055	0.00517559466856508
3.99629092733833	0.0409935214763445	1.19256038598611	0.0108580581357828
3.9946734525096	0.00644571920275066	1.18932599435761	0.00908664546851852
3.99305597768087	0.00438685512623653	1.18609160272911	0.0112606230201162
3.99143850285214	7.4721314384643E-4	1.18285721110061	0.00264742206650373
3.98982102802341	0.0171495860941076	1.1796228194721	0.00448345538946761
3.98820355319468	0.00265057010099228	1.1763884278436	0.00125916279768496
3.98658607836595	0.0132131192474931	1.1731540362151	0.00490207889417753
3.98496860353723	0.0186443211133166	1.16991975711066	0.0028493443331333
3.9833511287085	0.0352639319098411	1.16668536548216	0.00909975335104584
3.98173365387977	0.0222074724948103	1.16345097385365	7.12933025657526E-4
3.98011617905104	0.00105653934583402	1.16021658222515	0.00659857599776419
3.97849870422231	7.445809539594E-4	1.15698219059665	7.98577005304195E-4
3.97688122939358	0.00315748536763405	1.15374779896815	0.00190706107177043
3.97526375456485	0.0141633122155559	1.15051340733965	1.72624639127449E-4
3.97364627973612	0.00478697715811013	1.14727901571114	0.00317803710780709
3.9720288049074	0.00586643079883462	1.1440447366067	0.00620775896782018
3.97041133007867	0.00660731019398529	1.1408103449782	2.16677922654927E-4
3.96879385524994	0.0128000510580706	1.1375759533497	0.00449521004154185
3.96717638042121	0.0113747427993755	1.1343415617212	0.0121518591575401
3.96555890559248	0.0413280849216406	1.13110717009269	8.27986076334056E-4
3.96394143076375	0.0261615889152096	1.12787277846419	7.39991684765453E-4
3.96232395593502	0.00518195930316479	1.12463838683569	0.0121861453536694
3.96070648110629	0.0134463186669355	1.12140410773125	0.00457609465700027
3.95908900627757	7.3317258973738E-4	1.11816971610275	0.00176696133362208
3.95747153144884	0.0278808931487383	1.11493532447425	0.00116447963969683
3.95585405662011	0.0355662131210256	1.11170093284574	0.015633759772673
3.95423658179138	0.00761998542792001	1.10846654121724	0.00406479798853028
3.95261910696265	0.00351100731638711	1.10523214958874	0.0053730208048174
3.95100163213392	0.0120655407178758	1.10199775796024	3.9452602735065E-4
3.94938415730519	0.0193665245197036	1.0987634788558	0.00288898802840907
3.94776668247647	0.0161546798431019	1.09552908722729	0.00228225533521822
3.94614920764774	0.0484440849011738	1.09229469559879	0.00282357253426035
3.94453173281901	0.00678622797461359	1.08906030397029	1.4555477390639E-4
3.94291425799028	0.00468726365539495	1.08582591234179	8.93489345504316E-5
3.94129678316155	0.0217099902178507	1.08259152071329	5.56629277743135E-5
3.93967930833282	0.00576476323925338	1.07935712908478	9.54766731110098E-4
3.93806228367799	0.00549026586929393	1.07612284998034	0.00173992355019521
3.93644480884927	0.0115300215400908	1.07288845835184	1.59610401159606E-4
3.93482733402054	0.0345169254831194	1.06965406672334	0.00428313303827038
3.93320985919181	0.0212515924182474	1.06641967509484	0.00298659778314562
3.93159238436308	0.00520751507959271	1.06318528346633	0.00600162967186181
3.92997490953435	0.0037031220710182	1.05995089183783	0.00139099144279235
3.92835743470562	0.0286025534634839	1.05671650020933	0.00192276633028822
3.92673995987689	0.00336929360359773	1.05348222110489	0.00784735377693066
3.92512248504816	0.00118624742034148	1.05024782947639	0.00453329389705556
3.92350501021944	0.0230426449106524	1.04701343784789	0.00307793939349785
3.92188753539071	4.50668190876035E-4	1.04377904621938	8.13593898059842E-4
3.92027006056198	0.00261179448390352	1.04054465459088	0.00752143849221708
3.91865258573325	0.0264076282536096	1.03731026296238	3.30102888590921E-4
3.91703511090452	0.029153077121987	1.03407587133388	0.00124875050433289
3.91541763607579	0.0142099896162798	1.03084159222944	0.00685195940199796
3.91380016124706	0.0108283221862738	1.0276071443389	0.00568333029924553
3.91218268641834	0.00109949972152513	1.02437280897243	0.00245387975370621
3.91056521158961	0.00343486639951469	1.02113841734393	0.00875736361663824
3.90894773676088	0.0458528776635174	1.01790402571543	0.00108359124580558
3.90733026193215	0.0210979397250259	1.01466969034896	1.09178853237013E-4
3.90571278710342	0.0348018004935	1.01143529872045	0.00368725490360992
3.90409531227469	0.0346824115465703	1.00820090709195	6.11982225009726E-4
3.90247783744596	0.00889852083234983	1.00496651546345	0.00788650348841373
3.90086036261723	0.0135100601498776	1.00173218009698	0.00472998917034422
3.89924288778851	0.0135645235348024	0.998497788468476	0.0130469289389041
3.89762541295978	0.00232802521980443	0.995263396839974	0.00472998917034422
3.89600793813105	0.00415693340885779	0.992029005211472	0.00788650348841374
3.89439046330232	0.00151025860860481	0.988794669845001	6.11982225009728E-4
3.89277298847359	0.0227512142555968	0.985560278216498	0.00368725490360992
3.89115551364486	0.00802691772169039	0.982325886587996	1.09178853237014E-4
3.88953803881613	0.0101782784595521	0.979091551221525	0.00108359124580559
3.8879205639874	7.62124489703503E-4	0.975857159593023	0.00875736361663824
3.88630308915868	0.027991613767684	0.972622767964521	0.00245387975370621
3.88468561432995	0.0026781248379746	0.969388376336019	0.00568333029924553
3.88306813950122	0.00987240231389018	0.966154040969547	0.00685195940199796
3.88145066467249	0.00908684303765914	0.962919649341045	0.00124875050433289
3.87983318984376	0.00458014619816549	0.959685257712543	3.3010288859092E-4
3.87821571501503	0.00809962596184998	0.956450922346072	0.00752143849221708
3.8765982401863	0.00169903013528404	0.953216530717569	8.13593898059842E-4
3.87498076535757	0.00251267814525718	0.949982139089067	0.00307793939349785
3.87336329052885	0.0036505330112108	0.946747747460565	0.00453329389705556
3.87174581570012	0.00249624339279808	0.943513412094094	0.00784735377693066
3.87012834087139	0.00873667160949819	0.940279020465592	0.00192276633028822
3.86851086604266	0.00363384152661565	0.937044628837089	0.00139099144279235
3.86689339121393	5.35739794645631E-4	0.933810293470618	0.00600162967186182
3.8652759163852	0.0135465344483878	0.930575901842116	0.00298659778314562
3.86365844155647	0.0158074961420778	0.927341510213614	0.00428313303827038
3.86204096672774	0.0170090715477991	0.924107118585112	1.59610401159607E-4
3.86042371698597	0.0142278917367583	0.92087278321864	0.00173992355019521
3.85880624215724	0.020042651120364	0.917638391590138	9.54766731110097E-4
3.85718876732851	0.0343601156310703	0.914403999961636	5.56629277743136E-5
3.85557129249978	7.65064216262723E-4	0.911169664595165	8.93489345504317E-5
3.85395381767105	0.0148964059542896	0.907935272966662	1.4555477390639E-4
3.85233634284232	0.0121767745550521	0.90470088133816	0.00282357253426034
3.85071886801359	0.00650652642830744	0.901466489709658	0.00228225533521822
3.84910139318487	0.0304152679997978	0.898232154343187	0.00288898802840907
3.84748391835614	0.0135749688480106	0.894997762714685	3.94526027350651E-4
3.84586644352741	0.00780070316556277	0.891763371086183	0.0053730208048174
3.84424896869868	0.0128110694696197	0.88852897945768	0.00406479798853028
3.84263149386995	0.0371971689892892	0.885294644091209	0.015633759772673
3.84101401904122	1.36819168374231E-4	0.882060252462707	0.00116447963969683
3.83939654421249	0.0207191872687584	0.878825860834205	0.00176696133362208
3.83777906938376	8.636343388991E-5	0.875591525467733	0.00457609465700027
3.83616159455504	0.00814378638115104	0.872357133839231	0.0121861453536694
3.83454411972631	0.00414833416914389	0.869122742210729	7.39991684765455E-4
3.83292664489758	0.0239637729051908	0.865888350582227	8.27986076334053E-4
3.83130917006885	6.54236921878345E-6	0.862654015215756	0.0121518591575401
3.82969169524012	0.0114169638493234	0.859419623587253	0.00449521004154186
3.82807422041139	0.00477680623829403	0.856185231958751	2.16677922654928E-4
3.82645674558266	0.0292703572327928	0.85295089659228	0.00620775896782019
3.82483927075393	0.00496442844581216	0.849716504963778	0.00317803710780709
3.82322179592521	8.80574017833176E-4	0.846482113335276	1.72624639127448E-4
3.82160454618343	0.00850446099140299	0.843247721706773	0.00190706107177044
3.8199870713547	0.046336770173248	0.840013386340302	7.98577005304197E-4
3.81836959652597	0.0160638575878383	0.8367789947118	0.00659857599776419
3.81675212169724	0.00272815084002234	0.833544603083298	7.12933025657527E-4
3.81513464686851	0.0266707001274009	0.830310267716827	0.00909975335104585
3.81351717203978	0.00253465075248025	0.827075876088324	0.00284934433313329
3.81189969721106	0.0129526958801658	0.823841484459822	0.00490207889417753
3.81028222238233	0.0211958576630513	0.82060709283132	0.00125916279768496
3.8086647475536	0.00119146620068013	0.817372757464849	0.00448345538946761
3.80704727272487	0.0235590215651384	0.814138365836347	0.00264742206650374
3.80542979789614	2.98397903420385E-4	0.810903974207844	0.0112606230201162
3.80381232306741	0.0219953171999555	0.807669638841373	0.00908664546851853
3.80219484823868	0.0656599282996121	0.804435247212871	0.0108580581357828
3.80057737340996	1.83571059618408E-4	0.801200855584369	0.00517559466856509
3.79895989858123	0.0265062660198828	0.797966463955867	0.00258299070001161
3.7973424237525	0.0106031340990156	0.794732128589395	6.14769750999117E-4
3.79572494892377	0.00621072833869886	0.791497736960893	2.56078955130867E-4
3.79410747409504	0.00435412318757332	0.788263345332391	0.013522413871525
3.79248999926631	0.00449367262692942	0.785028953703889	0.0272943199191587
3.79087252443758	0.0297504984354797	0.781794618337417	0.00267575724249921
3.78925504960885	0.0122716930079199	0.778560226708915	0.00294985703517548
3.78763757478013	0.00386044330365692	0.775325835080413	0.00187097722170275
3.7860200999514	0.0113467685214778	0.772091499713942	0.0010865939080364
3.78440262512267	0.022156331202124	0.76885710808544	0.0029495548469016
3.78278515029394	0.0109351095980979	0.765622716456938	0.00945917418153928
3.78116767546521	5.91847382641609E-5	0.762388324828435	0.00490050477773037
3.77955020063648	0.0241172157957727	0.759153989461964	0.0038786450540935
3.77793272580775	0.0336947150072202	0.755919597833462	0.00780644415070114
3.77631547606597	0.00658125102255496	0.75268520620496	0.00554946507601528
3.77469800123725	0.0036207962209986	0.749450870838488	0.00212180149473109
3.77308052640852	0.00157817338430505	0.746216479209986	7.31498974921021E-4
3.77146305157979	0.0100336754484489	0.742982087581484	0.00255679430929235
3.76984557675106	0.0115155302478352	0.739747695952982	4.17177190942253E-4
3.76822810192233	0.00377823146154519	0.736513360586511	4.69759807806174E-4
3.7666106270936	0.00704675290498908	0.733278968958008	0.0114667425342559
3.76499315226487	0.0185122785127547	0.730044577329506	0.0150882882475828
3.76337567743615	0.00846306636950992	0.726810241963035	0.00566518443076425
3.76175820260742	0.069973661324626	0.723575850334533	0.00854659115711288
3.76014072777869	0.0126685724466034	0.720341458706031	0.00293340312586627
3.75852325294996	0.0143709047570357	0.717107067077528	6.88154365750058E-5
3.75690577812123	0.00861054785655813	0.713872731711057	0.00238385229048461
3.7552883032925	1.57940427667318E-4	0.710638340082555	0.00248403322976684
3.75367082846377	0.0391907279150265	0.707403948454053	0.00138835302810475
3.75205335363504	0.00263393893957028	0.704169556825551	0.00905964989567754
3.75043587880632	0.00419221142249604	0.700935221459079	0.0161754790641874
3.74881840397759	0.00260999440248783	0.697700829830577	0.00160805242696067
3.74720092914886	0.00974168132833904	0.694466438202075	0.00544782633163337
3.74558345432013	0.00502190636469409	0.691232102835604	0.00677050686857513
3.7439659794914	0.0121980627572561	0.687997711207101	0.00170259471365367
3.74234850466267	0.0186261934582786	0.684763319578599	0.00345733196320029
3.74073102983394	0.0305292164520332	0.681528927950097	0.00323574696281493
3.73911355500521	0.00762106365616628	0.678294592583626	0.00162322943469523
3.73749608017649	0.0245602699357915	0.675060200955124	0.00876508160479862
3.73587860534776	0.00486363424975401	0.671825809326622	0.00212770223228605
3.73426113051903	0.0128098256269041	0.66859147396015	0.021922209677886
3.7326436556903	0.00183824126868219	0.665357082331648	0.00967995684780607
3.73102640594852	0.00649773348169915	0.662122690703146	0.00435467986739385
3.72940893111979	0.00355373424103949	0.658888299074644	0.0101748889962749
3.72779145629106	0.00503052081373676	0.655653963708172	0.0012060026484466
3.72617398146234	0.00809620399447124	0.65241957207967	0.00265470099955667
3.72455650663361	0.00616150011582413	0.649185180451168	6.11973612072137E-4
3.72293903180488	0.00210813147805111	0.645950845084697	0.0030351883959254
3.72132155697615	0.0078806706697312	0.642716453456195	2.87780606419083E-4
3.71970408214742	0.0255722111860203	0.639482061827692	0.00886212656109897
3.71808660731869	0.00361774888994215	0.63624767019919	0.0219359193215587
3.71646913248996	0.0223021976299836	0.633013334832719	0.00249008172555106
3.71485165766123	0.0230758738680644	0.629778943204217	0.00167766383800303
3.71323418283251	0.0127211212486091	0.626544551575715	0.00229180643351458
3.71161670800378	0.0359419953622824	0.623310216209243	0.00171266874282086
3.70999923317505	0.00147075247599419	0.620075824580741	0.00595584118814167
3.70838175834632	0.0282018312111876	0.616841432952239	0.00538246675689001
3.70676428351759	0.0208360810160235	0.613607041323737	0.00483793512120908
3.70514680868886	8.59122075889489E-4	0.610372705957265	0.00519764527600908
3.70352933386013	0.00326254199533419	0.607138314328763	0.00233083886598207
3.7019118590314	0.0174080607112855	0.603903922700261	0.00243407562910972
3.70029438420268	0.00582153931329043	0.600669531071759	0.00451886334078332
3.69867690937395	0.0339898138414971	0.597435195705288	0.0142987893845915
3.69705943454522	0.0164580615600243	0.594200804076786	0.0112240605072089
3.69544195971649	0.00160703506241403	0.590966412448283	0.00619077632125619
3.69382448488776	0.046182386103105	0.587732077081812	0.0059569981545973
3.69220701005903	0.0188230363080453	0.58449768545331	0.0112409134069995
3.6905895352303	0.00199451708317225	0.581263293824808	0.0104740694048211
3.68897206040158	0.0194476851343249	0.578028902196306	8.83743392439715E-4
3.68735458557285	0.00194157012529477	0.574794566829834	0.00300585269206455
3.68573711074412	0.00269224074519308	0.571560175201332	7.58800255588327E-4
3.68411986100234	0.00433633096385038	0.56832578357283	0.00138284851420851
3.68250238617361	9.2990354997522E-4	0.565091448206359	5.42894475779047E-4
3.68088491134488	0.014108875990389	0.561857056577856	0.00144803404093645
3.67926743651615	0.0026583882716757	0.558622664949354	0.00122571096138752
3.67764996168743	0.0226516842542463	0.555388301451868	0.00391490244309854
3.6760324868587	0.0079518700965899	0.552153909823365	8.10217757657125E-4
3.67441501202997	1.26443187449939E-4	0.548919546325879	0.00174442004867119
3.67279753720124	0.0233764024423536	0.545685182828392	0.00480254748764339
3.67118006237251	0.0214897687799668	0.54245079119989	5.22703865517033E-4
3.66956258754378	0.00119219939441305	0.539216427702403	0.00753750015542536
3.66794511271505	0.0156137641104904	0.535982036073901	1.37935307160104E-4
3.66632763788632	0.00103045805394173	0.532747672576414	0.00259746233140629
3.66471016305759	0.00738282150213557	0.529513280947912	5.18832128861094E-4
3.66309268822887	0.0267685372006583	0.526278917450425	1.02737211871883E-4
3.66147521340014	0.00671755823524256	0.523044525821923	0.00243491816082187
3.65985773857141	0.00617650122882024	0.519810162324436	0.0163303246089835
3.65824026374268	0.00719088672669442	0.51657579882695	0.00580677706908465
3.65662278891395	0.0289965307206397	0.513341407198447	0.00137598280016354
3.65500531408522	0.00218455767839357	0.510107043700961	0.0069278628913185
3.65338783925649	0.0127598344782994	0.506872652072458	5.79598930295009E-4
3.65177036442777	0.016451834562868	0.503638288574972	5.71078001497607E-4
3.65015288959904	0.0297181643603042	0.50040389694647	0.0138769610095926
3.64853541477031	0.0386061775887021	0.497169533448983	0.0055728827008235
3.64691793994158	0.0137631116429267	0.493935169951496	0.00165686310184278
3.64530046511285	0.0014731103134465	0.490700778322994	0.00580621449998916
3.64368299028412	0.00822083069220706	0.487466414825507	0.00443867644015227
3.64206551545539	8.28311828146424E-4	0.484232023197005	0.00624751228553075
3.64044804062666	0.0311559478241282	0.480997659699518	0.0125912986484662
3.63883079088489	0.0337777847502612	0.477763268071016	0.00288820878757125
3.63721331605616	0.0535896266024151	0.474528904573529	0.00736535136581669
3.63559584122743	0.0702108566451891	0.471294512945027	0.00139636979856656
3.6339783663987	0.0390672604427728	0.468060149447541	0.0248467357625882
3.63236089156997	0.00726566118975223	0.464825785950054	7.0169480858788E-4
3.63074341674124	0.00890431631817219	0.461591394321552	3.75341963460168E-4
3.62912594191251	0.0115443844645855	0.458357030824065	0.0022332346741706
3.62750846708379	8.93306082100667E-4	0.455122639195563	7.1156667718938E-4
3.62589099225506	0.0211237172481852	0.451888275698076	0.0106278826799767
3.62427351742633	0.00627356437923381	0.448653884069574	0.0144844192167077
3.6226560425976	0.00559988712056218	0.445419520572087	0.00275908038939691
3.62103856776887	0.00505823154091045	0.4421851570746	0.00715781641541397
3.61942109294014	0.0357478797040085	0.438950765446098	0.00337244758065048
3.61780361811141	0.0304662022162666	0.435716401948611	0.00400758367563932
3.61618614328268	0.0219119234226959	0.432482010320109	0.00129945736192825
3.61456866845396	0.0141542382117556	0.429247646822622	0.0110778169867064
3.61295119362523	0.0334664412619036	0.42601325519412	0.00461647084829565
3.6113337187965	0.0437382019275915	0.422778891696634	0.00545945157726566
3.60971624396777	0.0121806694235879	0.419544500068131	0.00127538848597189
3.60809876913904	0.0223623703842516	0.416310136570645	0.00340239697099737
3.60648129431031	0.0227929021435466	0.413075773073158	9.58583421519544E-4
3.60486381948158	0.0201459760095501	0.409841381444656	0.00666570886538099
3.60324634465285	0.012399941717705	0.406607017947169	0.00392734813053501
3.60162886982413	0.0215910592174735	0.403372626318667	0.00288447631234052
3.6000113949954	0.00793218162225716	0.40013826282118	0.00551586513690634
3.59839392016667	0.025039101745264	0.396903871192678	0.00682902573203239
3.59677644533794	0.0100746187134146	0.393669507695191	0.00895288548000645
3.59515897050921	0.00722724212761591	0.390435144197705	0.00189696030801487
3.59354149568048	0.00960252797545588	0.387200752569202	0.0043148091786649
3.5919242459387	0.00889575600466572	0.383966389071716	0.0030641149043625
3.59030677110998	0.0388703865059188	0.380731997443213	0.00453391518015912
3.58868929628125	0.0312524791061396	0.377497633945727	0.0044937487486001
3.58707182145252	0.0214316966144774	0.374263242317225	0.00401675531298039
3.58545434662379	0.0189426031189247	0.371028878819738	0.00642063650878683
3.58383687179506	0.00700790719807906	0.367794487191236	0.00383864825660472
3.58221939696633	0.0592813378449392	0.364560123693749	0.0108048641273333
3.5806019221376	0.00787513168567648	0.361325760196262	0.00500225413932263
3.57898444730887	0.0174817370503942	0.35809136856776	5.09260225717867E-4
3.57736697248015	0.0275443108398856	0.354857005070273	0.00944860050060621
3.57574949765142	0.0517250020760301	0.351622613441771	0.00279418615254378
3.57413202282269	0.00129829448383693	0.348388249944284	0.00145544275997056
3.57251454799396	0.00241738637318504	0.345153858315782	1.34341641529158E-4
3.57089707316523	0.0272188596897106	0.341919494818295	0.00819281230013362
3.5692795983365	0.00769034608063086	0.338685131320809	0.00573662669734597
3.56766212350777	0.0317960598551893	0.335450739692307	0.00134595143305047
3.56604464867904	5.83599592376254E-4	0.33221637619482	0.0129558193600472
3.56442717385032	0.00464158848055009	0.328981984566318	0.00371976401801682
3.56280969902159	3.44163132593353E-4	0.325747621068831	0.0137923711462453
3.56119222419286	1.25145899648763E-4	0.322513229440329	0.00955736623244982
3.55957474936413	0.00884813612899605	0.319278865942842	0.00980744824843085
3.5579572745354	0.0139010186302077	0.316044488379848	0.00551295534191938
3.55633979970667	0.009654907400905	0.312810110816853	0.0124164392827006
3.55472232487794	0.0306350154221682	0.309575733253859	0.00336578326195414
3.55310485004922	0.00344826443056918	0.306341355690864	0.00208713145699306
3.55148737522049	0.00643184742961761	0.30310697812787	0.00171108727137585
3.54986990039176	0.00479859174154246	0.299872614630383	0.00609845971802451
3.54825242556303	0.0123466948561977	0.296638237067389	0.0208384374880773
3.54663517582125	0.0112655583194163	0.293403859504394	0.0196604620628562
3.54501770099252	3.92982253470431E-4	0.2901694819414	0.00251296699815157
3.54340022616379	0.0146052693233906	0.286935104378405	0.0117975859457341
3.54178275133506	0.00247832302653002	0.283700726815411	0.00490828820188564
3.54016527650634	0.0171572168924185	0.280466349252416	0.00775907620976615
3.53854780167761	0.0672315582863272	0.277231971689422	0.00220273769011047
3.53693032684888	0.0280409883222634	0.273997608191935	0.00356841804483755
3.53531285202015	0.0197757419345789	0.270763230628941	5.71841923652431E-4
3.53369537719142	0.00941368096345187	0.267528853065946	0.00797404851247869
3.53207790236269	0.00601902637668251	0.264294475502952	0.00113227062692589
3.53046042753396	0.0608128772203828	0.261060097939957	0.00188448622228975
3.52884295270524	0.0172237802697362	0.257825720376963	0.0103814379315385
3.52722547787651	0.00622748343112401	0.254591342813968	0.0145459565575465
3.52560800304778	0.0144038344469334	0.251356965250974	0.0134483532554748
3.52399052821905	0.0109262737063509	0.248122601753487	0.0108879217232855
3.52237305339032	0.00584695043075372	0.244888224190493	0.00477899500808839
3.52075557856159	0.0113423696260377	0.241653846627498	0.0035813886600743
3.51913810373286	0.0164782120445277	0.238419469064504	0.00387746225115352
3.51752062890413	0.033506260305469	0.235185091501509	0.00300934611111632
3.51590315407541	0.036336577218491	0.231950713938515	0.00566105034449816
3.51428567924668	0.00738286712993394	0.22871633637552	0.00751397379065338
3.51266820441795	4.24031448026738E-4	0.225481958812526	0.00610886611153476
3.51105072958922	0.0327077404920026	0.222247595315039	0.0013153046901446
3.50943325476049	0.00163441770715075	0.219013217752045	0.00135082276504551
3.50781577993176	0.00224588178792356	0.21577884018905	0.0165857580365928
3.50619830510303	0.00115578950844915	0.212544462626056	1.3799894479374E-4
3.5045808302743	0.0100243690087754	0.209310085063061	0.00898943739173936
3.50296335544558	0.00153914476349557	0.206075707500067	0.00273172721791746
3.50134588061685	0.0230582183221448	0.202841336969826	0.00251732525936911
3.49972863087507	0.00329269432736019	0.199606959406832	0.00381018392206617
3.49811115604634	0.00568891362792382	0.196372581843838	0.00574193528532615
3.49649368121761	0.00309950601372067	0.193138204280843	0.00174503218410188
3.49487620638888	0.0199737426226399	0.189903833750602	0.00620805739235047
3.49325873156015	0.0259955331187227	0.186669456187608	0.00266180331943496
3.49164125673143	0.0565308121984386	0.183435078624614	0.00472008785399457
3.4900237819027	0.025961064165983	0.180200701061619	0.0133202303894256
3.48840630707397	0.0114271004394005	0.176966330531379	0.0196542124394625
3.48678883224524	0.0676843819073772	0.173731952968384	0.00276199362922309
3.48517135741651	0.0129115420138763	0.17049757540539	0.00463432640399323
3.48355388258778	0.0341236843350764	0.167263197842395	0.00318827190405734
3.48193640775905	0.0524459208725429	0.164028827312155	0.0073634372601055
3.48031893293032	0.016575540254637	0.16079444974916	0.0109252781205532
3.4787014581016	0.0179369334405093	0.157560072186166	0.0184952652729858
3.47708398327287	0.0252805486927352	0.154325694623171	0.00487635930706837
3.47546650844414	0.00205190527055939	0.151091324092931	0.00386913599079117
3.47384903361541	0.00466999100311741	0.147856946529936	0.00523284419619232
3.47223155878668	0.032980490772211	0.144622568966942	0.0136352788304056
3.47061408395795	0.0225386276143608	0.141388194920324	0.00232577285195802
3.46899660912922	0.031444730054715	0.13815381735733	0.0359712794848124
3.46737913430049	0.0150337272427807	0.134919443310712	9.29687249753243E-4
3.46576165947177	0.0210491989202881	0.131685065747718	0.0264495045821822
3.46414418464304	0.00444214971450133	0.1284506917011	0.00694734081030726
3.46252670981431	0.0427271298587257	0.125216314138106	0.00656147259896884
3.46090923498558	0.0673534613112954	0.121981940091488	0.0166264806026661
3.45929176015685	0.00877909385734933	0.118747562528494	0.038133319838502
3.45767428532812	0.0202039500564026	0.115513188481876	0.0278652536350081
3.45605681049939	0.0428915969734255	0.11227881267707	0.00815736076783301
3.45443956075762	0.0492586293136439	0.109044436872264	0.0383450084147515
3.45282208592889	0.0186006685952657	0.105810061067458	0.0964201349939204
3.45120461110016	0.00881343847281994	0.102575685262652	0.0340330790269961
3.44958713627143	0.0340203158771661	0.0993413085787522	0.122737269555482
3.4479696614427	0.0562605274824447	0.0961069327739462	0.184041808750881
3.44635218661397	0.00208383650208971	0.0928725569691402	0.114941766369942
3.44473471178524	0.0223463796000005	0.0896381811643342	0.140735318059908
3.44311723695651	0.00941758999032734	0.0864038053595282	0.174670167973925
3.44149976212779	0.0804891595076827	0.0831694295547222	0.121831313764111
3.43988228729906	0.0108318329022535	0.0799350537499162	0.0895145349238752
3.43826481247033	0.0195998130354392	0.0767006779451102	0.151584058978418
3.4366473376416	0.0583826723514369	0.0734663021403043	0.0436118546303116
3.43502986281287	0.0564346316079436	0.0702319272145925	0.0366879214955751
3.43341238798414	0.0352678331821757	0.0669975514097865	0.0549084372155735
3.43179491315541	0.0695060224443079	0.0637631756049805	0.0456191169597578
3.43017743832668	0.0106123324537793	0.0605287998001745	0.0210590019346696
3.42855996349796	0.033838752385945	0.0572944239953685	0.0274153384130231
3.42694248866923	0.0236984657875222	0.0540600464323741	0.0325919751478027
3.4253250138405	0.0697412094014532	0.0508256723857566	0.0322244642661014
3.42370753901177	0.0506550875841403	0.0475912948227621	0.00179406467434627
3.42209006418304	0.0327561534161255	0.0443569207761446	0.0037300724250885
3.42047258935431	0.00904947630824985	0.0411225432131501	0.0484412181609501
3.41885511452558	0.0517222023522012	0.0378881691665326	0.0100899725326916
3.41723763969685	0.0918350573911795	0.0346537916035382	0.0248384075799062
3.41562016486813	0.118894874201046	0.0314194175569206	0.022482632661313
3.4140026900394	0.0584286241398769	0.0281850399939262	0.00923829433333917
3.41238521521067	0.00400482656258962	0.0249506624309317	0.0230985077477452
3.41076774038194	0.0020507027691482	0.0217162919006911	0.00306530467145997
3.40915026555321	0.0339739526379105	0.0184819143376967	0.0146997361374565
3.40753301581143	0.0277154543578521	0.0152475367747022	0.00107059937459741
3.40591554098271	0.00479764570989779	0.0120131592117078	0.0421251568822524
3.40429806615398	0.067506080657051	0.0087787886814672	0.0763246518642127
3.40268059132525	0.0441012047965725	0.00554441111847274	0.0803636001003018
3.40106311649652	0.0546416917590388	0.00231003355547831	0.0281044881356675
3.39944564166779	0.0173015016873074	-9.24344007516176E-4	0.0371863080138888
3.39782816683906	0.0621138727064517	-0.00415871453775675	0.009354970076703
3.39621069201033	0.0671277178026783	-0.0073930921007512	0.00675719734013769
3.3945932171816	0.0288945945679498	-0.0106274696637457	0.0171383203125144
3.39297574235288	0.0934413613997047	-0.0138618472267401	0.0201359630738635
3.39135826752415	0.0390187543728886	-0.017096217756981	0.0118511740342969
3.38974079269542	0.0644282102829127	-0.020330595319975	0.020204424987525
3.38812331786669	0.0279892439173475	-0.02356497288297	0.00127443188617654
3.38650584303796	0.0597190061456867	-0.026799350445964	0.00582068926542252
3.38488836820923	0.0908732238300541	-0.030033720976205	0.00729507669941926
3.3832708933805	0.0227694309837398	-0.033268105571953	8.83313369183628E-4
3.38165341855177	0.0751882828480595	-0.03650246906944	0.00847245179221418
3.38003594372305	0.0570446970600899	-0.039736846632434	8.62240003135791E-4
3.37841846889432	0.0701706097088376	-0.042971224195429	0.00580603616387446
3.37680099406559	0.143972709260718	-0.046205601758423	0.014174928305397
3.37518351923686	0.126482440743776	-0.049439979321418	0.0334760364779519
3.37356604440813	0.0661677396921708	-0.052674356884412	0.0391240409474174
3.3719485695794	0.106795119134821	-0.0559087344474061	0.00444401158755846
3.37033109475067	0.15468189784718	-0.059143112010401	0.0242437141737492
3.36871361992194	0.0907985774390482	-0.062377475507888	0.0206206250333253
3.36709614509322	0.0743611174126754	-0.065611853070882	0.016257811638785
3.36547867026449	0.123815750884797	-0.068846230633877	0.0117162517745927
3.36386119543576	0.124827904058177	-0.072080608196871	0.00664363776276122
3.36224394569398	0.0374898945220479	-0.075314985759865	0.0119778833357084
3.36062647086525	0.127342277159317	-0.07854936332286	0.010200402055031
3.35900899603652	0.188102023000805	-0.081783740885854	0.0283327862280766
3.35739152120779	0.25345104777917	-0.085018118448849	0.0125221711722769
3.35577404637907	0.250989010241194	-0.088252481946335	0.00528025709456745
3.35415657155034	0.133104495883748	-0.09148685950933	0.00941579140088686
3.35253909672161	0.196224999622243	-0.0947212370723241	0.00361086198118629
3.35092162189288	0.280740296296857	-0.097955614635319	0.00776332158792235
3.34930414706415	0.385072984433015	-0.101189992198313	0.010497920416821
3.34768667223542	0.298571845225784	-0.104424369761308	0.00631110001853402
3.34606919740669	0.24251417740505	-0.107658747324302	0.0139359752998706
3.34445172257796	0.176974926608659	-0.110893124887297	0.00779061967050304
3.34283424774924	0.497474959874471	-0.114127488384783	0.0236688957463511
3.34121677292051	0.496510846221603	-0.117361865947778	0.00240617797256877
3.33959929809178	0.585297608934627	-0.120596243510772	0.0179308438557034
3.33798182326305	0.67522434493627	-0.123830621073767	0.011743516404044
3.33636434843432	0.665135181584976	-0.127064998636761	0.0341144750003644
3.33474687360559	0.799877150528872	-0.130299376199756	0.0152338200171679
3.33312939877686	0.942907067362585	-0.13353375376275	0.00340442536211435
3.33151192394813	0.92355537562019	-0.136768131325745	0.0123949998418279
3.32989444911941	1.2403297743992	-0.140002494823231	0.018353160680847
3.32827697429068	0.590671834171504	-0.143236872386226	0.0138713795156622
3.32665949946195	0.965025618496799	-0.14647124994922	0.0054725239334384
3.32504202463322	0.839687274174152	-0.149705627512215	0.0129237324133908
3.32342454980449	0.459174851886748	-0.152940005075209	0.00295631212888515
3.32180707497576	0.589028543507306	-0.156174368572696	0.0123541381471892
3.32018960014703	0.33393296571109	-0.159408760201198	0.00602241852790133
3.3185721253183	0.237954358790274	-0.162643123698685	0.00416083409506389
3.31695465048958	0.297678356494727	-0.165877515327187	0.00233738479112364
3.3153374007478	0.415535667770859	-0.169111878824674	0.0147192266877832
3.31371992591907	0.313179936969531	-0.172346270453176	0.0147071297115804
3.31210245109034	0.0998850681156393	-0.175580633950663	0.0371243892139894
3.31048497626161	0.184993236345476	-0.178814997448149	0.0226843642751554
3.30886750143288	0.127606553319059	-0.182049389076651	0.0169659854422732
3.30725002660415	0.126292994900067	-0.185283752574138	0.0062858867932907
3.30563255177543	0.0867695960077668	-0.18851814420264	0.0100279100138311
3.3040150769467	0.0830019126532911	-0.191752507700127	0.00942164430569583
3.30239760211797	0.0531616263212797	-0.194986899328629	0.00422378987608795
3.30078012728924	0.0690900154701563	-0.198221262826116	0.00609426581869497
3.29916265246051	0.0802957242452638	-0.201455654454618	0.00486454946514771
3.29754517763178	0.0549696884163399	-0.204690017952105	0.00465563918481183
3.29592770280305	0.038164835223655	-0.207924381449592	0.0245882197401973
3.29431022797433	0.0422839265955727	-0.211158773078094	0.00318893793136096
3.2926927531456	0.0639929130633771	-0.214393136575581	0.00157182583212236
3.29107527831687	0.0224634126119163	-0.217627528204083	8.12402958482111E-4
3.28945780348814	0.0239694195897848	-0.220861891701569	0.0174509854332467
3.28784032865941	0.0319270318335445	-0.224096283330072	0.00852446942806223
3.28622285383068	0.0374209689624059	-0.227330646827558	0.0110490005372785
3.28460537900195	0.0414620258217834	-0.230565010325045	0.00832787350250118
3.28298790417322	0.0170587543580165	-0.233799401953547	0.00866495006238164
3.2813704293445	0.0580875496691473	-0.237033765451034	0.0219744374721048
3.27975295451577	0.068614065705121	-0.240268157079536	0.0107549511930287
3.27813547968704	0.0112724757518922	-0.243502520577023	0.00861848863818808
3.27651800485831	0.0164839801576414	-0.246736912205525	0.00368223359774083
3.27490053002958	0.0246140956273814	-0.249971275703012	0.0134940035500349
3.27328305520085	0.00220816995769517	-0.253205667331514	0.0331404268367314
3.27166558037212	0.0203181946240923	-0.256440030829001	0.0419585527327919
3.27004833063034	0.0199998048534407	-0.259674394326487	0.00270320162466238
3.26843085580162	0.00300586151469794	-0.26290878595499	0.00847904022355034
3.26681338097289	0.0114768570037396	-0.266143149452476	0.0165312759967455
3.26519590614416	0.0402550731627032	-0.269377541080979	0.00842845978206266
3.26357843131543	0.0144516324246701	-0.272611904578465	0.0111987454206213
3.2619609564867	0.0125207943338942	-0.275846296206967	0.00412762415802956
3.26034348165797	0.00614889755822554	-0.279080659704454	7.53084293489743E-4
3.25872600682924	0.0237189286533362	-0.282315023201941	0.0099364872351052
3.25710853200052	0.00429147089038394	-0.285549414830443	0.030094253041232
3.25549105717179	0.10232727472635	-0.28878377832793	6.96961617708922E-4
3.25387358234306	0.143323793660558	-0.292018169956432	0.00908975493241769
3.25225610751433	0.224370984144636	-0.295252533453919	0.024072317607944
3.2506386326856	0.316766834843601	-0.298486925082421	0.0132061256502259
3.24902115785687	0.0643662681712311	-0.301721288579908	0.00932449722646282
3.24740368302814	0.0867745882370926	-0.30495568020841	0.0279768649394709
3.24578620819941	0.216783364602514	-0.308190043705896	0.0184529116072761
3.24416873337069	0.0992300333434968	-0.311424407203383	0.01197772780576
3.24255125854196	0.154416597493787	-0.314658798831885	0.0248988541439024
3.24093378371323	0.0471994314208351	-0.317893162329372	0.00228155200570775
3.2393163088845	0.0512507893531687	-0.321127553957874	0.0227137181582369
3.23769883405577	0.00585927418180028	-0.324361917455361	0.00380485263941256
3.23608135922704	0.0311236146954182	-0.327596309083863	0.0193027756670623
3.23446388439831	0.0112618525245378	-0.33083067258135	0.0179822428410579
3.23284640956958	0.0405223183405426	-0.334065036078837	0.0202046401512034
3.23122893474086	0.0223618535320743	-0.337299427707339	0.00839072806267688
3.22961145991213	0.0293074135740998	-0.340533791204826	0.0025766836550575
3.2279939850834	0.0279634035599498	-0.343768182833328	0.00726310668081531
3.22637651025467	0.0254980836187581	-0.347002546330814	0.0181958596003936
3.22475926051289	0.0321871723163851	-0.350236937959317	0.00981986650851804
3.22314178568416	0.0134061075560005	-0.353471301456803	0.0103149485928238
3.22152431085543	0.00480699064798659	-0.356705693085306	0.0256656643175805
3.21990683602671	0.00536398201845135	-0.359940056582792	0.0213470387438616
3.21828936119798	0.0596025982883848	-0.363174420080279	0.00166794937116489
3.21667188636925	0.0188395351981485	-0.366408811708781	0.00507677633446744
3.21505441154052	0.0149240916985476	-0.369643175206268	0.0113468986358978
3.21343693671179	0.0463895489908554	-0.37287756683477	0.00871711527593265
3.21181946188306	0.00788766773812069	-0.376111930332257	0.0174765225417225
3.21020198705433	0.0261634949820693	-0.379346321960759	0.00436572987993193
3.2085845122256	0.00881968039501795	-0.382580685458246	0.0272217233974171
3.20696703739688	0.0396588132632928	-0.385815048955733	0.00814530769829868
3.20534956256815	0.0202093383284103	-0.389049412453219	0.00777923928030825
3.20373208773942	0.00413327491294728	-0.392283804081721	0.0329492834660326
3.20211461291069	0.0299708080185257	-0.395518195710224	0.0444938310035778
3.20049713808196	0.0223943852161713	-0.398752587338726	0.0206731563251814
3.19887966325323	0.00149981309989596	-0.401986922705197	0.00235671774170885
3.1972621884245	0.0158123533560983	-0.405221314333699	0.0139597480196909
3.19564471359577	0.0518167743952714	-0.408455705962201	0.0159469149398987
3.19402723876705	0.0372140374509089	-0.411690041328673	0.0346856370143107
3.19240976393832	0.0177051806315881	-0.414924432957175	0.00486869772912519
3.19079228910959	0.0943536379260987	-0.418158824585677	0.0170612833652516
3.18917481428086	0.0299098435490776	-0.421393216214179	0.0185853137311954
3.18755733945213	0.0434939321155384	-0.424627551580651	0.00385990734497354
3.1859398646234	0.0119273998921215	-0.427861943209153	0.0299050032467078
3.18432238979467	0.00591299730202419	-0.431096334837655	0.0780804737711148
3.18270491496595	0.027178461729997	-0.434330726466157	0.00589951167041302
3.18108744013722	0.021719145502706	-0.437565061832628	0.00612146859653808
3.17946996530849	9.80375207029612E-6	-0.44079945346113	0.00477597272126295
3.17785271556671	0.032175255597561	-0.444033845089633	0.00759676240387471
3.17623524073798	0.00700300725481107	-0.447268180456104	0.0426076930701862
3.17461776590925	0.0133592605701234	-0.450502572084606	0.0265433222906847
3.17300029108052	0.0305579631307911	-0.453736963713108	0.00778405085086721
3.1713828162518	0.00635417883925997	-0.45697135534161	6.71504814523949E-4
3.16976534142307	0.0340516600036734	-0.460205690708082	0.023073524389376
3.16814786659434	0.00873182227137061	-0.463440082336584	0.026765882595226
3.16653039176561	0.0462483314459541	-0.466674473965086	0.0111626181139051
3.16491291693688	0.00843381462735637	-0.469908809331557	0.00360074855698678
3.16329544210815	0.0134880667276334	-0.47314320096006	0.0118796680356267
3.16167796727942	0.0159567808069346	-0.476377592588562	9.76038752419062E-4
3.16006049245069	0.0496943263085764	-0.479611984217064	0.0164079249426467
3.15844301762196	0.0190276222603069	-0.482846319583535	0.0372968053540538
3.15682554279324	0.0106900092656158	-0.486080711212037	0.0233544629853414
3.15520806796451	0.0119047808283427	-0.48931510284054	0.00155764346851006
3.15359059313578	0.00670621026818192	-0.492549438207011	0.00596552165539145
3.15197311830705	0.022946028410505	-0.495783829835513	9.49984956778518E-4
3.15035564347832	0.030294548565978	-0.499018221464015	0.00742422726029168
3.14873816864959	0.0118082608320327	-0.502252613092517	0.0477400145009148
3.14712069382086	0.00414113862375974	-0.505486948458989	0.0214855938893464
3.14550321899214	0.00162508200069702	-0.508721340087491	0.018680761267635
3.14388574416341	0.015491110946591	-0.511955731715993	0.0635217395536354
3.14226826933468	0.0172720901884768	-0.515190067082464	0.00363582949800428
3.14065079450595	0.046370858204905	-0.518424458710966	0.0226329751400387
3.13903331967722	0.0150053933166126	-0.521658850339469	0.00541464509539431
3.13741584484849	0.00515776977728574	-0.524893241967971	0.0425702891573043
3.13579837001976	0.0109348461765176	-0.528127577334442	0.0216348977059457
3.13418089519103	0.00851656606288279	-0.531361968962944	0.00226658079401737
3.13256364544926	0.0136845643499532	-0.534596360591446	0.0171824111333021
3.13094617062053	0.00455682739330172	-0.537830752219949	0.0231424917498507
3.1293286957918	0.00873520278758624	-0.54106508758642	0.0061608804374518
3.12771122096307	0.010914242161996	-0.544299479214922	0.0208538131781118
3.12609374613434	0.0159206731749644	-0.547533870843424	0.0202561323961142
3.12447627130561	0.00388588738037454	-0.550768206209896	0.0267503443331029
3.12285879647688	0.0214903443850033	-0.554002597838398	0.00545408024608766
3.12124132164816	0.0264185925979333	-0.5572369894669	0.0353147101968974
3.11962384681943	0.00297684551341307	-0.560471381095402	0.0470667039728827
3.1180063719907	0.00808621958756125	-0.563705716461873	0.0345091829963302
3.11638889716197	0.0285075314851296	-0.566940108090376	0.0358130565764744
3.11477142233324	0.0139332129888036	-0.570174499718878	0.0273218863196534
3.11315394750451	0.0171631158562147	-0.573408835085349	0.0428213858255567
3.11153647267578	0.0169391380159444	-0.576643226713851	0.0273397668832467
3.10991899784705	0.00465059561759914	-0.579877618342353	0.0202872723046394
3.10830152301833	0.00111290710374372	-0.583112009970856	0.00500334445069701
3.1066840481896	0.00774628979106197	-0.586346345337327	0.0405952082265021
3.10506657336087	0.0566330953255858	-0.589580736965829	0.0285872396645166
3.10344909853214	0.0393583954521154	-0.592815128594331	0.0529925447026943
3.10183162370341	0.0209571298590519	-0.596049463960802	0.00721295753451583
3.10021414887468	0.00667929233083423	-0.599283855589305	0.0260177888595605
3.09859667404595	0.0253240324233478	-0.602518247217807	0.0239233336236698
3.09697919921722	2.61115784639444E-4	-0.605752638846309	0.0317356536248791
3.0953617243885	0.0808808136051914	-0.60898697421278	0.0724563160008915
3.09374424955977	0.00712776275576661	-0.612221365841282	0.0250459285351561
3.09212677473104	0.0487099822796901	-0.615455757469785	0.0119724901108775
3.09050929990231	0.0319233228595404	-0.621924484464758	0.0119724901108775
3.08727435024485	0.0319233228595404	-0.62515887609326	0.0250459285351561
[truncated: 3,997 more rows]
