# Supplementary material for: High-resolution spectroscopy of single nuclear spins via sequential weak measurements
Source: Nat Commun. 2019 Feb 5;10:594. doi: 10.1038/s41467-019-08544-z (PMC6363762; doi:10.1038/s41467-019-08544-z)
Supplement: Supplementary file 3 — Source Data [file 41467_2019_8544_MOESM3_ESM.zip › SI/FigS7/Fig7Sb.txt]

5.53878960973136	1.094623984479	5.98611447970617	0.301293010965716
5.53724722978592	0.446622696030196	5.98458715152286	0.179350677336135
5.53570484984048	0.103271040007428	5.98305982333955	0.187522405845755
5.53416246989504	0.069217024618767	5.98153249515624	0.0762717255303979
5.53261966493445	0.0656544575043814	5.98000516697293	0.0807714490858245
5.53107728498901	0.141846934001722	5.97847783878962	0.14874807620795
5.52953490504357	0.0659784748880386	5.97695051060631	0.0818330227481003
5.52799252509813	0.0743078470332678	5.975423182423	0.105236303493213
5.52644972013755	0.0519399175269442	5.97389585423969	0.0122723981406148
5.52490734019211	0.0380555422849489	5.97236852605638	0.0918995302859897
5.52336496024667	0.0195150581233704	5.97084119787307	0.0160354229013993
5.52182215528609	0.0109447407536026	5.96931386968976	0.211916470022632
5.52027977534065	0.0714585010436733	5.96778654150645	0.101310052942684
5.51873739539521	0.00320447266151883	5.96625921332314	0.125943967500431
5.51719501544977	0.0738054332745875	5.96473188513983	0.223225978512638
5.51565221048918	0.0663484084395886	5.96320455695652	0.10137585821632
5.51410983054374	0.0192193572467844	5.96167722877321	0.121979821284278
5.5125674505983	0.0334029332439427	5.9601499005899	0.194413698563422
5.51102464563772	0.0147951896619595	5.95862257240659	0.259650397245592
5.50948226569228	0.013318890422875	5.95709524422328	0.119130138654518
5.50793988574684	0.0018057244464384	5.95556791603997	0.115340432702452
5.5063975058014	0.00137484593981057	5.95404058785666	0.181555906714458
5.50485470084082	0.00323656295919441	5.95251325967335	0.0257579883439301
5.50331232089538	0.0130194152430525	5.95098593149004	0.174050305439874
5.50176994094994	0.0233388380011359	5.94945860330673	0.0793673949944342
5.5002275610045	0.0092827005333459	5.94793127512342	0.231272364118309
5.49868475604392	0.00624994148116069	5.94640394694011	0.0900876763392732
5.49714237609848	0.0298328935650135	5.94487704384118	0.262489816925238
5.49559999615303	0.00664657785148293	5.94334971565787	0.106817822532552
5.49405719119245	0.00812506042340519	5.94182238747456	0.120867765149272
5.49251481124701	0.00886767929631178	5.94029505929125	0.205931216038845
5.49097243130157	0.0114236440954842	5.93876773110794	0.129230347735495
5.48943005135613	0.00594933371266936	5.93724040292463	0.0611151867062433
5.48788724639555	0.0467073880361384	5.93571307474132	0.171066585033802
5.48634486645011	0.00106264275671249	5.93418574655801	0.129371051834228
5.48480248650467	0.0141722396909024	5.9326584183747	0.149441892537892
5.48326010655923	0.00955594458982315	5.93113109019139	0.103935715326011
5.48171730159865	0.0043178053652802	5.92960376200808	0.257507657125072
5.48017492165321	0.00206279558346853	5.92807643382477	0.187981038986877
5.47863254170777	0.00206344118895653	5.92654910564146	0.368974057503314
5.47708973674718	0.0343156916347693	5.92502177745815	0.0919462852543432
5.47554735680174	0.0238033581941705	5.92349444927484	0.100426338180822
5.4740049768563	0.00636951813522828	5.92196712109153	0.351435488397498
5.47246259691086	0.0246599340930362	5.92043979290822	0.339067166554907
5.47091979195028	0.00909119380880254	5.91891246472491	0.0954175458515146
5.46937741200484	0.0173682736751936	5.9173851365416	0.137155165569536
5.4678350320594	0.00767945309388973	5.91585780835829	0.086839474333438
5.46629265211396	2.13011326659393E-4	5.91433048017498	0.0111147045155473
5.46474984715338	2.27907889885281E-4	5.91280315199166	0.05598662531589
5.46320746720794	0.012572607034006	5.91127582380835	0.113293498299397
5.4616650872625	0.0049427256768416	5.90974849562504	0.00757450699220747
5.46012228230191	0.00594659823268304	5.90822116744173	0.0747234652688576
5.45857990235647	0.0554139153157229	5.90669383925842	0.0493374710016328
5.45703752241103	0.00893821523932319	5.90516651107511	0.0111144341432164
5.45549514246559	0.00596187111939813	5.9036391828918	0.0543813538509179
5.45395233750501	0.0027870859263758	5.90211185470849	0.0157146391030016
5.45240995755957	0.0256151282212138	5.90058452652518	0.0565809443562104
5.45086757761413	0.0227029155966402	5.89905719834187	0.0945920949300495
5.44932477265355	0.001656517946768	5.89752987015856	0.0169194331090631
5.44778239270811	0.00999651436401507	5.89600254197525	0.208002445574337
5.44624001276267	0.00397409375710722	5.89447521379194	0.0779779523541194
5.44469763281723	0.00870797259291109	5.89294788560863	0.141409423053195
5.44315482785665	0.00345952279306013	5.89142055742532	0.0923484676568765
5.44161244791121	0.0108260854948573	5.88989322924201	0.23852785920027
5.44007006796576	0.0208545213922674	5.8883659010587	0.131365945605783
5.43852768802032	0.0104168110223398	5.88683857287539	0.456557464313301
5.43698488305974	0.0224654184511927	5.88531124469208	0.32964407192701
5.4354425031143	0.0289335054623052	5.88378391650877	0.465418399733111
5.43390012316886	0.0303350559807281	5.88225658832546	0.324045639642379
5.43235731820828	0.0060788190763701	5.88072926014215	0.157777707056245
5.43081493826284	0.0326122546115784	5.87920193195884	0.00707128892750191
5.4292725583174	0.00789810526257695	5.87767460377553	0.0816983889802358
5.42773017837196	0.0433653026862055	5.87614727559222	0.11548406857122
5.42618737341138	0.0432595396209105	5.87461994740891	0.14222425753471
5.42464499346594	0.0157097665702903	5.8730926192256	0.133235890948396
5.4231026135205	0.0244789591299796	5.87156529104229	0.284974171648694
5.42156023357505	0.0643574110931907	5.87003796285898	0.379089707712831
5.42001742861447	0.00999681219378907	5.86851063467567	0.298183467259829
5.41847504866903	0.00815812699230264	5.86698330649236	0.681450294666299
5.41693266872359	0.0442658675898436	5.86545597830905	0.831991581240237
5.41538986376301	0.00101616731811052	5.86392865012574	1.09016104447876
5.41384748381757	0.0301163119316867	5.86240132194243	1.54094427006438
5.41230510387213	0.00772469482748406	5.86087399375912	0.745364696378556
5.41076272392669	0.0149223604935766	5.85934666557581	0.710811873405368
5.40921991896611	0.00606373706291619	5.85781976247688	0.485293537156566
5.40767753902067	0.00805976686442754	5.85629243429357	0.0917600724758272
5.40613515907523	0.00789025152466229	5.85476510611026	0.0188319942839168
5.40459235411465	0.0107562707834063	5.85323777792695	0.114102986944872
5.4030499741692	5.99208091679463E-4	5.85171044974364	0.046290621762943
5.40150759422376	0.0164766697082954	5.85018312156033	0.0300503799163959
5.39996521427832	0.0050522580239523	5.84865579337702	0.0102154840393116
5.39842240931774	0.00175353554542524	5.84712846519371	0.0376259195258914
5.3968800293723	0.0236281584919419	5.8456011370104	0.0510337870614401
5.39533764942686	0.0304579666739875	5.84407380882709	0.0436558068695455
5.39379526948142	0.024370271723512	5.84254648064378	0.0697705246284548
5.39225246452084	0.00990207953181148	5.84101915246047	0.0364274531428159
5.3907100845754	0.0098643136524684	5.83949182427716	0.0821640717546963
5.38916770462996	0.00167914640086028	5.83796449609385	0.0556724423650538
5.38762489966938	0.00587944145106181	5.83643716791054	0.101589929219993
5.38608251972394	0.0147606871458707	5.83490983972723	0.196095389857914
5.38454013977849	0.00256678467225911	5.83338251154392	0.191928424993362
5.38299775983305	0.0314680741427275	5.83185518336061	0.3536420020608
5.38145495487247	0.00510403133961929	5.8303278551773	0.207391005099091
5.37991257492703	0.00287941517882988	5.82880052699399	0.373972780419832
5.37837019498159	0.00696790222605735	5.82727319881068	0.605479127881009
5.37682781503615	0.0141785607719463	5.82574587062737	0.383271011383593
5.37528501007557	0.0143711266750622	5.82421854244406	0.10253061975139
5.37374263013013	0.0175474535311113	5.82269121426075	0.106095025741624
5.37220025018469	0.0265337027951571	5.82116388607743	0.122593855980973
5.37065744522411	0.0109276656943053	5.81963655789412	0.0101528343723909
5.36911506527867	0.0213035176904836	5.81810922971081	0.176739551528468
5.36757268533322	0.0068951481322786	5.8165819015275	0.0728840935064053
5.36603030538778	0.00153563450197762	5.81505457334419	0.201420940491098
5.3644875004272	0.00770616660506074	5.81352724516088	0.23967458968033
5.36294512048176	0.00500479592506143	5.81199991697757	0.233805720318326
5.36140274053632	0.00874746047749393	5.81047258879426	0.463305086851459
5.35986036059088	0.00341644391210018	5.80894526061095	0.356444764625167
5.3583175556303	0.0126198575290039	5.80741793242764	0.363425431886961
5.35677517568486	0.0058627505457611	5.80589060424433	0.489545757831132
5.35523279573942	0.00336163127329042	5.80436327606102	0.470330656835746
5.35368999077884	5.82752454902788E-6	5.80283594787771	0.464706914908255
5.3521476108334	0.0014828395090534	5.8013086196944	0.747558634106577
5.35060523088796	0.0309237348069924	5.79978129151109	0.704630075497498
5.34906285094252	0.0106038273221704	5.79825396332778	0.60929531940905
5.34752004598193	0.0246747648627821	5.79672663514447	0.454640991920813
5.34597766603649	0.0347012077530138	5.79519930696116	0.764858068912962
5.34443528609105	0.0102813993793887	5.79367197877785	0.993213319579374
5.34289248113047	0.0154327122596471	5.79214465059454	1.13214018503043
5.34135010118503	0.00349503771084688	5.79061732241123	1.21945648600113
5.33980772123959	0.00190581582391267	5.78908999422792	1.0068212132814
5.33826534129415	0.0128063240544329	5.78756266604461	1.07772158027281
5.33672253633357	0.0184841478803816	5.7860353378613	1.05324539134868
5.33518015638813	0.0108888403835984	5.78450800967799	0.814990399562609
5.33363777644269	0.020212004605543	5.78298068149468	1.20610162650611
5.33209539649725	0.010514313626924	5.78145335331137	1.34226127963158
5.33055259153666	0.00268849488228416	5.77992602512806	1.00501687525356
5.32901021159122	0.00654651683292007	5.77839869694475	1.17259770379063
5.32746783164578	8.88072751515118E-4	5.77687136876144	1.32144657138142
5.3259250266852	0.00268206655070458	5.77534404057813	1.5236625601517
5.32438264673976	2.01339632964904E-5	5.77381671239482	1.51987070740819
5.32284026679432	0.00100305901119602	5.77228938421151	1.26442340385551
5.32129788684888	0.00177201430312477	5.77076248111258	1.45069182186551
5.3197550818883	0.0218368457375378	5.76923515292927	1.34022149814558
5.31821270194286	0.00787735975800794	5.76770782474596	1.61220824962818
5.31667032199742	0.0300985976603658	5.76618049656265	1.41910908856752
5.31512794205198	0.00276613298764194	5.76465316837934	1.70515611933435
5.31358513709139	0.00103265559805564	5.76312584019603	1.3969799364728
5.31204275714595	0.00774035054094472	5.76159851201272	1.52569562071498
5.31050037720051	0.00557382426380818	5.76007118382941	1.29765315814985
5.30895757223993	0.00276380940986111	5.7585438556461	0.822713451231516
5.30741519229449	0.0145649451420883	5.75701652746279	0.763305925239628
5.30587281234905	0.0100579870836915	5.75548919927948	0.729723709111384
5.30433043240361	0.0180342134723149	5.75396187109617	0.845456631178651
5.30278762744303	0.00877068149556454	5.75243454291286	0.702459433038458
5.30124524749759	6.52732849185151E-4	5.75090721472955	0.715205631918799
5.29970286755215	0.0084142786124129	5.74937988654624	0.655566494251059
5.29816048760671	0.00233741065973209	5.74785255836293	0.719437198345509
5.29661768264613	0.0026220989516338	5.74632523017962	0.526059928975525
5.29507530270069	0.021793395882865	5.74479790199631	0.55061619868211
5.29353292275524	0.00261153559467988	5.743270573813	0.604699923364174
5.29199011779466	0.0095954341417659	5.74174324562969	0.35191686594786
5.29044773784922	0.0137384586874399	5.74021591744638	0.294460515831999
5.28890535790378	0.00515592719375987	5.73868858926307	0.25534246353227
5.28736297795834	0.0365328062814739	5.73716126107976	0.528027220344437
5.28582017299776	0.0293032246531536	5.73563393289645	0.288969886143841
5.28427779305232	0.0050800388065618	5.73410660471314	0.377125488901652
5.28273541310688	0.00697123214565085	5.73257927652983	0.401272122662188
5.2811926081463	0.0014982101963438	5.73105194834652	0.178741010323503
5.27965022820086	0.00707740106288218	5.7295246201632	0.392691317687989
5.27810784825542	6.98082103395143E-4	5.72799729197989	0.331310326500362
5.27656546830998	0.00914964347491319	5.72646996379658	0.297464218116377
5.27502266334939	0.00973443591544527	5.72494263561327	0.0965931301662474
5.27348028340395	0.00587548748012415	5.72341530742996	0.496819746119328
5.27193790345851	0.00295937115653165	5.72188797924665	0.158686063539688
5.27039552351307	0.0278884956010214	5.72036065106334	0.136669432373081
5.26885271855249	0.00132335829565937	5.71883332288003	0.165290130671723
5.26731033860705	0.019336920282869	5.71730599469672	0.21783570458782
5.26576795866161	0.0103627544065472	5.71577866651341	0.164132311861563
5.26422515370103	0.0626596866965786	5.7142513383301	0.248999472644911
5.26268277375559	7.8232552524203E-4	5.71272401014679	0.0970030705222159
5.26114039381015	0.00613854322017786	5.71119668196348	0.089734010674193
5.25959801386471	0.0199212151609114	5.70966935378017	0.0962775189734788
5.25805520890413	0.017857013169008	5.70814202559686	0.0826853731575707
5.25651282895868	0.0132195257291544	5.70661469741355	0.153163559073994
5.25497044901324	0.00505048835289928	5.70508736923024	0.117626001261173
5.2534280690678	0.0166031037004776	5.70356004104693	0.135822294638242
5.25188526410722	1.39862766273581E-5	5.70203271286362	0.107745482785329
5.25034288416178	0.00521154564200331	5.70050538468031	0.158935336823415
5.24880050421634	0.0276102297090428	5.698978056497	0.11239888120848
5.24725769925576	0.00484895312201692	5.69745072831369	0.0677844838970577
5.24571531931032	0.00681974337796807	5.69592340013038	0.0819806538282086
5.24417293936488	0.0149850276818735	5.69439607194707	0.0606327126075957
5.24263055941944	0.0290935370090376	5.69286874376376	0.034972211497924
5.24108775445886	0.00567210736034657	5.69134141558045	0.15182881053602
5.23954537451342	0.0127083243809585	5.68981408739714	0.055965012215723
5.23800299456797	5.77289680978384E-4	5.68828675921383	0.052140965271624
5.23646018960739	0.00507584543846	5.68675943103052	0.0651484593397291
5.23491780966195	0.0125404950677506	5.68523252793159	0.14506732159502
5.23337542971651	0.00572575112396127	5.68370519974828	0.137206319286353
5.23183304977107	0.0101124896713226	5.68217787156497	0.0361618367934925
5.23029024481049	0.00407013015115178	5.68065054338166	0.0801984870689401
5.22874786486505	0.00443447485670608	5.67912321519835	0.101065928074392
5.22720548491961	0.00452230757649491	5.67759588701504	0.0871213930888139
5.22566310497417	0.0103626208824439	5.67606855883173	0.0835950298340793
5.22412030001359	0.0207403950491207	5.67454123064842	0.103379697211175
5.22257792006815	0.0257256663701514	5.67301390246511	0.0608583223987758
5.22103554012271	0.00216381998875088	5.6714865742818	0.0470616932689839
5.21949273516212	0.00957739224219962	5.66995924609849	0.0880077114058824
5.21795035521668	0.0188001026360794	5.66843191791518	0.0805415863997082
5.21640797527124	0.0073831240239668	5.66690458973187	0.0363491721398707
5.2148655953258	0.0106018113752701	5.66537726154856	0.0051910071720491
5.21332279036522	0.0112642650904801	5.66384993336525	0.0807598446998104
5.21178041041978	0.00665836189018205	5.66232260518194	0.0405918484041024
5.21023803047434	8.11216477449281E-4	5.66079527699863	0.0293630286770043
5.2086956505289	0.00543640630170017	5.65926794881532	0.068740283824245
5.20715284556832	1.09510159480769E-4	5.65774062063201	0.0337958165733776
5.20561046562288	0.00659902781121693	5.6562132924487	0.0224469223002241
5.20406808567744	0.00248656996731369	5.65468596426539	0.0341180621571363
5.20252528071686	0.0200077502430585	5.65315863608208	0.0374490828502939
5.20098290077141	0.0203647421694341	5.65163130789877	0.0678648534121502
5.19944052082597	9.70813526942629E-5	5.65010397971546	0.0706336473834196
5.19789814088053	0.00598750449349533	5.64857665153215	0.0251738396798558
5.19635533591995	0.00400532166561664	5.64704932334884	0.0603149886917459
5.19481295597451	1.82304955099536E-4	5.64552199516553	0.0299845870630916
5.19327057602907	0.00883020432102042	5.64399466698222	0.00722528711838436
5.19172819608363	0.00359914969401983	5.64246733879891	0.064405416077795
5.19018539112305	0.0189328711081968	5.6409400106156	0.0357815167356484
5.18864301117761	0.00902146431174751	5.63941268243229	0.0756406734048372
5.18710063123217	0.005062956525418	5.63788535424897	0.0545160099026546
5.18555782627159	8.96962687171583E-4	5.63635802606566	0.026650395276463
5.18401544632615	0.0146210813841564	5.63483069788235	0.0168416016072855
5.1824730663807	9.35602162630128E-4	5.63330336969904	0.0256272281886931
5.18093068643526	0.00836550258213955	5.63177604151573	0.0272182304717832
5.17938788147468	0.00515843783170673	5.63024871333242	0.00344251922362891
5.17784550152924	0.00897611088917592	5.62872138514911	0.0502332860565263
5.1763031215838	0.00204553818574367	5.6271940569658	0.0262239121010685
5.17476031662322	0.00411188686610115	5.62566672878249	0.0223134517533898
5.17321793667778	0.0122051703166864	5.62413940059918	0.00740478498730305
5.17167555673234	0.00315766154309496	5.62261207241587	0.0273829798801482
5.1701331767869	4.72534237940833E-4	5.62108474423256	0.00702301353596317
5.16859037182632	9.45320900790789E-4	5.61955741604925	0.00229456117682645
5.16704799188088	0.0086503595070824	5.61803008786594	0.0598495911380701
5.16550561193544	0.00889023209259706	5.61650275968263	0.00249413792060683
5.16396323199	0.00134322239378351	5.61497543149932	0.0215262556681699
5.16242042702941	0.00171531292669617	5.61344810331601	0.0698226195966754
5.16087804708397	0.0107621579355085	5.6119207751327	1.88756343604261E-4
5.15933566713853	0.0116345833866598	5.61039344694939	0.0623206968064882
5.15779286217795	0.00408231518282201	5.60886611876608	0.0232633872229987
5.15625048223251	0.0191677573550331	5.60733879058277	0.0686757459067223
5.15470810228707	0.00305711462539807	5.60581146239946	0.0275556563897908
5.15316572234163	0.0281172069400566	5.60428413421615	0.0306952479068103
5.15162291738105	0.0123066908400589	5.60275680603284	0.0137065751300941
5.15008053743561	0.0204517536831665	5.60122947784953	0.00867589852491253
5.14853815749017	0.00486526798868741	5.59970214966622	0.0312941803658061
5.14699577754473	0.00502572477397512	5.59817524656729	0.0518390572501098
5.14545297258414	0.00352753854229448	5.59664791838398	0.0292173672291726
5.1439105926387	0.0153502054807193	5.59512059020067	0.036698406171372
5.14236821269326	0.00718118504135647	5.59359326201736	0.0395937946960764
5.14082540773268	0.00115624353988934	5.59206593383405	0.00594795675883915
5.13928302778724	0.00211580770647327	5.59053860565074	0.055627241810539
5.1377406478418	0.00645660560812889	5.58901127746743	0.00991385487149164
5.13619826789636	0.00514199825439793	5.58748394928412	0.0145501415044891
5.13465546293578	0.0140296627516872	5.58595662110081	0.0457783246732261
5.13311308299034	0.019192460810991	5.5844292929175	0.00602142904509579
5.1315707030449	0.0122001848807612	5.58290196473419	0.0283625327985107
5.13002832309946	0.0226589204446966	5.58137463655088	0.0123103842079403
5.12848551813888	0.00115501458825563	5.57984730836757	0.0198969482498235
5.12694313819343	0.00182847797790364	5.57831998018426	0.0120605407321076
5.12540075824799	0.00297385535587196	5.57679265200095	0.0267382570947999
5.12385795328741	0.00407172110207656	5.57526532381764	0.0363990404509425
5.12231557334197	0.00648062704500112	5.57373799563433	0.0424810349768265
5.12077319339653	0.00375865731685408	5.57221066745102	0.0160344989778909
5.11923081345109	0.00392977757469354	5.57068333926771	0.0513332189691464
5.11768800849051	0.00480512614924385	5.5691560110844	0.00613108200058698
5.11614562854507	0.00917766835352118	5.56762868290109	0.0732045440356914
5.11460324859963	0.010151187778746	5.56610135471778	0.0242499262482855
5.11306044363905	0.00894923216963613	5.56457402653447	0.00550572777289133
5.11151806369361	0.00240213164881686	5.56304669835116	0.0229594835917046
5.10997568374817	0.00458851079147917	5.56151937016785	0.00109428890765135
5.10843330380273	0.023254567997126	5.55999204198454	0.0342926007725539
5.10689049884214	0.013202918334834	5.55846471380123	0.0517271194332617
5.1053481188967	0.0020234405864048	5.55693738561792	0.00488636431673119
5.10380573895126	0.0171488667343195	5.55541005743461	0.0249243115293903
5.10226335900582	0.0145446308445938	5.5538827292513	0.0090207200391021
5.10072055404524	0.00898767863251852	5.55235540106799	0.0119577202549329
5.0991781740998	0.0269292882195044	5.55082807288468	0.00921010485788304
5.09763579415436	0.00568036912093145	5.54930074470137	0.0342659170878325
5.09609298919378	0.00710897860106369	5.54777341651806	0.0113548256807287
5.09455060924834	0.00286128404444464	5.54624608833474	0.0210176712319982
5.0930082293029	1.11761048354023E-4	5.54471876015143	0.00352895227612014
5.09146584935745	0.0206032222452667	5.54319143196812	0.0263302502361197
5.08992304439687	5.72381949609028E-5	5.54166410378481	0.00326086077596663
5.08838066445143	0.0145541031242419	5.5401367756015	0.00398931237884327
5.08683828450599	0.0206465684261718	5.53860944741819	0.00290501397399886
5.08529590456055	0.00192982015463375	5.53708211923488	0.00180438634932738
5.08375309959997	0.0127888965417968	5.53555479105157	0.0868686521467022
5.08221071965453	0.0140882394429713	5.53402746286826	0.0197822459768505
5.08066833970909	0.00877075016173274	5.53250013468495	0.0700365770293914
5.07912553474851	0.031795490505031	5.53097280650164	0.0192117561584333
5.07758315480307	0.0186169320860825	5.52944547831833	0.0210808924420507
5.07604077485763	0.00466862293842405	5.52791815013502	0.00448660351041482
5.07449839491219	0.0204755131076267	5.52639082195171	4.57667377975225E-4
5.07295558995161	0.0216557771134497	5.5248634937684	0.00909305982965903
5.07141321000617	0.024627217841302	5.52333616558509	0.0345075623907905
5.06987083006072	0.0166833653818428	5.52180883740178	4.79728436297077E-4
5.06832845011528	0.0192186768468272	5.52028150921847	0.00143122709215153
5.0667856451547	3.06980565094958E-4	5.51875418103516	0.0125087935233843
5.06524326520926	0.0431101995053121	5.51722685285185	0.0272781773572086
5.06370088526382	0.0315779151131803	5.51569952466854	0.00795868443613364
5.06215808030324	0.00942553778522597	5.51417219648523	0.0367303810222794
5.0606157003578	0.026832521212103	5.51264486830192	0.0243584040488007
5.05907332041236	0.014323769616411	5.51111796520299	0.00717683828796601
5.05753094046692	0.00277880958889382	5.50959063701968	0.0269839270723295
5.05598813550634	0.00330743222576104	5.50806330883637	0.00864322630500763
5.0544457555609	0.0206767458328415	5.50653598065306	0.0268297723419683
5.05290337561545	0.0204641964259244	5.50500865246975	0.0118499285823962
5.05136057065487	0.0145615009959327	5.50348132428644	0.0159345136332522
5.04981819070943	0.0165040827539771	5.50195399610313	0.0156888413255943
5.04827581076399	0.0110615255589038	5.50042666791982	0.0377216703186983
5.04673343081855	0.00299567204198088	5.49889933973651	0.00733876152848483
5.04519062585797	0.00505667657861866	5.4973720115532	0.00931944294751801
5.04364824591253	0.032354427710979	5.49584468336989	0.0525688907173157
5.04210586596709	0.0039581334108882	5.49431735518658	0.0422640423830487
5.04056348602165	0.0185037452914919	5.49279002700327	0.022858355446472
5.03902068106107	0.00563192543767614	5.49126269881996	0.00341992682304874
5.03747830111563	0.0282429837670965	5.48973537063665	0.0204810277014011
5.03593592117018	0.048617740828847	5.48820804245334	0.0125540711688103
5.0343931162096	0.0172772351110883	5.48668071427003	8.53395747480602E-5
5.03285073626416	0.0213447817642277	5.48515338608672	0.0031840514214597
5.03130835631872	0.00168365138257501	5.48362605790341	0.0107527401227674
5.02976597637328	0.0271942965077862	5.4820987297201	0.0170400760222805
5.0282231714127	0.00326992456511661	5.48057140153679	0.0108859748099675
5.02668079146726	0.0345498551464237	5.47904407335348	0.0210120354122281
5.02513841152182	0.0155793836813827	5.47751674517017	0.0117378254761924
5.02359603157638	0.00458035695581345	5.47598941698686	0.00682629320659152
5.0220532266158	0.00153452302630514	5.47446208880355	0.0104589655534494
5.02051084667036	0.00748074820522141	5.47293476062024	0.0122505907142178
5.01896846672492	0.0101514605994131	5.47140743243693	0.00733695406190931
5.01742566176434	8.63721602430972E-4	5.46988010425362	0.0379457607135033
5.01588328181889	0.00621081504417049	5.46835277607031	0.00583934755913329
5.01434090187345	0.0113605170921555	5.466825447887	0.0119309370322517
5.01279852192801	0.0462646259137331	5.46529811970369	0.0149657415915092
5.01125571696743	0.044123979121591	5.46377079152038	0.00133397118745783
5.00971333702199	0.0206565192829976	5.46224346333707	0.00780197380858036
5.00817095707655	0.0547370651163839	5.46071613515376	0.0293108789531918
5.00662815211597	0.0095831998044317	5.45918880697045	0.0579988215695871
5.00508577217053	0.0167066558852881	5.45766147878714	0.00195851507377933
5.00354339222509	0.0505381985364279	5.45613415060383	0.0200467621677238
5.00200101227965	0.0190665951338438	5.45460682242051	0.0308093387739061
5.00045820731907	0.00418880745493503	5.4530794942372	0.00569679937773707
4.99891582737362	0.0120488672025522	5.45155216605389	6.13489946501049E-4
4.99737344742818	0.0209196583304285	5.45002483787058	0.021436816247243
4.99583106748274	0.0811897686504637	5.44849750968727	0.00893062636547238
4.99428826252216	0.00405575057088427	5.44697018150396	0.017003231981458
4.99274588257672	0.0324247491398831	5.44544285332065	0.00384405390586642
4.99120350263128	0.0374695209914498	5.44391552513734	0.00768899602621027
4.9896606976707	0.0652267684282437	5.44238819695403	0.0298774336090592
4.98811831772526	0.00679336852439798	5.44086086877072	0.00321815910279595
4.98657593777982	0.00785468675063172	5.43933354058741	0.0108641509505324
4.98503355783438	0.0267141337798749	5.4378062124041	2.14501819629456E-4
4.9834907528738	0.0453720240895452	5.43627888422079	0.0128713805675943
4.98194837292836	0.00616406391330137	5.43475155603748	0.0149130915474495
4.98040599298291	0.0392000079276831	5.43322422785417	0.00616864291038722
4.97886361303747	0.0637464550860921	5.43169689967086	0.0057175515702625
4.97732080807689	0.0374233883865917	5.43016957148755	0.013653747555356
4.97577842813145	0.0084732708310364	5.42864224330424	0.0105888193170851
4.97423604818601	0.0570630793822642	5.42711491512093	0.0211547172232607
4.97269324322543	0.154458514252006	5.42558758693762	0.00860128488342348
4.97115086327999	0.115555699198152	5.42406068383869	0.00102789087877567
4.96960848333455	0.270550918165548	5.42253335565538	0.0139503179141641
4.96806610338911	0.281488516997124	5.42100602747207	0.0166673588548893
4.96652329842853	0.0880965160194322	5.41947869928876	0.0119429360341212
4.96498091848309	0.0257085824798467	5.41795137110545	0.0100022088032626
4.96343853853765	0.0886768856017068	5.41642404292214	0.00116667483533436
4.96189615859221	0.0371266937885237	5.41489671473883	0.00725272981152033
4.96035335363162	0.0185450487316515	5.41336938655552	0.024485124533543
4.95881097368618	0.00655000042767389	5.41184205837221	0.00384963333578902
4.95726859374074	0.0363431633856682	5.4103147301889	0.032577688284171
4.95572578878016	0.00720752648582862	5.40878740200559	0.00734718615415746
4.95418340883472	0.0192014102093446	5.40726007382228	0.00509694633891676
4.95264102888928	0.0232627689516293	5.40573274563897	0.00251956129874859
4.95109864894384	0.00473462725308173	5.40420541745566	0.00842899779642114
4.94955584398326	0.0334555072872112	5.40267808927235	0.0200902010917288
4.94801346403782	0.00744730481627769	5.40115076108904	0.00891692005119536
4.94647108409238	0.024687721933356	5.39962343290573	0.00273783070333917
4.9449282791318	0.0148972611201584	5.39809610472242	4.21434241846629E-4
4.94338589918635	0.0187796679154564	5.39656877653911	0.014453172766188
4.94184351924091	0.0597853504793705	5.3950414483558	0.00855693058711384
4.94030113929547	0.0280822495556406	5.39351412017249	0.00498144483766939
4.93875833433489	0.0259684836892134	5.39198679198918	0.00514629741294134
4.93721595438945	0.0457135548405517	5.39045946380587	0.0250157372485106
4.93567357444401	0.0192364330044057	5.38893213562256	0.00919027229728514
4.93413119449857	0.0214471955416928	5.38740480743925	0.00242042490129371
4.93258838953799	0.0200617091840917	5.38587747925594	0.0115694516178573
4.93104600959255	0.00196419602752713	5.38435015107263	0.023537932249344
4.92950362964711	0.00129141062111295	5.38282282288932	0.0155683534391896
4.92796082468653	0.0252579500440625	5.38129549470601	0.0212478004301849
4.92641844474109	0.00613104237890327	5.3797681665227	0.00246971583855237
4.92487606479565	0.00215664740234008	5.37824083833939	0.0094313345662032
4.9233336848502	0.0431374928439767	5.37671351015608	0.00845735416989397
4.92179087988962	0.0108817463667644	5.37518618197277	0.0117291243046539
4.92024849994418	0.0417774956999408	5.37365885378946	0.00655752163170815
4.91870611999874	0.0287602956920525	5.37213152560615	0.0491816255455608
4.9171637400533	0.0293233375690767	5.37060419742284	0.00741225954810172
4.91562093509272	0.0190951308579195	5.36907686923953	0.00262548463163058
4.91407855514728	0.0808882866272201	5.36754954105622	0.0194751699371595
4.91253617520184	0.0191707637161124	5.36602221287291	0.00436549185606239
4.91099337024126	0.101596921089209	5.36449488468959	0.00539194578798187
4.90945099029582	0.094489074705936	5.36296755650628	0.0220752202077333
4.90790861035038	0.081786985493074	5.36144022832297	2.18851382788844E-4
4.90636623040494	0.0474352073345192	5.35991290013966	0.0185237912557725
4.90482342544435	0.0425998447604794	5.35838557195635	0.00294627019352178
4.90328104549891	0.0437262865360916	5.35685824377304	0.0133881277219247
4.90173866555347	0.0509900330735523	5.35533091558973	0.00497918640919289
4.90019628560803	0.012174057420789	5.35380358740642	0.00652466315247553
4.89865348064745	0.0268504217993588	5.35227625922311	0.00985776305903399
4.89711110070201	0.0628007300210047	5.3507489310398	0.0139794609103498
4.89556872075657	0.0609203860447195	5.34922160285649	0.00362222074489365
4.89402591579599	0.059083372669788	5.34769427467318	5.39030087770727E-5
4.89248353585055	0.112705363225055	5.34616694648987	5.02679130937518E-4
4.89094115590511	0.187746023002195	5.34463961830656	0.00371520692891008
4.88939877595967	0.075011949183028	5.34311229012325	1.8035222915566E-4
4.88785597099908	0.0679397767040995	5.34158496193994	0.00794940681073452
4.88631359105364	0.123420004554408	5.34005763375663	0.00137063390940986
4.8847712111082	0.0313936398407245	5.33853030557332	0.00811313983588908
4.88322840614762	0.170147669833293	5.33700340247439	0.00172201378604331
4.88168602620218	0.023415177501134	5.33547607429108	0.00845267309899828
4.88014364625674	0.109485119338572	5.33394874610777	0.00930402731629055
4.8786012663113	0.187583637949448	5.33242141792446	0.00509038928454086
4.87705846135072	0.0845172850340039	5.33089408974115	0.00193317666458993
4.87551608140528	0.17747968679825	5.32936676155784	0.00298709600275764
4.87397370145984	0.0963207471212106	5.32783943337453	0.00179415053819543
4.8724313215144	0.0899947917181719	5.32631210519122	0.00679783311346415
4.87088851655382	0.0531726821576057	5.32478477700791	0.00125681195188015
4.86934613660838	0.172508328665282	5.3232574488246	0.0221329343040914
4.86780375666293	0.0893897666770174	5.32173012064129	0.0023333918618345
4.86626095170235	0.105296875429071	5.32020279245798	0.00172343391825166
4.86471857175691	0.103892852496418	5.31867546427467	0.0037582573443792
4.86317619181147	0.110739449597969	5.31714813609136	0.0077643057691311
4.86163381186603	0.0722921161962345	5.31562080790805	0.0042736043684002
4.86009100690545	0.0165269002912733	5.31409347972474	0.00600647311086561
4.85854862696001	0.0381213599113697	5.31256615154143	0.00611565115411754
4.85700624701457	0.151307950352365	5.31103882335812	0.00425573508563281
4.85546386706913	0.0524051790242682	5.30951149517481	0.00479820785949004
4.85392106210855	0.0487979516996803	5.3079841669915	0.00156291705758254
4.85237868216311	0.043839364678337	5.30645683880819	0.00229480521643394
4.85083630221767	0.0559663255489484	5.30492951062488	0.0137218444422156
4.84929349725708	0.0172539499898173	5.30340218244157	0.00410405565080582
4.84775111731164	0.0467875772503688	5.30187485425826	0.0154465063657725
4.8462087373662	0.0530680355120246	5.30034752607495	0.00823726010337709
4.84466635742076	0.0401220734122253	5.29882019789164	0.0155724709942637
4.84312355246018	0.0315202944580107	5.29729286970833	0.00274698747538851
4.84158117251474	0.0563871576008862	5.29576554152502	0.00688820586777432
4.8400387925693	0.0177004190482414	5.29423821334171	0.0139650503956553
4.83849641262386	0.0176012660570089	5.2927108851584	0.0161447472569339
4.83695360766328	0.0672301513588573	5.29118355697509	0.0132138955350129
4.83541122771784	0.0427670634182218	5.28965622879178	0.0266541911611805
4.8338688477724	0.0471915042773295	5.28812890060847	0.0095617757717839
4.83232604281181	0.0298064463104965	5.28660157242516	0.0126179609936216
4.83078366286637	0.045043822156354	5.28507424424185	0.00160876236811744
4.82924128292093	0.00680787712769344	5.28354691605854	0.0319604534563934
4.82769890297549	0.0149365741314234	5.28201958787523	0.00546326286499156
4.82615609801491	0.0181764037248943	5.28049225969192	0.0166350794967209
4.82461371806947	0.0142320743936736	5.27896493150861	0.00241597974240604
4.82307133812403	0.0532153813202924	5.2774376033253	3.05321894687182E-4
4.82152853316345	0.0112931796190009	5.27591027514199	0.00385696828031379
4.81998615321801	0.00490044339921812	5.27438294695868	0.0083383034553718
4.81844377327257	0.039578993378892	5.27285561877537	0.00410644097690331
4.81690139332713	0.0237753949853081	5.27132829059205	0.00386921878639677
4.81535858836655	0.0165014321153012	5.26980096240874	0.00394225183446804
4.8138162084211	0.0100807234040382	5.26827363422543	0.0183330252853114
4.81227382847566	0.0216596390376833	5.26674630604212	0.00423761031730852
4.81073144853022	0.0178603463923859	5.26521897785881	7.02602280391733E-4
4.80918864356964	0.0483151241946946	5.2636916496755	0.00522881741640103
4.8076462636242	0.0162563154449084	5.26216432149219	0.0127543988189164
4.80610388367876	0.00405290659780307	5.26063699330888	8.5462669394278E-4
4.80456107871818	0.00324325593618576	5.25910966512557	0.00875532401751518
4.80301869877274	0.0346324897582315	5.25758233694226	0.00815663379972171
4.8014763188273	0.0054857752068459	5.25605500875895	0.0305639733628554
4.79993393888186	0.0568118816056125	5.25452768057564	0.00587879674569187
4.79839113392128	0.0221372668738756	5.25300035239233	0.00797963888577182
4.79684875397584	0.0188212972151519	5.25147302420902	5.91174989630701E-4
4.7953063740304	0.017432838694042	5.24994612111009	0.00805650627129805
4.79376399408495	0.0165132552923306	5.24841879292678	0.00758294862998462
4.79222118912437	0.0480016402832709	5.24689146474347	0.00156144788634501
4.79067880917893	0.0114721162455186	5.24536413656016	0.00576061087711519
4.78913642923349	0.00374561559963166	5.24383680837685	0.00279679681116818
4.78759362427291	0.0151933025782898	5.24230948019354	0.027008936921892
4.78605124432747	0.0229062069408578	5.24078215201023	0.00183770432319179
4.78450886438203	0.0168391637324712	5.23925482382692	0.0123385886747002
4.78296648443659	0.0098128958720899	5.23772749564361	0.0259439291274567
4.78142367947601	0.0291729079669058	5.2362001674603	0.0136771099745552
4.77988129953057	0.0147664129827431	5.23467283927699	1.324942470607E-4
4.77833891958513	0.0128941337179551	5.23314551109368	0.0217952105425645
4.77679611462454	0.0113811873214428	5.23161818291037	3.23607579954878E-4
4.7752537346791	0.02406901995726	5.23009085472706	0.0145945929007465
4.77371135473366	0.0139825648794865	5.22856352654375	0.00170602113516912
4.77216897478822	0.00222925209169328	5.22703619836044	0.0140108431377329
4.77062616982764	0.00213043024425178	5.22550887017713	0.0202156513224062
4.7690837898822	0.014885192783901	5.22398154199382	3.58065665337993E-4
4.76754140993676	0.0123440778862317	5.22245421381051	0.00484454349582543
4.76599902999132	0.0130144241419423	5.2209268856272	0.0347393518987345
4.76445622503074	0.0105280462563014	5.21939955744389	0.00774750546636151
4.7629138450853	0.00106787058978387	5.21787222926058	0.00695045169542229
4.76137146513986	0.002849286678075	5.21634490107727	0.00543351604966285
4.75982866017927	0.00721594087587316	5.21481757289396	0.00258433772185331
4.75828628023383	0.00984938107785866	5.21329024471065	0.0266971027190051
4.75674390028839	0.00393435099770112	5.21176291652734	0.0120883855803573
4.75520152034295	0.0136160118604235	5.21023558834403	0.00488725952664297
4.75365871538237	0.0237646939199182	5.20870826016072	0.0107314773713189
4.75211633543693	0.00183981251429909	5.20718093197741	8.49176244214832E-4
4.75057395549149	0.0212025930343013	5.2056536037941	0.00727450144926826
4.74903157554605	0.0241845399396771	5.20412627561079	1.23189969300468E-4
4.74748877058547	0.0167468687576209	5.20259894742748	0.00860243730298621
4.74594639064003	0.00417432984332794	5.20107161924417	0.00312745921729972
4.74440401069459	4.75040842165603E-4	5.19954429106086	8.72537506079342E-4
4.74286120573401	0.00253016577820718	5.19801696287755	0.0062162887289725
4.74131882578857	0.00486182669609119	5.19648963469424	3.64490326912347E-4
4.73977644584312	0.00219108758261119	5.19496230651093	0.0103190696861318
4.73823406589768	0.00614890048288081	5.19343497832762	0.00488727262381953
4.7366912609371	0.0564202191862992	5.19190765014431	8.87477470876301E-5
4.73514888099166	0.00300159440130325	5.190380321961	0.0180795574916294
4.73360650104622	0.00465781864298642	5.18885299377769	8.71822294676052E-4
4.73206412110078	0.00115479452213926	5.18732566559438	0.00990397969169325
4.7305213161402	0.0175473808173793	5.18579833741107	0.0165634195712937
4.72897893619476	5.83192980371028E-4	5.18427100922776	4.1357313041152E-4
4.72743655624932	7.09701164341334E-4	5.18274368104444	0.00451844455820122
4.72589375128874	0.00469910664884305	5.18121635286114	0.0103043048483163
4.7243513713433	0.0185860402624802	5.17968902467782	0.00446073738547115
4.72280899139786	0.00307026150975318	5.17816169649451	0.00308054872200573
4.72126661145241	0.0373642165273963	5.1766343683112	0.0178223263574045
4.71972380649183	0.00161030739299183	5.17510704012789	0.0188628805319102
4.71818142654639	0.00256469328707062	5.17357971194458	0.00117556217669284
4.71663904660095	0.00479206504506375	5.17205238376127	0.0144489222692232
4.71509624164037	0.0124657851368631	5.17052505557796	0.0247339094247797
4.71355386169493	4.69174160191469E-4	5.16899772739465	0.00538086277485746
4.71201148174949	0.00296013033298526	5.16747039921134	0.0301942510421986
4.71046910180405	0.0150478177931434	5.16594307102803	0.00449876083705734
4.70892629684347	0.00939157213724521	5.16441574284472	0.00463674398503423
4.70738391689803	0.00846646350895001	5.16288883974579	2.18776068665287E-4
4.70584153695259	0.00282930800537169	5.16136151156248	6.05302796095927E-5
4.70429915700715	0.011825773964161	5.15983418337917	0.0106731535020165
4.70275635204656	0.00935493705470115	5.15830685519586	8.02354022405245E-4
4.70121397210112	0.0206632196777599	5.15677952701255	0.0191945356563956
4.69967159215568	0.00107203361835616	5.15525219882924	0.00783432977222395
4.6981287871951	0.00575806382319971	5.15372487064593	0.00280948882759333
4.69658640724966	1.92411759776746E-4	5.15219754246262	0.00222772074152277
4.69504402730422	0.0192048912669317	5.15067021427931	0.0184254256887017
4.69350164735878	0.00731700512786523	5.149142886096	0.00730446332562062
4.6919588423982	0.00895619551299813	5.14761555791269	0.0020637970605397
4.69041646245276	0.00581938047520606	5.14608822972938	0.0260111246298912
4.68887408250732	0.00368436314766659	5.14456090154607	0.00348621823427962
4.68733170256188	0.0210736548431699	5.14303357336276	0.00853173124984382
4.6857888976013	0.0286496599699577	5.14150624517945	0.010886946042026
4.68424651765585	0.0040650103199682	5.13997891699614	0.0161036760524215
4.68270413771041	0.0175191405789202	5.13845158881283	0.00304942219849431
4.68116133274983	0.00152450356105206	5.13692426062952	0.00253771578690329
4.67961895280439	0.00504032719194344	5.13539693244621	0.0043853872680678
4.67807657285895	0.0103529722991878	5.1338696042629	0.00397385418113063
4.67653419291351	0.0158857065478977	5.13234227607959	0.0107624591782589
4.67499138795293	0.00883231838395666	5.13081494789628	0.0252445076543128
4.67344900800749	0.0481595320610768	5.12928761971297	0.0169330029062896
4.67190662806205	0.00213118925089546	5.12776029152966	0.00858255692433115
4.67036424811661	0.0366183425140398	5.12623296334635	0.00105504274968269
4.66882144315603	0.00368832427084267	5.12470563516304	2.67745660223826E-4
4.66727906321059	0.0067084898146472	5.12317830697973	0.00630288899666911
4.66573668326514	0.0122374468723858	5.12165097879642	0.00299005893539959
4.66419387830456	0.00875825856420126	5.12012365061311	0.00302518182617369
4.66265149835912	0.0117416203461588	5.1185963224298	0.0196262039708096
4.66110911841368	0.00178420315382111	5.11706899424649	0.0203441177321107
4.65956673846824	0.00859566394629191	5.11554166606318	0.0145337955263917
4.65802393350766	0.0141974827656889	5.11401433787987	0.0114715787852687
4.65648155356222	0.00146212586667164	5.11248700969656	0.00915642735980363
4.65493917361678	0.00362241037005808	5.11095968151325	2.90423191791549E-4
4.6533963686562	0.0265019829720118	5.10943235332994	0.00312656690100473
4.65185398871076	0.0186530509834995	5.10790502514663	0.0207671690703608
4.65031160876532	0.0126822408007946	5.10637769696332	0.0151326723088598
4.64876922881988	0.00208839005897883	5.10485036878001	0.00922759746327319
4.64722642385929	0.0211233219358644	5.1033230405967	0.00323776021148753
4.64568404391385	0.00690133415998255	5.10179571241339	0.00279014811251162
4.64414166396841	0.00195918522000337	5.10026838423008	0.00574733406813826
4.64259928402297	0.00232850988561275	5.09874105604677	0.0388146580276523
4.64105647906239	0.0076198121246394	5.09721372786346	0.0184572903933022
4.63951409911695	0.00229952234368014	5.09568639968014	0.0230855680719736
4.63797171917151	0.00300661934521537	5.09415907149684	0.0316817868342247
4.63642891421093	0.0456202146284623	5.09263174331353	0.00647673346094217
4.63488653426549	0.00204026680722193	5.09110441513021	0.0377551441366514
4.63334415432005	8.64686577951455E-4	5.08957708694691	0.0115215353972485
4.63180177437461	0.00261301659342302	5.08804975876359	0.0154358838710821
4.63025896941403	0.0279118366975672	5.08652243058028	0.00906519611067601
4.62871658946858	0.00719285324462173	5.08499510239697	0.00602652581539603
4.62717420952314	0.0133719748081751	5.08346777421366	0.0127120557032032
4.6256318295777	0.0518376456273909	5.08194044603035	0.00315444080134591
4.62408902461712	4.9050148919469E-4	5.08041311784704	0.0137315080978719
4.62254664467168	0.00505605972108216	5.07888578966373	0.0117324522398453
4.62100426472624	0.0197506822857206	5.07735846148042	9.44657185555437E-4
4.61946145976566	0.00322189295128828	5.07583155838149	0.017757813058989
4.61791907982022	0.0062577770443091	5.07430423019818	0.00229576464200716
4.61637669987478	8.75965752964569E-4	5.07277690201487	0.00543138625289591
4.61483431992934	0.0245576848967572	5.07124957383156	5.20302351327836E-4
4.61329151496876	0.0168183010467801	5.06972224564825	0.00834902929664997
4.61174913502331	0.00964631155057498	5.06819491746494	0.0144877748126066
4.61020675507787	0.0082232305420211	5.06666758928163	0.0117932356446775
4.60866437513243	0.0140827372178509	5.06514026109832	0.0157230960531173
4.60712157017185	0.0170455559889596	5.06361293291501	0.00628875645565672
4.60557919022641	0.0033026864637519	5.0620856047317	0.0169465332608207
4.60403681028097	0.00363001605050971	5.06055827654839	0.0183903702298779
4.60249400532039	3.0653638126792E-4	5.05903094836508	0.0126767047736792
4.60095162537495	0.00295688497360714	5.05750362018177	0.0260591490634048
4.59940924542951	0.00256978014669848	5.05597629199846	0.00774831713295058
4.59786686548407	0.00743850657997078	5.05444896381515	0.00303187147465745
4.59632406052349	0.0117023618311622	5.05292163563184	0.0094475347821499
4.59478168057805	6.03544613641442E-4	5.05139430744853	0.016561566770353
4.59323930063261	0.00477913263203419	5.04986697926522	6.02072350903692E-4
4.59169649567202	0.00210207286178691	5.04833965108191	0.0150689679834498
4.59015411572658	0.0185756043246495	5.0468123228986	0.0105941730203761
4.58861173578114	4.12492945602076E-4	5.04528499471529	0.0032769949800141
4.5870693558357	0.00450107156208146	5.04375766653198	0.01020195617568
4.58552655087512	0.00531199932341299	5.04223033834867	0.022433775712293
4.58398417092968	0.00303524001073284	5.04070301016536	0.00248499903502107
4.58244179098424	1.55143996739553E-4	5.03917568198205	0.00209013180328201
4.5808994110388	0.00739093485512027	5.03764835379874	0.019472140297249
4.57935660607822	0.0133041598533125	5.03612102561543	0.0118157413097293
4.57781422613278	0.0461002247059094	5.03459369743212	0.00528861760930952
4.57627184618734	0.0120317622426318	5.03306636924881	0.0867568575392366
4.57472904122675	0.0170316537197297	5.0315390410655	0.00924694476885829
4.57318666128131	0.0134393717341558	5.03001171288219	0.00503925821534261
4.57164428133587	0.00243141345490765	5.02848438469888	0.00246235645704914
4.57010190139043	0.00883620740213636	5.02695705651557	0.024013298282059
4.56855909642985	0.0153459220555456	5.02542972833226	0.00839010238850147
4.56701671648441	0.00203271929891868	5.02390240014895	2.27716963794767E-4
4.56547433653897	0.0150010427017353	5.02237507196564	0.00463638998071777
4.56393195659353	0.00773641968802311	5.02084774378233	0.00886115627796043
4.56238915163295	0.00575795334010604	5.01932041559902	0.0026878307618666
4.56084677168751	0.00255242097018118	5.01779308741571	0.0107619233012279
4.55930439174207	0.0195317925840334	5.0162657592324	9.53168342636574E-4
4.55776158678148	0.00587224032363162	5.01473843104909	0.0224685818141702
4.55621920683604	0.00862618306327353	5.01321110286578	0.0192628317591411
4.5546768268906	0.01720403760788	5.01168377468247	0.00464492689304289
4.55313444694516	0.0066410747801712	5.01015644649916	0.00443548047629744
4.55159164198458	0.0112995120421915	5.00862911831585	0.0116629195701
4.55004926203914	0.0012285868956052	5.00710179013254	0.0325027886758846
4.5485068820937	0.00411114304387488	5.00557446194923	0.0151952462827844
4.54696407713312	0.0132609194082222	5.00404713376591	0.0052617141568812
4.54542169718768	0.00587877158363968	5.00251980558261	0.044852320029646
4.54387931724224	0.0222990115576658	5.00099247739929	0.00308532225689786
4.5423369372968	0.00279906350207244	4.99946514921598	0.00580563990295081
4.54079413233622	6.38367190650803E-4	4.99793782103268	4.0920037008258E-4
4.53925175239078	0.00632080584318649	4.99641049284936	8.88450805522257E-4
4.53770937244534	0.00592888207392598	4.99488316466605	0.00197130677156236
4.53616699249989	0.0114005343879376	4.99335583648274	0.002004590729871
4.53462418753931	0.00319300164497088	4.99182850829943	0.0184969171669565
4.53308180759387	0.0030940195860075	4.99030118011612	7.04582100571826E-4
4.53153942764843	0.00333540001276595	4.9887742770172	0.00333413420653432
4.52999662268785	0.00336632921453878	4.98724694883389	0.00197371590027781
4.52845424274241	0.0129463696895883	4.98571962065057	0.0115454589092691
4.52691186279697	0.00134744050527585	4.98419229246726	0.00990814123439547
4.52536948285153	0.0139162809818977	4.98266496428395	0.0117598878481662
4.52382667789095	0.00751860731450533	4.98113763610064	0.00232178215577012
4.52228429794551	0.00743432003556168	4.97961030791733	4.02121059902685E-4
4.52074191800007	0.00191107470244479	4.97808297973402	0.0199638045770818
4.51919953805463	0.0102371922759255	4.97655565155071	0.00589544047862274
4.51765673309404	0.00291858257393138	4.9750283233674	7.33893032134657E-4
4.5161143531486	0.00958048559399925	4.97350099518409	0.00412157282280166
4.51457197320316	0.0184208522264367	4.97197366700078	0.00278594211400743
4.51302916824258	0.00681576782153664	4.97044633881747	0.0235106313769269
4.51148678829714	0.00545201060199525	4.96891901063416	3.00089853034834E-5
4.5099444083517	0.00565614375700353	4.96739168245085	0.0164315580429312
4.50840202840626	0.0169797303737875	4.96586435426754	0.00413445315130138
4.50685922344568	0.0108955104679114	4.96433702608423	0.0218515387890855
4.50531684350024	0.0153715454305638	4.96280969790092	0.00496822508133491
4.5037744635548	0.00362493739523724	4.96128236971761	0.0174943127782405
4.50223208360936	0.00380004902546073	4.9597550415343	0.00416834879827124
4.50068927864877	0.0115275433222324	4.95822771335099	0.00862664779956053
4.49914689870333	0.00730025481107108	4.95670038516768	0.0186955149222876
4.49760451875789	0.0380953480627826	4.95517305698437	0.00171275967160476
4.49606171379731	0.00743742874702439	4.95364572880106	0.0147966348994682
4.49451933385187	0.00334108778209571	4.95211840061775	2.69900623848913E-4
4.49297695390643	0.00764572806213501	4.95059107243444	0.00207174684457186
4.49143457396099	0.00815781955267238	4.94906374425113	0.00367102158258273
4.48989176900041	2.53773133641367E-4	4.94753641606782	3.75728786783447E-4
4.48834938905497	0.00905383399695823	4.94600908788451	0.0079021789071463
4.48680700910953	0.00444718899066764	4.9444817597012	0.00356130668937665
4.48526420414895	0.00147172191860112	4.94295443151789	0.00156912698885618
4.48372182420351	0.00564078677374981	4.94142710333458	1.73297994444269E-4
4.48217944425806	0.00479020797319911	4.93989977515127	0.0029957740823837
4.48063706431262	0.0113349958009809	4.93837244696796	0.0117896470846364
4.47909425935204	0.0024954528240849	4.93684511878465	0.0173765008791128
4.4775518794066	0.00850000671689894	4.93531779060134	0.0240263779535412
4.47600949946116	0.00158696636198214	4.93379046241803	0.0104770614638452
4.47446711951572	0.00582468003850191	4.93226313423472	0.0174700715348177
4.47292431455514	0.0110088956705991	4.93073580605141	0.00665350280926366
4.4713819346097	0.00387221708867831	4.9292084778681	0.0182086131974532
4.46983955466426	0.0254297951575889	4.92768114968479	4.10911495511964E-4
4.46829674970368	0.00619811922698304	4.92615382150148	0.00133853063524421
4.46675436975824	0.0133123829942285	4.92462649331817	6.46337134018375E-5
4.4652119898128	0.00610452367579984	4.92309916513486	5.37980070141931E-4
4.46366960986736	0.00120039221939321	4.92157183695155	0.0112820676825623
4.46212680490677	0.028731905478272	4.92004450876824	0.00288513602122813
4.46058442496133	0.00909879949936348	4.91851718058493	0.0143710365331056
4.45904204501589	0.00202693696092201	4.91698985240162	0.00964949991542544
4.45749966507045	0.0136454283359611	4.91546252421831	0.00150487521597402
4.45595686010987	0.0096059411786573	4.91393519603499	0.011759227080274
4.45441448016443	0.0161643835461391	4.91240786785169	4.04959985204676E-4
4.45287210021899	0.0310014846882865	4.91088053966838	0.00105419086910956
4.45132929525841	0.00498714440822678	4.90935321148506	0.0382679967234116
4.44978691531297	1.67124298655014E-4	4.90782588330176	0.0103358133581068
4.44824453536753	0.00436409427366678	4.90629855511844	0.0115055941455565
4.44670215542209	0.0315685265645678	4.90477122693513	3.4959083274543E-4
4.4451593504615	0.00193748137863166	4.90324389875182	0.0190130592875441
4.44361697051606	0.0310739164002465	4.9017169956529	0.00117321895307915
4.44207459057062	0.00403949121765743	4.90018966746959	0.0126884354938383
4.44053221062518	0.00997303302164272	4.89866233928628	0.00438898434926932
4.4389894056646	0.00467623646038099	4.89713501110297	0.00428702787067437
4.43744702571916	6.77348625415612E-4	4.89560768291965	0.00444602153388463
4.43590464577372	0.00696008703696915	4.89408035473634	0.00979269456107129
4.43436184081314	0.0153173433809626	4.89255302655303	7.56705410269181E-4
4.4328194608677	0.00139195570725545	4.89102569836972	0.00200921497249423
4.43127708092226	0.0034055394474689	4.88949837018641	0.00334447958502176
4.42973470097682	0.00462086525023107	4.8879710420031	0.0206098373486462
4.42819189601624	0.0111696758004812	4.88644371381979	0.00912750664568547
4.42664951607079	0.0151063469724484	4.88491638563648	0.016616837991713
4.42510713612535	4.0120320191211E-4	4.88338905745317	0.014658431053646
4.42356433116477	0.00228541554738036	4.88186172926986	0.0148676143047917
4.42202195121933	4.62689618270736E-5	4.88033440108655	0.00328106075774838
4.42047957127389	0.0057073871221182	4.87880707290324	0.0100107317829833
4.41893719132845	6.56835682584684E-4	4.87727974471993	0.0223434097832153
4.41739438636787	7.06907358182325E-4	4.87575241653662	0.0299979142223153
4.41585200642243	0.00433823856429762	4.87422508835331	0.00194476810619922
4.41430962647699	0.0155751842041427	4.87269776017	0.0134049490028986
4.41276724653155	0.00881115627024935	4.87117043198669	0.0405300340509034
4.41122444157097	0.00304391579287361	4.86964310380338	0.00677681755914214
4.40968206162553	1.80941683323864E-4	4.86811577562007	0.00266756982641882
4.40813968168009	0.00273415703129332	4.86658844743676	0.00658759418734045
4.4065968767195	0.00813293993707844	4.86506111925345	0.0189178204841085
4.40505449677406	0.00595315751478864	4.86353379107014	0.00917515215170154
4.40351211682862	0.00319157403119799	4.86200646288683	0.0390539603151931
4.40196973688318	0.00877354310317756	4.86047913470352	0.0017183849822405
4.4004269319226	0.029897436170086	4.85895180652021	0.00543180671415189
4.39888455197716	0.015038293066911	4.8574244783369	0.00119382898405757
4.39734217203172	0.00118091651597103	4.85589715015359	0.00183966277072427
4.39579979208628	0.00629521722148884	4.85436982197028	5.94732838183053E-4
4.3942569871257	0.00171867530767226	4.85284249378697	0.00191028121609362
4.39271460718026	0.0122964918252086	4.85131516560366	0.00282904908772068
4.39117222723482	0.00579854431958337	4.84978783742035	0.00171696176446409
4.38962942227423	0.0210263335203909	4.84826050923704	0.00618034410042533
4.38808704232879	0.00736070981770564	4.84673318105373	0.031176696269879
4.38654466238335	0.0243562855806908	4.84520585287042	0.00960676418342105
4.38500228243791	0.00603516860465517	4.84367852468711	0.00515730312793388
4.38345947747733	0.0243661649579494	4.8421511965038	0.0318844015878861
4.38191709753189	0.00318577081047368	4.84062386832049	7.48303774289981E-4
4.38037471758645	0.00462875299514579	4.83909654013718	0.0174663427548565
4.37883191262587	0.0042514987677835	4.83756921195387	0.0173393865497304
4.37728953268043	0.00122009672748841	4.83604188377056	0.0278112513521198
4.37574715273499	0.00811441201440188	4.83451455558725	4.71876507228578E-4
4.37420477278955	0.00152273310203927	4.83298722740394	7.75400461775372E-4
4.37266196782897	0.0389998888038019	4.83145989922063	0.0134529778445907
4.37111958788352	0.017329166753283	4.82993257103732	0.0238545502018425
4.36957720793808	0.00552487333919549	4.82840524285401	0.00927789909424169
4.36803482799264	0.00135221671788272	4.8268779146707	0.0113344515179417
4.36649202303206	0.014489358460352	4.82535058648739	0.0021473812266196
4.36494964308662	0.00143745815038682	4.82382325830408	0.00343041035293868
4.36340726314118	0.00923984801923921	4.82229593012076	0.0183141175580915
4.3618644581806	0.00169842550169904	4.82076860193746	0.0205447762151655
4.36032207823516	0.0273064867516378	4.81924127375414	0.00670362285761739
4.35877969828972	0.0045497895312145	4.81771394557083	0.0189208838691978
4.35723731834428	0.0236883730791217	4.81618704247191	0.00233861409936939
4.3556945133837	0.00662740310809889	4.8146597142886	0.00585307871624161
4.35415213343826	0.00158806596499771	4.81313238610529	0.00671643372839674
4.35260975349282	0.0384952921811845	4.81160505792198	0.0223597052679465
4.35106737354737	0.00340314747410304	4.81007772973867	0.00188942425235111
4.34952456858679	0.0131310823710498	4.80855040155535	0.00487161981221957
4.34798218864135	0.00522115937311728	4.80702307337205	8.1503689253401E-4
4.34643980869591	0.0127055248171171	4.80549574518874	0.00151732170484993
4.34489700373533	0.0178003471159305	4.80396841700542	0.00680590590016879
4.34335462378989	0.0111661017692929	4.80244108882211	0.0190447553548328
4.34181224384445	0.032201903667857	4.8009137606388	0.00531876914552314
4.34026986389901	0.0022788596972557	4.79938643245549	0.00165688106465645
4.33872705893843	0.00341680323070099	4.79785910427218	0.0121617006882322
4.33718467899299	0.00872590039061608	4.79633177608887	0.00920229893280214
4.33564229904755	0.00556857333098258	4.79480444790556	0.00284623945288915
4.3340999191021	0.00865663718162194	4.79327711972225	0.0120687819543777
4.33255711414152	0.0150495465180542	4.79174979153894	0.0289675300798369
4.33101473419608	0.0188708385481608	4.79022246335563	0.00631914886148622
4.32947235425064	0.0173629142448255	4.78869513517232	0.0183822900768038
4.32792954929006	0.00847289721182506	4.78716780698901	0.005802964014396
4.32638716934462	0.00367233824646245	4.7856404788057	0.00363316206734401
4.32484478939918	0.0148700461083581	4.78411315062239	0.00741536011419387
4.32330240945374	0.0239078622709967	4.78258582243908	3.41055966338374E-4
4.32175960449316	0.00498476176699909	4.78105849425577	0.0512569535174572
4.32021722454772	1.82947690421869E-5	4.77953116607246	0.0132075039335851
4.31867484460228	0.00641767500668026	4.77800383788915	0.0107327768723469
4.3171320396417	0.0162148665450199	4.77647650970584	0.00630328789013653
4.31558965969626	0.0114678078719849	4.77494918152253	0.0262314708028526
4.31404727975081	6.42098550566657E-4	4.77342185333922	2.20828871542368E-4
4.31250489980537	0.00196907687053225	4.77189452515591	0.0103740628673615
4.31096209484479	0.00207793764648029	4.7703671969726	0.0115758630710958
4.30941971489935	8.04058539862737E-4	4.76883986878929	0.00379399575817795
4.30787733495391	0.00322871949714749	4.76731254060598	0.0104650034691405
4.30633495500847	0.00100193584207744	4.76578521242267	0.0168613272342099
4.30479215004789	0.0124867356081951	4.76425788423936	0.0329015414574619
4.30324977010245	0.0140249211453361	4.76273055605605	0.0185650417289864
4.30170739015701	0.00945662805737647	4.76120322787274	0.00297240047308871
4.30016458519643	0.0291330657110411	4.75967589968943	0.0284458952936019
4.29862220525099	0.00481275752679627	4.75814857150612	0.017817423435479
4.29707982530554	0.0145533876730348	4.75662124332281	0.011018810168357
4.2955374453601	0.0532425107452803	4.7550939151395	0.00243064279382526
4.29399464039952	0.0176370225778962	4.75356658695619	0.00932472459893292
4.29245226045408	0.0185814055064609	4.75203925877288	0.0026071873987367
4.29090988050864	0.00278818146403228	4.75051193058957	0.00639026829262095
4.2893675005632	0.0140021794778379	4.74898460240626	0.0136385833251227
4.28782469560262	0.00810387305376173	4.74745727422295	0.00940492498299438
4.28628231565718	0.0247087725052251	4.74592994603964	0.0171106458255112
4.28473993571174	0.00928365007381161	4.74440261785633	2.13597119392323E-4
4.28319713075116	0.0121378481383389	4.74287528967302	0.00615652500606531
4.28165475080572	0.0115691158945686	4.74134796148971	2.62192623526488E-4
4.28011237086027	0.0197066175984154	4.7398206333064	0.00199100068809823
4.27856999091483	0.0101117125002464	4.73829330512309	0.00291260104080843
4.27702718595425	0.00365643574628525	4.73676597693978	0.00927497820033965
4.27548480600881	0.00454772428864757	4.73523864875647	0.00246710834535965
4.27394242606337	0.0125335237557583	4.73371132057316	0.0133200994418921
4.27240004611793	0.00150286000720256	4.73218399238985	0.00753515757577084
4.27085724115735	0.00299513400955528	4.73065666420653	0.00300753597612419
4.26931486121191	0.00809272135558461	4.72912976110761	0.00776451814279142
4.26777248126647	0.00380840116604547	4.7276024329243	0.00272938312673912
4.26622967630589	0.00328052934127209	4.72607510474099	0.00774564255367889
4.26468729636045	0.0121237010552314	4.72454777655768	0.0159528600057795
4.26314491641501	0.00699717104815834	4.72302044837437	0.030155299710347
4.26160253646957	0.00647953162191788	4.72149312019106	0.0142782804248249
4.26005973150899	0.0209722731139204	4.71996579200775	1.06142155816233E-4
4.25851735156354	0.0224330813473636	4.71843846382444	0.00181585013333489
4.2569749716181	0.00460947666219008	4.71691113564112	0.00566631313568204
4.25543216665752	0.0130633724092999	4.71538380745782	0.0104948497579575
4.25388978671208	0.021896558733915	4.7138564792745	0.00333733473982339
4.25234740676664	0.0102479666002026	4.71232915109119	0.00216403204985292
4.2508050268212	0.00490765869689601	4.71080182290788	0.00346783181741279
4.24926222186062	0.0148994275920155	4.70927449472457	0.00845278707036063
4.24771984191518	0.00542324814312678	4.70774716654126	0.00387725979053694
4.24617746196974	0.00474039817143706	4.70621983835795	0.00123806821075083
4.2446350820243	0.00700948180363276	4.70469251017464	0.00335923048720299
4.24309227706371	3.22315009230398E-4	4.70316518199133	0.0110067472544324
4.24154989711827	0.0195917312013845	4.70163785380802	0.00690393983833561
4.24000751717283	3.20415328488499E-4	4.70011052562471	6.75652102082876E-4
4.23846471221225	0.00532577385248893	4.6985831974414	0.00289296892525347
4.23692233226681	0.0164545707744072	4.69705586925809	0.00664015746865453
4.23537995232137	0.00581903403362321	4.69552854107478	0.00149074756498032
4.23383757237593	0.0202623927721791	4.69400121289147	0.00734253156397062
4.23229476741535	0.00898977903604805	4.69247388470816	0.030231447457585
4.23075238746991	0.00423994279567847	4.69094655652485	0.00301550548087469
4.22921000752447	0.00979483111535805	4.68941922834154	0.0145211907695986
4.22766762757903	0.0143966524742485	4.68789190015823	0.013883106806217
4.22612482261845	0.00585863488423054	4.68636457197492	0.00619336130814741
4.224582442673	0.00532236195033404	4.68483724379161	0.00593040919243713
4.22304006272756	0.0110044660572365	4.6833099156083	0.0090528764603958
4.22149725776698	0.0011360992639029	4.68178258742499	0.00313244681583886
4.21995487782154	4.32365678118574E-4	4.68025525924168	0.00154126876243395
4.2184124978761	0.00539591757389512	4.67872793105837	0.00204881190578644
4.21687011793066	0.00373600831883676	4.67720060287506	0.00418619798374572
4.21532731297008	0.00189250108801744	4.67567327469175	0.0138915914269652
4.21378493302464	0.0035094658936425	4.67414594650844	0.0105216742408754
4.2122425530792	0.0206056588674711	4.67261861832513	8.53247852861371E-5
4.21070017313376	0.00187902195351596	4.67109129014182	0.00936198547766922
4.20915736817318	0.0271966635685202	4.66956396195851	0.0345707268889936
4.20761498822774	0.00601309341167391	4.6680366337752	0.0110474173723761
4.2060726082823	0.00103805502164936	4.66650930559189	6.45300095251223E-4
4.20452980332171	0.0114637421323468	4.66498197740858	0.00836860816706642
4.20298742337627	0.00104835202354408	4.66345464922527	0.0182197402017823
4.20144504343083	0.00383022637002679	4.66192732104196	0.0133837147843794
4.19990266348539	0.00474696127114401	4.66039999285865	0.0372707044705554
4.19835985852481	0.00694968499702118	4.65887266467534	0.01425073866388
4.19681747857937	0.0318568789719144	4.65734533649203	0.0183913827651896
4.19527509863393	0.00974539410424088	4.65581800830872	0.0125956128040332
4.19373229367335	0.0119733218470088	4.65429068012541	0.00682300612608481
4.19218991372791	0.0163549860405241	4.6527633519421	0.00822747460595119
4.19064753378247	0.0227728357790598	4.65123602375879	0.00171164601958149
4.18910515383703	0.0254904818048349	4.64970869557548	0.0188541466704053
4.18756234887644	0.00407931173356866	4.64818136739217	0.0120099645268425
4.186019968931	0.00469030131628276	4.64665403920886	0.00722148675948349
4.18447758898556	0.00402790364391554	4.64512671102555	0.002294095066754
4.18293520904012	3.29215274435429E-4	4.64359938284224	0.0171263850545712
4.18139240407954	0.00789023585947185	4.64207247974331	0.0095305613692601
4.1798500241341	3.01398503506495E-4	4.64054515156	0.00806587929507218
4.17830764418866	0.0114464898380484	4.63901782337669	0.00797793369670448
4.17676483922808	0.00221992120339994	4.63749049519338	0.00847938321613576
4.17522245928264	0.00442691566602823	4.63596316701007	8.72277935574193E-4
4.1736800793372	0.00827076478484704	4.63443583882676	0.0173248237053741
4.17213769939176	0.00312155522945612	4.63290851064345	8.37357201966077E-4
4.17059489443118	0.00247117936114009	4.63138118246014	0.00816117044415807
4.16905251448574	0.00579732747643921	4.62985385427683	0.0595529929936054
4.16751013454029	0.025451917175686	4.62832652609352	0.0130756748573598
4.16596775459485	0.00981861400303899	4.6267991979102	1.84288240821878E-6
4.16442494963427	0.00810645952074525	4.62527186972689	0.00406210648712069
4.16288256968883	0.00196905585186082	4.62374454154359	0.00482275973140184
4.16134018974339	0.0136470391351435	4.62221721336027	0.0101869322069482
4.15979738478281	3.43131549481269E-4	4.62068988517696	0.00678549938616945
4.15825500483737	0.0149991482983155	4.61916255699365	0.0030407714618283
4.15671262489193	0.00239118143927357	4.61763522881034	0.00915549673912591
4.15517024494649	0.00726267785236791	4.61610790062703	0.00715116802114075
4.15362743998591	0.0508324814907537	4.61458057244372	0.00796159563935224
4.15208506004047	0.0128630548752892	4.61305324426041	0.00481453987710733
4.15054268009503	0.0138188725648158	4.6115259160771	0.00136580937518094
4.14899987513444	0.0101689056442218	4.60999858789379	0.00384848739769286
4.147457495189	0.0218106347320439	4.60847125971048	0.0125792764264002
4.14591511524356	6.32143655377674E-4	4.60694393152717	0.00479282943851492
4.14437273529812	0.0212086390771076	4.60541660334386	0.0222529441922202
4.14282993033754	0.0135197682167161	4.60388927516055	0.0136341505933598
4.1412875503921	0.0212484653183774	4.60236194697724	0.0185680647298044
4.13974517044666	0.00741695256227034	4.60083461879393	0.00319633562765096
4.13820279050122	9.79728171575172E-4	4.59930729061062	0.00376474394874324
4.13665998554064	0.00394590479303985	4.59777996242731	0.00896910210371628
4.1351176055952	0.0133444917614996	4.596252634244	0.0157474984479778
4.13357522564976	0.0571638909813511	4.59472530606069	0.0155952432981555
4.13203242068917	0.00637663052008433	4.59319797787738	0.00399708121057278
4.13049004074373	0.00274243722742414	4.59167064969407	0.0302771773458671
4.12894766079829	0.00396942442934621	4.59014332151076	0.00176103609953012
4.12740528085285	0.00298683087959108	4.58861599332745	0.00514354816442521
4.12586247589227	0.0078014339638757	4.58708866514414	0.0187588869495726
4.12432009594683	0.0083885550769691	4.58556133696083	0.00641487067480296
4.12277771600139	0.00924099524135955	4.58403400877752	0.0016204252732677
4.12123533605595	0.018760076396326	4.58250668059421	0.0264037181245118
4.11969253109537	0.0174996606428619	4.5809793524109	0.00643584313627018
4.11815015114993	0.0127207769355576	4.57945202422759	0.0175359640777398
4.11660777120449	0.0173001466392388	4.57792469604428	0.0415234210676002
4.11506496624391	0.00108318171512001	4.57639736786097	2.36827395043994E-4
4.11352258629847	0.00692461598049624	4.57487003967766	5.50028553172882E-4
4.11198020635302	0.00231560688005703	4.57334271149435	0.00535728650010451
4.11043782640758	0.0130132522689608	4.57181538331104	0.00939095815504913
4.108895021447	3.72062373852982E-4	4.57028805512773	0.00251049687518319
4.10735264150156	0.00363145169115132	4.56876072694442	0.0271828139190075
4.10581026155612	0.0149763032503092	4.56723339876111	0.00505942152868939
4.10426788161068	7.399537143718E-4	4.5657060705778	0.0116879959306365
4.1027250766501	0.00569804031424821	4.56417874239449	0.00902824406953263
4.10118269670466	0.00172012961818168	4.56265141421118	0.00121802662113304
4.09964031675922	0.00197632855894138	4.56112408602787	0.00238078248162105
4.09809751179864	0.0441384988727002	4.55959675784456	0.00597545485366297
4.0965551318532	0.00431013034239363	4.55806942966125	0.00370094463507359
4.09501275190776	0.00371087328779758	4.55654210147794	0.0194495803676206
4.09347037196231	0.0145083734055297	4.55501519837901	0.00596360558748154
4.09192756700173	0.00354934075005892	4.5534878701957	0.0394009509836158
4.09038518705629	0.0125200701487259	4.55196054201239	0.0126318780079819
4.08884280711085	0.00723572242927615	4.55043321382908	0.00420108207445071
4.08730000215027	0.00859470748329173	4.54890588564577	0.0114945414701141
4.08575762220483	0.00139249629656231	4.54737855746246	0.0272661963358478
4.08421524225939	6.49912229966183E-4	4.54585122927915	3.60918237143224E-4
4.08267286231395	0.00262504694868859	4.54432390109584	0.00692340765242411
4.08113005735337	0.0153992917009924	4.54279657291253	0.00214181437675979
4.07958767740793	0.0113176588674088	4.54126924472922	0.0036190290979987
4.07804529746249	0.0213239140386333	4.53974191654591	0.015735825752393
4.07650291751705	0.00873034746126171	4.5382145883626	0.0146795688042815
4.07496011255646	1.44504849949842E-4	4.53668726017929	0.00736402339724892
4.07341773261102	0.00159582577550043	4.53515993199597	0.0146429899178372
4.07187535266558	0.0112899564829825	4.53363260381267	0.00127671811370595
4.070332547705	0.00291000674162092	4.53210527562936	0.00341281444341161
4.06879016775956	0.0174990387079104	4.53057794744604	0.0184743413092784
4.06724778781412	0.0251872881145341	4.52905061926274	0.00708468380970057
4.06570540786868	0.00506721510179745	4.52752329107942	5.31496251904302E-4
4.0641626029081	0.00185587717831558	4.52599596289611	0.00476397040970348
4.06262022296266	0.0231099757216117	4.5244686347128	0.00444630420295645
4.06107784301722	0.00446247522766881	4.52294130652949	0.00852322138171925
4.05953546307178	0.00978330963895446	4.52141397834618	0.00568264923728212
4.05799265811119	0.0047538854584002	4.51988665016287	0.00197765374831574
4.05645027816575	5.04142598325842E-4	4.51835932197956	0.0106907147438635
4.05490789822031	0.00555971972991986	4.51683199379625	0.00501357415037437
4.05336509325973	7.95633095699644E-4	4.51530466561294	0.0151973156145573
4.05182271331429	0.0145860933731331	4.51377733742963	1.65349451445458E-4
4.05028033336885	0.00870055603441604	4.51225000924632	0.0154220837165796
4.04873795342341	0.00153080604211552	4.51072268106301	0.0187136651264836
4.04719514846283	0.00332610474545339	4.5091953528797	0.00985748719506472
4.04565276851739	0.00630562149315732	4.50766802469639	0.0211474447304911
4.04411038857195	2.29100604443395E-4	4.50614069651308	0.0136836905352211
4.04256800862651	0.00348469892620371	4.50461336832977	0.0287577476383349
4.04102520366593	0.00885038766263835	4.50308604014646	0.0176664054325039
4.03948282372049	0.0159348973071178	4.50155871196315	2.14124536344196E-4
4.03794044377504	2.90634855797397E-4	4.50003138377984	0.00382305224593821
4.03639763881446	0.0149214043132753	4.49850405559653	7.32000990876245E-4
4.03485525886902	0.00728460616418355	4.49697672741322	0.0134409765807741
4.03331287892358	0.00291858654985326	4.49544939922991	4.4779980851775E-4
4.03177049897814	0.00971939050638797	4.4939220710466	0.00479979663835433
4.03022769401756	0.0203233299153035	4.49239474286329	0.0120692098232647
4.02868531407212	0.0054430464057131	4.49086741467998	0.0015649088809462
4.02714293412668	0.00503189915523077	4.48934008649667	0.0022491322853754
4.0256001291661	0.00501719225556672	4.48781275831336	0.00128780908320706
4.02405774922066	0.00217438186771523	4.48628543013005	0.0114270432331034
4.02251536927522	0.0120359891801254	4.48475810194674	0.00473708590016815
4.02097298932978	0.00166918148148156	4.48323077376343	0.0102992295358837
4.01943018436919	3.64146729575307E-4	4.48170344558012	3.26866909849344E-6
4.01788780442375	0.0149581830528435	4.48017611739681	6.39942574223626E-4
4.01634542447831	0.00176071743569237	4.4786487892135	0.0049876671089883
4.01480304453287	0.0454070687532385	4.47712146103019	0.00160526223777311
4.01326023957229	9.5870574610963E-4	4.47559413284688	0.00197215640726862
4.01171785962685	0.0454070687532385	4.47406680466357	7.05757376392682E-4
4.01017547968141	0.00176071743569238	4.47253947648026	0.00917888698934301
4.00863267472083	0.0149581830528434	4.47101214829695	0.00134812126766181
4.00709029477539	3.64146729575306E-4	4.46948482011364	0.00548589543841668
4.00554791482995	0.00166918148148156	4.46795791701471	0.0151564869431586
4.00400553488451	0.0120359891801254	4.4664305888314	0.0110231621255434
4.00246272992392	0.00217438186771523	4.46490326064809	0.0137929684442457
4.00092034997848	0.00501719225556671	4.46337593246478	0.0216065972480001
3.99937797003304	0.00503189915523076	4.46184860428147	0.009474235618626
3.9978355900876	0.00544304640571308	4.46032127609816	0.040182660638026
3.99629278512702	0.0203233299153035	4.45879394791485	0.00947423561862601
3.99475040518158	0.00971939050638797	4.45726661973154	0.0216065972480001
3.99320802523614	0.00291858654985325	4.45573929154823	0.0137929684442457
3.99166522027556	0.00728460616418355	4.45421196336492	0.0110231621255434
3.99012284033012	0.0149214043132754	4.45268463518161	0.0151564869431586
3.98858046038468	2.90634855797395E-4	4.4511573069983	0.00548589543841667
3.98703808043924	0.0159348973071178	4.44962997881499	0.00134812126766181
3.98549527547866	0.00885038766263834	4.44810265063168	0.00917888698934301
3.98395289553322	0.00348469892620372	4.44657532244837	7.05757376392674E-4
3.98241051558777	2.29100604443396E-4	4.44504799426506	0.00197215640726862
3.98086813564233	0.00630562149315734	4.44352066608174	0.00160526223777311
3.97932533068175	0.00332610474545339	4.44199333789844	0.0049876671089883
3.97778295073631	0.00153080604211552	4.44046600971512	6.39942574223627E-4
3.97624057079087	0.00870055603441605	4.43893868153181	3.26866909849332E-6
3.97469776583029	0.0145860933731331	4.43741135334851	0.0102992295358837
3.97315538588485	7.95633095699641E-4	4.43588402516519	0.00473708590016815
3.97161300593941	0.00555971972991986	4.43435669698188	0.0114270432331034
3.97007062599397	5.04142598325847E-4	4.43282936879857	0.00128780908320706
3.96852782103339	0.00475388545840018	4.43130204061526	0.00224913228537539
3.96698544108795	0.00978330963895447	4.42977471243195	0.00156490888094619
3.9654430611425	0.00446247522766881	4.42824738424864	0.0120692098232647
3.96390025618192	0.0231099757216117	4.42672005606533	0.00479979663835432
3.96235787623648	0.00185587717831558	4.42519272788202	4.47799808517744E-4
3.96081549629104	0.00506721510179745	4.42366539969871	0.0134409765807741
3.9592731163456	0.0251872881145342	4.4221380715154	7.32000990876247E-4
3.95773031138502	0.0174990387079104	4.42061074333209	0.0038230522459382
3.95618793143958	0.00291000674162093	4.41908341514878	2.14124536344196E-4
3.95464555149414	0.0112899564829825	4.41755608696547	0.0176664054325039
3.9531031715487	0.00159582577550043	4.41602875878216	0.0287577476383349
3.95156036658812	1.4450484994984E-4	4.41450143059885	0.0136836905352211
3.95001798664268	0.00873034746126172	4.41297410241554	0.021147444730491
3.94847560669724	0.0213239140386332	4.41144677423223	0.00985748719506473
3.94693280173665	0.0113176588674088	4.40991944604892	0.0187136651264837
3.94539042179121	0.0153992917009924	4.40839211786561	0.0154220837165795
3.94384804184577	0.00262504694868859	4.4068647896823	1.65349451445457E-4
3.94230566190033	6.49912229966185E-4	4.40533746149899	0.0151973156145573
3.94076285693975	0.00139249629656231	4.40381013331568	0.00501357415037437
3.93922047699431	0.00859470748329173	4.40228280513237	0.0106907147438635
3.93767809704887	0.00723572242927615	4.40075547694906	0.00197765374831574
3.93613571710343	0.0125200701487259	4.39922814876575	0.00568264923728211
3.93459291214285	0.00354934075005893	4.39770082058244	0.00852322138171923
3.93305053219741	0.0145083734055297	4.39617349239913	0.00444630420295647
3.93150815225197	0.00371087328779758	4.39464616421582	0.00476397040970345
3.92996534729139	0.00431013034239362	4.39311883603251	5.31496251904302E-4
3.92842296734594	0.0441384988727002	4.3915915078492	0.00708468380970058
3.9268805874005	0.00197632855894138	4.39006417966589	0.0184743413092784
3.92533820745506	0.00172012961818168	4.38853685148258	0.00341281444341161
3.92379540249448	0.00569804031424821	4.38700952329927	0.00127671811370597
3.92225302254904	7.39953714371799E-4	4.38548219511596	0.0146429899178372
3.9207106426036	0.0149763032503092	4.38395486693265	0.00736402339724893
3.91916783764302	0.00363145169115129	4.38242753874934	0.0146795688042816
3.91762545769758	3.72062373852981E-4	4.38090063565041	0.015735825752393
3.91608307775214	0.0130132522689608	4.3793733074671	0.00361902909799868
3.9145406978067	0.00231560688005702	4.37784597928379	0.00214181437675979
3.91299789284612	0.00692461598049624	4.37631865110048	0.00692340765242413
3.91145551290068	0.00108318171512	4.37479132291717	3.60918237143221E-4
3.90991313295523	0.0173001466392388	4.37326399473386	0.0272661963358478
3.90837075300979	0.0127207769355576	4.37173666655055	0.0114945414701141
3.90682794804921	0.0174996606428619	4.37020933836724	0.0042010820744507
3.90528556810377	0.018760076396326	4.36868201018393	0.0126318780079819
3.90374318815833	0.00924099524135955	4.36715468200062	0.0394009509836159
3.90220038319775	0.00838855507696909	4.36562735381731	0.00596360558748154
3.90065800325231	0.00780143396387569	4.364100025634	0.0194495803676206
3.89911562330687	0.00298683087959108	4.36257269745069	0.00370094463507356
3.89757324336143	0.0039694244293462	4.36104536926738	0.00597545485366292
3.89603043840085	0.00274243722742413	4.35951804108407	0.00238078248162105
3.89448805845541	0.00637663052008431	4.35799071290076	0.00121802662113304
3.89294567850997	0.0571638909813511	4.35646338471745	0.00902824406953265
3.89140329856453	0.0133444917614996	4.35493605653414	0.0116879959306365
3.88986049360394	0.00394590479303986	4.35340872835082	0.00505942152868937
3.8883181136585	9.79728171575175E-4	4.35188140016751	0.0271828139190074
3.88677573371306	0.00741695256227034	4.35035407198421	0.00251049687518318
3.88523292875248	0.0212484653183774	4.34882674380089	0.00939095815504908
3.88369054880704	0.0135197682167161	4.34729941561758	0.00535728650010452
3.8821481688616	0.0212086390771076	4.34577208743427	5.50028553172888E-4
3.88060578891616	6.32143655377679E-4	4.34424475925096	2.3682739504399E-4
3.87906298395558	0.021810634732044	4.34271743106765	0.0415234210676002
3.87752060401014	0.0101689056442219	4.34119010288434	0.0175359640777398
3.8759782240647	0.0138188725648158	4.33966277470103	0.00643584313627018
3.87443584411926	0.0128630548752892	4.33813544651772	0.0264037181245118
3.87289303915867	0.0508324814907537	4.33660811833441	0.00162042527326771
3.87135065921323	0.00726267785236793	4.3350807901511	0.00641487067480296
3.86980827926779	0.00239118143927358	4.33355346196779	0.0187588869495726
3.86826547430721	0.0149991482983155	4.33202613378448	0.0051435481644252
3.86672309436177	3.4313154948127E-4	4.33049880560117	0.00176103609953013
3.86518071441633	0.0136470391351435	4.32897147741786	0.030277177345867
3.86363833447089	0.00196905585186081	4.32744414923455	0.00399708121057278
3.86209552951031	0.00810645952074525	4.32591682105124	0.0155952432981555
3.86055314956487	0.00981861400303898	4.32438949286793	0.0157474984479778
3.85901076961943	0.0254519171756859	4.32286216468462	0.00896910210371628
3.85746796465885	0.00579732747643921	4.32133483650131	0.00376474394874324
3.85592558471341	0.00247117936114008	4.319807508318	0.00319633562765095
3.85438320476796	0.00312155522945612	4.31828018013469	0.0185680647298044
3.85284082482252	0.00827076478484703	4.31675285195138	0.0136341505933598
3.85129801986194	0.00442691566602824	4.31522552376807	0.0222529441922203
3.8497556399165	0.00221992120339995	4.31369819558476	0.00479282943851491
3.84821325997106	0.0114464898380484	4.31217086740145	0.0125792764264002
3.84667088002562	3.01398503506496E-4	4.31064353921814	0.00384848739769283
3.84512807506504	0.00789023585947184	4.30911621103483	0.00136580937518094
3.8435856951196	3.29215274435428E-4	4.30758888285152	0.00481453987710733
3.84204331517416	0.00402790364391554	4.30606155466821	0.00796159563935225
3.84050051021358	0.00469030131628276	4.3045342264849	0.00715116802114074
3.83895813026814	0.00407931173356865	4.30300689830159	0.0091554967391259
3.8374157503227	0.0254904818048349	4.30147957011828	0.0030407714618283
3.83587337037725	0.0227728357790598	4.29995224193497	0.00678549938616946
3.83433056541667	0.0163549860405241	4.29842491375166	0.0101869322069482
3.83278818547123	0.0119733218470088	4.29689758556835	0.00482275973140184
3.83124580552579	0.00974539410424088	4.29537025738504	0.00406210648712069
3.82970342558035	0.0318568789719144	4.29384335428611	1.8428824082188E-6
3.82816062061977	0.00694968499702117	4.2923160261028	0.0130756748573598
3.82661824067433	0.00474696127114402	4.29078869791949	0.0595529929936054
3.82507586072889	0.0038302263700268	4.28926136973618	0.00816117044415808
3.82353305576831	0.00104835202354408	4.28773404155287	8.3735720196608E-4
3.82199067582287	0.0114637421323468	4.28620671336956	0.0173248237053741
3.82044829587743	0.00103805502164936	4.28467938518625	8.72277935574189E-4
3.81890591593199	0.0060130934116739	4.28315205700294	0.00847938321613577
3.8173631109714	0.0271966635685203	4.28162472881963	0.00797793369670449
3.81582073102596	0.00187902195351596	4.28009740063632	0.00806587929507218
3.81427835108052	0.0206056588674711	4.27857007245301	0.00953056136926008
3.81273597113508	0.0035094658936425	4.2770427442697	0.0171263850545712
3.8111931661745	0.00189250108801743	4.27551541608639	0.00229409506675401
3.80965078622906	0.00373600831883677	4.27398808790308	0.00722148675948352
3.80810840628362	0.00539591757389513	4.27246075971977	0.0120099645268425
3.80656560132304	4.3236567811857E-4	4.27093343153646	0.0188541466704053
3.8050232213776	0.00113609926390291	4.26940610335315	0.0017116460195815
3.80348084143216	0.0110044660572365	4.26787877516984	0.0082274746059512
3.80193846148672	0.00532236195033403	4.26635144698653	0.0068230061260848
3.80039565652613	0.00585863488423055	4.26482411880322	0.0125956128040332
3.79885327658069	0.0143966524742485	4.26329679061991	0.0183913827651896
3.79731089663525	0.00979483111535805	4.26176946243659	0.01425073866388
3.79576809167467	0.00423994279567847	4.26024213425329	0.0372707044705554
3.79422571172923	0.00898977903604804	4.25871480606997	0.0133837147843794
3.79268333178379	0.0202623927721791	4.25718747788666	0.0182197402017822
3.79114095183835	0.0058190340336232	4.25566014970335	0.00836860816706642
3.78959814687777	0.0164545707744072	4.25413282152004	6.45300095251219E-4
3.78805576693233	0.00532577385248893	4.25260549333673	0.0110474173723762
3.78651338698689	3.20415328488499E-4	4.25107816515342	0.0345707268889936
3.78497100704145	0.0195917312013845	4.24955083697011	0.00936198547766923
3.78342820208087	3.22315009230398E-4	4.2480235087868	8.53247852861367E-5
3.78188582213543	0.00700948180363275	4.24649618060349	0.0105216742408754
3.78034344218998	0.00474039817143706	4.24496885242018	0.0138915914269652
3.7788006372294	0.00542324814312678	4.24344152423687	0.00418619798374573
3.77725825728396	0.0148994275920155	4.24191419605356	0.00204881190578643
3.77571587733852	0.00490765869689602	4.24038686787025	0.00154126876243395
3.77417349739308	0.0102479666002026	4.23885953968694	0.00313244681583886
3.7726306924325	0.021896558733915	4.23733221150363	0.0090528764603958
3.77108831248706	0.0130633724092999	4.23580488332032	0.00593040919243715
3.76954593254162	0.00460947666219009	4.23427755513701	0.0061933613081474
3.76800355259618	0.0224330813473636	4.2327502269537	0.0138831068062169
3.7664607476356	0.0209722731139204	4.23122289877039	0.0145211907695986
3.76491836769016	0.00647953162191787	4.22969557058708	0.0030155054808747
3.76337598774472	0.00699717104815833	4.22816824240377	0.030231447457585
3.76183318278413	0.0121237010552314	4.22664091422046	0.00734253156397062
3.76029080283869	0.00328052934127209	4.22511358603715	0.00149074756498032
3.75874842289325	0.00380840116604547	4.22358625785384	0.00664015746865452
3.75720604294781	0.0080927213555846	4.22205892967053	0.00289296892525348
3.75566323798723	0.00299513400955528	4.22053160148722	6.75652102082878E-4
3.75412085804179	0.00150286000720256	4.21900427330391	0.00690393983833561
3.75257847809635	0.0125335237557584	4.2174769451206	0.0110067472544324
3.75103609815091	0.00454772428864758	4.21594961693729	0.00335923048720299
3.74949329319033	0.00365643574628525	4.21442228875398	0.00123806821075083
3.74795091324489	0.0101117125002464	4.21289496057067	0.00387725979053695
3.74640853329945	0.0197066175984154	4.21136763238736	0.00845278707036064
3.74486572833886	0.0115691158945686	4.20984030420405	0.0034678318174128
3.74332334839342	0.0121378481383389	4.20831297602074	0.00216403204985291
3.74178096844798	0.00928365007381161	4.20678607292181	0.00333733473982338
3.74023858850254	0.0247087725052251	4.2052587447385	0.0104948497579575
3.73869578354196	0.00810387305376173	4.20373141655519	0.00566631313568205
3.73715340359652	0.0140021794778379	4.20220408837188	0.00181585013333489
3.73561102365108	0.00278818146403228	4.20067676018857	1.06142155816232E-4
3.7340682186905	0.018581405506461	4.19914943200526	0.0142782804248249
3.73252583874506	0.0176370225778962	4.19762210382195	0.030155299710347
3.73098345879962	0.0532425107452803	4.19609477563864	0.0159528600057795
3.72944107885418	0.0145533876730348	4.19456744745533	0.0077456425536789
3.7278982738936	0.00481275752679626	4.19304011927202	0.00272938312673912
3.72635589394815	0.0291330657110411	4.19151279108871	0.00776451814279143
3.72481351400271	0.00945662805737646	4.1899854629054	0.00300753597612419
3.72327113405727	0.0140249211453361	4.18845813472209	0.00753515757577085
3.72172832909669	0.0124867356081951	4.18693080653878	0.0133200994418921
3.72018594915125	0.00100193584207744	4.18540347835547	0.00246710834535964
3.71864356920581	0.00322871949714748	4.18387615017216	0.00927497820033969
3.71710076424523	8.04058539862732E-4	4.18234882198885	0.00291260104080844
3.71555838429979	0.0020779376464803	4.18082149380554	0.00199100068809823
3.71401600435435	0.00196907687053225	4.17929416562223	2.62192623526487E-4
3.71247362440891	6.42098550566656E-4	4.17776683743892	0.00615652500606532
3.71093081944833	0.0114678078719849	4.17623950925561	2.1359711939232E-4
3.70938843950289	0.0162148665450199	4.1747121810723	0.0171106458255112
3.70784605955745	0.00641767500668025	4.17318485288899	0.00940492498299438
3.706303679612	1.82947690421871E-5	4.17165752470568	0.0136385833251227
3.70476087465142	0.00498476176699911	4.17013019652236	0.00639026829262096
3.70321849470598	0.0239078622709967	4.16860286833906	0.0026071873987367
3.70167611476054	0.0148700461083581	4.16707554015574	0.00932472459893291
3.70013330979996	0.00367233824646244	4.16554821197243	0.00243064279382527
3.69859092985452	0.00847289721182507	4.16402088378912	0.011018810168357
3.69704854990908	0.0173629142448255	4.16249355560581	0.017817423435479
3.69550616996364	0.0188708385481608	4.1609662274225	0.0284458952936019
3.69396336500306	0.0150495465180542	4.15943889923919	0.00297240047308871
3.69242098505762	0.00865663718162196	4.15791157105588	0.0185650417289864
3.69087860511218	0.00556857333098257	4.15638424287257	0.032901541457462
3.68933580015159	0.00872590039061609	4.15485691468926	0.0168613272342099
3.68779342020615	0.00341680323070098	4.15332958650595	0.0104650034691405
3.68625104026071	0.0022788596972557	4.15180225832264	0.00379399575817795
3.68470866031527	0.032201903667857	4.15027493013933	0.0115758630710957
3.68316585535469	0.0111661017692929	4.14874760195602	0.0103740628673615
3.68162347540925	0.0178003471159305	4.14722027377271	2.20828871542369E-4
3.68008109546381	0.0127055248171171	4.1456929455894	0.0262314708028526
3.67853871551837	0.00522115937311727	4.14416561740609	0.00630328789013654
3.67699591055779	0.0131310823710498	4.14263828922278	0.0107327768723469
3.67545353061235	0.00340314747410304	4.14111096103947	0.0132075039335851
3.67391115066691	0.0384952921811845	4.13958363285616	0.0512569535174572
3.67236834570633	0.00158806596499772	4.13805630467285	3.41055966338376E-4
3.67082596576088	0.0066274031080989	4.13652897648954	0.00741536011419386
3.66928358581544	0.0236883730791217	4.13500164830623	0.00363316206734402
3.66774120587	0.00454978953121449	4.13347432012292	0.00580296401439598
3.66619840090942	0.0273064867516378	4.13194699193961	0.0183822900768038
3.66465602096398	0.00169842550169904	4.1304196637563	0.00631914886148622
3.66311364101854	0.0092398480192392	4.12889233557299	0.0289675300798369
3.6615712610731	0.00143745815038682	4.12736500738968	0.0120687819543777
3.66002845611252	0.014489358460352	4.12583767920637	0.00284623945288916
3.65848607616708	0.00135221671788273	4.12431035102306	0.00920229893280213
3.65694369622164	0.00552487333919548	4.12278302283975	0.0121617006882322
3.65540089126106	0.017329166753283	4.12125569465644	0.00165688106465645
3.65385851131562	0.038999888803802	4.11972879155751	0.00531876914552314
3.65231613137017	0.00152273310203927	4.1182014633742	0.0190447553548328
3.65077375142473	0.00811441201440187	4.11667413519089	0.00680590590016879
3.64923115897172	0.00122009672748841	4.11514680700758	0.00151732170484993
3.64768856651871	0.0042514987677835	4.11361947882427	8.15036892534008E-4
3.64614618657327	0.00462875299514579	4.11209215064096	0.00487161981221956
3.64460359412026	0.00318577081047368	4.11056482245765	0.00188942425235111
3.64306100166725	0.0243661649579494	4.10903749427434	0.0223597052679465
3.64151862172181	0.00603516860465515	4.10751016609103	0.00671643372839672
3.6399760292688	0.0243562855806908	4.10598283790772	0.00585307871624161
3.63843364932336	0.00736070981770563	4.10445550972441	0.0023386140993694
3.63689105687035	0.0210263335203909	4.1029281815411	0.0189208838691978
3.63534867692491	0.00579854431958337	4.10140085335779	0.00670362285761739
3.63380608447189	0.0122964918252087	4.09987352517448	0.0205447762151655
3.63226370452645	0.00171867530767226	4.09834619699117	0.0183141175580915
3.63072111207344	0.00629521722148883	4.09681886880786	0.00343041035293869
3.629178732128	0.00118091651597102	4.09529154062455	0.00214738122661961
3.62763613967499	0.015038293066911	4.09376421244124	0.0113344515179417
3.62609354722198	0.029897436170086	4.09223688425793	0.00927789909424169
3.62455116727654	0.00877354310317757	4.09070955607462	0.0238545502018425
3.62300857482353	0.00319157403119799	4.08918222789131	0.0134529778445907
3.62146619487809	0.00595315751478863	4.087654899708	7.75400461775366E-4
3.61992360242508	0.00813293993707845	4.08612757152469	4.71876507228579E-4
3.61838122247964	0.00273415703129332	4.08460024334138	0.0278112513521198
3.61683863002663	1.80941683323865E-4	4.08307291515807	0.0173393865497304
3.61529625008118	0.00304391579287362	4.08154558697476	0.0174663427548565
3.61375365762817	0.00881115627024936	4.08001825879145	7.48303774289979E-4
3.61221106517516	0.0155751842041427	4.07849093060814	0.0318844015878861
3.61066868522972	0.00433823856429762	4.07696360242482	0.00515730312793388
3.60912609277671	7.0690735818232E-4	4.07543627424151	0.00960676418342104
3.60758371283127	6.56835682584684E-4	4.07390894605821	0.031176696269879
3.60604112037826	0.00570738712211819	4.07238161787489	0.00618034410042533
3.60449874043282	4.62689618270719E-5	4.07085428969158	0.0017169617644641
3.60295614797981	0.00228541554738036	4.06932696150827	0.00282904908772068
3.60141376803437	4.01203201912105E-4	4.06779963332496	0.00191028121609362
3.59987117558136	0.0151063469724484	4.06627230514165	5.94732838183056E-4
3.59832879563592	0.0111696758004812	4.06474497695834	0.00183966277072426
3.5967862031829	0.00462086525023107	4.06321764877503	0.00119382898405757
3.59524361072989	0.0034055394474689	4.06169032059172	0.00543180671415189
3.59370123078445	0.00139195570725545	4.06016299240841	0.00171838498224049
3.59215863833144	0.0153173433809625	4.0586356642251	0.0390539603151931
3.590616258386	0.00696008703696915	4.05710833604179	0.00917515215170154
3.58907366593299	6.77348625415611E-4	4.05558100785848	0.0189178204841085
3.58753128598755	0.00467623646038097	4.05405367967517	0.00658759418734044
3.58598869353454	0.00997303302164271	4.05252635149186	0.00266756982641882
3.5844463135891	0.00403949121765743	4.05099902330855	0.00677681755914215
3.58290372113609	0.0310739164002465	4.04947169512524	0.0405300340509035
3.58136112868308	0.00193748137863167	4.04794436694193	0.0134049490028986
3.57981874873764	0.0315685265645678	4.04641703875862	0.00194476810619921
3.57827615628462	0.00436409427366678	4.04488971057531	0.0299979142223153
3.57673377633918	1.67124298655015E-4	4.043362382392	0.0223434097832153
3.57519118388617	0.00498714440822678	4.04183505420869	0.0100107317829833
3.57364880394073	0.0310014846882866	4.04030772602538	0.00328106075774838
3.57210621148772	0.016164383546139	4.03878039784207	0.0148676143047917
3.57056383154228	0.00960594117865731	4.03725306965876	0.014658431053646
3.56902123908927	0.0136454283359611	4.03572574147545	0.016616837991713
3.56747885914383	0.00202693696092201	4.03419841329214	0.0091275066456855
3.56593626669082	0.00909879949936348	4.03267151019321	0.0206098373486462
3.56439367423781	0.028731905478272	4.0311441820099	0.00334447958502177
3.56285129429237	0.00120039221939321	4.02961685382659	0.00200921497249423
3.56130870183936	0.00610452367579984	4.02808952564328	7.56705410269174E-4
3.55976632189391	0.0133123829942286	4.02656219745997	0.00979269456107125
3.5582237294409	0.00619811922698304	4.02503486927666	0.00444602153388464
3.55668134949546	0.0254297951575889	4.02350754109335	0.00428702787067438
3.55513875704245	0.00387221708867831	4.02198021291004	0.00438898434926933
3.55359637709701	0.0110088956705991	4.02045288472673	0.0126884354938383
3.552053784644	0.00582468003850191	4.01892555654342	0.00117321895307915
3.55051119219099	0.00158696636198214	4.01739822836011	0.019013059287544
3.54896881224555	0.00850000671689894	4.0158709001768	3.49590832745432E-4
3.54742621979254	0.00249545282408489	4.01434357199349	0.0115055941455565
3.5458838398471	0.0113349958009809	4.01281624381018	0.0103358133581068
3.54434124739409	0.00479020797319911	4.01128891562687	0.0382679967234116
3.54279886744865	0.0056407867737498	4.00976158744356	0.00105419086910955
3.54125627499563	0.00147172191860112	4.00823425926025	4.04959985204675E-4
3.53971389505019	0.00444718899066765	4.00670693107694	0.011759227080274
3.53817130259718	0.00905383399695823	4.00517960289363	0.00150487521597403
3.53662892265174	2.53773133641368E-4	4.00365227471032	0.00964949991542545
3.53508633019873	0.00815781955267239	4.00212494652701	0.0143710365331056
3.53354373774572	0.00764572806213501	4.0005976183437	0.00288513602122815
3.53200135780028	0.00334108778209571	3.99907029016039	0.0112820676825623
3.53045876534727	0.0074374287470244	3.99754296197708	5.3798007014193E-4
3.52891638540183	0.0380953480627826	3.99601563379377	6.46337134018386E-5
3.52737379294882	0.00730025481107107	3.99448830561046	0.00133853063524421
3.52583141300338	0.0115275433222324	3.99296097742715	4.10911495511969E-4
3.52428882055037	0.00380004902546074	3.99143364924384	0.0182086131974532
3.52274644060492	0.00362493739523725	3.98990632106053	0.00665350280926367
3.52120384815191	0.0153715454305638	3.98837899287722	0.0174700715348177
3.5196612556989	0.0108955104679114	3.98685166469391	0.0104770614638452
3.51811887575346	0.0169797303737875	3.98532433651059	0.0240263779535412
3.51657628330045	0.00565614375700354	3.98379700832728	0.0173765008791128
3.51503390335501	0.00545201060199525	3.98226968014397	0.0117896470846364
3.513491310902	0.00681576782153665	3.98074235196066	0.00299577408238372
3.51194893095656	0.0184208522264367	3.97921502377735	1.73297994444269E-4
3.51040633850355	0.00958048559399926	3.97768769559404	0.00156912698885618
3.50886395855811	0.00291858257393139	3.97616036741073	0.00356130668937665
3.5073213661051	0.0102371922759255	3.97463303922742	0.00790217890714631
3.50577877365209	0.0019110747024448	3.97310571104411	3.75728786783443E-4
3.50423639370664	0.00743432003556168	3.9715783828608	0.00367102158258274
3.50269380125363	0.00751860731450533	3.97005105467749	0.00207174684457187
3.50115142130819	0.0139162809818977	3.96852372649418	2.69900623848915E-4
3.49960882885518	0.00134744050527585	3.96699639831087	0.0147966348994682
3.49806644890974	0.0129463696895883	3.96546907012756	0.00171275967160475
3.49652385645673	0.00336632921453876	3.96394174194425	0.0186955149222876
3.49498147651129	0.00333540001276594	3.96241441376094	0.00862664779956055
3.49343888405828	0.0030940195860075	3.96088708557763	0.00416834879827125
3.49189650411284	0.00319300164497088	3.95935975739432	0.0174943127782405
3.49035391165983	0.0114005343879376	3.95783242921101	0.0049682250813349
3.48881131920682	0.00592888207392598	3.9563051010277	0.0218515387890855
3.48726893926138	0.00632080584318649	3.95477777284439	0.00413445315130138
3.48572634680836	6.38367190650804E-4	3.95325044466108	0.0164315580429313
3.48418396686292	0.00279906350207244	3.95172311647777	3.00089853034827E-5
3.48264137440991	0.0222990115576658	3.95019578829446	0.0235106313769269
3.48109899446447	0.00587877158363968	3.94866846011115	0.00278594211400742
3.47955640201146	0.0132609194082222	3.94714113192784	0.00412157282280165
3.47801402206602	0.00411114304387488	3.94561422882891	7.33893032134654E-4
3.47647142961301	0.0012285868956052	3.9440869006456	0.00589544047862277
3.47492883716	0.0112995120421915	3.94255957246229	0.0199638045770818
3.47338645721456	0.0066410747801712	3.94103224427898	4.02121059902689E-4
3.47184386476155	0.01720403760788	3.93950491609567	0.00232178215577012
3.47030148481611	0.00862618306327353	3.93797758791236	0.0117598878481662
3.4687588923631	0.00587224032363162	3.93645025972905	0.00990814123439544
3.46721651241765	0.0195317925840334	3.93492293154574	0.0115454589092691
3.46567391996464	0.00255242097018118	3.93339560336243	0.00197371590027781
3.4641315400192	0.00575795334010604	3.93186827517912	0.00333413420653432
3.46258894756619	0.00773641968802313	3.93034094699581	7.04582100571836E-4
3.46104656762075	0.0150010427017353	3.9288136188125	0.0184969171669565
3.45950397516774	0.00203271929891869	3.92728629062919	0.002004590729871
3.45796138271473	0.0153459220555456	3.92575896244588	0.00197130677156236
3.45641900276929	0.00883620740213634	3.92423163426257	8.88450805522265E-4
3.45487641031628	0.00243141345490765	3.92270430607926	4.0920037008258E-4
3.45333403037084	0.0134393717341558	3.92117697789595	0.00580563990295079
3.45179143791783	0.0170316537197297	3.91964964971264	0.00308532225689785
3.45024905797239	0.0120317622426318	3.91812232152933	0.0448523200296461
3.44870646551937	0.0461002247059094	3.91659499334602	0.0052617141568812
3.44716408557393	0.0133041598533126	3.91506766516271	0.0151952462827844
3.44562149312092	0.00739093485512029	3.9135403369794	0.0325027886758846
3.44407890066791	1.55143996739552E-4	3.91201300879609	0.0116629195701
3.44253652072247	0.00303524001073282	3.91048568061278	0.00443548047629744
3.44099392826946	0.005311999323413	3.90895835242947	0.00464492689304288
3.43945154832402	0.00450107156208147	3.90743102424616	0.0192628317591411
3.43790895587101	4.12492945602077E-4	3.90590369606285	0.0224685818141702
3.43636657592557	0.0185756043246495	3.90437636787954	9.53168342636577E-4
3.43482398347256	0.00210207286178691	3.90284903969623	0.0107619233012279
3.43328160352712	0.00477913263203418	3.90132171151292	0.0026878307618666
3.43173901107411	6.0354461364144E-4	3.89979438332961	0.00886115627796044
3.43019663112866	0.0117023618311622	3.8982670551463	0.00463638998071777
3.42865403867565	0.00743850657997078	3.89673972696299	2.27716963794767E-4
3.42711144622264	0.00256978014669849	3.89521239877967	0.00839010238850146
3.4255690662772	0.00295688497360714	3.89368507059636	0.024013298282059
3.42402647382419	3.06536381267918E-4	3.89215774241305	0.00246235645704914
3.42248409387875	0.00363001605050972	3.89063041422974	0.0050392582153426
3.42094150142574	0.00330268646375189	3.88910308604643	0.00924694476885829
3.4193991214803	0.0170455559889596	3.88757575786312	0.0867568575392366
3.41785652902729	0.0140827372178509	3.88604842967981	0.00528861760930953
3.41631414908185	0.0082232305420211	3.8845211014965	0.0118157413097293
3.41477155662884	0.00964631155057498	3.88299377331319	0.0194721402972491
3.41322896417583	0.0168183010467801	3.88146644512988	0.00209013180328202
3.41168658423038	0.0245576848967572	3.87993911694657	0.00248499903502107
3.41014399177737	8.7596575296457E-4	3.87841178876326	0.022433775712293
3.40860161183193	0.0062577770443091	3.87688446057995	0.01020195617568
3.40705901937892	0.00322189295128827	3.87535713239664	0.00327699498001409
3.40551663943348	0.0197506822857206	3.87382980421333	0.0105941730203761
3.40397404698047	0.00505605972108217	3.87230247603002	0.0150689679834498
3.40243166703503	4.90501489194691E-4	3.87077514784671	6.02072350903697E-4
3.40088907458202	0.0518376456273909	3.8692478196634	0.016561566770353
3.39934669463658	0.0133719748081751	3.86772049148009	0.0094475347821499
3.39780410218357	0.00719285324462174	3.86619316329678	0.00303187147465746
3.39626150973056	0.0279118366975672	3.86466583511347	0.00774831713295058
3.39471912978511	0.00261301659342302	3.86313850693016	0.0260591490634049
3.3931765373321	8.64686577951457E-4	3.86161117874685	0.0126767047736792
3.39163415738666	0.00204026680722193	3.86008427564792	0.0183903702298779
3.39009156493365	0.0456202146284623	3.85855694746461	0.0169465332608207
3.38854918498821	0.00300661934521537	3.8570296192813	0.00628875645565672
3.3870065925352	0.00229952234368014	3.85550229109799	0.0157230960531173
3.38546421258976	0.0076198121246394	3.85397496291468	0.0117932356446775
3.38392162013675	0.00232850988561275	3.85244763473137	0.0144877748126065
3.38237902768374	0.00195918522000337	3.85092030654806	0.00834902929664998
3.3808366477383	0.00690133415998255	3.84939297836475	5.20302351327837E-4
3.37929405528529	0.0211233219358644	3.84786565018144	0.00543138625289591
3.37775167533985	0.00208839005897883	3.84633832199813	0.00229576464200716
3.37620908288684	0.0126822408007947	3.84481099381482	0.017757813058989
3.37466670294139	0.0186530509834995	3.84328366563151	9.44657185555436E-4
3.37312411048838	0.0265019829720118	3.8417563374482	0.0117324522398453
3.37158173054294	0.00362241037005808	3.84022900926489	0.0137315080978719
3.37003913808993	0.00146212586667164	3.83870168108158	0.00315444080134591
3.36849675814449	0.0141974827656889	3.83717435289827	0.0127120557032032
3.36695416569148	0.0085956639462919	3.83564702471496	0.00602652581539604
3.36541157323847	0.00178420315382111	3.83411969653165	0.00906519611067601
3.36386919329303	0.0117416203461588	3.83259236834834	0.0154358838710821
3.36232660084002	0.00875825856420126	3.83106504016503	0.0115215353972485
3.36078422089458	0.0122374468723858	3.82953771198172	0.0377551441366514
3.35924162844157	0.00670848981464721	3.82801038379841	0.00647673346094217
3.35769924849613	0.00368832427084267	3.8264830556151	0.0316817868342247
3.35615665604311	0.0366183425140397	3.82495572743179	0.0230855680719736
3.35461427609767	0.00213118925089546	3.82342839924848	0.0184572903933023
3.35307168364466	0.0481595320610768	3.82190107106517	0.0388146580276524
3.35152909119165	0.00883231838395667	3.82037374288186	0.00574733406813826
3.34998671124621	0.0158857065478977	3.81884641469855	0.00279014811251164
3.3484441187932	0.0103529722991878	3.81731908651524	0.00323776021148754
3.34690173884776	0.00504032719194344	3.81579175833193	0.00922759746327319
3.34535914639475	0.00152450356105207	3.81426443014862	0.0151326723088598
3.34381676644931	0.0175191405789203	3.81273710196531	0.0207671690703608
3.3422741739963	0.00406501031996819	3.811209773782	0.00312656690100473
3.34073179405086	0.0286496599699577	3.80968244559869	2.90423191791551E-4
3.33918920159785	0.0210736548431699	3.80815511741538	0.00915642735980363
3.3376468216524	0.00368436314766659	3.80662778923207	0.0114715787852687
3.33610422919939	0.00581938047520608	3.80510046104876	0.0145337955263917
3.33456163674638	0.00895619551299812	3.80357313286544	0.0203441177321106
3.33301925680094	0.00731700512786524	3.80204580468213	0.0196262039708096
3.33147666434793	0.0192048912669317	3.80051847649882	0.0030251818261737
3.32993428440249	1.92411759776747E-4	3.79899114831551	0.00299005893539961
3.32839169194948	0.00575806382319972	3.7974638201322	0.00630288899666911
3.32684931200404	0.00107203361835616	3.79593649194889	2.67745660223827E-4
3.32530671955103	0.0206632196777599	3.79440916376558	0.00105504274968269
3.32376433960559	0.00935493705470117	3.79288183558227	0.00858255692433112
3.32222174715258	0.0118257739641611	3.79135450739896	0.0169330029062896
3.32067915469956	0.00282930800537169	3.78982717921565	0.0252445076543128
3.31913677475412	0.00846646350895001	3.78829985103234	0.0107624591782589
3.31759418230111	0.00939157213724521	3.78677252284903	0.00397385418113065
3.31605180235567	0.0150478177931434	3.78524519466572	0.0043853872680678
3.31450920990266	0.00296013033298525	3.78371786648241	0.00253771578690329
3.31296682995722	4.69174160191468E-4	3.7821905382991	0.00304942219849432
3.31142423750421	0.0124657851368631	3.78066321011579	0.0161036760524215
3.30988185755877	0.00479206504506375	3.77913588193248	0.0108869460420261
3.30833926510576	0.00256469328707062	3.77760855374917	0.00853173124984381
3.30679688516032	0.00161030739299183	3.77608122556586	0.00348621823427962
3.30525429270731	0.0373642165273963	3.77455389738255	0.0260111246298912
3.3037117002543	0.00307026150975318	3.77302699428362	0.0020637970605397
3.30216932030886	0.0185860402624802	3.77149966610031	0.00730446332562061
3.30062672785584	0.00469910664884304	3.769972337917	0.0184254256887017
3.2990843479104	7.09701164341333E-4	3.76844500973369	0.00222772074152277
3.29754175545739	5.8319298037103E-4	3.76691768155038	0.00280948882759332
3.29599937551195	0.0175473808173793	3.76539035336707	0.00783432977222394
3.29445678305894	0.00115479452213927	3.76386302518376	0.0191945356563955
3.2929144031135	0.00465781864298642	3.76233569700045	8.02354022405247E-4
3.29137181066049	0.00300159440130324	3.76080836881714	0.0106731535020166
3.28982921820748	0.0564202191862992	3.75928104063383	6.05302796095937E-5
3.28828683826204	0.00614890048288081	3.75775371245052	2.1877606866529E-4
3.28674424580903	0.00219108758261119	3.75622638426721	0.00463674398503423
3.28520186586359	0.00486182669609118	3.7546990560839	0.00449876083705734
3.28365927341058	0.00253016577820719	3.75317172790059	0.0301942510421985
3.28211689346513	4.75040842165604E-4	3.75164439971728	0.00538086277485746
3.28057430101212	0.00417432984332792	3.75011707153397	0.0247339094247798
3.27903192106668	0.0167468687576209	3.74858974335066	0.0144489222692231
3.27748932861367	0.0241845399396771	3.74706241516735	0.00117556217669282
3.27594673616066	0.0212025930343013	3.74553508698404	0.0188628805319102
3.27440435621522	0.00183981251429908	3.74400775880073	0.0178223263574045
3.27286176376221	0.0237646939199182	3.74248043061742	0.00308054872200573
3.27131938381677	0.0136160118604235	3.74095310243411	0.00446073738547115
3.26977679136376	0.00393435099770111	3.7394257742508	0.0103043048483163
3.26823441141832	0.00984938107785866	3.73789844606749	0.00451844455820124
3.26669181896531	0.00721594087587317	3.73637111788418	4.13573130411519E-4
3.26514943901987	0.00284928667807499	3.73484378970087	0.0165634195712937
3.26360684656685	0.00106787058978388	3.73331646151756	0.00990397969169325
3.26206446662141	0.0105280462563014	3.73178913333425	8.71822294676054E-4
3.2605218741684	0.0130144241419423	3.73026180515094	0.0180795574916294
3.25897928171539	0.0123440778862317	3.72873447696763	8.87477470876311E-5
3.25743690176995	0.0148851927839011	3.72720714878432	0.00488727262381952
3.25589430931694	0.00213043024425177	3.72567982060101	0.0103190696861318
3.2543519293715	0.00222925209169328	3.7241524924177	3.64490326912347E-4
3.25280933691849	0.0139825648794865	3.72262516423439	0.00621628872897248
3.25126695697305	0.02406901995726	3.72109783605108	8.72537506079341E-4
3.24972436452004	0.0113811873214428	3.71957050786777	0.00312745921729971
3.2481819845746	0.0128941337179551	3.71804317968446	0.00860243730298621
3.24663939212159	0.0147664129827431	3.71651585150115	1.23189969300468E-4
3.24509679966857	0.0291729079669058	3.71498852331784	0.00727450144926826
3.24355441972313	0.00981289587208991	3.71346119513452	8.49176244214834E-4
3.24201182727012	0.0168391637324712	3.71193386695122	0.0107314773713189
3.24046944732468	0.0229062069408579	3.7104065387679	0.00488725952664296
3.23892685487167	0.0151933025782898	3.70887921058459	0.0120883855803573
3.23738447492623	0.00374561559963166	3.70735188240128	0.0266971027190051
3.23584188247322	0.0114721162455186	3.70582455421797	0.00258433772185333
3.23429950252778	0.0480016402832709	3.70429722603466	0.00543351604966284
3.23275691007477	0.0165132552923306	3.70276989785135	0.00695045169542228
3.23121453012933	0.0174328386940421	3.70124256966804	0.00774750546636152
3.22967193767632	0.0188212972151519	3.69971524148473	0.0347393518987345
3.22812934522331	0.0221372668738757	3.69818791330142	0.00484454349582542
3.22658696527786	0.0568118816056125	3.69666058511811	3.58065665337993E-4
3.22504437282485	0.00548577520684592	3.6951332569348	0.0202156513224062
3.22350199287941	0.0346324897582314	3.69360592875149	0.0140108431377329
3.2219594004264	0.00324325593618575	3.69207860056818	0.00170602113516912
3.22041702048096	0.00405290659780308	3.69055127238487	0.0145945929007465
3.21887442802795	0.0162563154449084	3.68902394420156	3.23607579954882E-4
3.21733204808251	0.0483151241946947	3.68749661601825	0.0217952105425645
3.2157894556295	0.0178603463923859	3.68596971291932	1.32494247060697E-4
3.21424686317649	0.0216596390376833	3.68444238473601	0.0136771099745552
3.21270448323105	0.0100807234040382	3.6829150565527	0.0259439291274567
3.21116189077804	0.0165014321153012	3.68138772836939	0.0123385886747002
3.20961951083259	0.0237753949853081	3.67986040018608	0.0018377043231918
3.20807691837958	0.039578993378892	3.67833307200277	0.027008936921892
3.20653453843414	0.00490044339921811	3.67680574381946	0.00279679681116818
3.20499194598113	0.0112931796190009	3.67527841563615	0.00576061087711519
3.20344956603569	0.0532153813202924	3.67375108745284	0.00156144788634501
3.20190697358268	0.0142320743936736	3.67222375926953	0.00758294862998462
3.20036459363724	0.0181764037248943	3.67069643108622	0.00805650627129804
3.19882200118423	0.0149365741314234	3.66916910290291	5.91174989630698E-4
3.19727940873122	0.00680787712769343	3.6676417747196	0.0079796388857718
3.19573702878578	0.0450438221563541	3.66611444653629	0.00587879674569187
3.19419443633277	0.0298064463104965	3.66458711835298	0.0305639733628554
3.19265205638733	0.0471915042773295	3.66305979016967	0.0081566337997217
3.19110946393431	0.0427670634182218	3.66153246198636	0.00875532401751518
3.18956708398887	0.0672301513588574	3.66000513380305	8.54626693942775E-4
3.18802449153586	0.0176012660570089	3.65847780561974	0.0127543988189164
3.18648211159042	0.0177004190482415	3.65695047743643	0.00522881741640104
3.18493951913741	0.0563871576008862	3.65542314925312	7.02602280391731E-4
3.1833969266844	0.0315202944580108	3.65389582106981	0.00423761031730853
3.18185454673896	0.0401220734122253	3.6523684928865	0.0183330252853114
3.18031195428595	0.0530680355120246	3.65084116470319	0.00394225183446803
3.17876957434051	0.0467875772503689	3.64931383651988	0.00386921878639679
3.1772269818875	0.0172539499898173	3.64778650833657	0.0041064409769033
3.17568460194206	0.0559663255489485	3.64625918015326	0.00833830345537179
3.17414200948905	0.043839364678337	3.64473185196995	0.0038569682803138
3.17259962954361	0.0487979516996803	3.64320452378664	3.05321894687181E-4
3.17105703709059	0.0524051790242682	3.64167719560333	0.00241597974240604
3.16951465714515	0.151307950352365	3.64014986742002	0.0166350794967209
3.16797206469214	0.0381213599113697	3.63862253923671	0.00546326286499156
3.16642947223913	0.0165269002912733	3.6370952110534	0.0319604534563934
3.16488709229369	0.0722921161962345	3.63556788287009	0.00160876236811745
3.16334449984068	0.110739449597969	3.63404055468678	0.0126179609936216
3.16180211989524	0.103892852496418	3.63251322650347	0.0095617757717839
3.16025952744223	0.105296875429071	3.63098589832016	0.0266541911611805
3.15871714749679	0.0893897666770175	3.62945857013685	0.0132138955350129
3.15717455504378	0.172508328665282	3.62793124195354	0.0161447472569339
3.15563217509834	0.0531726821576057	3.62640391377023	0.0139650503956552
3.15408958264532	0.0899947917181719	3.62487658558692	0.00688820586777433
3.15254699019231	0.0963207471212106	3.62334925740361	0.00274698747538852
3.15100461024687	0.17747968679825	3.62182192922029	0.0155724709942636
3.14946201779386	0.0845172850340039	3.62029481357918	0.0082372601033771
3.14791963784842	0.187583637949448	3.61876748539587	0.0154465063657725
3.14637704539541	0.109485119338572	3.61724015721255	0.00410405565080583
3.14483466544997	0.023415177501134	3.61571282902925	0.0137218444422156
3.14329207299696	0.170147669833292	3.61418550084593	0.00229480521643393
3.14174969305152	0.0313936398407245	3.61265817266262	0.00156291705758253
3.14020710059851	0.123420004554409	3.61113084447931	0.00479820785949004
3.13866472065307	0.0679397767040996	3.609603516296	0.00425573508563281
3.13712212820006	0.075011949183028	3.60807618811269	0.00611565115411755
3.13557953574704	0.187746023002195	3.60654885992938	0.0060064731108656
3.1340371558016	0.112705363225055	3.60502153174607	0.0042736043684002
3.13249456334859	0.059083372669788	3.60349420356276	0.00776430576913112
3.13095218340315	0.0609203860447196	3.60196687537945	0.0037582573443792
3.12940959095014	0.0628007300210046	3.60043954719614	0.00172343391825166
3.1278672110047	0.0268504217993587	3.59891221901283	0.0023333918618345
3.12632461855169	0.012174057420789	3.59738489082952	0.0221329343040914
3.12478223860625	0.0509900330735523	3.59585756264621	0.00125681195188015
3.12323964615324	0.0437262865360915	3.5943302344629	0.00679783311346415
3.12169705370023	0.0425998447604794	3.59280290627959	0.00179415053819543
3.12015467375479	0.0474352073345191	3.59127557809628	0.00298709600275765
3.11861208130178	0.081786985493074	3.58974824991297	0.00193317666458992
3.11706970135633	0.0944890747059361	3.58822092172966	0.00509038928454086
3.11552710890332	0.101596921089209	3.58669359354635	0.00930402731629053
3.11398472895788	0.0191707637161124	3.58516626536304	0.00845267309899828
3.11244213650487	0.0808882866272201	3.58363893717973	0.0017220137860433
3.11089975655943	0.0190951308579195	3.58211160899642	0.00811313983588908
3.10935716410642	0.0293233375690767	3.58058428081311	0.00137063390940985
3.10781478416098	0.0287602956920525	3.5790569526298	0.00794940681073451
3.10627219170797	0.0417774956999408	3.57752983698868	1.80352229155658E-4
3.10472959925496	0.0108817463667644	3.57600250880537	0.00371520692891008
3.10318721930952	0.0431374928439767	3.57447518062206	5.02679130937518E-4
3.10164462685651	0.00215664740234008	3.57294785243875	5.39030087770731E-5
3.10010224691107	0.00613104237890327	3.57142052425544	0.00362222074489364
3.09855965445805	0.0252579500440625	3.56989319607213	0.0139794609103498
3.09701727451261	0.00129141062111295	3.56836586788882	0.00985776305903398
3.0954746820596	0.00196419602752713	3.56683853970551	0.00652466315247551
3.09393230211416	0.0200617091840917	3.5653112115222	0.00497918640919287
3.09238970966115	0.0214471955416928	3.56378388333889	0.0133881277219247
3.09084711720814	0.0192364330044057	3.56225655515558	0.00294627019352178
3.0893047372627	0.0457135548405517	3.56072922697227	0.0185237912557725
3.08776214480969	0.0259684836892133	3.55920189878896	2.18851382788841E-4
3.08621976486425	0.0280822495556406	3.55767457060565	0.0220752202077333
3.08467717241124	0.0597853504793705	3.55614724242234	0.00539194578798185
3.0831347924658	0.0187796679154564	3.55461991423903	0.00436549185606237
3.08159220001279	0.0148972611201584	3.55309258605572	0.0194751699371595
3.08004982006734	0.024687721933356	3.55156525787241	0.00262548463163058
3.07850722761433	0.00744730481627769	3.5500379296891	0.00741225954810173
3.07696463516132	0.0334555072872111	3.54851060150579	0.0491816255455608
3.07542225521588	0.00473462725308172	3.54698327332248	0.00655752163170815
3.07387966276287	0.0232627689516293	3.54545594513917	0.0117291243046539
3.07233728281743	0.0192014102093446	3.54392861695586	0.00845735416989397
3.07079469036442	0.00720752648582862	3.54240128877255	0.0094313345662032
3.06925231041898	0.0363431633856682	3.54087396058924	0.00246971583855236
3.06770971796597	0.00655000042767389	3.53934663240593	0.0212478004301849
3.06616733802053	0.0185450487316515	3.53781930422262	0.0155683534391896
3.06462474556752	0.0371266937885237	3.53629197603931	0.023537932249344
3.06308236562208	0.0886768856017067	3.534764647856	0.0115694516178574
3.06153977316906	0.0257085824798468	3.53323753221488	0.00242042490129371
3.05999718071605	0.0880965160194323	3.53171020403157	0.00919027229728516
3.05845480077061	0.281488516997124	3.53018287584826	0.0250157372485106
3.0569122083176	0.270550918165548	3.52865554766495	0.00514629741294132
3.05536982837216	0.115555699198152	3.52712821948164	0.00498144483766939
3.05382723591915	0.154458514252006	3.52560089129833	0.00855693058711382
3.05228485597371	0.0570630793822642	3.52407356311502	0.014453172766188
3.0507422635207	0.0084732708310364	3.5225462349317	4.21434241846628E-4
3.04919988357526	0.0374233883865917	3.52101890674839	0.00273783070333918
3.04765729112225	0.0637464550860921	3.51949157856508	0.00891692005119537
3.04611469866924	0.0392000079276831	3.51796425038177	0.0200902010917288
3.0445723187238	0.00616406391330137	3.51643692219846	0.00842899779642114
3.04302972627078	0.0453720240895452	3.51490959401515	0.00251956129874858
3.04148734632534	0.0267141337798749	3.51338226583184	0.00509694633891675
3.03994475387233	0.00785468675063173	3.51185493764853	0.00734718615415746
3.03840237392689	0.00679336852439796	3.51032760946522	0.032577688284171
3.03685978147388	0.0652267684282437	3.50880028128191	0.00384963333578903
3.03531740152844	0.0374695209914497	3.5072729530986	0.024485124533543
3.03377480907543	0.0324247491398831	3.50574562491529	0.00725272981152031
3.03223242912999	0.00405575057088427	3.50421829673198	0.00116667483533436
3.03068983667698	0.0811897686504637	3.50269096854867	0.0100022088032626
3.02914724422397	0.0209196583304285	3.50116364036536	0.0119429360341212
3.02760486427853	0.0120488672025522	3.49963631218205	0.0166673588548893
3.02606227182552	0.00418880745493504	3.49810898399874	0.0139503179141641
3.02451989188007	0.0190665951338438	3.49658165581543	0.00102789087877567
3.02297729942706	0.0505381985364279	3.49505432763212	0.00860128488342348
3.02143491948162	0.0167066558852882	3.49352699944881	0.0211547172232608
3.01989232702861	0.0095831998044317	3.4919996712655	0.0105888193170851
3.01834994708317	0.0547370651163839	3.49047255562438	0.013653747555356
3.01680735463016	0.0206565192829977	3.48894522744107	0.0057175515702625
3.01526476217715	0.0441239791215909	3.48741789925776	0.00616864291038723
3.01372238223171	0.0462646259137331	3.48589057107445	0.0149130915474495
3.0121797897787	0.0113605170921555	3.48436324289114	0.0128713805675942
3.01063740983326	0.00621081504417048	3.48283591470783	2.14501819629458E-4
3.00909481738025	8.6372160243097E-4	3.48130858652452	0.0108641509505324
3.00755243743481	0.0101514605994131	3.47978125834121	0.00321815910279595
3.00600984498179	0.0074807482052214	3.4782539301579	0.0298774336090592
3.00446746503635	0.00153452302630514	3.47672660197459	0.00768899602621026
3.00292487258334	0.00458035695581345	3.47519927379128	0.00384405390586641
3.0013824926379	0.0155793836813827	3.47367194560797	0.017003231981458
2.99983990018489	0.0345498551464236	3.47214461742466	0.00893062636547239
2.99829730773188	0.00326992456511661	3.47061728924135	0.021436816247243
2.99675492778644	0.0271942965077862	3.46908996105804	6.13489946501049E-4
2.99521233533343	0.00168365138257501	3.46756263287473	0.00569679937773707
2.99366995538799	0.0213447817642277	3.46603530469142	0.030809338773906
2.99212736293498	0.0172772351110883	3.46450797650811	0.0200467621677239
2.99058498298954	0.048617740828847	3.4629806483248	0.00195851507377933
2.98904239053652	0.0282429837670965	3.46145332014149	0.0579988215695872
2.98750001059108	0.00563192543767613	3.45992599195818	0.0293108789531918
2.98595741813807	0.0185037452914919	3.45839866377487	0.00780197380858035
2.98441482568506	0.00395813341088821	3.45687133559156	0.00133397118745783
2.98287244573962	0.032354427710979	3.45534400740825	0.0149657415915092
2.98132985328661	0.00505667657861865	3.45381667922494	0.0119309370322517
2.97978747334117	0.00299567204198088	3.45228935104163	0.0058393475591333
2.97824488088816	0.0110615255589038	3.45076202285832	0.0379457607135032
2.97670250094272	0.0165040827539771	3.44923469467501	0.00733695406190931
2.97515990848971	0.0145615009959327	3.4477073664917	0.0122505907142178
2.97361752854427	0.0204641964259244	3.44618025085058	0.0104589655534494
2.97207493609126	0.0206767458328415	3.44465292266727	0.00682629320659153
2.97053255614582	0.00330743222576105	3.44312559448396	0.0117378254761924
2.9689899636928	0.00277880958889382	3.44159826630065	0.0210120354122281
2.96744737123979	0.014323769616411	3.44007093811734	0.0108859748099675
2.96590499129435	0.0268325212121029	3.43854360993403	0.0170400760222805
2.96436239884134	0.00942553778522597	3.43701628175072	0.0107527401227674
2.9628200188959	0.0315779151131803	3.4354889535674	0.00318405142145971
2.96127742644289	0.043110199505312	3.4339616253841	8.53395747480609E-5
2.95973504649745	3.06980565094956E-4	3.43243429720079	0.0125540711688103
2.95819245404444	0.0192186768468272	3.43090696901747	0.0204810277014011
2.956650074099	0.0166833653818428	3.42937964083416	0.00341992682304874
2.95510748164599	0.024627217841302	3.42785231265085	0.0228583554464721
2.95356488919298	0.0216557771134497	3.42632498446754	0.0422640423830487
2.95202250924754	0.0204755131076267	3.42479765628423	0.0525688907173157
2.95047991679452	0.00466862293842405	3.42327032810092	0.00931944294751802
2.94893753684908	0.0186169320860825	3.42174299991761	0.00733876152848483
2.94739494439607	0.031795490505031	3.4202156717343	0.0377216703186982
2.94585256445063	0.00877075016173273	3.41868834355099	0.0156888413255943
2.94430997199762	0.0140882394429713	3.41716101536768	0.0159345136332522
2.94276759205218	0.0127888965417968	3.41563368718437	0.0118499285823962
2.94122499959917	0.00192982015463374	3.41410635900106	0.0268297723419683
2.93968261965373	0.0206465684261718	3.41257903081775	0.00864322630500763
2.93814002720072	0.0145541031242419	3.41105170263444	0.0269839270723295
2.93659743474771	5.72381949609036E-5	3.40952437445113	0.007176838287966
2.93505505480227	0.0206032222452668	3.40799704626782	0.0243584040488007
2.93351246234926	1.11761048354023E-4	3.40646971808451	0.0367303810222794
2.93197008240381	0.00286128404444463	3.4049423899012	0.00795868443613362
2.9304274899508	0.00710897860106369	3.40341527426008	0.0272781773572086
2.92888511000536	0.00568036912093144	3.40188794607677	0.0125087935233843
2.92734251755235	0.0269292882195044	3.40036061789346	0.00143122709215154
2.92580013760691	0.00898767863251851	3.39883328971015	4.79728436297076E-4
2.9242575451539	0.0145446308445938	3.39730596152684	0.0345075623907905
2.92271495270089	0.0171488667343195	3.39577863334353	0.00909305982965905
2.92117257275545	0.00202344058640481	3.39425130516022	4.57667377975223E-4
2.91962998030244	0.013202918334834	3.39272397697691	0.00448660351041482
2.918087600357	0.023254567997126	3.3911966487936	0.0210808924420507
2.91654500790399	0.00458851079147916	3.38966932061029	0.0192117561584333
2.91500262795855	0.00240213164881686	3.38814199242698	0.0700365770293914
2.91346003550553	0.00894923216963612	3.38661466424367	0.0197822459768505
2.91191765556009	0.010151187778746	3.38508733606036	0.0868686521467023
2.91037506310708	0.00917766835352118	3.38356000787705	0.00180438634932738
2.90883268316164	0.00480512614924384	3.38203267969374	0.00290501397399886
2.90729009070863	0.00392977757469354	3.38050535151043	0.00398931237884328
2.90574749825562	0.00375865731685407	3.37897802332712	0.00326086077596663
2.90420511831018	0.00648062704500112	3.37745069514381	0.0263302502361198
2.90266252585717	0.00407172110207656	3.3759233669605	0.00352895227612014
2.90112014591173	0.00297385535587197	3.37439603877719	0.0210176712319982
2.89957755345872	0.00182847797790364	3.37286871059388	0.0113548256807287
2.89803517351328	0.00115501458825563	3.37134138241057	0.0342659170878325
2.89649258106027	0.0226589204446965	3.36981405422726	0.00921010485788303
2.89495020111482	0.0122001848807612	3.36828672604395	0.0119577202549329
2.89340760866181	0.019192460810991	3.36675939786064	0.00902072003910209
2.8918650162088	0.0140296627516872	3.36523206967733	0.0249243115293902
2.89032263626336	0.00514199825439795	3.36370474149402	0.00488636431673118
2.88878004381035	0.00645660560812889	3.36217741331071	0.0517271194332617
2.88723766386491	0.00211580770647327	3.3606500851274	0.0342926007725539
2.8856950714119	0.00115624353988934	3.35912296948628	0.00109428890765135
2.88415269146646	0.00718118504135647	3.35759564130297	0.0229594835917046
2.88261009901345	0.0153502054807193	3.35606831311966	0.00550572777289133
2.88106771906801	0.00352753854229449	3.35454098493635	0.0242499262482854
2.879525126615	0.00502572477397512	3.35301365675304	0.0732045440356914
2.87798274666955	0.0048652679886874	3.35148632856973	0.00613108200058698
2.87644015421654	0.0204517536831665	3.34995900038642	0.0513332189691464
2.87489756176353	0.0123066908400589	3.34843167220311	0.0160344989778909
2.87335518181809	0.0281172069400566	3.3469043440198	0.0424810349768265
2.87181258936508	0.00305711462539806	3.34537701583649	0.0363990404509425
2.87027020941964	0.0191677573550331	3.34384968765317	0.0267382570947999
2.86872761696663	0.00408231518282201	3.34232235946987	0.0120605407321076
2.86718523702119	0.0116345833866598	3.34079503128655	0.0198969482498235
2.86564264456818	0.0107621579355085	3.33926770310324	0.0123103842079403
2.86410026462274	0.00171531292669617	3.33774037491993	0.0283625327985107
2.86255767216973	0.00134322239378351	3.33621304673662	0.0060214290450958
2.86101507971672	0.00889023209259706	3.33468571855331	0.0457783246732262
2.85947269977127	0.00865035950708241	3.33315839037	0.0145501415044891
2.85793010731826	9.45320900790785E-4	3.33163106218669	0.00991385487149167
2.85638772737282	4.72534237940827E-4	3.33010373400338	0.055627241810539
2.85484513491981	0.00315766154309496	3.32857640582007	0.00594795675883916
2.85330275497437	0.0122051703166864	3.32704907763676	0.0395937946960764
2.85176016252136	0.00411188686610116	3.32552174945345	0.036698406171372
2.85021778257592	0.00204553818574367	3.32399442127014	0.0292173672291726
2.84867519012291	0.00897611088917592	3.32246709308683	0.0518390572501098
2.8471325976699	0.00515843783170672	3.32093976490352	0.031294180365806
2.84559021772446	0.00836550258213955	3.31941243672021	0.00867589852491255
2.84404762527145	9.35602162630125E-4	3.3178851085369	0.0137065751300941
2.84250524532601	0.0146210813841564	3.31635799289578	0.0306952479068103
2.840962652873	8.96962687171583E-4	3.31483066471247	0.0275556563897908
2.83942027292755	0.005062956525418	3.31330333652916	0.0686757459067222
2.83787768047454	0.00902146431174752	3.31177600834585	0.0232633872229988
2.8363353005291	0.0189328711081968	3.31024868016254	0.0623206968064882
2.83479270807609	0.00359914969401983	3.30872135197923	1.88756343604257E-4
2.83325032813065	0.00883020432102042	3.30719402379592	0.0698226195966753
2.83170773567764	1.82304955099537E-4	3.30566669561261	0.0215262556681699
2.83016514322463	0.00400532166561664	3.3041393674293	0.00249413792060682
2.82862276327919	0.00598750449349533	3.30261203924599	0.0598495911380701
2.82708017082618	9.70813526942634E-5	3.30108471106268	0.00229456117682645
2.82553779088074	0.0203647421694341	3.29955738287937	0.00702301353596317
2.82399519842773	0.0200077502430585	3.29803005469606	0.0273829798801482
2.82245281848229	0.00248656996731368	3.29650272651275	0.00740478498730306
2.82091022602927	0.00659902781121692	3.29497539832944	0.0223134517533899
2.81936784608383	1.09510159480769E-4	3.29344807014613	0.0262239121010684
2.81782525363082	0.00543640630170017	3.29192074196282	0.0502332860565263
2.81628266117781	8.1121647744928E-4	3.29039341377951	0.00344251922362891
2.81474028123237	0.00665836189018206	3.2888660855962	0.0272182304717832
2.81319768877936	0.0112642650904801	3.28733875741289	0.0256272281886931
2.81165530883392	0.0106018113752701	3.28581142922958	0.0168416016072855
2.81011271638091	0.0073831240239668	3.28428410104627	0.026650395276463
2.80857033643547	0.0188001026360794	3.28275677286296	0.0545160099026546
2.80702774398246	0.00957739224219961	3.28122944467965	0.0756406734048371
2.80548536403702	0.00216381998875088	3.27970211649634	0.0357815167356484
2.803942771584	0.0257256663701515	3.27817478831303	0.064405416077795
2.80240039163856	0.0207403950491207	3.27664746012972	0.00722528711838435
2.80085779918555	0.0103626208824439	3.27512013194641	0.0299845870630915
2.79931520673254	0.00452230757649491	3.2735928037631	0.0603149886917459
2.7977728267871	0.00443447485670609	3.27206568812198	0.0251738396798559
2.79623023433409	0.00407013015115177	3.27053835993867	0.0706336473834196
2.79468785438865	0.0101124896713226	3.26901103175536	0.0678648534121502
2.79314526193564	0.00572575112396128	3.26748370357205	0.0374490828502939
2.7916028819902	0.0125404950677506	3.26595637538874	0.0341180621571363
2.79006028953719	0.00507584543846	3.26442904720543	0.0224469223002241
2.78851790959175	5.7728968097838E-4	3.26290171902212	0.0337958165733776
2.78697531713874	0.0127083243809585	3.26137439083881	0.0687402838242451
2.78543272468572	0.00567210736034659	3.2598470626555	0.0293630286770043
2.78389034474028	0.0290935370090376	3.25831973447219	0.0405918484041024
2.78234775228727	0.0149850276818735	3.25679240628888	0.0807598446998104
2.78080537234183	0.00681974337796809	3.25526507810557	0.0051910071720491
2.77926277988882	0.00484895312201691	3.25373774992226	0.0363491721398707
2.77772039994338	0.0276102297090428	3.25221042173894	0.0805415863997082
2.77617780749037	0.00521154564200332	3.25068309355564	0.0880077114058825
2.77463542754493	1.3986276627358E-5	3.24915576537232	0.0470616932689839
2.77309283509192	0.0166031037004776	3.24762843718901	0.0608583223987759
2.77155045514648	0.00505048835289928	3.2461011090057	0.103379697211175
2.77000786269347	0.0132195257291544	3.24457378082239	0.0835950298340793
2.76846527024046	0.017857013169008	3.24304645263908	0.087121393088814
2.76692289029502	0.0199212151609114	3.24151912445577	0.101065928074392
2.765380297842	0.00613854322017788	3.23999179627246	0.0801984870689402
2.76383791789656	7.8232552524203E-4	3.23846446808915	0.0361618367934925
2.76229532544355	0.0626596866965785	3.23693713990584	0.137206319286353
2.76075294549811	0.0103627544065472	3.23540981172253	0.14506732159502
2.7592103530451	0.019336920282869	3.23388248353922	0.0651484593397291
2.75766797309966	0.00132335829565938	3.23235515535591	0.052140965271624
2.75612538064665	0.0278884956010214	3.2308278271726	0.055965012215723
2.75458278819364	0.00295937115653165	3.22930071153148	0.15182881053602
2.7530404082482	0.00587548748012414	3.22777338334817	0.0349722114979241
2.75149781579519	0.00973443591544527	3.22624605516486	0.0606327126075957
2.74995543584975	0.00914964347491319	3.22471872698155	0.0819806538282087
2.74841284339673	6.98082103395146E-4	3.22319139879824	0.0677844838970577
2.74687046345129	0.00707740106288217	3.22166407061493	0.11239888120848
2.74532787099828	0.0014982101963438	3.22013674243162	0.158935336823415
2.74378549105284	0.00697123214565085	3.21860941424831	0.107745482785329
2.74224289859983	0.0050800388065618	3.217082086065	0.135822294638242
2.74070051865439	0.0293032246531536	3.21555475788169	0.117626001261173
2.73915792620138	0.0365328062814738	3.21402742969838	0.153163559073994
2.73761533374837	0.00515592719375986	3.21250010151507	0.0826853731575707
2.73607295380293	0.0137384586874399	3.21097277333176	0.0962775189734789
2.73453036134992	0.00959543414176591	3.20944544514845	0.089734010674193
2.73298798140448	0.00261153559467988	3.20791811696514	0.097003070522216
2.73144538895147	0.021793395882865	3.20639078878183	0.248999472644911
2.72990300900603	0.0026220989516338	3.20486346059852	0.164132311861563
2.72836041655301	0.00233741065973209	3.20333613241521	0.21783570458782
2.72681803660757	0.0084142786124129	3.2018088042319	0.165290130671723
2.72527544415456	6.5273284918515E-4	3.20028147604859	0.136669432373081
2.72373285170155	0.00877068149556453	3.19875414786528	0.158686063539688
2.72219047175611	0.0180342134723149	3.19722681968197	0.496819746119328
2.7206478793031	0.0100579870836916	3.19569949149866	0.0965931301662474
2.71910549935766	0.0145649451420883	3.19417216331535	0.297464218116377
2.71756290690465	0.00276380940986111	3.19264483513204	0.331310326500362
2.71602052695921	0.00557382426380817	3.19111750694873	0.392691317687989
2.7144779345062	0.00774035054094471	3.18959017876542	0.178741010323503
2.71293555456076	0.00103265559805564	3.18806285058211	0.401272122662188
2.71139296210774	0.00276613298764195	3.18653573494099	0.377125488901652
2.7098505821623	0.0300985976603658	3.18500840675768	0.288969886143841
2.70830798970929	0.00787735975800794	3.18348107857437	0.528027220344437
2.70676539725628	0.0218368457375378	3.18195375039106	0.255342463532269
2.70522301731084	0.00177201430312477	3.18042642220775	0.294460515831999
2.70368042485783	0.00100305901119602	3.17889909402444	0.35191686594786
2.70213804491239	2.01339632964901E-5	3.17737176584113	0.604699923364174
2.70059545245938	0.00268206655070457	3.17584443765782	0.550616198682109
2.69905307251394	8.8807275151512E-4	3.17431710947451	0.526059928975525
2.69751048006093	0.00654651683292008	3.1727897812912	0.71943719834551
2.69596810011549	0.00268849488228416	3.17126245310789	0.655566494251059
2.69442550766248	0.010514313626924	3.16973512492458	0.715205631918799
2.69288291520946	0.020212004605543	3.16820779674127	0.702459433038458
2.69134053526402	0.0108888403835984	3.16668046855796	0.845456631178651
2.68979794281101	0.0184841478803816	3.16515314037465	0.729723709111384
2.68825556286557	0.0128063240544329	3.16362581219134	0.763305925239628
2.68671297041256	0.00190581582391267	3.16209848400803	0.822713451231516
2.68517059046712	0.00349503771084688	3.16057115582472	1.29765315814985
2.68362799801411	0.0154327122596471	3.1590438276414	1.52569562071498
2.68208561806867	0.0102813993793887	3.15751649945809	1.3969799364728
2.68054302561566	0.0347012077530138	3.15598917127478	1.70515611933435
2.67900064567022	0.0246747648627821	3.15446184309147	1.41910908856752
2.67745805321721	0.0106038273221705	3.15293451490816	1.61220824962818
2.6759154607642	0.0309237348069924	3.15140718672485	1.34022149814558
2.67437308081875	0.0014828395090534	3.14987985854154	1.45069182186551
2.67283048836574	5.82752454902775E-6	3.14835253035823	1.26442340385551
2.6712881084203	0.00336163127329042	3.14682520217492	1.51987070740819
2.66974551596729	0.0058627505457611	3.14529787399161	1.5236625601517
2.66820313602185	0.0126198575290039	3.1437705458083	1.32144657138142
2.66666054356884	0.00341644391210019	3.14224343016718	1.17259770379063
2.6651181636234	0.00874746047749392	3.14071610198387	1.00501687525356
2.66357557117039	0.00500479592506143	3.13918877380056	1.34226127963158
2.66203297871738	0.00770616660506074	3.13766144561725	1.20610162650611
2.66049059877194	0.00153563450197762	3.13613411743394	0.814990399562609
2.65894800631893	0.0068951481322786	3.13460678925063	1.05324539134868
2.65740562637349	0.0213035176904836	3.13307946106732	1.07772158027281
2.65586303392047	0.0109276656943053	3.13155213288401	1.0068212132814
2.65432065397503	0.0265337027951571	3.1300248047007	1.21945648600113
2.65277806152202	0.0175474535311113	3.12849747651739	1.13214018503043
2.65123568157658	0.0143711266750622	3.12697014833408	0.993213319579374
2.64969308912357	0.0141785607719464	3.12544282015077	0.764858068912962
2.64815070917813	0.00696790222605736	3.12391549196746	0.454640991920813
2.64660811672512	0.00287941517882987	3.12238816378415	0.60929531940905
2.64506552427211	0.00510403133961928	3.12086083560084	0.704630075497498
2.64352314432667	0.0314680741427275	3.11933350741753	0.747558634106577
2.64198055187366	0.00256678467225911	3.11780617923422	0.464706914908255
2.64043817192822	0.0147606871458707	3.11627885105091	0.470330656835746
2.63889557947521	0.00587944145106181	3.1147515228676	0.489545757831132
2.63735319952976	0.00167914640086028	3.11322419468429	0.363425431886961
2.63581060707675	0.00986431365246842	3.11169686650098	0.356444764625167
2.63426822713131	0.00990207953181147	3.11016953831767	0.463305086851459
2.6327256346783	0.024370271723512	3.10864221013436	0.233805720318326
2.63118304222529	0.0304579666739875	3.10711488195105	0.23967458968033
2.62964066227985	0.0236281584919418	3.10558755376774	0.201420940491097
2.62809806982684	0.00175353554542524	3.10406022558443	0.0728840935064053
2.6265556898814	0.00505225802395229	3.10253289740112	0.176739551528468
2.62501309742839	0.0164766697082954	3.10100556921781	0.0101528343723908
2.62347071748295	5.99208091679462E-4	3.09947845357669	0.122593855980973
2.62192812502994	0.0107562707834062	3.09795112539338	0.106095025741624
2.6203857450845	0.00789025152466228	3.09642379721007	0.10253061975139
2.61884315263148	0.00805976686442753	3.09489646902676	0.383271011383593
2.61730056017847	0.00606373706291619	3.09336914084345	0.605479127881008
2.61575818023303	0.0149223604935766	3.09184181266014	0.373972780419832
2.61421558778002	0.00772469482748406	3.09031448447683	0.207391005099091
2.61267320783458	0.0301163119316867	3.08878715629352	0.3536420020608
2.61113061538157	0.00101616731811052	3.08725982811021	0.191928424993362
2.60958823543613	0.0442658675898436	3.0857324999269	0.196095389857914
2.60804564298312	0.00815812699230263	3.08420517174359	0.101589929219993
2.60650326303768	0.00999681219378906	3.08267784356028	0.0556724423650537
2.60496067058467	0.0643574110931907	3.08115051537697	0.0821640717546963
2.60341829063923	0.0244789591299797	3.07962318719366	0.0364274531428159
2.60187569818622	0.0157097665702903	3.07809585901035	0.0697705246284548
2.6003331057332	0.0432595396209105	3.07656853082704	0.0436558068695456
2.59879072578776	0.0433653026862055	3.07504120264373	0.0510337870614401
2.59724813333475	0.00789810526257694	3.07351387446042	0.0376259195258914
2.59570575338931	0.0326122546115784	3.07198654627711	0.0102154840393116
2.5941631609363	0.00607881907637009	3.0704592180938	0.0300503799163959
2.59262078099086	0.0303350559807281	3.06893188991048	0.046290621762943
2.59107818853785	0.0289335054623053	3.06740456172717	0.114102986944872
2.58953580859241	0.0224654184511927	3.06587723354386	0.0188319942839168
2.5879932161394	0.0104168110223398	3.06434990536055	0.0917600724758272
2.58645062368639	0.0208545213922674	3.06282257717724	0.485293537156566
2.58490824374095	0.0108260854948572	3.06129524899393	0.710811873405368
2.58336565128794	0.00345952279306013	3.05976792081062	0.745364696378556
2.58182327134249	0.0087079725929111	3.05824059262731	1.54094427006438
2.58028067888948	0.00397409375710722	3.056713264444	1.09016104447876
2.57873829894404	0.00999651436401509	3.05518614880288	0.831991581240237
2.57719570649103	0.001656517946768	3.05365882061957	0.681450294666299
2.57565332654559	0.0227029155966402	3.05213149243626	0.298183467259829
2.57411073409258	0.0256151282212138	3.05060416425295	0.37908970771283
2.57256835414714	0.00278708592637581	3.04907683606964	0.284974171648694
2.57102576169413	0.00596187111939814	3.04754950788633	0.133235890948396
2.56948316924112	0.00893821523932319	3.04602217970302	0.14222425753471
2.56794078929568	0.0554139153157229	3.04449485151971	0.11548406857122
2.56639819684267	0.00594659823268304	3.0429675233364	0.0816983889802358
2.56485581689723	0.0049427256768416	3.04144019515309	0.00707128892750191
2.56331322444421	0.012572607034006	3.03991286696978	0.157777707056245
2.56177084449877	2.2790788988528E-4	3.03838553878647	0.324045639642379
2.56022825204576	2.13011326659394E-4	3.03685821060316	0.465418399733111
2.55868587210032	0.00767945309388973	3.03533088241985	0.32964407192701
2.55714327964731	0.0173682736751936	3.03380355423654	0.456557464313301
2.5556006871943	0.00909119380880254	3.03227622605323	0.131365945605783
2.55405830724886	0.0246599340930362	3.03074889786992	0.23852785920027
2.55251571479585	0.00636951813522828	3.02922156968661	0.0923484676568766
2.55097333485041	0.0238033581941706	3.0276942415033	0.141409423053195
2.5494307423974	0.0343156916347694	3.02616691331999	0.0779779523541193
2.54788836245196	0.00206344118895653	3.02463958513668	0.208002445574337
2.54634576999895	0.00206279558346853	3.02311225695337	0.0169194331090631
2.5448033900535	0.0043178053652802	3.02158492877006	0.0945920949300495
2.54326079760049	0.00955594458982316	3.02005760058675	0.0565809443562104
2.54171841765505	0.0141722396909024	3.01853027240344	0.0157146391030016
2.54017582520204	0.00106264275671249	3.01700294422013	0.0543813538509179
2.53863323274903	0.0467073880361385	3.01547561603682	0.0111144341432164
2.53709085280359	0.00594933371266936	3.01394828785351	0.0493374710016328
2.53554826035058	0.0114236440954842	3.01242117221239	0.0747234652688576
2.53400588040514	0.00886767929631178	3.01089384402908	0.00757450699220746
2.53246328795213	0.0081250604234052	3.00936651584577	0.113293498299397
2.53092090800669	0.00664657785148294	3.00783918766246	0.05598662531589
2.52937831555368	0.0298328935650135	3.00631185947915	0.0111147045155473
2.52783593560824	0.0062499414811607	3.00478453129584	0.0868394743334381
2.52629334315522	0.00928270053334591	3.00325720311253	0.137155165569536
2.52475075070221	0.0233388380011359	3.00172987492922	0.0954175458515146
2.52320837075677	0.0130194152430525	3.00020254674591	0.339067166554907
2.52166577830376	0.00323656295919442	2.9986752185626	0.351435488397498
2.52012339835832	0.00137484593981057	2.99714789037929	0.100426338180822
2.51858080590531	0.0018057244464384	2.99562056219598	0.0919462852543432
2.51703842595987	0.013318890422875	2.99409323401267	0.368974057503314
2.51549583350686	0.0147951896619596	2.99256590582936	0.187981038986877
2.51395345356142	0.0334029332439427	2.99103857764605	0.257507657125072
2.51241086110841	0.0192193572467843	2.98951124946274	0.103935715326011
2.51086848116297	0.0663484084395886	2.98798392127943	0.149441892537892
2.50932588870996	0.0738054332745876	2.98645659309612	0.129371051834227
2.50778329625694	0.00320447266151885	2.98492926491281	0.171066585033802
2.5062409163115	0.0714585010436734	2.9834019367295	0.0611151867062433
2.50469832385849	0.0109447407536027	2.98187460854619	0.129230347735495
2.50315594391305	0.0195150581233704	2.98034728036288	0.205931216038845
2.50161335146004	0.0380555422849489	2.97881995217957	0.120867765149272
2.5000709715146	0.0519399175269442	2.97729262399625	0.106817822532552
2.49852837906159	0.0743078470332678	2.97576529581294	0.262489816925238
2.49698599911615	0.0659784748880387	2.97423796762963	0.0900876763392732
2.49544340666314	0.141846934001722	2.97271063944632	0.231272364118309
2.49390081421013	0.0656544575043815	2.97118331126301	0.0793673949944343
2.49235843426469	0.069217024618767	2.9696559830797	0.174050305439874
2.49081584181168	0.103271040007428	2.96812886743858	0.0257579883439301
2.48927346186623	0.446622696030196	2.96660153925527	0.181555906714457
2.48773086941322	1.094623984479	2.96507421107196	0.115340432702452
2.48464589701477	1.094623984479	2.96354688288865	0.119130138654518
2.48310351706933	0.446622696030196	2.96201955470534	0.259650397245592
2.48156092461632	0.103271040007428	2.96049222652203	0.194413698563422
2.48001854467088	0.069217024618767	2.95896489833872	0.121979821284278
2.47847595221787	0.0656544575043814	2.95743757015541	0.10137585821632
2.47693335976486	0.141846934001722	2.9559102419721	0.223225978512638
2.47539097981942	0.0659784748880386	2.95438291378879	0.125943967500431
2.47384838736641	0.0743078470332678	2.95285558560548	0.101310052942684
2.47230600742096	0.0519399175269442	2.95132825742217	0.211916470022632
2.47076341496795	0.0380555422849489	2.94980092923886	0.0160354229013993
2.46922103502251	0.0195150581233704	2.94827360105555	0.0918995302859897
2.4676784425695	0.0109447407536026	2.94674627287224	0.0122723981406148
2.46613606262406	0.0714585010436733	2.94521894468893	0.105236303493212
2.46459347017105	0.00320447266151883	2.94369161650562	0.0818330227481003
2.46305087771804	0.0738054332745875	2.94216428832231	0.14874807620795
2.4615084977726	0.0663484084395886	2.940636960139	0.0807714490858244
2.45996590531959	0.0192193572467844	2.93910963195569	0.0762717255303978
2.45842352537415	0.0334029332439427	2.93758230377238	0.187522405845755
2.45688093292114	0.0147951896619595	2.93605497558907	0.179350677336134
2.4553385529757	0.013318890422875	2.93452764740576	0.301293010965716
2.45379596052268	0.0018057244464384	2.93147299103914	0.301293010965716
[truncated: 3,997 more rows]
