# Supplementary material for: High-resolution spectroscopy of single nuclear spins via sequential weak measurements
Source: Nat Commun. 2019 Feb 5;10:594. doi: 10.1038/s41467-019-08544-z (PMC6363762; doi:10.1038/s41467-019-08544-z)
Supplement: Supplementary file 3 — Source Data [file 41467_2019_8544_MOESM3_ESM.zip › SI/FigS7/Fig7Sc.txt]

5.68550580171418	0.819606128150583	5.26040671101216	0.277995338178159
5.68405930367731	0.153416557631066	5.25751355742629	0.0311478344368835
5.68261280564044	0.330543850114318	5.25462100771302	0.0607682053559695
5.68116570363779	0.0478101380901643	5.25172785412716	0.0979734417284108
5.67971920560092	0.061421975614518	5.24883530441388	0.0782105198126214
5.67827270756406	0.145746326420259	5.24594215082802	0.0943969811769132
5.67682560556141	0.0566743934266441	5.24304899724215	0.0855063587975618
5.67537910752454	0.0822855504971973	5.24015644752888	0.0633529545476306
5.67393260948767	0.0890408337703023	5.23726329394302	0.160790957590864
5.67248550748503	0.12937590277158	5.23437014035715	0.0574571692598216
5.67103900944816	0.0838966919761915	5.23147759064388	0.0629602444161744
5.66959251141129	0.0929737289262269	5.22858443705801	0.116968794537094
5.66814540940864	0.119058757580065	5.22569128347215	0.0313554232265114
5.66669891137177	0.0924079192334116	5.22279873375887	0.0893509519760301
5.66525241333491	0.154652470920724	5.21990558017301	0.0427026770175863
5.66380531133226	0.122967434940685	5.21701242658714	0.0263027990135122
5.66235881329539	0.131092159909568	5.21411987687387	0.0565037059008857
5.66091231525852	0.143687451258708	5.21122672328801	0.0795798220389113
5.65946581722165	0.14893452160216	5.20833417357473	0.0315209987842727
5.65801871521901	0.0658703763097539	5.20544101998887	0.0591347653625516
5.65657221718214	0.143615009192172	5.202547866403	0.0413452999109621
5.65512571914527	0.188400994401691	5.19965531668973	0.0950581204966304
5.65367861714263	0.157813594690875	5.19676216310387	0.0541757219692917
5.65223211910576	0.152969383821906	5.193869009518	0.0257805503041452
5.65078562106889	0.228387112752388	5.19097645980473	0.0399685539461027
5.64933851906624	0.249887543906298	5.18808330621886	0.0153719887639519
5.64789202102937	0.292875782306832	5.185190152633	0.0649128406441473
5.64644552299251	0.146344363967339	5.18229760291972	0.07331318978047
5.64499842098986	0.246517849685309	5.17940444933386	0.0463344129538362
5.64355192295299	0.0813328432797685	5.17651129574799	0.0489963748453564
5.64210542491612	0.209074720215041	5.17361874603472	0.0386173293317211
5.64065832291348	0.137382175575274	5.17072559244886	0.00463374436733942
5.63921182487661	0.0806147923925866	5.16783304273558	0.0633479237715037
5.63776532683974	0.078293953538225	5.16493988914972	0.0518250878907658
5.63631822483709	0.0377058611869081	5.16204673556385	0.0363601878140412
5.63487172680023	0.0803514701895974	5.15915418585058	0.0788878506717186
5.63342522876336	0.0146110667520384	5.15626103226472	0.0365990926654459
5.63197812676071	0.0015018815485795	5.15336787867885	0.0269602580034911
5.63053162872384	0.0328760549926852	5.15047502702928	0.0443537830647968
5.62908513068697	0.0224293437046474	5.14758217537971	0.0493038710417664
5.62763802868433	0.0846863248878194	5.14468932373014	0.0361866530907173
5.62619153064746	0.0525234006006467	5.14179647208057	0.0447602238890622
5.62474503261059	0.0840979863010623	5.13890331849471	0.0325595623747072
5.62329793060795	0.117236709031103	5.13601046684514	0.0262122254552927
5.62185143257108	0.146680839257183	5.13311761519557	0.0440501301388467
5.62040493453421	0.0542620520017655	5.13022446160971	0.0675908261392488
5.61895843649734	0.227611343274488	5.12733160996014	0.0304696789602849
5.61751133449469	0.218756305597863	5.12443875831057	0.088603907619296
5.61606483645783	0.19862296471784	5.1215456047247	0.0689572062231839
5.61461833842096	0.287229686344512	5.11865275307514	0.0748155521447521
5.61317123641831	0.312114463311391	5.11575990142557	0.0862654576858748
5.61172473838144	0.294444499954349	5.112867049776	0.026535741409654
5.61027824034457	0.478524376362853	5.10997389619013	0.0196055060153151
5.60883113834193	0.289577897541818	5.10708104454056	0.0459179156613764
5.60738464030506	0.553047853385797	5.10418819289099	0.0738287611779248
5.60593814226819	0.0876800751834089	5.10129503930513	0.0206544300569183
5.60449104026555	0.0174679781694455	5.09840218765556	0.0418742902261237
5.60304454222868	0.00467138072381467	5.09550933600599	0.00161782251238363
5.60159804419181	0.125024853482813	5.09261648435642	0.0324534470586969
5.60015094218916	0.104023108415367	5.08972333077056	0.0613838463577116
5.59870444415229	0.165617633131877	5.08683047912099	0.0407271414873446
5.59725794611543	0.265467152519733	5.08393762747142	0.0399217258689403
5.59581084411278	0.454424281211808	5.08104447388556	0.0462274143937505
5.59436434607591	0.620013766923485	5.07815162223599	0.0137292963113662
5.59291784803904	0.720922965833834	5.07525877058642	0.0680915013019538
5.5914707460364	0.517160789164761	5.07236591893685	0.0441389910922184
5.59002424799953	0.849972479374059	5.06947276535098	0.0811698572877935
5.58857774996266	0.866650223308595	5.06657991370141	0.106945856796994
5.58713064796001	0.87155330988591	5.06368706205185	0.0287361650860874
5.58568414992315	0.839167169173869	5.06079390846598	0.00963068437013463
5.58423765188628	0.666896324948021	5.05790105681641	0.0451371656062136
5.58279054988363	0.141982102577281	5.05500820516684	0.0289325941291227
5.58134405184676	0.0443122032795517	5.05211535351727	0.0147571477320063
5.57989755380989	0.0401609683918184	5.04922219993141	0.00392142306421422
5.57845105577303	0.020457027868373	5.04632934828184	0.0489060799510966
5.57700395377038	0.0227038669908153	5.04343649663227	0.0303469985766782
5.57555745573351	0.0443615396517915	5.04054334304641	0.0395257280494276
5.57411095769664	0.0838466219119353	5.03765049139684	0.0302260294559504
5.572663855694	0.0358320087386118	5.03475763974727	0.0549877359855025
5.57121735765713	0.0695584543924659	5.0318647880977	0.0473484084147677
5.56977085962026	0.171528030914432	5.02897163451183	0.0613572425861601
5.56832375761761	0.114342058718857	5.02607878286226	0.0195544853018401
5.56687725958075	0.0811787651423776	5.0231859312127	0.049728757644616
5.56543076154388	0.131097398391968	5.02029277762683	0.0191396598870685
5.56398365954123	0.226771593037678	5.01739992597726	0.0209299566492372
5.56253716150436	0.0996987936447312	5.01450707432769	0.0237015595274298
5.56109066346749	0.163873453147281	5.01161422267812	0.0589032641163332
5.55964356146485	0.196715154154032	5.00872106909226	0.0259714716303973
5.55819706342798	0.386525015324424	5.00582821744269	0.0473401642565011
5.55675056539111	0.286027290992832	5.00293536579312	0.0545410297350869
5.55530346338846	0.578936818481101	5.00004221220726	0.0106222090266304
5.5538569653516	0.626736252929872	4.99714936055769	0.0113822298778532
5.55241046731473	0.639087590859198	4.99425650890812	0.0225598205632546
5.55096336531208	0.31582502290067	4.99136365725855	0.0319340622046481
5.54951686727521	0.267344433208025	4.98847050367268	0.0403816138815032
5.54807036923834	0.11383636374399	4.98557765202312	0.0292446462366041
5.5466232672357	0.00983623676573573	4.98268480037355	0.0126203045779955
5.54517676919883	0.207402567808567	4.97979164678768	0.0213434990296707
5.54373027116196	0.0575873302904504	4.97689879513811	0.0332451815768415
5.54228316915932	0.151500331577794	4.97400594348854	0.0454460414748443
5.54083667112245	0.248527753247425	4.97111309183897	0.0159458108341327
5.53939017308558	0.328582900856481	4.96821993825311	0.0427102402304527
5.53794367504871	0.344633756266089	4.96532708660354	0.0344211465484672
5.53649657304606	0.335076550884494	4.96243423495397	0.0307246181665387
5.5350500750092	0.513699475343903	4.95954108136811	0.0579413556244141
5.53360357697233	0.316426641969753	4.95664822971854	0.0149973963441653
5.53215647496968	0.552115349509315	4.95375537806897	0.0355305085140484
5.53070997693281	0.566973236897105	4.9508625264194	0.0506626841039999
5.52926347889595	0.473456442620303	4.94796937283353	0.0114933531295155
5.5278163768933	0.586045741540095	4.94507652118397	0.0220991412859037
5.52636987885643	0.646743681421643	4.9421836695344	0.00629869352556526
5.52492338081956	0.818848024122088	4.93929051594853	0.0239026459778373
5.52347627881692	0.641676957353359	4.93639766429896	0.0645749036300172
5.52202978078005	0.865685045878759	4.93350481264939	0.0585425658576132
5.52058328274318	0.716655126868077	4.93061196099982	0.0571520542966629
5.51913618074053	0.545193000682413	4.92771880741396	0.0291066868178921
5.51768968270366	1.11235207961353	4.92482595576439	0.0541555697625773
5.5162431846668	0.992581520443048	4.92193310411482	0.0254635020377046
5.51479608266415	0.873074052557219	4.91903995052896	0.0585706580718617
5.51334958462728	1.0058077702247	4.91614709887939	0.0668884960111952
5.51190308659041	0.800013675293887	4.91325424722982	0.0293729698341592
5.51045598458777	0.983960623108158	4.91036139558025	0.04728249974892
5.5090094865509	0.676240878902806	4.90746824199439	0.038695137592073
5.50756298851403	0.737148212735823	4.90457539034482	0.04775772693923
5.50611588651138	0.892678649557874	4.90168253869525	0.027686609247312
5.50466938847452	0.770934275952793	4.89878938510938	0.0525783475604518
5.50322289043765	0.754312466174973	4.89589653345981	0.0839484361115803
5.501775788435	0.788394520920783	4.89300368181024	0.0311463568471141
5.50032929039813	0.600899808184302	4.89011083016068	0.0336144740228319
5.49888279236126	0.696072296142366	4.88721767657481	0.0443794484521838
5.4974362943244	0.637456520153841	4.88432482492524	0.0407477284602907
5.49598919232175	0.72132705841754	4.88143197327567	0.0336374869656665
5.49454269428488	0.732506408322419	4.87853881968981	0.0527748863655484
5.49309619624801	0.645997224150138	4.87564596804024	0.0376527000175009
5.49164909424537	0.556335499595966	4.87275311639067	0.0187406897403473
5.4902025962085	0.663192753705951	4.8698602647411	0.0310557384157899
5.48875609817163	0.867780609645875	4.86696711115524	0.0401250665127445
5.48730899616898	0.737156909352539	4.86407425950567	0.07158606624254
5.48586249813212	0.637918338452983	4.8611814078561	0.0324154581475365
5.48441600009525	0.797757579135274	4.85828825427023	0.0182635478484849
5.4829688980926	0.889504752026798	4.85539540262066	0.0203096953938227
5.48152240005573	0.570946506416479	4.85250255097109	0.00859344825803454
5.48007590201886	0.66889370930741	4.84960969932153	0.0930345692503127
5.47862880001622	0.834756500824268	4.84671654573566	0.0116261130113134
5.47718230197935	0.542725408173489	4.84382369408609	0.0263490053006833
5.47573580394248	0.619314798814166	4.84093084243652	0.0293516890766333
5.47428870193984	0.671059679133453	4.83803768885066	0.0401923464669333
5.47284220390297	0.352420167677685	4.83514483720109	0.0631620333143233
5.4713957058661	0.334071258226748	4.83225198555152	0.0403540817202401
5.46994860386345	0.380150163265088	4.82935913390195	0.0208639981011015
5.46850210582658	0.336327486521098	4.82646598031609	0.0456804219579266
5.46705560778972	0.389687443889979	4.82357312866652	0.100505244464986
5.46560850578707	0.413504549606868	4.82068027701695	0.0391653085133031
5.4641620077502	0.414255718765494	4.81778712343108	0.102393470693147
5.46271550971333	0.367237605346786	4.81489427178151	0.0732504474580688
5.46126840771069	0.404854970509083	4.81200142013195	0.0580322809705372
5.45982190967382	0.319437871791039	4.80910856848238	0.0641752162637717
5.45837541163695	0.318204179841051	4.80621541489651	0.0897826972546152
5.45692891360008	0.415027225961906	4.80332256324694	0.14948258445844
5.45548181159744	0.370377671654913	4.80042971159737	0.1362124286114
5.45403531356057	0.430250161968041	4.79753655801151	0.0969101964483453
5.4525888155237	0.346142662879976	4.79464370636194	0.078873753459542
5.45114171352105	0.426295224066676	4.79175085471237	0.088784752929575
5.44969521548418	0.340472976621988	4.7888580030628	0.0535060646519806
5.44824871744732	0.412205140357227	4.78596484947694	0.0257954204724992
5.44680161544467	0.222305344534535	4.78307199782737	0.0141835965761585
5.4453551174078	0.355995150901734	4.7801791461778	0.025098808882107
5.44390861937093	0.331911004423412	4.77728599259193	0.0415041223063304
5.44246151736829	0.175967189995521	4.77439314094237	0.0372201740508249
5.44101501933142	0.119890955684937	4.7715002892928	0.0297097530115702
5.43956852129455	0.104179518702175	4.76860743764323	0.115952945380157
5.4381214192919	0.112039475795237	4.76571428405736	0.193864519517579
5.43667492125504	0.172444341068975	4.76282143240779	0.340274401619786
5.43522842321817	0.32021496057741	4.75992858075823	0.0496630256572871
5.43378132121552	0.127518316784237	4.75703542717236	0.0281070522335633
5.43233482317865	0.201918116965982	4.75414257552279	0.0766723229709616
5.43088832514178	0.196322053719941	4.75124972387322	0.110960219507347
5.42944122313914	0.284087142792528	4.74835687222365	0.288132615239343
5.42799472510227	0.162014473250352	4.74546371863779	0.316415177491122
5.4265482270654	0.196808906681817	4.74257086698822	0.666060356954864
5.42510112506275	0.163946767001391	4.73967801533865	0.226510092920864
5.42365462702589	0.11367711280532	4.73678486175278	0.048269674034491
5.42220812898902	0.100589408308971	4.73389201010322	0.00766624855953302
5.42076102698637	0.193039443773443	4.73099915845365	0.00152636973394702
5.4193145289495	0.119969226038397	4.72810630680408	0.00221163626785885
5.41786803091264	0.0785455549522986	4.72521315321821	0.0289025972080721
5.41642092890999	0.214521616987924	4.72232030156864	0.0330125404689699
5.41497443087312	0.158860559887505	4.71942744991907	0.0424296890963359
5.41352793283625	0.180631897465707	4.71653429633321	0.0468135840750432
5.41208143479938	0.295735274417762	4.71364144468364	0.0747632470078691
5.41063433279674	0.059581405654572	4.71074859303407	0.129591482053151
5.40918783475987	0.0636614705655414	4.7078557413845	0.159701385884614
5.407741336723	0.0591687543441903	4.70496258779864	0.0219293282433225
5.40629423472035	0.101818159878608	4.70206973614907	0.0181029867105792
5.40484773668349	0.0820146103130232	4.6991768844995	0.044626147180437
5.40340123864662	0.0889184709676883	4.69628373091364	0.0775422786283335
5.40195413664397	0.0890615331626706	4.69339087926407	0.0841481244084541
5.4005076386071	0.198108577427182	4.6904980276145	0.106325350702336
5.39906114057024	0.0635355795948061	4.68760517596493	0.157855627004862
5.39761403856759	0.0781492678071913	4.68471202237906	0.166351435807616
5.39616754053072	0.0790062286204952	4.68181917072949	0.223651303427991
5.39472104249385	0.0365716260486158	4.67892631907993	0.317305668686951
5.39327394049121	0.0529227024648128	4.67603316549406	0.211664958774499
5.39182744245434	0.0539663422563446	4.67314031384449	0.249424868452499
5.39038094441747	0.0737673376423597	4.67024746219492	0.19362828837519
5.38893384241482	0.0815850689260394	4.66735461054535	0.238118741528945
5.38748734437795	0.0796133519311691	4.66446145695949	0.175966361372638
5.38604084634109	0.0506105709149587	4.66156860530992	0.231717694689172
5.38459374433844	0.0582484067267672	4.65867575366035	0.172667247783882
5.38314724630157	0.00908160230212811	4.65578260007449	0.151781140768962
5.3817007482647	0.038745997071388	4.65288974842492	0.0981222277929195
5.38025364626206	0.0158221452563756	4.64999689677535	0.162837087469489
5.37880714822519	0.0397429065788967	4.64710404512578	0.221608156467076
5.37736065018832	0.0724770676412086	4.64421089153991	0.150022257264644
5.37591354818567	0.114719091193063	4.64131803989035	0.224899882065453
5.37446705014881	0.0789039342742499	4.63842518824078	0.0956246361117252
5.37302055211194	0.0494397817944267	4.63553203465491	0.134387798721674
5.37157405407507	0.0447969267122868	4.63263918300534	0.118679265332705
5.37012695207242	0.0348640629044215	4.62974633135577	0.0963257486871103
5.36868045403555	0.102833477194923	4.6268534797062	0.141782713789195
5.36723395599869	0.0460098971644144	4.62396032612034	0.15243872590051
5.36578685399604	0.0694357267953267	4.62106747447077	0.145503417014833
5.36434035595917	0.0677447248478175	4.6181746228212	0.114389208516477
5.3628938579223	0.0736600613557877	4.61528146923534	0.0740376166641808
5.36144675591966	0.0504703774265219	4.61238861758577	0.14357063619652
5.36000025788279	0.0408878803911849	4.6094957659362	0.11442692393508
5.35855375984592	0.0675775655012617	4.60660291428663	0.0780191266854832
5.35710665784327	0.0604506322811335	4.60370976070076	0.0521172593442577
5.35566015980641	0.017030344263545	4.6008169090512	0.0628176873302858
5.35421366176954	0.0612085443338973	4.59792405740163	0.0551311601308799
5.35276655976689	0.0620039526225898	4.59503090381576	0.0419453610071522
5.35132006173002	0.0123656681268802	4.59213805216619	0.0431933118179732
5.34987356369315	0.0204356877287177	4.58924520051662	0.0753612192801912
5.34842646169051	0.0445347358232048	4.58635204693076	0.0197910941077382
5.34697996365364	0.0203825847257631	4.58345919528119	0.0552753362041333
5.34553346561677	0.067096423562968	4.58056634363162	0.0244660343753032
5.34408636361413	0.111331745173855	4.57767349198205	0.0341003992329878
5.34263986557726	0.0462657150546288	4.57478033839619	0.0376791886505516
5.34119336754039	0.0523547026646852	4.57188748674662	0.0392185276810355
5.33974626553774	0.0218063911887528	4.56899463509705	0.0183059942048468
5.33829976750087	0.0268125142484391	4.56610148151118	0.00708582067852314
5.33685326946401	0.0464319030249071	4.56320862986162	0.032068184078154
5.33540616746136	0.0190127019981526	4.56031577821205	0.0228096666058226
5.33395966942449	0.0708518571044718	4.55742292656248	0.0353760652934848
5.33251317138762	0.0307317507364194	4.55452977297661	0.0329330610099041
5.33106667335075	0.0428427403934897	4.55163692132704	0.0109555002413233
5.32961957134811	0.0276311531603356	4.54874406967747	0.0315819927086926
5.32817307331124	0.0108875746046182	4.54585091609161	0.0035589629004858
5.32672657527437	0.0303719807497804	4.54295806444204	0.00654785805521241
5.32527947327173	0.049257483895707	4.54006521279247	0.0195900889782185
5.32383297523486	0.0294177338776613	4.5371723611429	0.0116274759370665
5.32238647719799	0.0428351187341205	4.53427920755704	0.0281142424777156
5.32093937519534	0.00543677981718174	4.53138635590747	0.00244952318350497
5.31949287715847	0.0554258349444969	4.5284935042579	0.0084902211608375
5.31804637912161	0.018146223479038	4.52560035067204	0.011990203255333
5.31659927711896	0.0130463967677755	4.52270749902247	0.017422470047798
5.31515277908209	0.0273857090319123	4.5198146473729	0.00676807473463546
5.31370628104522	0.0400029099743814	4.51692179572333	0.0107774859949329
5.31225917904258	0.0372399709258899	4.51402864213746	0.0206340428991587
5.31081268100571	0.0377554523839263	4.51113579048789	0.0151468918028076
5.30936618296884	0.0839917927846979	4.50824293883832	0.0121647075014052
5.30791908096619	0.0234191900443285	4.50534978525246	0.0176515449572734
5.30647258292933	0.101404402532694	4.50245693360289	0.00147128845344116
5.30502608489246	0.0509093172571459	4.49956408195332	0.0139347808345819
5.30357898288981	0.0151192024517342	4.49667123030375	0.013465848063742
5.30213248485294	0.0163207116051982	4.49377807671789	0.00314229560926422
5.30068598681607	0.00885919479433029	4.49088522506832	0.0111276869847216
5.29923888481343	0.0504229271911676	4.48799237341875	0.00321354873121317
5.29779238677656	0.0211744213306506	4.48509921983289	0.0165623603116393
5.29634588873969	0.0463735806751077	4.48220636818332	0.0149398263782774
5.29489878673704	0.058373261350571	4.47931351653375	0.00912108635475544
5.29345228870018	0.0027478111345473	4.47642066488418	0.00962111396947621
5.29200579066331	0.0321522614395844	4.47352751129831	0.00818188936296056
5.29055929262644	0.0573801414788001	4.47063465964874	0.00506086179277803
5.28911219062379	0.0141028581685558	4.46774180799918	0.00185403121555109
5.28766569258693	0.123690021865632	4.46484865441331	3.18676499121209E-4
5.28621919455006	0.0140350641320056	4.46195580276374	0.0143545781955638
5.28477209254741	0.0609318219017362	4.45906295111417	0.00880310140725254
5.28332559451054	0.00131684328494587	4.4561700994646	0.00603624514711372
5.28187909647367	0.0160262357001369	4.45327694587874	0.00187982002013014
5.28043199447103	0.0482186650513782	4.45038409422917	0.00489408276487141
5.27898549643416	0.013004979046227	4.4474912425796	0.00255300507083389
5.27753899839729	0.00904534162066249	4.44459808899374	0.0133419271801109
5.27609189639464	0.0864874904973493	4.44170523734417	6.59627317774425E-4
5.27464539835778	0.0605522609894625	4.4388123856946	9.64912311116658E-4
5.27319890032091	0.00824016673085542	4.43591953404503	0.00279716706348879
5.27175179831826	0.0162122604963699	4.43302638045916	0.00339068241508767
5.27030530028139	0.0553493687571205	4.43013352880959	0.00156133805870271
5.26885880224452	0.0693212315181512	4.42724067716003	0.016485011699273
5.26741170024188	0.0420467024235053	4.42434752357416	0.0131313231544531
5.26596520220501	0.0431001120812767	4.42145467192459	0.0095959614560569
5.26451870416814	0.096859887913608	4.41856182027502	0.00672405724313335
5.2630716021655	0.00858613800202439	4.41566896862545	0.00662940478755878
5.26162510412863	0.0113967530791904	4.41277581503959	0.00722219919747087
5.26017860609176	0.0236206460525851	4.40988296339002	0.00157361869933261
5.25873150408911	0.0816927720301907	4.40699011174045	0.0158961587559272
5.25728500605224	0.0124197298186366	4.40409695815459	0.00502278015525647
5.25583850801538	0.0387692284578784	4.40120410650502	0.0173696271188363
5.25439140601273	0.0315264850392726	4.39831125485545	0.00412327908923535
5.25294490797586	0.0109472848040385	4.39541840320588	0.00797940110410121
5.25149840993899	0.039715076598662	4.39252524962001	0.00526049321981573
5.25005191190212	0.0425687429551204	4.38963239797045	0.00362627363880076
5.24860480989948	0.0215375634154749	4.38673954632088	5.09809025813775E-4
5.24715831186261	0.00404849341989146	4.38384639273501	0.00350490304773219
5.24571181382574	0.0253195319836976	4.38095354108544	0.00158204923653546
5.2442647118231	0.0384904489425304	4.37806068943587	0.00575084316507282
5.24281821378623	0.0921419318206819	4.3751678377863	0.00601870740454988
5.24137171574936	0.0272489807648773	4.37227468420044	0.00888035491789685
5.23992461374671	0.0420706677774247	4.36938183255087	0.017472931345156
5.23847811570984	0.00831072551019788	4.3664889809013	0.00487091338487359
5.23703161767298	0.0134832807589563	4.36359582731544	0.00252258690568455
5.23558451567033	0.0089720249264185	4.36070297566587	0.00245276295578659
5.23413801763346	0.00379258707222019	4.3578101240163	0.00557038469377254
5.23269151959659	7.0585439826958E-4	4.35491727236673	0.0165821201128461
5.23124441759395	0.0224042984734693	4.35202411878087	0.00756367206558067
5.22979791955708	0.00250805384940785	4.3491312671313	0.00756241596457526
5.22835142152021	0.00720666291909103	4.34623841548173	0.00474869530223904
5.22690431951756	0.0321342598933004	4.34334526189586	0.00782665882054546
5.2254578214807	0.0301954001644737	4.34045241024629	0.00143957787581227
5.22401132344383	0.0263246858009057	4.33755955859672	9.05187564796388E-4
5.22256422144118	0.0189992797987633	4.33466670694716	0.0197431245780662
5.22111772340431	0.00727675497119437	4.33177355336129	0.00267582346729398
5.21967122536744	0.0371637385060952	4.32888070171172	0.00100521457164294
5.2182241233648	0.0894893827136982	4.32598785006215	0.00222652101336296
5.21677762532793	0.00804448669780187	4.32309469647629	4.39780199272286E-4
5.21533112729106	0.00940505008934531	4.32020184482672	0.00488559457556392
5.21388402528842	0.0214042820776615	4.31730899317715	0.00308548184815857
5.21243752725155	0.0150871250063936	4.31441614152758	0.0124456426454522
5.21099102921468	0.0312913520109529	4.31152298794172	0.00388765283346302
5.20954453117781	0.00600599049020885	4.30863013629215	2.85829103095858E-4
5.20809742917516	0.0148538179328582	4.30573728464258	0.00333840374939666
5.2066509311383	0.0398988746334691	4.30284413105671	0.0103867800353427
5.20520443310143	0.0262474145753278	4.29995127940714	5.56767958602472E-4
5.20375733109878	0.0646869888348746	4.29705842775757	0.00361652536646064
5.20231083306191	0.00575913467587825	4.29416557610801	0.00413978404409936
5.20086433502504	0.0126745280245707	4.29127242252214	0.00471442663125076
5.1994172330224	0.0390668785720305	4.28837957087257	0.00115889609858312
5.19797073498553	0.0130792171183583	4.285486719223	0.00928998718152815
5.19652423694866	0.0188730091603862	4.28259356563714	0.00418916578979629
5.19507713494602	0.0167873067263998	4.27970071398757	0.00290385482742004
5.19363063690915	0.0177440658101547	4.276807862338	0.0067581920722716
5.19218413887228	0.0555199725225087	4.27391501068843	0.00756562983389775
5.19073703686963	0.0206805776810332	4.27102185710257	6.68742479975014E-4
5.18929053883276	0.0266885923812215	4.268129005453	0.00777624233436177
5.1878440407959	0.00375766259057768	4.26523615380343	0.00802029436961426
5.18639693879325	0.0364558877626271	4.26234300021756	0.00850129586424483
5.18495044075638	0.0137786611229191	4.25945014856799	0.0123754613738607
5.18350394271951	0.0395079962715604	4.25655729691842	0.0045030681970488
5.18205684071687	0.0114242791948323	4.25366444526886	7.50373853459096E-4
5.18061034268	0.00524340197748432	4.25077129168299	0.0101440398647542
5.17916384464313	0.00470357808156008	4.24787844003342	0.0051059666530748
5.17771674264048	0.0267660343266885	4.24498558838385	0.00324720687480177
5.17627024460362	0.0580261264377121	4.24209243479799	0.0076390544871887
5.17482374656675	0.0121449691150235	4.23919958314842	0.00397462278351224
5.1733766445641	7.89843628072333E-4	4.23630673149885	0.00472669543245863
5.17193014652723	0.031081542550444	4.23341387984928	0.0100743588772755
5.17048364849036	0.0397002800511049	4.23052072626342	3.66590884170898E-4
5.1690371504535	0.00967032622212208	4.22762787461385	0.00312877198918704
5.16759004845085	0.0310017832237801	4.22473502296428	0.0050732719589472
5.16614355041398	0.0365007250134317	4.22184186937841	0.00678046963678675
5.16469705237711	0.015178589768679	4.21894901772885	0.00696764480074295
5.16324995037447	0.014722721660175	4.21605616607928	7.06486972197277E-4
5.1618034523376	0.0133619500622947	4.21316331442971	0.0110297827941722
5.16035695430073	0.0106314804713257	4.21027016084384	0.00412190999470262
5.15890985229808	0.0120201171442421	4.20737730919427	0.00362860347428128
5.15746335426121	0.0272956157203854	4.2044844575447	0.010000937682642
5.15601685622435	0.00932123426341439	4.20159130395884	0.00996362243618718
5.1545697542217	5.09788175831872E-4	4.19869845230927	0.00198907863085112
5.15312325618483	0.00480258954945797	4.1958056006597	0.0126670935728838
5.15167675814796	0.011711523508352	4.19291274901013	1.30175162274885E-4
5.15022995812821	0.0114394854830113	4.19001959542427	0.00261937397852554
5.14878315810845	0.0174338305013778	4.1871267437747	4.40689191504933E-4
5.14733635808869	0.0346739721049264	4.18423389212513	0.0120480651597431
5.14588986005182	0.018184725531131	4.18134073853926	0.00107945843884074
5.14444306003207	0.00466616312208472	4.1784478868897	0.00889660347626531
5.14299626001231	0.0168102272587245	4.17555503524013	0.00119141947384235
5.14154976197544	0.0122461549421711	4.17266218359056	2.82430186948532E-4
5.14010296195568	0.00976399290107599	4.16976903000469	0.00798421048510409
5.13865616193593	0.018466937004387	4.16687617835512	0.0173999375107108
5.13720966389906	0.0365178979057931	4.16398332670556	0.00764366425315477
5.1357628638793	0.00327369662228162	4.16109017311969	0.010161706530405
5.13431636584243	4.5547647000585E-4	4.15819732147012	0.00156320137450839
5.13286956582267	0.0352815305768667	4.15530446982055	0.00372342267992523
5.13142276580292	0.0191024476958336	4.15241161817098	0.00561839775646214
5.12997626776605	0.00243891680722113	4.14951846458512	0.00593174489725389
5.12852946774629	0.015127524338398	4.14662561293555	0.0035941070102506
5.12708266772653	0.0100711355985492	4.14373276128598	0.00585983142710007
5.12563616968967	0.00542609099585608	4.14083960770011	0.001124765200761
5.12418936966991	0.0144946271505724	4.13794675605055	8.23640972292773E-4
5.12274256965015	0.0125958434400711	4.13505390440098	0.00867816311978299
5.12129607161328	0.0140662995661429	4.13216105275141	0.0135865020821577
5.11984927159353	0.0349328022754992	4.12926789916554	0.00338897958284605
5.11840247157377	0.0126552141416392	4.12637504751597	0.00166878225048988
5.1169559735369	0.0188213989053549	4.12348219586641	0.0021148714644308
5.11550917351714	0.0141463200065533	4.12058904228054	0.0103090885748718
5.11406267548027	0.04698546714478	4.11769619063097	0.00607274133931124
5.11261587546052	0.0137100529845338	4.1148033389814	4.72133406991622E-4
5.11116907544076	0.002748657728934	4.11191048733183	3.53528681991067E-5
5.10972257740389	0.00998874710411957	4.10901733374597	0.00146715715775441
5.10827577738413	0.0313456308961483	4.1061244820964	0.0279209524934989
5.10682897736438	1.02471015834136E-5	4.10323163044683	1.79957105733335E-4
5.10538247932751	0.0125230919484717	4.10033847686097	0.00335398886907401
5.10393567930775	0.00433667984378658	4.0974456252114	0.00757894511484692
5.10248887928799	0.00943974264160643	4.09455277356183	0.00306239249908265
5.10104238125113	0.0164078191546458	4.09165992191226	0.00848441543447572
5.09959558123137	0.0651884928211641	4.08876676832639	0.0121657597645143
5.09814878121161	0.0101017339624525	4.08587391667682	4.53918455823411E-4
5.09670228317474	0.0131468798842539	4.08298106502726	4.60659305543209E-4
5.09525548315499	0.0193954199574724	4.08008791144139	0.00275249028469902
5.09380898511812	0.0212765171426157	4.07719505979182	0.0112849390225321
5.09236218509836	0.0238492722009831	4.07430220814225	0.00255560010103981
5.0909153850786	0.0101404453825496	4.07140935649268	0.00248251850628825
5.08946888704173	0.0269346136613702	4.06851620290682	0.0125437873468087
5.08802208702198	0.00551455437011428	4.06562335125725	8.03233055888511E-4
5.08657528700222	0.00219710767583016	4.06273049960768	0.00378037809142742
5.08512878896535	0.00858786416273709	4.05983734602182	0.00775412169944804
5.08368198894559	0.0199865655102899	4.05694449437225	0.00214429325985668
5.08223518892584	0.0368836402692339	4.05405164272268	0.00117733506966213
5.08078869088897	0.0308416386440598	4.05115879107311	0.00797039576072183
5.07934189086921	0.00147532188677635	4.04826563748724	0.00700107415576538
5.07789509084945	0.00125854969314213	4.04537278583768	6.13156427783043E-4
5.07644859281259	0.0267922697579909	4.04247993418811	0.0172701678120565
5.07500179279283	0.00240839043586524	4.03958678060224	4.58269722287223E-4
5.07355529475596	0.0416982160339205	4.03669392895267	1.56169161735554E-4
5.0721084947362	0.0156255756408901	4.0338010773031	0.00182179628962816
5.07066169471645	0.025535855477192	4.03090792371724	0.00418614653279525
5.06921519667958	0.0303266818834424	4.02801507206767	0.00140734903294645
5.06776839665982	0.0186933313749705	4.0251222204181	0.0132479858944616
5.06632159664006	0.004847639191357	4.02222936876853	0.0120530549083469
5.06487509860319	1.03855219830576E-4	4.01933621518267	1.22625168413816E-4
5.06342829858344	0.0270932281559857	4.0164433635331	0.00597277216974875
5.06198149856368	0.0177151687033412	4.01355051188353	0.0012026929281673
5.06053500052681	0.0133969602178703	4.01065735829766	0.0128784274025834
5.05908820050705	0.0356903451670765	4.00776450664809	0.00445472613911521
5.0576414004873	0.0190672947694813	4.00487165499853	0.0177889930931696
5.05619490245043	0.0143038061565662	4.00197880334896	0.00216280291087786
5.05474810243067	0.00942622585086079	3.99908564976309	6.27584953135675E-4
5.0533016043938	0.0471354734711767	3.99619279811352	0.0026850140691609
5.05185480437405	0.0348186575244537	3.99329994646395	0.00326939877267059
5.05040800435429	0.0048503916854435	3.99040679287809	0.0147311296933421
5.04896150631742	0.00352424700855734	3.98751394122852	0.00188010266848398
5.04751470629766	0.00345206221768454	3.98462108957895	0.00378695837269071
5.04606790627791	0.00481209618529039	3.98172823792938	0.00185184638614662
5.04462140824104	0.0407915377582141	3.97883508434352	1.71970422625612E-4
5.04317460822128	0.00989560895601919	3.97594223269395	0.00108499713887685
5.04172780820152	0.015686274273531	3.97304938104438	5.84819163271579E-4
5.04028131016465	0.00461427740096997	3.97015622745851	7.48045769542407E-4
5.0388345101449	0.0446000904726294	3.96726337580895	0.00616800113564663
5.03738771012514	0.0067331030854678	3.96437052415938	8.96513340444346E-5
5.03594121208827	0.0281972764524823	3.96147767250981	4.98670130003448E-5
5.03449441206851	0.00296799252835152	3.95858451892394	0.015734846129807
5.03304791403164	4.36499213010222E-4	3.95569166727437	0.00128539256934746
5.03160111401189	0.00426755295215105	3.9527988156248	0.0101346870868077
5.03015431399213	0.0207662073227664	3.94990566203894	0.00214368210365121
5.02870781595526	0.00679513170133824	3.94701281038937	7.20322165224398E-4
5.0272610159355	0.00430123848039662	3.9441199587398	0.00158984126469771
5.02581421591575	0.00328746276987258	3.94122710709023	0.00244666751202589
5.02436771787888	0.0179753864699515	3.93833395350437	3.08632888753345E-4
5.02292091785912	0.00637990603685441	3.9354411018548	0.00261039502250646
5.02147411783936	9.57436906541178E-4	3.93254825020523	0.0138245367458048
5.0200276198025	0.0153227703638272	3.92965509661937	1.31107812331895E-4
5.01858081978274	0.00713658645049765	3.9267622449698	2.99181543118194E-4
5.01713401976298	0.00317023445581976	3.92386939332023	0.00684057996417529
5.01568752172611	0.0188754892026859	3.92097654167066	0.00155917902715347
5.01424072170636	0.0440793405543828	3.91808338808479	0.0169345404329785
5.01279422366949	8.77401653114778E-4	3.91519053643522	0.00829553088592278
5.01134742364973	0.0247249278268642	3.91229768478566	4.27746224373667E-4
5.00990062362997	0.0237705708136311	3.90940453119979	2.97940977986934E-4
5.00845412559311	0.0130425304130476	3.90651167955022	0.00154360034947981
5.00700732557335	0.0027995680183221	3.90361882790065	4.34807090921381E-4
5.00556052555359	0.0395499143639746	3.90072597625108	0.00314273157564007
5.00411402751672	6.71244299414556E-4	3.89783282266522	0.00384532597412827
5.00266722749697	0.0112868927328292	3.89493997101565	4.03373638044807E-4
5.00122042747721	1.50249011179504E-4	3.89204711936608	0.00383197701062479
4.99977392944034	0.0112292212316799	3.88915396578022	0.00330900616522219
4.99832712942058	0.0271054879437406	3.88626111413065	0.00792688395521202
4.99688032940082	0.0346995165787497	3.88336826248108	0.00857904961396262
4.99543383136396	0.0394054517531377	3.88047541083151	0.0122911167015267
4.9939870313442	0.027910504549163	3.87758225724564	1.9832479581714E-4
4.99254053330733	0.0062985877958541	3.87468940559607	0.00209107363975026
4.99109373328757	0.00231465491984358	3.87179655394651	0.00908248966640191
4.98964693326782	0.00877893060368968	3.86890340036064	0.00409410265521297
4.98820043523095	0.0180925494262354	3.86601054871107	0.00253238960517361
4.98675363521119	0.0277470001445332	3.8631176970615	0.00281586883588862
4.98530683519143	0.0062725722303114	3.86022484541193	0.00954833608342297
4.98386033715456	0.0177643703934846	3.85733169182607	4.24708307562342E-4
4.98241353713481	9.61184824454269E-5	3.8544388401765	0.00234619366460938
4.98096673711505	0.00277506845998212	3.85154598852693	0.00211161068353357
4.97952023907818	0.0182849859909602	3.84865283494107	0.00942828583243229
4.97807343905842	0.00123104144681307	3.8457599832915	8.34831127881485E-4
4.97662663903867	0.00390344083655003	3.84286713164193	0.00756861324989355
4.9751801410018	0.00363762503592985	3.83997427999236	8.56353268380914E-4
4.97373334098204	0.0159276388123483	3.83708112640649	0.00216654631637991
4.97228684294517	0.0203238807515549	3.83418827475693	0.00131842842229732
4.97084004292542	0.00109646925470716	3.83129542310736	7.50658028326931E-4
4.96939324290566	0.0182555873705579	3.82840226952149	2.02255771314508E-4
4.96794674486879	0.0240657191281894	3.82550941787192	0.00210590928322001
4.96649994484903	0.00162349523807357	3.82261656622235	0.00352495235072976
4.96505314482928	0.00649804922943763	3.81972371457278	0.00817058613779448
4.96360664679241	0.0150511980421063	3.81683056098692	6.01010299954042E-4
4.96215984677265	0.0348439707304601	3.81393770933735	0.00817058613779447
4.96071304675289	0.0223398681737591	3.81104485768778	0.00352495235072976
4.95926654871602	0.0453314086084209	3.80815170410192	0.00210590928322001
4.95781974869627	0.0224659397186722	3.80525885245235	2.02255771314509E-4
4.95637294867651	0.00600073451093743	3.80236600080278	7.50658028326935E-4
4.95492645063964	0.00683239683168532	3.79947314915321	0.00131842842229732
4.95347965061988	0.00507748149585638	3.79657999556734	0.00216654631637991
4.95203315258302	0.00329090576877682	3.79368714391778	8.56353268380915E-4
4.95058635256326	0.017360669973731	3.79079429226821	0.00756861324989355
4.9491395525435	0.00793199546656124	3.78790113868234	8.34831127881485E-4
4.94769305450663	0.0280662446552766	3.78500828703277	0.00942828583243228
4.94624625448688	5.43155257731784E-4	3.7821154353832	0.00211161068353357
4.94479945446712	0.00541561568549102	3.77922258373364	0.00234619366460939
4.94335295643025	0.00997288531220733	3.77632943014777	4.24708307562345E-4
4.94190615641049	0.015371081685823	3.7734365784982	0.00954833608342297
4.94045935639074	0.0199918067583284	3.77054372684863	0.00281586883588863
4.93901285835387	9.04862901822341E-4	3.76765057326277	0.00253238960517361
4.93756605833411	0.00208960479599474	3.7647577216132	0.00409410265521297
4.93611925831435	0.0254153030805497	3.76186486996363	0.00908248966640192
4.93467276027748	0.00551014642147448	3.75897201831406	0.00209107363975026
4.93322596025773	0.0103442156757327	3.7560788647282	1.98324795817142E-4
4.93177946222086	7.10193008903486E-4	3.75318601307863	0.0122911167015268
4.9303326622011	0.0168442495351133	3.75029316142906	0.00857904961396262
4.92888586218134	0.00602510172874964	3.74740000784319	0.00792688395521203
4.92743936414448	0.07607961473058	3.74450715619362	0.00330900616522218
4.92599256412472	0.00655681973945583	3.74161430454405	0.00383197701062479
4.92454576410496	0.00761294911523224	3.73872145289449	4.03373638044805E-4
4.92309926606809	0.00110458098279535	3.73582829930862	0.00384532597412827
4.92165246604833	0.0459082456752842	3.73293544765905	0.00314273157564007
4.92020566602858	0.00177786590745291	3.73004259600948	4.34807090921383E-4
4.91875916799171	0.0219813897872602	3.72714944242362	0.00154360034947981
4.91731236797195	0.0167373221067166	3.72425659077405	2.97940977986934E-4
4.91586556795219	0.00926810900966791	3.72136373912448	4.27746224373667E-4
4.91441906991533	0.0365741916224231	3.71847088747491	0.00829553088592278
4.91297226989557	7.48700949778139E-5	3.71557773388905	0.0169345404329785
4.9115257718587	0.00704035883281291	3.71268488223948	0.00155917902715347
4.91007897183894	0.00147332423254504	3.70979203058991	0.00684057996417528
4.90863217181919	0.0157267267178999	3.70689887700404	2.99181543118194E-4
4.90718567378232	0.0119674531034242	3.70400602535447	1.31107812331894E-4
4.90573887376256	0.00436519720226028	3.70111317370491	0.0138245367458048
4.9042920737428	0.0189914311422715	3.69822032205534	0.00261039502250646
4.90284557570593	0.00879468472539514	3.69532716846947	3.08632888753345E-4
4.90139877568618	0.0139657424514408	3.6924343168199	0.00244666751202589
4.89995197566642	0.0104360839113581	3.68954146517033	0.00158984126469772
4.89850547762955	0.00389649340789667	3.68664831158447	7.20322165224398E-4
4.8970586776098	0.00767612083106192	3.6837554599349	0.0021436821036512
4.89561187759004	0.0122064550794949	3.68086260828533	0.0101346870868077
4.89416537955317	0.00652902323016497	3.67796975663576	0.00128539256934746
4.89271857953341	0.0174295995759796	3.6750766030499	0.015734846129807
4.89127208149654	0.00806960112364726	3.67218375140033	4.98670130003461E-5
4.88982528147679	0.0114101511008086	3.66929089975076	8.96513340444341E-5
4.88837848145703	0.00411181409532826	3.66639774616489	0.00616800113564663
4.88693198342016	0.00117576650233024	3.66350489451532	7.48045769542404E-4
4.8854851834004	0.0125977571535504	3.66061204286576	5.84819163271579E-4
4.88403838338065	0.00446664395514353	3.65771919121619	0.00108499713887685
4.88259188534378	0.004660358495361	3.65482603763032	1.71970422625611E-4
4.88114508532402	0.0317253537946991	3.65193318598075	0.00185184638614662
4.87969828530426	0.0143829108179024	3.64904033433118	0.0037869583726907
4.87825178726739	0.0170917104641613	3.64614718074532	0.00188010266848399
4.87680498724764	0.0209210313352872	3.64325432909575	0.0147311296933421
4.87535818722788	0.0137105797763769	3.64036147744618	0.00326939877267059
4.87391168919101	0.00223487014747546	3.63746862579661	0.00268501406916089
4.87246488917125	0.00489089638758412	3.63457547221075	6.27584953135676E-4
4.8710180891515	0.0218865546235245	3.63168262056118	0.00216280291087787
4.86957159111463	0.00696922855438003	3.62878976891161	0.0177889930931696
4.86812479109487	0.00356901884809682	3.62589661532574	0.00445472613911521
4.866678293058	0.00809670037931568	3.62300376367617	0.0128784274025834
4.86523149303825	0.00763696424630068	3.62011091202661	0.0012026929281673
4.86378469301849	0.0173780431247139	3.61721806037704	0.00597277216974875
4.86233819498162	0.0159593531161672	3.61432490679117	1.22625168413815E-4
4.86089139496186	0.0301688817790474	3.6114320551416	0.0120530549083469
4.85944459494211	0.0181041705194373	3.60853920349203	0.0132479858944616
4.85799809690524	0.0246966181862427	3.60564604990617	0.00140734903294644
4.85655129688548	0.0241434793347732	3.6027531982566	0.00418614653279526
4.85510449686572	0.0105215418005918	3.59986034660703	0.00182179628962816
4.85365799882885	0.00104326265622556	3.59696749495746	1.56169161735553E-4
4.8522111988091	0.01706886916971	3.5940743413716	4.58269722287221E-4
4.85076439878934	0.0232629576132498	3.59118148972203	0.0172701678120564
4.84931790075247	0.0077844299277246	3.58828863807246	6.13156427783045E-4
4.84787110073271	0.0644581050728551	3.58539548448659	0.00700107415576538
4.84642460269585	0.0114178444684437	3.58250263283703	0.00797039576072184
4.84497780267609	0.0171523422393804	3.57960978118746	0.00117733506966212
4.84353100265633	0.00228208729000207	3.57671692953789	0.00214429325985669
4.84208450461946	0.0060569109520113	3.57382377595202	0.00775412169944804
4.84063770459971	0.0176470641977964	3.57093092430245	0.00378037809142742
4.83919090457995	7.16899694390592E-4	3.56803807265289	8.03233055888507E-4
4.83774440654308	0.00257198943389317	3.56514491906702	0.0125437873468087
4.83629760652332	4.25573087793358E-4	3.56225206741745	0.00248251850628826
4.83485080650357	0.0152739961285801	3.55935921576788	0.00255560010103981
4.8334043084667	0.00511882365501343	3.55646636411831	0.0112849390225321
4.83195750844694	0.00670897029220639	3.55357321053245	0.00275249028469902
4.83051070842718	0.0132468733884723	3.55068035888288	4.60659305543209E-4
4.82906421039031	0.0267807491519594	3.54778750723331	4.53918455823414E-4
4.82761741037056	0.0271876437857821	3.54489435364745	0.0121657597645143
4.82617091233369	0.0211535556152174	3.54200150199788	0.00848441543447572
4.82472411231393	0.0039441044693962	3.53910865034831	0.00306239249908265
4.82327731229417	6.68447096027622E-4	3.53621579869874	0.00757894511484694
4.82183081425731	0.012796983684825	3.53332264511287	0.00335398886907403
4.82038401423755	0.0397674256159445	3.5304297934633	1.79957105733336E-4
4.81893721421779	0.0117375069799892	3.52753694181374	0.0279209524934989
4.81749071618092	0.00304862685949486	3.52464378822787	0.00146715715775441
4.81604391616117	0.00414174479200427	3.5217509365783	3.53528681991064E-5
4.81459711614141	0.00150813216873107	3.51885808492873	4.72133406991622E-4
4.81315061810454	0.00347481714948348	3.51596523327916	0.00607274133931124
4.81170381808478	6.94949083084573E-4	3.5130720796933	0.0103090885748718
4.81025701806503	0.0108968452915277	3.51017922804373	0.00211487146443079
4.80881052002816	0.0244532936981298	3.50728637639416	0.00166878225048988
4.8073637200084	0.00879413545817244	3.5043932228083	0.00338897958284605
4.80591722197153	0.00941980283287841	3.50150037115873	0.0135865020821577
4.80447042195177	0.0254666093856007	3.49860751950916	0.00867816311978299
4.80302362193202	0.0323553468398304	3.49571466785959	8.23640972292774E-4
4.80157712389515	0.0488294488507977	3.49282151427372	0.001124765200761
4.80013032387539	0.0203559767249487	3.48992866262416	0.00585983142710007
4.79868352385563	0.0308910410012455	3.48703581097459	0.00359410701025061
4.79723702581876	0.017370748679005	3.48414265738872	0.0059317448972539
4.79579022579901	0.00516881030672555	3.48124980573915	0.00561839775646214
4.79434342577925	0.00252936223223569	3.47835695408958	0.00372342267992523
4.79289692774238	0.0163771268975734	3.47546380050372	0.00156320137450839
4.79145012772262	0.0175343327002579	3.47257094885415	0.010161706530405
4.79000332770287	0.00636735074224381	3.46967809720458	0.00764366425315477
4.788556829666	0.03208127378524	3.46678524555501	0.0173999375107108
4.78711002964624	0.00261822607978027	3.46389209196915	0.00798421048510409
4.78566353160937	0.00240041990553515	3.46099924031958	2.82430186948532E-4
4.78421673158962	0.00180370825590474	3.45810638867001	0.00119141947384235
4.78276993156986	0.0209314867913497	3.45521323508414	0.0088966034762653
4.78132343353299	0.00351661063793738	3.45232038343458	0.00107945843884074
4.77987663351323	0.0198524029551331	3.44942753178501	0.0120480651597431
4.77842983349348	0.0180047536186953	3.44653468013544	4.40689191504933E-4
4.77698333545661	0.0134183791380764	3.44364152654957	0.00261937397852554
4.77553653543685	0.00974430886637435	3.4407486749	1.30175162274885E-4
4.77408973541709	0.0038477662676491	3.43785582325043	0.0126670935728838
4.77264323738023	0.00336594410715224	3.43496266966457	0.00198907863085112
4.77119643736047	0.0070036974944189	3.432069818015	0.00996362243618716
4.76974963734071	0.00471998280844571	3.42917696636543	0.010000937682642
4.76830313930384	6.19746916331342E-4	3.42628411471586	0.00362860347428128
4.76685633928409	0.00546527455950607	3.42339096113	0.00412190999470261
4.76540984124722	0.00215736407736432	3.42049810948043	0.0110297827941722
4.76396304122746	0.00760042173114902	3.41760525783086	7.06486972197276E-4
4.7625162412077	0.0053955587558986	3.41471210424499	0.00696764480074294
4.76106974317083	0.00130161269595359	3.41181925259543	0.00678046963678675
4.75962294315108	0.00205354165682682	3.40892640094586	0.00507327195894721
4.75817614313132	0.0515100255919053	3.40603354929629	0.00312877198918704
4.75672964509445	8.09786471307124E-4	3.40314039571042	3.665908841709E-4
4.75528284507469	0.0129355356721909	3.40024754406085	0.0100743588772755
4.75383604505494	0.0011626327577385	3.39735469241128	0.00472669543245863
4.75238954701807	0.0143204819993475	3.39446153882542	0.00397462278351224
4.75094274699831	0.00256443903331698	3.39156868717585	0.0076390544871887
4.74949594697855	0.0246181326611095	3.38867583552628	0.00324720687480177
4.74804944894168	0.0178616448853827	3.38578298387671	0.0051059666530748
4.74660264892193	0.00309881157893393	3.38288983029085	0.0101440398647542
4.74515615088506	0.0280588421810334	3.37999697864128	7.50373853459094E-4
4.7437093508653	0.0202807439445171	3.37710412699171	0.0045030681970488
4.74226255084554	0.00438712637539788	3.37421097340585	0.0123754613738607
4.74081605280868	0.0248115035872793	3.37131812175628	0.00850129586424484
4.73936925278892	0.0252578348123758	3.36842527010671	0.00802029436961425
4.73792245276916	0.00268132698007385	3.36553241845714	0.00777624233436177
4.73647595473229	0.00895756350704562	3.36263926487127	6.68742479975015E-4
4.73502915471254	0.028855034578726	3.3597464132217	0.00756562983389775
4.73358235469278	0.0165561840654241	3.35685356157213	0.0067581920722716
4.73213585665591	0.00336558138671192	3.35396040798627	0.00290385482742004
4.73068905663615	0.0227393671846926	3.3510675563367	0.00418916578979627
4.7292422566164	0.00116945054386786	3.34817470468713	0.00928998718152815
4.72779575857953	0.00495376413189282	3.34528185303756	0.00115889609858312
4.72634895855977	0.0157431180830515	3.3423886994517	0.00471442663125076
4.7249024605229	0.00160997307047364	3.33949584780213	0.00413978404409937
4.72345566050314	0.00223856635618957	3.33660299615256	0.00361652536646064
4.72200886048339	0.0112437706117297	3.3337098425667	5.56767958602471E-4
4.72056236244652	0.00224852417038792	3.33081699091713	0.0103867800353427
4.71911556242676	0.0206573980285513	3.32792413926756	0.00333840374939666
4.717668762407	0.00251655386049703	3.32503128761799	2.85829103095858E-4
4.71622226437014	0.00744283238731732	3.32213813403212	0.00388765283346302
4.71477546435038	0.00552410818490048	3.31924528238255	0.0124456426454522
4.71332866433062	0.0235941444801232	3.31635243073299	0.00308548184815857
4.71188216629375	2.58097446571007E-4	3.31345927714712	0.00488559457556393
4.710435366274	0.0138091243683872	3.31056642549755	4.39780199272285E-4
4.70898856625424	0.00752865887144219	3.30767357384798	0.00222652101336296
4.70754206821737	0.00157301649139713	3.30478072219841	0.00100521457164294
4.70609526819761	0.0101737633654052	3.30188756861255	0.00267582346729398
4.70464877016074	0.0249368170175718	3.29899471696298	0.0197431245780662
4.70320197014099	6.64180207835887E-4	3.29610186531341	9.05187564796388E-4
4.70175517012123	0.0027752380770666	3.29320871172755	0.00143957787581227
4.70030867208436	0.00154750681410361	3.29031586007798	0.00782665882054545
4.6988618720646	0.056366963404965	3.28742300842841	0.00474869530223904
4.69741507204485	0.00734732413975918	3.28453015677884	0.00756241596457526
4.69596857400798	0.0184265922730333	3.28163700319297	0.00756367206558066
4.69452177398822	0.00109583397296484	3.2787441515434	0.0165821201128461
4.69307497396846	0.0112294441463251	3.27585129989384	0.00557038469377255
4.6916284759316	0.0044846917889403	3.27295814630797	0.00245276295578659
4.69018167591184	0.00948557083195388	3.2700652946584	0.00252258690568455
4.68873487589208	0.011601834806071	3.26717244300883	0.00487091338487359
4.68728837785521	0.0069257457277467	3.26427959135926	0.017472931345156
4.68584157783545	0.0227150248240142	3.2613864377734	0.00888035491789685
4.68439507979859	0.00671622778758346	3.25849358612383	0.00601870740454988
4.68294827977883	0.0271312650728045	3.25560073447426	0.00575084316507282
4.68150147975907	0.00397457043138424	3.2527075808884	0.00158204923653547
4.6800549817222	0.0272024522225333	3.24981472923883	0.00350490304773219
4.67860818170245	0.00632677532372577	3.24692187758926	5.09809025813773E-4
4.67716138168269	0.0266772701849247	3.24402902593969	0.00362627363880076
4.67571488364582	0.00726903546169012	3.24113587235382	0.00526049321981572
4.67426808362606	0.00969558679848433	3.23824302070426	0.00797940110410121
4.67282128360631	0.00712718194652426	3.23535016905469	0.00412327908923534
4.67137478556944	0.0530384357685096	3.23245701546882	0.0173696271188363
4.66992798554968	0.00653579819912373	3.22956416381925	0.00502278015525647
4.66848118552992	0.0074514059373633	3.22667131216968	0.0158961587559272
4.66703468749305	0.0113869568511879	3.22377846052011	0.00157361869933261
4.6655878874733	0.0010183228358772	3.22088530693425	0.00722219919747088
4.66414138943643	0.0118943797823303	3.21799245528468	0.00662940478755877
4.66269458941667	0.00463560146605914	3.21509960363511	0.00672405724313334
4.66124778939692	0.00868438285599965	3.21220645004925	0.00959596145605689
4.65980129136005	0.00449047175005496	3.20931359839968	0.013131323154453
4.65835449134029	0.028834357399031	3.20642074675011	0.016485011699273
4.65690769132053	6.98958175989033E-4	3.20352789510054	0.00156133805870271
4.65546119328366	0.014953006198738	3.20063474151468	0.00339068241508767
4.65401439326391	0.00269257526964398	3.19774188986511	0.00279716706348879
4.65256759324415	0.00617052761303442	3.19484903821554	9.64912311116658E-4
4.65112109520728	0.0167157994716576	3.19195588462967	6.59627317774425E-4
4.64967429518752	0.00459162738047624	3.1890630329801	0.0133419271801109
4.64822749516777	0.00174612399981275	3.18617018133053	0.00255300507083389
4.6467809971309	0.00264582000977277	3.18327732968097	0.00489408276487141
4.64533419711114	0.02026132401275	3.1803841760951	0.00187982002013015
4.64388769907427	0.0170908465760974	3.17749132444553	0.00603624514711371
4.64244089905451	5.64999392410952E-4	3.17459847279596	0.00880310140725253
4.64099409903476	0.0097588627576468	3.1717053192101	0.0143545781955638
4.63954760099789	0.011924281753944	3.16881246756053	3.1867649912121E-4
4.63810080097813	0.0054474596959091	3.16591961591096	0.00185403121555108
4.63665400095837	0.021807932725772	3.16302676426139	0.00506086179277803
4.63520750292151	0.00577121022395074	3.16013361067553	0.00818188936296056
4.63376070290175	0.0137871978136104	3.15724075902596	0.0096211139694762
4.63231390288199	0.00866753484250552	3.15434790737639	0.00912108635475544
4.63086740484512	0.0229401435478657	3.15145475379052	0.0149398263782774
4.62942060482537	0.0697960696991899	3.14856190214095	0.0165623603116393
4.62797380480561	0.0242334296483252	3.14566905049138	0.00321354873121317
4.62652730676874	0.0132033593865066	3.14277619884182	0.0111276869847216
4.62508050674898	0.00372610324495457	3.13988304525595	0.00314229560926423
4.62363400871211	0.0152960592065718	3.13699019360638	0.013465848063742
4.62218720869236	0.0120380645988897	3.13409734195681	0.0139347808345819
4.6207404086726	0.00685533125692559	3.13120418837095	0.00147128845344117
4.61929391063573	0.017128740282946	3.12831133672138	0.0176515449572734
4.61784711061597	0.0324379783902196	3.12541848507181	0.0121647075014052
4.61640031059622	0.00770041700933666	3.12252563342224	0.0151468918028076
4.61495381255935	0.0143685241732502	3.11963247983638	0.0206340428991586
4.61350701253959	0.01359141802107	3.11673962818681	0.0107774859949329
4.61206021251983	0.00349443166757278	3.11384677653724	0.00676807473463545
4.61061371448297	0.016185207347264	3.11095362295137	0.017422470047798
4.60916691446321	0.00503849282434435	3.1080607713018	0.0119902032553331
4.60772011444345	0.00263730372332615	3.10516791965224	0.00849022116083749
4.60627361640658	0.00730739155052616	3.10227506800267	0.00244952318350498
4.60482681638683	0.00302764068754786	3.0993819144168	0.0281142424777156
4.60338031834996	0.00511922884436204	3.09648906276723	0.0116274759370664
4.6019335183302	0.0197439857424964	3.09359621111766	0.0195900889782185
4.60048671831044	0.00367951356865277	3.0907030575318	0.00654785805521241
4.59904022027357	0.00617767725602439	3.08781020588223	0.0035589629004858
4.59759342025382	0.0242324473089926	3.08491735423266	0.0315819927086926
4.59614662023406	0.00466894105197149	3.08202450258309	0.0109555002413233
4.59470012219719	0.00923679330938168	3.07913134899723	0.0329330610099041
4.59325332217743	0.00242037727899366	3.07623849734766	0.0353760652934848
4.59180652215768	0.020989787307253	3.07334564569809	0.0228096666058226
4.59036002412081	0.00339729411670148	3.07045249211222	0.032068184078154
4.58891322410105	0.0136015696648304	3.06755964046266	0.00708582067852314
4.58746642408129	0.00366450655351739	3.06466678881309	0.0183059942048468
4.58601992604443	0.0296298800135157	3.06177393716352	0.0392185276810355
4.58457312602467	0.0166553836709727	3.05888078357765	0.0376791886505516
4.58312632600491	0.0156692799093552	3.05598793192808	0.0341003992329878
4.58167982796804	0.00204745578015185	3.05309508027851	0.0244660343753032
4.58023302794829	0.00536897216173757	3.05020192669265	0.0552753362041333
4.57878652991142	0.0164627310258117	3.04730907504308	0.0197910941077382
4.57733972989166	0.0374711733175103	3.04441622339351	0.0753612192801912
4.5758929298719	0.00908233017512242	3.04152337174394	0.0431933118179732
4.57444643183503	0.0128416663682943	3.03863021815808	0.0419453610071522
4.57299963181528	0.0011429411042989	3.03573736650851	0.0551311601308799
4.57155283179552	0.0216693526119722	3.03284451485894	0.0628176873302858
4.57010633375865	0.0106817930949354	3.02995136127307	0.0521172593442577
4.56865953373889	0.00394821405060075	3.02705850962351	0.0780191266854831
4.56721273371914	0.00498594559774028	3.02416565797394	0.11442692393508
4.56576623568227	0.00808407449867883	3.02127280632437	0.14357063619652
4.56431943566251	0.00816069833348557	3.0183796527385	0.0740376166641808
4.56287263564275	0.00475687423769108	3.01548680108893	0.114389208516477
4.56142613760588	0.0151870221497355	3.01259394943936	0.145503417014833
4.55997933758613	0.0204550492545067	3.0097007958535	0.15243872590051
4.55853283954926	0.00371060131128167	3.00680794420393	0.141782713789195
4.5570860395295	0.0252956034071859	3.00391509255436	0.0963257486871103
4.55563923950974	0.0216541537969658	3.00102224090479	0.118679265332705
4.55419274147288	0.0121703074207906	2.99812908731893	0.134387798721674
4.55274594145312	0.0260792912092541	2.99523623566936	0.0956246361117252
4.55129914143336	0.00793504563448109	2.99234338401979	0.224899882065453
4.54985264339649	0.0189249528063295	2.98945023043393	0.150022257264644
4.54840584337674	0.0220536473732772	2.98655737878436	0.221608156467076
4.54695904335698	0.00366097252094294	2.98366452713479	0.162837087469489
4.54551254532011	0.0174101441061031	2.98077167548522	0.0981222277929195
4.54406574530035	0.0158551170751229	2.97787852189935	0.151781140768962
4.5426189452806	0.0308350624179275	2.97498567024978	0.172667247783882
4.54117244724373	0.00302725579514181	2.97209281860022	0.231717694689172
4.53972564722397	0.0181384657187754	2.96919966501435	0.175966361372638
4.5382791491871	0.0129614966963576	2.96630681336478	0.238118741528945
4.53683234916735	0.00732310973988716	2.96341396171521	0.19362828837519
4.53538554914759	0.0348444903735977	2.96052111006564	0.249424868452499
4.53393905111072	0.00277219457339099	2.95762795647978	0.2116649587745
4.53249225109096	0.0068451392471772	2.95473510483021	0.317305668686951
4.53104545107121	0.00723078433703835	2.95184225318064	0.223651303427991
4.52959895303434	0.0544427981495911	2.94894909959478	0.166351435807616
4.52815215301458	0.0130724351831607	2.94605624794521	0.157855627004862
4.52670535299482	0.0177011075597501	2.94316339629564	0.106325350702336
4.52525885495795	0.0156167562520853	2.94027024270977	0.0841481244084541
4.5238120549382	0.00856666240362075	2.9373773910602	0.0775422786283335
4.52236525491844	0.0285957239931853	2.93448453941063	0.044626147180437
4.52091875688157	0.00585592160513454	2.93159168776107	0.0181029867105792
4.51947195686181	0.0196782069506056	2.9286985341752	0.0219293282433225
4.51802545882494	0.0312314793248246	2.92580568252563	0.159701385884614
4.51657865880519	0.00146082861553683	2.92291283087606	0.129591482053151
4.51513185878543	0.00525743978931806	2.9200196772902	0.0747632470078691
4.51368536074856	0.0161424178324946	2.91712682564063	0.0468135840750432
4.5122385607288	0.0159975000220405	2.91423397399106	0.0424296890963358
4.51079176070905	0.00195464157796133	2.91134112234149	0.0330125404689699
4.50934526267218	5.64302089258337E-4	2.90844796875563	0.0289025972080721
4.50789846265242	0.00558959622326884	2.90555511710606	0.00221163626785884
4.50645166263266	5.56171981237493E-4	2.90266226545649	0.00152636973394702
4.5050051645958	0.00826618501127782	2.89976911187062	0.00766624855953302
4.50355836457604	0.0102961859789234	2.89687626022105	0.0482696740344911
4.50211156455628	0.0280100867647635	2.89398340857149	0.226510092920864
4.50066506651941	0.00120670641876803	2.89109055692192	0.666060356954864
4.49921826649966	0.0238132520507977	2.88819740333605	0.316415177491122
4.49777176846279	0.00157165748590212	2.88530455168648	0.288132615239343
4.49632496844303	0.0142274393409274	2.88241170003691	0.110960219507347
4.49487816842327	0.00362431821694315	2.87951854645105	0.0766723229709616
4.4934316703864	0.00908641741807975	2.87662569480148	0.0281070522335633
4.49198487036665	0.0289610407238621	2.87373284315191	0.0496630256572871
4.49053807034689	0.00990314458935411	2.87083999150234	0.340274401619786
4.48909157231002	0.00568977178395281	2.86794683791648	0.193864519517579
4.48764477229026	0.00952202386163348	2.86505398626691	0.115952945380157
4.48619797227051	0.0182865596649851	2.86216113461734	0.0297097530115702
4.48475147423364	0.00887708166676315	2.85926798103147	0.0372201740508249
4.48330467421388	4.36084777427739E-5	2.85637512938191	0.0415041223063304
4.48185787419412	1.97496737137668E-4	2.85348227773234	0.025098808882107
4.48041137615726	8.36148595535646E-4	2.85058942608277	0.0141835965761585
4.4789645761375	0.00120691996512018	2.8476962724969	0.0257954204724992
4.47751807810063	0.0123762121396966	2.84480342084733	0.0535060646519806
4.47607127808087	0.00536500902158345	2.84191056919776	0.0887847529295749
4.47462447806112	0.00693116354886254	2.8390174156119	0.078873753459542
4.47317798002425	0.00524691926539689	2.83612456396233	0.0969101964483453
4.47173118000449	0.00440576453902873	2.83323171231276	0.1362124286114
4.47028437998473	0.00707393616452205	2.83033886066319	0.14948258445844
4.46883788194786	0.00584078438314386	2.82744570707733	0.0897826972546152
4.46739108192811	0.0650730810294417	2.82455285542776	0.0641752162637717
4.46594428190835	0.00299866115494836	2.82166000377819	0.0580322809705372
4.46449778387148	0.00782951573898446	2.81876685019232	0.0732504474580688
4.46305098385172	0.0053410407006284	2.81587399854276	0.102393470693147
4.46160418383197	0.0187686938160434	2.81298114689319	0.0391653085133031
4.4601576857951	0.00505231189371517	2.81008829524362	0.100505244464986
4.45871088577534	0.0143123113442423	2.80719514165775	0.0456804219579267
4.45726438773847	0.0162915396113836	2.80430229000818	0.0208639981011015
4.45581758771872	0.0307153874766038	2.80140943835861	0.04035408172024
4.45437078769896	0.00548519000668815	2.79851628477275	0.0631620333143233
4.45292428966209	0.0156987421217328	2.79562343312318	0.0401923464669333
4.45147748964233	0.00179611983710648	2.79273058147361	0.0293516890766333
4.45003068962258	0.00185457784794878	2.78983772982404	0.0263490053006833
4.44858419158571	0.0245631407073345	2.78694457623818	0.0116261130113134
4.44713739156595	0.0148067151060147	2.78405172458861	0.0930345692503126
4.44569059154619	0.0107395235670411	2.78115887293904	0.00859344825803453
4.44424409350932	0.0153186937103338	2.77826571935318	0.0203096953938227
4.44279729348957	0.019827641716281	2.77537286770361	0.0182635478484849
4.44135049346981	0.00973346106567443	2.77248001605404	0.0324154581475365
4.43990399543294	0.0142394586238493	2.76958716440447	0.07158606624254
4.43845719541318	0.0103832964081111	2.7666940108186	0.0401250665127445
4.43701069737631	0.00137397364383369	2.76380115916903	0.0310557384157899
4.43556389735656	0.0130384489992912	2.76090830751947	0.0187406897403473
4.4341170973368	0.00364098323362761	2.7580151539336	0.0376527000175009
4.43267059929993	8.06720077010178E-4	2.75512230228403	0.0527748863655484
4.43122379928017	0.0113481239210215	2.75222945063446	0.0336374869656665
4.42977699926042	0.0190997689764212	2.74933659898489	0.0407477284602907
4.42833050122355	0.0112030320121364	2.74644344539903	0.0443794484521838
4.42688370120379	0.00511188102229995	2.74355059374946	0.0336144740228319
4.42543690118404	0.00100606573357613	2.74065774209989	0.0311463568471141
4.42399040314717	0.0144967475405485	2.73776458851403	0.0839484361115803
4.42254360312741	0.00203192227564876	2.73487173686446	0.0525783475604517
4.42109680310765	0.00247293764575707	2.73197888521489	0.027686609247312
4.41965030507078	0.0132137362002749	2.72908603356532	0.04775772693923
4.41820350505103	0.0258285238117625	2.72619287997945	0.038695137592073
4.41675700701416	0.00866794658254981	2.72330002832988	0.04728249974892
4.4153102069944	0.0149728045667458	2.72040717668032	0.0293729698341592
4.41386340697464	0.0102445081293368	2.71751402309445	0.0668884960111952
4.41241690893778	0.00112776134383717	2.71462117144488	0.0585706580718617
4.41097010891802	0.00820089963968406	2.71172831979531	0.0254635020377046
4.40952330889826	0.0248301138638593	2.70883546814574	0.0541555697625772
4.40807681086139	0.00819251128162206	2.70594231455988	0.029106686817892
4.40663001084164	0.0278933363742675	2.70304946291031	0.0571520542966629
4.40518321082188	0.00626322260521236	2.70015661126074	0.0585425658576132
4.40373671278501	0.00653023857589462	2.69726345767488	0.0645749036300171
4.40228991276525	0.00918646857893599	2.69437060602531	0.0239026459778373
4.40084311274549	0.00206989600656681	2.69147775437574	0.00629869352556526
4.39939661470863	0.0193152163996943	2.68858490272617	0.0220991412859037
4.39794981468887	0.00729241074696827	2.6856917491403	0.0114933531295155
4.396503316652	0.00820124616842448	2.68279889749074	0.050662684104
4.39505651663224	0.00184298339560432	2.67990604584117	0.0355305085140484
4.39360971661249	0.0222042718796193	2.6770128922553	0.0149973963441653
4.39216321857562	0.0164471462571591	2.67412004060573	0.0579413556244141
4.39071641855586	0.0195652881612017	2.67122718895616	0.0307246181665387
4.3892696185361	0.0165534748559545	2.66833433730659	0.0344211465484672
4.38782312049923	1.4680455174333E-4	2.66544118372073	0.0427102402304527
4.38637632047948	1.15695802609846E-4	2.66254833207116	0.0159458108341327
4.38492952045972	0.0616317042312355	2.65965548042159	0.0454460414748443
4.38348302242285	0.00325314400929424	2.65676232683573	0.0332451815768415
4.38203622240309	0.00249674467654796	2.65386947518616	0.0213434990296707
4.38058942238334	0.00387021657682507	2.65097662353659	0.0126203045779955
4.37914292434647	0.00999886735371623	2.64808377188702	0.0292446462366041
4.37769612432671	0.00594365728977034	2.64519061830116	0.0403816138815032
4.37624962628984	0.00715413253511034	2.64229776665159	0.0319340622046481
4.37480282627009	0.0113396374812176	2.63940491500202	0.0225598205632546
4.37335602625033	0.0343770434876291	2.63651176141615	0.0113822298778532
4.37190952821346	0.00332940013362235	2.63361890976658	0.0106222090266304
4.3704627281937	0.00157212864444715	2.63072605811701	0.0545410297350869
4.36901592817395	0.00575384048492287	2.62783320646744	0.0473401642565011
4.36756943013708	0.00183811545712623	2.62494005288158	0.0259714716303973
4.36612263011732	0.0246156552012533	2.62204720123201	0.0589032641163332
4.36467583009756	7.80541209295878E-5	2.61915434958244	0.0237015595274298
4.36322933206069	9.45985625405734E-4	2.61626134696473	0.0209299566492372
4.36178253204094	0.00634978831330423	2.61336834434701	0.0191396598870685
4.36033573202118	0.00127591153472681	2.61047549269744	0.049728757644616
4.35888923398431	0.0280227085028929	2.60758249007972	0.0195544853018401
4.35744243396455	0.00824048092473757	2.60468963843015	0.0613572425861601
4.35599593592769	0.013253273106903	2.60179663581244	0.0473484084147677
4.35454913590793	0.0114483520663937	2.59890363319472	0.0549877359855025
4.35310233588817	0.00498195928541787	2.59601078154515	0.0302260294559504
4.3516558378513	0.0160087301702683	2.59311777892743	0.0395257280494276
4.35020903783155	0.00579065327396477	2.59022492727786	0.0303469985766782
4.34876223781179	0.0385493153022097	2.58733192466015	0.0489060799510965
4.34731573977492	0.00190512567452531	2.58443907301058	0.00392142306421423
4.34586893975516	0.0115433075123018	2.58154607039286	0.0147571477320063
4.34442213973541	0.00885218317763487	2.57865306777514	0.0289325941291226
4.34297564169854	0.00374513674134215	2.57576021612558	0.0451371656062136
4.34152884167878	0.00568650347441277	2.57286721350786	0.00963068437013463
4.34008204165902	0.0262619779125336	2.56997436185829	0.0287361650860874
4.33863554362215	0.00608131366863404	2.56708135924057	0.106945856796994
4.3371887436024	0.00753763127474009	2.564188507591	0.0811698572877935
4.33574224556553	0.00472173842078331	2.56129550497329	0.0441389910922184
4.33429544554577	0.0142812956177695	2.55840250235557	0.0680915013019539
4.33284864552601	9.98368465231529E-4	2.555509650706	0.0137292963113662
4.33140214748915	0.03248725263264	2.55261664808828	0.0462274143937505
4.32995534746939	0.0259584547235891	2.54972379643872	0.0399217258689403
4.32850854744963	0.00229054028238342	2.546830793821	0.0407271414873446
4.32706204941276	0.0141418076445285	2.54393794217143	0.0613838463577116
4.325615249393	0.00310684079114478	2.54104493955371	0.0324534470586969
4.32416844937325	0.0235755749066537	2.538151936936	0.00161782251238363
4.32272195133638	0.00412775781603301	2.53525908528643	0.0418742902261237
4.32127515131662	0.00569760102681085	2.53236608266871	0.0206544300569183
4.31982835129686	0.00118268796963552	2.52947323101914	0.0738287611779248
4.31838185326	0.0027003115330135	2.52658022840142	0.0459179156613764
4.31693505324024	0.00794222243711595	2.52368722578371	0.0196055060153151
4.31548825322048	0.0125421083447199	2.52079437413414	0.026535741409654
4.31404175518361	0.0115377399086833	2.51790137151642	0.0862654576858748
4.31259495516386	0.00707619178912639	2.51500851986685	0.074815552144752
4.31114845712699	0.00319347354364002	2.51211551724913	0.0689572062231839
4.30970165710723	0.00652275479206424	2.50922266559957	0.088603907619296
4.30825485708747	0.00716312123510641	2.50632966298185	0.0304696789602849
4.30680835905061	0.00508535596458899	2.50343666036413	0.0675908261392488
4.30536155903085	0.0192523171761335	2.50054380871456	0.0440501301388468
4.30391475901109	0.0042880430602998	2.49765080609685	0.0262122254552927
4.30246826097422	0.00216917059993642	2.49475795444728	0.0325595623747072
4.30102146095447	0.0152859256484312	2.49186495182956	0.0447602238890622
4.29957466093471	0.0109015655129699	2.48897210017999	0.0361866530907173
4.29812816289784	0.00569507106356847	2.48607909756227	0.0493038710417664
4.29668136287808	7.57066393693131E-4	2.48318609494456	0.0443537830647968
4.29523456285833	0.00407919563581761	2.48029324329499	0.0269602580034911
4.29378806482146	0.0177964870283408	2.47740024067727	0.036599092665446
4.2923412648017	0.0087981294499129	2.4745073890277	0.0788878506717186
4.29089476676483	0.00172188176335744	2.47161438640999	0.0363601878140412
4.28944796674507	0.0108035006518076	2.46872153476042	0.0518250878907658
4.28800116672532	0.00617617370867242	2.4658285321427	0.0633479237715037
4.28655466868845	0.00351216197084475	2.46293552952498	0.00463374436733942
4.28510786866869	0.0214948199977697	2.46004267787541	0.0386173293317211
4.28366106864893	0.00612653492884389	2.4571496752577	0.0489963748453564
4.28221457061206	0.00829134352254051	2.45425682360813	0.0463344129538362
4.28076777059231	0.0294112321289523	2.45136382099041	0.0733131897804701
4.27932097057255	0.00159660526094432	2.44847096934084	0.0649128406441473
4.27787447253568	0.0274293338574443	2.44557796672312	0.0153719887639519
4.27642767251592	0.0421744356406029	2.44268496410541	0.0399685539461027
4.27498087249617	0.0275744693463548	2.43979211245584	0.0257805503041452
4.2735343744593	6.29483154668007E-4	2.43689910983812	0.0541757219692916
4.27208757443954	0.00369802366307948	2.43400625818855	0.0950581204966304
4.27064107640267	0.00177181863577733	2.43111325557084	0.0413452999109621
4.26919427638292	3.57947072820718E-4	2.42822040392127	0.0591347653625516
4.26774747636316	0.00652062275078616	2.42532740130355	0.0315209987842727
4.26630097832629	0.00242836411582337	2.42243439868583	0.0795798220389113
4.26485417830653	0.00169681433066275	2.41954154703626	0.0565037059008857
4.26340737828678	0.00425091095489336	2.41664854441855	0.0263027990135122
4.26196088024991	0.00969758548681567	2.41375569276898	0.0427026770175863
4.26051408023015	4.63574346488323E-4	2.41086269015126	0.0893509519760302
4.25906728021039	4.42494353485348E-4	2.40796983850169	0.0313554232265115
4.25762078217352	0.00549195423634272	2.40507683588398	0.116968794537094
4.25617398215377	0.0093297331741781	2.40218383326626	0.0629602444161744
4.25472718213401	0.00171459797798408	2.39929098161669	0.0574571692598216
4.25328068409714	0.00156288666519207	2.39639797899897	0.160790957590864
4.25183388407739	0.0151030693058491	2.3935051273494	0.0633529545476306
4.25038738604052	0.00663051026577023	2.39061212473169	0.0855063587975618
4.24894058602076	0.0104840204266687	2.38771927308212	0.0943969811769132
4.247493786001	0.013052239246724	2.3848262704644	0.0782105198126214
4.24604728796413	0.0093791405703797	2.38193326784668	0.0979734417284108
4.24460048794438	0.00628129752918507	2.37904041619711	0.0607682053559695
4.24315368792462	0.0183061594355414	2.3761474135794	0.0311478344368835
4.24170718988775	0.017332424418667	2.37325456192983	0.277995338178159
4.24026038986799	0.0109885629891981	2.36746870766254	0.277995338178159
4.23881358984824	0.0173324244186671	2.36457570504483	0.0311478344368835
4.23736709181137	0.0183061594355414	2.36168270242711	0.0607682053559695
4.23592029179161	0.00628129752918506	2.35878985077754	0.0979734417284108
4.23447349177185	0.00937914057037971	2.35589684815982	0.0782105198126214
4.23302699373498	0.013052239246724	2.35300399651025	0.0943969811769132
4.23158019371523	0.0104840204266687	2.35011099389254	0.0855063587975618
4.23013369567836	0.00663051026577023	2.34721814224297	0.0633529545476306
4.2286868956586	0.0151030693058492	2.34432513962525	0.160790957590864
4.22724009563884	0.00156288666519207	2.34143213700753	0.0574571692598216
4.22579359760198	0.00171459797798409	2.33853928535796	0.0629602444161744
4.22434679758222	0.00932973317417812	2.33564628274025	0.116968794537094
4.22289999756246	0.00549195423634272	2.33275343109068	0.0313554232265114
4.22145349952559	4.42494353485352E-4	2.32986042847296	0.0893509519760301
4.22000669950584	4.63574346488317E-4	2.32696757682339	0.0427026770175863
4.21855989948608	0.00969758548681565	2.32407457420568	0.0263027990135122
4.21711340144921	0.00425091095489337	2.32118157158796	0.0565037059008857
4.21566660142945	0.00169681433066275	2.31828871993839	0.0795798220389113
4.2142198014097	0.00242836411582338	2.31539571732067	0.0315209987842727
4.21277330337283	0.00652062275078615	2.3125028656711	0.0591347653625516
4.21132650335307	3.5794707282072E-4	2.30960986305339	0.0413452999109621
4.2098800053162	0.00177181863577733	2.30671701140382	0.0950581204966304
4.20843320529644	0.00369802366307949	2.3038240087861	0.0541757219692917
4.20698640527669	6.29483154668007E-4	2.30093100616838	0.0257805503041452
4.20553990723982	0.0275744693463548	2.29803815451882	0.0399685539461027
4.20409310722006	0.0421744356406029	2.2951451519011	0.0153719887639519
4.2026463072003	0.0274293338574443	2.29225230025153	0.0649128406441473
4.20119980916344	0.00159660526094431	2.28935929763381	0.07331318978047
4.19975300914368	0.0294112321289523	2.28646644598424	0.0463344129538362
4.19830620912392	0.00829134352254049	2.28357344336653	0.0489963748453564
4.19685971108705	0.00612653492884387	2.28068044074881	0.0386173293317211
4.1954129110673	0.0214948199977696	2.27778758909924	0.00463374436733942
4.19396611104754	0.00351216197084476	2.27489458648152	0.0633479237715037
4.19251961301067	0.00617617370867244	2.27200173483195	0.0518250878907658
4.19107281299091	0.0108035006518076	2.26910873221424	0.0363601878140412
4.18962631495404	0.00172188176335744	2.26621588056467	0.0788878506717186
4.18817951493429	0.00879812944991292	2.26332287794695	0.0365990926654459
4.18673271491453	0.0177964870283408	2.26042987532924	0.0269602580034911
4.18528621687766	0.00407919563581762	2.25753702367967	0.0443537830647968
4.1838394168579	7.57066393693132E-4	2.25464402106195	0.0493038710417664
4.18239261683815	0.00569507106356847	2.25175116941238	0.0361866530907173
4.18094611880128	0.0109015655129699	2.24885816679466	0.0447602238890622
4.17949931878152	0.0152859256484312	2.24596516417695	0.0325595623747072
4.17805251876176	0.00216917059993643	2.24307231252738	0.0262122254552927
4.1766060207249	0.00428804306029979	2.24017930990966	0.0440501301388467
4.17515922070514	0.0192523171761336	2.23728645826009	0.0675908261392488
4.17371242068538	0.00508535596458898	2.23439345564237	0.0304696789602849
4.17226592264851	0.00716312123510641	2.23150060399281	0.088603907619296
4.17081912262876	0.00652275479206425	2.22860760137509	0.0689572062231839
4.16937262459189	0.00319347354364003	2.22571459875737	0.0748155521447521
4.16792582457213	0.00707619178912639	2.2228217471078	0.0862654576858748
4.16647902455237	0.0115377399086833	2.21992874449009	0.026535741409654
4.1650325265155	0.0125421083447199	2.21703589284052	0.0196055060153151
4.16358572649575	0.00794222243711595	2.2141428902228	0.0459179156613764
4.16213892647599	0.0027003115330135	2.21125003857323	0.0738287611779248
4.16069242843912	0.00118268796963552	2.20835703595551	0.0206544300569183
4.15924562841936	0.00569760102681083	2.2054640333378	0.0418742902261237
4.15779882839961	0.004127757816033	2.20257118168823	0.00161782251238363
4.15635233036274	0.0235755749066537	2.19967817907051	0.0324534470586969
4.15490553034298	0.00310684079114478	2.19678532742094	0.0613838463577116
4.15345873032322	0.0141418076445284	2.19389232480323	0.0407271414873446
4.15201223228635	0.00229054028238344	2.19099947315366	0.0399217258689403
4.1505654322666	0.0259584547235891	2.18810647053594	0.0462274143937505
4.14911893422973	0.03248725263264	2.18521346791822	0.0137292963113662
4.14767213420997	9.98368465231528E-4	2.18232061626865	0.0680915013019538
4.14622533419021	0.0142812956177695	2.17942761365094	0.0441389910922184
4.14477883615335	0.00472173842078331	2.17653476200137	0.0811698572877935
4.14333203613359	0.00753763127474006	2.17364175938365	0.106945856796994
4.14188523611383	0.00608131366863406	2.17074890773408	0.0287361650860874
4.14043873807696	0.0262619779125337	2.16785590511636	0.00963068437013463
4.13899193805721	0.00568650347441277	2.16496290249865	0.0451371656062136
4.13754513803745	0.00374513674134217	2.16207005084908	0.0289325941291227
4.13609864000058	0.00885218317763487	2.15917704823136	0.0147571477320063
4.13465183998082	0.0115433075123018	2.15628419658179	0.00392142306421422
4.13320503996107	0.00190512567452531	2.15339119396408	0.0489060799510966
4.1317585419242	0.0385493153022096	2.15049834231451	0.0303469985766782
4.13031174190444	0.00579065327396475	2.14760533969679	0.0395257280494276
4.12886524386757	0.0160087301702683	2.14471233707907	0.0302260294559504
4.12741844384782	0.00498195928541785	2.1418194854295	0.0549877359855025
4.12597164382806	0.0114483520663937	2.13892648281179	0.0473484084147677
4.12452514579119	0.013253273106903	2.13603363116222	0.0613572425861601
4.12307834577143	0.00824048092473754	2.1331406285445	0.0195544853018401
4.12163154575167	0.0280227085028929	2.13024777689493	0.049728757644616
4.12018504771481	0.0012759115347268	2.12735477427722	0.0191396598870685
4.11873824769505	0.00634978831330422	2.1244617716595	0.0209299566492372
4.11729144767529	9.45985625405747E-4	2.12156892000993	0.0237015595274298
4.11584494963842	7.80541209295867E-5	2.11867591739221	0.0589032641163332
4.11439814961867	0.0246156552012533	2.11578306574264	0.0259714716303973
4.11295134959891	0.00183811545712622	2.11289006312493	0.0473401642565011
4.11150485156204	0.0057538404849229	2.10999721147536	0.0545410297350869
4.11005805154228	0.00157212864444715	2.10710420885764	0.0106222090266304
4.10861155350541	0.00332940013362234	2.10421120623992	0.0113822298778532
4.10716475348566	0.0343770434876291	2.10131835459035	0.0225598205632546
4.1057179534659	0.0113396374812176	2.09842535197264	0.0319340622046481
4.10427145542903	0.00715413253511033	2.09553250032307	0.0403816138815032
4.10282465540927	0.00594365728977034	2.09263949770535	0.0292446462366041
4.10137785538952	0.00999886735371624	2.08974664605578	0.0126203045779955
4.09993135735265	0.00387021657682504	2.08685364343807	0.0213434990296707
4.09848455733289	0.00249674467654798	2.08396064082035	0.0332451815768415
4.09703775731313	0.00325314400929423	2.08106778917078	0.0454460414748443
4.09559125927627	0.0616317042312355	2.07817478655306	0.0159458108341327
4.09414445925651	1.15695802609844E-4	2.07528193490349	0.0427102402304527
4.09269765923675	1.46804551743329E-4	2.07238893228578	0.0344211465484672
4.09125116119988	0.0165534748559545	2.06949608063621	0.0307246181665387
4.08980436118013	0.0195652881612017	2.06660307801849	0.0579413556244141
4.08835786314326	0.016447146257159	2.06371007540077	0.0149973963441653
4.0869110631235	0.0222042718796193	2.0608172237512	0.0355305085140484
4.08546426310374	0.00184298339560432	2.05792422113349	0.0506626841039999
4.08401776506687	0.00820124616842446	2.05503136948392	0.0114933531295155
4.08257096504712	0.00729241074696827	2.0521383668662	0.0220991412859037
4.08112416502736	0.0193152163996944	2.04924551521663	0.00629869352556526
4.07967766699049	0.00206989600656682	2.04635251259892	0.0239026459778373
4.07823086697073	0.009186468578936	2.0434595099812	0.0645749036300172
4.07678406695098	0.00653023857589462	2.04056665833163	0.0585425658576132
4.07533756891411	0.00626322260521236	2.03767365571391	0.0571520542966629
4.07389076889435	0.0278933363742676	2.03478080406434	0.0291066868178921
4.07244396887459	0.00819251128162204	2.03188780144663	0.0541555697625773
4.07099747083773	0.0248301138638593	2.02899494979706	0.0254635020377046
4.06955067081797	0.00820089963968405	2.02610194717934	0.0585706580718617
4.0681041727811	0.00112776134383717	2.02320894456162	0.0668884960111952
4.06665737276134	0.0102445081293368	2.02031609291206	0.0293729698341592
4.06521057274159	0.0149728045667458	2.01742309029434	0.04728249974892
4.06376407470472	0.00866794658254981	2.01453023864477	0.038695137592073
4.06231727468496	0.0258285238117625	2.01163723602705	0.04775772693923
4.0608704746652	0.0132137362002749	2.00874438437748	0.027686609247312
4.05942397662833	0.00247293764575706	2.00585138175977	0.0525783475604518
4.05797717660858	0.00203192227564876	2.00295837914205	0.0839484361115803
4.05653037658882	0.0144967475405485	2.00006552749248	0.0311463568471141
4.05508387855195	0.00100606573357613	1.99717252487476	0.0336144740228319
4.05363707853219	0.00511188102229995	1.99427967322519	0.0443794484521838
4.05219027851244	0.0112030320121363	1.99138667060748	0.0407477284602907
4.05074378047557	0.0190997689764212	1.98849381895791	0.0336374869656665
4.04929698045581	0.0113481239210215	1.98560081634019	0.0527748863655484
4.04785018043605	8.06720077010167E-4	1.98270781372247	0.0376527000175009
4.04640368239919	0.00364098323362761	1.97981496207291	0.0187406897403473
4.04495688237943	0.0130384489992911	1.97692195945519	0.0310557384157899
4.04351038434256	0.00137397364383369	1.97402910780562	0.0401250665127445
4.0420635843228	0.0103832964081111	1.9711361051879	0.07158606624254
4.04061678430305	0.0142394586238493	1.96824310257019	0.0324154581475365
4.03917028626618	0.00973346106567442	1.96535025092062	0.0182635478484849
4.03772348624642	0.019827641716281	1.9624572483029	0.0203096953938227
4.03627668622666	0.0153186937103338	1.95956439665333	0.00859344825803454
4.03483018818979	0.0107395235670411	1.95667139403561	0.0930345692503127
4.03338338817004	0.0148067151060147	1.95377854238605	0.0116261130113134
4.03193658815028	0.0245631407073345	1.95088553976833	0.0263490053006833
4.03049009011341	0.00185457784794877	1.94799253715061	0.0293516890766333
4.02904329009365	0.00179611983710649	1.94509968550104	0.0401923464669333
4.0275964900739	0.0156987421217328	1.94220668288333	0.0631620333143233
4.02614999203703	0.00548519000668816	1.93931383123376	0.0403540817202401
4.02470319201727	0.0307153874766038	1.93642082861604	0.0208639981011015
4.0232566939804	0.0162915396113836	1.93352797696647	0.0456804219579266
4.02180989396064	0.0143123113442424	1.93063497434875	0.100505244464986
4.02036309394089	0.00505231189371517	1.92774197173104	0.0391653085133031
4.01891659590402	0.0187686938160434	1.92484912008147	0.102393470693147
4.01746979588426	0.0053410407006284	1.92195611746375	0.0732504474580688
4.01602299586451	0.00782951573898445	1.91906326581418	0.0580322809705372
4.01457649782764	0.00299866115494836	1.91617026319647	0.0641752162637717
4.01312969780788	0.0650730810294417	1.9132774115469	0.0897826972546152
4.01168289778812	0.00584078438314386	1.91038440892918	0.14948258445844
4.01023639975125	0.00707393616452206	1.90749140631146	0.1362124286114
4.0087895997315	0.00440576453902872	1.90459855466189	0.0969101964483453
4.00734279971174	0.0052469192653969	1.90170555204418	0.078873753459542
4.00589630167487	0.00693116354886252	1.89881270039461	0.088784752929575
4.00444950165511	0.00536500902158347	1.89591969777689	0.0535060646519806
4.00300300361824	0.0123762121396965	1.89302684612732	0.0257954204724992
4.00155620359849	0.00120691996512018	1.8901338435096	0.0141835965761585
4.00010940357873	8.36148595535647E-4	1.88724084089189	0.025098808882107
3.99866290554186	1.97496737137667E-4	1.88434798924232	0.0415041223063304
3.9972161055221	4.36084777427741E-5	1.8814549866246	0.0372201740508249
3.99576930550235	0.00887708166676316	1.87856213497503	0.0297097530115702
3.99432280746548	0.0182865596649851	1.87566913235732	0.115952945380157
3.99287600744572	0.0095220238616335	1.87277628070775	0.193864519517579
3.99142920742596	0.00568977178395281	1.86988327809003	0.340274401619786
3.9899827093891	0.00990314458935409	1.86699027547231	0.0496630256572871
3.98853590936934	0.0289610407238621	1.86409742382274	0.0281070522335633
3.98708910934958	0.00908641741807974	1.86120442120503	0.0766723229709616
3.98564261131271	0.00362431821694315	1.85831156955546	0.110960219507347
3.98419581129296	0.0142274393409274	1.85541856693774	0.288132615239343
3.98274931325609	0.00157165748590211	1.85252571528817	0.316415177491122
3.98130251323633	0.0238132520507977	1.84963271267046	0.666060356954864
3.97985571321657	0.00120670641876803	1.84673971005274	0.226510092920864
3.9784092151797	0.0280100867647635	1.84384685840317	0.048269674034491
3.97696241515995	0.0102961859789234	1.84095385578545	0.00766624855953302
3.97551561514019	0.00826618501127782	1.83806100413588	0.00152636973394702
3.97406911710332	5.56171981237491E-4	1.83516800151817	0.00221163626785885
3.97262231708356	0.00558959622326884	1.8322751498686	0.0289025972080721
3.97117551706381	5.64302089258339E-4	1.82938214725088	0.0330125404689699
3.96972901902694	0.00195464157796133	1.82648914463316	0.0424296890963359
3.96828221900718	0.0159975000220405	1.82359629298359	0.0468135840750432
3.96683541898742	0.0161424178324946	1.82070329036588	0.0747632470078691
3.96538892095056	0.00525743978931806	1.81781043871631	0.129591482053151
3.9639421209308	0.00146082861553684	1.81491743609859	0.159701385884614
3.96249562289393	0.0312314793248246	1.81202458444902	0.0219293282433225
3.96104882287417	0.0196782069506056	1.80913158183131	0.0181029867105792
3.95960202285442	0.00585592160513456	1.80623857921359	0.044626147180437
3.95815552481755	0.0285957239931853	1.80334572756402	0.0775422786283335
3.95670872479779	0.00856666240362076	1.8004527249463	0.0841481244084541
3.95526192477803	0.0156167562520853	1.79755987329673	0.106325350702336
3.95381542674116	0.0177011075597501	1.79466687067902	0.157855627004862
3.95236862672141	0.0130724351831606	1.79177401902945	0.166351435807616
3.95092182670165	0.0544427981495911	1.78888101641173	0.223651303427991
3.94947532866478	0.00723078433703832	1.78598801379401	0.317305668686951
3.94802852864502	0.00684513924717719	1.78309516214444	0.211664958774499
3.94658172862527	0.00277219457339099	1.78020215952673	0.249424868452499
3.9451352305884	0.0348444903735977	1.77730930787716	0.19362828837519
3.94368843056864	0.00732310973988715	1.77441630525944	0.238118741528945
3.94224193253177	0.0129614966963576	1.77152345360987	0.175966361372638
3.94079513251202	0.0181384657187755	1.76863045099216	0.231717694689172
3.93934833249226	0.00302725579514181	1.76573744837444	0.172667247783882
3.93790183445539	0.0308350624179275	1.76284459672487	0.151781140768962
3.93645503443563	0.0158551170751229	1.75995159410715	0.0981222277929195
3.93500823441588	0.0174101441061031	1.75705874245758	0.162837087469489
3.93356173637901	0.00366097252094294	1.75416573983987	0.221608156467076
3.93211493635925	0.0220536473732772	1.7512728881903	0.150022257264644
3.93066813633949	0.0189249528063296	1.74837988557258	0.224899882065453
3.92922163830262	0.00793504563448108	1.74548688295486	0.0956246361117252
3.92777483828287	0.0260792912092541	1.7425940313053	0.134387798721674
3.92632803826311	0.0121703074207906	1.73970102868758	0.118679265332705
3.92488154022624	0.0216541537969658	1.73680817703801	0.0963257486871103
3.92343474020648	0.0252956034071859	1.73391517442029	0.141782713789195
3.92198824216962	0.00371060131128167	1.73102232277072	0.15243872590051
3.92054144214986	0.0204550492545066	1.72812932015301	0.145503417014833
3.9190946421301	0.0151870221497355	1.72523631753529	0.114389208516477
3.91764814409323	0.00475687423769108	1.72234346588572	0.0740376166641808
3.91620134407348	0.00816069833348556	1.719450463268	0.14357063619652
3.91475454405372	0.00808407449867882	1.71655761161843	0.11442692393508
3.91330804601685	0.00498594559774027	1.71366460900072	0.0780191266854832
3.91186124599709	0.00394821405060075	1.710771606383	0.0521172593442577
3.91041444597733	0.0106817930949354	1.70787875473343	0.0628176873302858
3.90896794794047	0.0216693526119722	1.70498575211572	0.0551311601308799
3.90752114792071	0.0011429411042989	1.70209290046615	0.0419453610071522
3.90607434790095	0.0128416663682943	1.69919989784843	0.0431933118179732
3.90462784986408	0.00908233017512241	1.69630704619886	0.0753612192801912
3.90318104984433	0.0374711733175103	1.69341404358114	0.0197910941077382
3.90173455180746	0.0164627310258117	1.69052104096343	0.0552753362041333
3.9002877517877	0.00536897216173757	1.68762818931386	0.0244660343753032
3.89884095176794	0.00204745578015186	1.68473518669614	0.0341003992329878
3.89739445373107	0.0156692799093552	1.68184233504657	0.0376791886505516
3.89594765371132	0.0166553836709727	1.67894933242885	0.0392185276810355
3.89450085369156	0.0296298800135157	1.67605648077929	0.0183059942048468
3.89305435565469	0.00366450655351738	1.67316347816157	0.00708582067852314
3.89160755563494	0.0136015696648304	1.67027047554385	0.032068184078154
3.89016075561518	0.00339729411670147	1.66737762389428	0.0228096666058226
3.88871425757831	0.020989787307253	1.66448462127657	0.0353760652934848
3.88726745755855	0.00242037727899366	1.661591769627	0.0329330610099041
3.88582065753879	0.00923679330938167	1.65869876700928	0.0109555002413233
3.88437415950193	0.00466894105197149	1.65580591535971	0.0315819927086926
3.88292735948217	0.0242324473089926	1.65291291274199	0.0035589629004858
3.8814808614453	0.0061776772560244	1.65001991012428	0.00654785805521241
3.88003406142554	0.00367951356865278	1.64712705847471	0.0195900889782185
3.87858726140579	0.0197439857424964	1.64423405585699	0.0116274759370665
3.87714076336892	0.00511922884436203	1.64134120420742	0.0281142424777156
3.87569396334916	0.00302764068754785	1.63844820158971	0.00244952318350497
3.8742471633294	0.00730739155052616	1.63555534994014	0.0084902211608375
3.87280066529254	0.00263730372332614	1.63266234732242	0.011990203255333
3.87135386527278	0.00503849282434435	1.6297693447047	0.017422470047798
3.86990706525302	0.016185207347264	1.62687649305513	0.00676807473463546
3.86846056721615	0.00349443166757278	1.62398349043742	0.0107774859949329
3.86701376719639	0.01359141802107	1.62109063878785	0.0206340428991587
3.86556696717664	0.0143685241732502	1.61819763617013	0.0151468918028076
3.86412046913977	0.00770041700933666	1.61530478452056	0.0121647075014052
3.86267366912001	0.0324379783902196	1.61241178190284	0.0176515449572734
3.86122717108314	0.017128740282946	1.60951877928513	0.00147128845344116
3.85978037106339	0.00685533125692559	1.60662592763556	0.0139347808345819
3.85833357104363	0.0120380645988896	1.60373292501784	0.013465848063742
3.85688707300676	0.0152960592065718	1.60084007336827	0.00314229560926422
3.855440272987	0.00372610324495458	1.59794707075056	0.0111276869847216
3.85399347296725	0.0132033593865066	1.59505421910099	0.00321354873121317
3.85254697493038	0.0242334296483252	1.59216121648327	0.0165623603116393
3.85110017491062	0.0697960696991899	1.58926821386555	0.0149398263782774
3.84965337489086	0.0229401435478657	1.58637536221598	0.00912108635475544
3.84820687685399	0.00866753484250551	1.58348235959827	0.00962111396947621
3.84676007683424	0.0137871978136104	1.5805895079487	0.00818188936296056
3.84531327681448	0.00577121022395074	1.57769650533098	0.00506086179277803
3.84386677877761	0.021807932725772	1.57480365368141	0.00185403121555109
3.84241997875785	0.0054474596959091	1.57191065106369	3.18676499121209E-4
3.84097348072099	0.011924281753944	1.56901764844598	0.0143545781955638
3.83952668070123	0.00975886275764681	1.56612479679641	0.00880310140725254
3.83807988068147	5.64999392410952E-4	1.56323179417869	0.00603624514711372
3.8366333826446	0.0170908465760974	1.56033894252912	0.00187982002013014
3.83518658262485	0.02026132401275	1.55744593991141	0.00489408276487141
3.83373978260509	0.00264582000977279	1.55455308826184	0.00255300507083389
3.83229328456822	0.00174612399981275	1.55166008564412	0.0133419271801109
3.83084648454846	0.00459162738047623	1.5487670830264	6.59627317774425E-4
3.82939968452871	0.0167157994716576	1.54587423137683	9.64912311116658E-4
3.82795318649184	0.00617052761303439	1.54298122875912	0.00279716706348879
3.82650638647208	0.00269257526964399	1.54008837710955	0.00339068241508767
3.82505958645232	0.014953006198738	1.53719537449183	0.00156133805870271
3.82361308841545	6.98958175989033E-4	1.53430252284226	0.016485011699273
3.8221662883957	0.0288343573990309	1.53140952022455	0.0131313231544531
3.82071979035883	0.00449047175005494	1.52851651760683	0.0095959614560569
3.81927299033907	0.00868438285599966	1.52562366595726	0.00672405724313335
3.81782619031931	0.00463560146605914	1.52273066333954	0.00662940478755878
3.81637969228245	0.0118943797823304	1.51983781168997	0.00722219919747087
3.81493289226269	0.00101832283587719	1.51694480907226	0.00157361869933261
3.81348609224293	0.011386956851188	1.51405195742269	0.0158961587559272
3.81203959420606	0.00745140593736332	1.51115895480497	0.00502278015525647
3.81059279418631	0.00653579819912372	1.50826595218725	0.0173696271188363
3.80914599416655	0.0530384357685096	1.50537310053768	0.00412327908923535
3.80769949612968	0.00712718194652424	1.50248009791997	0.00797940110410121
3.80625269610992	0.00969558679848432	1.4995872462704	0.00526049321981573
3.80480589609017	0.00726903546169012	1.49669424365268	0.00362627363880076
3.8033593980533	0.0266772701849247	1.49380139200311	5.09809025813775E-4
3.80191259803354	0.00632677532372578	1.4909083893854	0.00350490304773219
3.80046609999667	0.0272024522225333	1.48801538676768	0.00158204923653546
3.79901929997691	0.00397457043138423	1.48512253511811	0.00575084316507282
3.79757249995716	0.0271312650728045	1.48222953250039	0.00601870740454988
3.79612600192029	0.00671622778758345	1.47933668085082	0.00888035491789685
3.79467920190053	0.0227150248240142	1.47644367823311	0.017472931345156
3.79323240188077	0.00692574572774672	1.47355082658354	0.00487091338487359
3.79178590384391	0.011601834806071	1.47065782396582	0.00252258690568455
3.79033910382415	0.00948557083195386	1.4677648213481	0.00245276295578659
3.78889230380439	0.00448469178894031	1.46487196969854	0.00557038469377254
3.78744580576752	0.0112294441463252	1.46197896708082	0.0165821201128461
3.78599900574776	0.00109583397296485	1.45908611543125	0.00756367206558067
3.78455220572801	0.0184265922730333	1.45619311281353	0.00756241596457526
3.78310570769114	0.00734732413975918	1.45330026116396	0.00474869530223904
3.78165890767138	0.0563669634049651	1.45040725854625	0.00782665882054546
3.78021240963451	0.00154750681410361	1.44751425592853	0.00143957787581227
3.77876560961476	0.0027752380770666	1.44462140427896	9.05187564796388E-4
3.777318809595	6.64180207835886E-4	1.44172840166124	0.0197431245780662
3.77587231155813	0.0249368170175718	1.43883555001167	0.00267582346729398
3.77442551153837	0.0101737633654051	1.43594254739396	0.00100521457164294
3.77297871151862	0.00157301649139714	1.43304954477624	0.00222652101336296
3.77153221348175	0.00752865887144217	1.43015669312667	4.39780199272286E-4
3.77008541346199	0.0138091243683871	1.42726369050895	0.00488559457556392
3.76863861344223	2.5809744657101E-4	1.42437083885939	0.00308548184815857
3.76719211540537	0.0235941444801232	1.42147783624167	0.0124456426454522
3.76574531538561	0.00552410818490049	1.4185849845921	0.00388765283346302
3.76429851536585	0.00744283238731734	1.41569198197438	2.85829103095858E-4
3.76285201732898	0.00251655386049704	1.41279897935667	0.00333840374939666
3.76140521730923	0.0206573980285514	1.4099061277071	0.0103867800353427
3.75995841728947	0.00224852417038792	1.40701312508938	5.56767958602472E-4
3.7585119192526	0.0112437706117297	1.40412027343981	0.00361652536646064
3.75706511923284	0.00223856635618956	1.40122727082209	0.00413978404409936
3.75561862119597	0.00160997307047364	1.39833441917253	0.00471442663125076
3.75417182117622	0.0157431180830516	1.39544141655481	0.00115889609858312
3.75272502115646	0.00495376413189283	1.39254841393709	0.00928998718152815
3.75127852311959	0.00116945054386786	1.38965556228752	0.00418916578979629
3.74983172309983	0.0227393671846926	1.38676255966981	0.00290385482742004
3.74838492308008	0.00336558138671192	1.38386970802024	0.0067581920722716
3.74693842504321	0.0165561840654242	1.38097670540252	0.00756562983389775
3.74549162502345	0.028855034578726	1.37808385375295	6.68742479975014E-4
3.74404482500369	0.00895756350704564	1.37519085113523	0.00777624233436177
3.74259832696682	0.00268132698007386	1.37229784851752	0.00802029436961426
3.74115152694707	0.0252578348123758	1.36940499686795	0.00850129586424483
3.73970472692731	0.0248115035872793	1.36651199425023	0.0123754613738607
3.73825822889044	0.00438712637539788	1.36361914260066	0.0045030681970488
3.73681142887068	0.0202807439445171	1.36072613998294	7.50373853459096E-4
3.73536493083382	0.0280588421810334	1.35783328833338	0.0101440398647542
3.73391813081406	0.00309881157893393	1.35494028571566	0.0051059666530748
3.7324713307943	0.0178616448853827	1.35204728309794	0.00324720687480177
3.73102483275743	0.0246181326611096	1.34915443144837	0.0076390544871887
3.72957803273768	0.002564439033317	1.34626150431473	0.00397462278351224
3.72813123271792	0.0143204819993476	1.34336850169701	0.00472669543245863
3.72668473468105	0.0011626327577385	1.34047557456337	0.0100743588772755
3.72523793466129	0.0129355356721909	1.33758264742973	3.66590884170898E-4
3.72379113464154	8.09786471307126E-4	1.33468972029608	0.00312877198918704
3.72234463660467	0.0515100255919053	1.33179679316244	0.0050732719589472
3.72089783658491	0.00205354165682682	1.3289038660288	0.00678046963678675
3.71945103656515	0.00130161269595359	1.32601093889516	0.00696764480074295
3.71800453852828	0.00539555875589862	1.32311793627744	7.06486972197277E-4
3.71655773850853	0.00760042173114903	1.3202250091438	0.0110297827941722
3.71511124047166	0.00215736407736431	1.31733208201015	0.00412190999470262
3.7136644404519	0.00546527455950605	1.31443915487651	0.00362860347428128
3.71221764043214	6.19746916331342E-4	1.31154622774287	0.010000937682642
3.71077114239528	0.00471998280844572	1.30865330060922	0.00996362243618718
3.70932434237552	0.00700369749441887	1.30576037347558	0.00198907863085112
3.70787754235576	0.00336594410715224	1.30286737085786	0.0126670935728838
3.70643104431889	0.00384776626764911	1.29997444372422	1.30175162274885E-4
3.70498424429914	0.00974430886637435	1.29708151659058	0.00261937397852554
3.70353744427938	0.0134183791380764	1.29418858945693	4.40689191504933E-4
3.70209094624251	0.0180047536186953	1.29129566232329	0.0120480651597431
3.70064414622275	0.0198524029551332	1.28840273518965	0.00107945843884074
3.699197346203	0.00351661063793738	1.28550980805601	0.00889660347626531
3.69775084816613	0.0209314867913497	1.28261680543829	0.00119141947384235
3.69630404814637	0.00180370825590474	1.27972387830465	2.82430186948532E-4
3.6948575501095	0.00240041990553516	1.276830951171	0.00798421048510409
3.69341075008974	0.00261822607978026	1.27393802403736	0.0173999375107108
3.69196395006999	0.03208127378524	1.27104509690372	0.00764366425315477
3.69051745203312	0.00636735074224383	1.26815216977007	0.010161706530405
3.68907065201336	0.0175343327002579	1.26525924263643	0.00156320137450839
3.6876238519936	0.0163771268975734	1.26236624001871	0.00372342267992523
3.68617735395674	0.00252936223223569	1.25947331288507	0.00561839775646214
3.68473055393698	0.00516881030672553	1.25658038575143	0.00593174489725389
3.68328375391722	0.017370748679005	1.25368745861779	0.0035941070102506
3.68183725588035	0.0308910410012455	1.25079453148414	0.00585983142710007
3.6803904558606	0.0203559767249487	1.2479016043505	0.001124765200761
3.67894365584084	0.0488294488507976	1.24500867721686	8.23640972292773E-4
3.67749715780397	0.0323553468398303	1.24211567459914	0.00867816311978299
3.67605035778421	0.0254666093856007	1.2392227474655	0.0135865020821577
3.67460385974734	0.00941980283287838	1.23632982033185	0.00338897958284605
3.67315705972759	0.00879413545817243	1.23343689319821	0.00166878225048988
3.67171025970783	0.0244532936981298	1.23054396606457	0.0021148714644308
3.67026376167096	0.0108968452915277	1.22765103893092	0.0103090885748718
3.6688169616512	6.94949083084573E-4	1.22475803631321	0.00607274133931124
3.66737016163145	0.00347481714948348	1.22186510917956	4.72133406991622E-4
3.66592366359458	0.00150813216873107	1.21897218204592	3.53528681991067E-5
3.66447686357482	0.00414174479200426	1.21607925491228	0.00146715715775441
3.66303006355506	0.00304862685949484	1.21318632777864	0.0279209524934989
3.66158356551819	0.0117375069799892	1.21029340064499	1.79957105733335E-4
3.66013676549844	0.0397674256159446	1.20740047351135	0.00335398886907401
3.65868996547868	0.012796983684825	1.20450747089363	0.00757894511484692
3.65724346744181	6.68447096027622E-4	1.20161454375999	0.00306239249908265
3.65579666742206	0.00394410446939619	1.19872161662635	0.00848441543447572
3.65435016938519	0.0211535556152173	1.1958286894927	0.0121657597645143
3.65290336936543	0.0271876437857821	1.19293576235906	4.53918455823411E-4
3.65145656934567	0.0267807491519594	1.19004283522542	4.60659305543209E-4
3.6500100713088	0.0132468733884723	1.18714990809178	0.00275249028469902
3.64856327128905	0.0067089702922064	1.18425690547406	0.0112849390225321
3.64711647126929	0.00511882365501342	1.18136397834042	0.00255560010103981
3.64566997323242	0.0152739961285802	1.17847105120677	0.00248251850628825
3.64422317321266	4.25573087793359E-4	1.17557812407313	0.0125437873468087
3.64277637319291	0.00257198943389317	1.17268519693949	8.03233055888511E-4
3.64132987515604	7.16899694390591E-4	1.16979226980584	0.00378037809142742
3.63988307513628	0.0176470641977964	1.1668993426722	0.00775412169944804
3.63843627511652	0.00605691095201132	1.16400634005448	0.00214429325985668
3.63698977707966	0.00228208729000207	1.16111341292084	0.00117733506966213
3.6355429770599	0.0171523422393804	1.1582204857872	0.00797039576072183
3.63409647902303	0.0114178444684436	1.15532755865355	0.00700107415576538
3.63264967900327	0.0644581050728551	1.15243463151991	6.13156427783043E-4
3.63120287898351	0.00778442992772461	1.14954170438627	0.0172701678120565
3.62975638094665	0.0232629576132498	1.14664877725263	4.58269722287223E-4
3.62830958092689	0.01706886916971	1.14375577463491	1.56169161735554E-4
3.62686278090713	0.00104326265622556	1.14086284750127	0.00182179628962816
3.62541628287026	0.0105215418005918	1.13796992036762	0.00418614653279525
3.62396948285051	0.0241434793347732	1.13507699323398	0.00140734903294645
3.62252268283075	0.0246966181862427	1.13218406610034	0.0132479858944616
3.62107618479388	0.0181041705194372	1.12929113896669	0.0120530549083469
3.61962938477412	0.0301688817790474	1.12639821183305	1.22625168413816E-4
3.61818258475437	0.0159593531161672	1.12350520921533	0.00597277216974875
3.6167360867175	0.0173780431247138	1.12061228208169	0.0012026929281673
3.61528928669774	0.00763696424630068	1.11771935494805	0.0128784274025834
3.61384278866087	0.00809670037931567	1.11482642781441	0.00445472613911521
3.61239598864111	0.00356901884809682	1.11193350068076	0.0177889930931696
3.61094918862136	0.00696922855438001	1.10904057354712	0.00216280291087786
3.60950269058449	0.0218865546235245	1.10614764641348	6.27584953135675E-4
3.60805589056473	0.00489089638758411	1.10325464379576	0.0026850140691609
3.60660909054497	0.00223487014747546	1.10036171666212	0.00326939877267059
3.60516259250811	0.0137105797763769	1.09746878952847	0.0147311296933421
3.60371579248835	0.0209210313352872	1.09457586239483	0.00188010266848398
3.60226899246859	0.0170917104641613	1.09168293526119	0.00378695837269071
3.60082249443172	0.0143829108179024	1.08879000812754	0.00185184638614662
3.59937569441197	0.0317253537946991	1.08589700550983	1.71970422625612E-4
3.59792889439221	0.004660358495361	1.08300407837619	0.00108499713887685
3.59648239635534	0.00446664395514354	1.08011115124254	5.84819163271579E-4
3.59503559633558	0.0125977571535504	1.0772182241089	7.48045769542407E-4
3.59358909829871	0.00117576650233023	1.07432529697526	0.00616800113564663
3.59214229827896	0.00411181409532825	1.07143236984161	8.96513340444346E-5
3.5906954982592	0.0114101511008086	1.06853944270797	4.98670130003448E-5
3.58924900022233	0.00806960112364726	1.06564644009025	0.015734846129807
3.58780220020257	0.0174295995759796	1.06275351295661	0.00128539256934746
3.58635540018282	0.00652902323016495	1.05986058582297	0.0101346870868077
3.58490890214595	0.0122064550794949	1.05696765868932	0.00214368210365121
3.58346210212619	0.00767612083106192	1.05407473155568	7.20322165224398E-4
3.58201530210643	0.00389649340789667	1.05118180442204	0.00158984126469771
3.58056880406957	0.0104360839113581	1.0482888772884	0.00244666751202589
3.57912200404981	0.0139657424514408	1.04539587467068	3.08632888753345E-4
3.57767520403005	0.00879468472539512	1.04250294753703	0.00261039502250646
3.57622870599318	0.0189914311422714	1.03961002040339	0.0138245367458048
3.57478190597343	0.00436519720226028	1.03671709326975	1.31107812331895E-4
3.57333540793656	0.0119674531034242	1.03382416613611	2.99181543118194E-4
3.5718886079168	0.0157267267178999	1.03093123900246	0.00684057996417529
3.57044180789704	0.00147332423254503	1.02803831186882	0.00155917902715347
3.56899530986017	0.00704035883281293	1.0251453092511	0.0169345404329785
3.56754850984042	7.48700949778121E-5	1.02225238211746	0.00829553088592278
3.56610170982066	0.036574191622423	1.01935945498382	4.27746224373667E-4
3.56465521178379	0.00926810900966789	1.01646652785017	2.97940977986934E-4
3.56320841176403	0.0167373221067166	1.01357360071653	0.00154360034947981
3.56176161174428	0.0219813897872602	1.01068067358289	4.34807090921381E-4
3.56031511370741	0.00177786590745291	1.00778774644925	0.00314273157564007
3.55886831368765	0.0459082456752842	1.00489474383153	0.00384532597412827
3.55742151366789	0.00110458098279535	1.00200181669789	4.03373638044807E-4
3.55597501563103	0.00761294911523225	0.999108889564243	0.00383197701062479
3.55452821561127	0.0065568197394558	0.9962159624306	0.00330900616522219
3.5530817175744	0.0760796147305799	0.993323035296957	0.00792688395521202
3.55163491755464	0.00602510172874965	0.990430108163314	0.00857904961396262
3.55018811753489	0.0168442495351133	0.987537181029671	0.0122911167015267
3.54874161949802	7.10193008903484E-4	0.984644178411954	1.9832479581714E-4
3.54729481947826	0.0103442156757326	0.981751251278311	0.00209107363975026
3.5458480194585	0.00551014642147447	0.978858324144668	0.00908248966640191
3.54440152142163	0.0254153030805497	0.975965397011025	0.00409410265521297
3.54295472140188	0.00208960479599474	0.973072469877382	0.00253238960517361
3.54150792138212	9.04862901822347E-4	0.970179542743739	0.00281586883588862
3.54006142334525	0.0199918067583284	0.967286615610096	0.00954833608342297
3.53861462332549	0.015371081685823	0.964393612992379	4.24708307562342E-4
3.53716782330574	0.00997288531220734	0.961500685858736	0.00234619366460938
3.53572132526887	0.00541561568549103	0.958607758725093	0.00211161068353357
3.53427452524911	5.43155257731781E-4	0.95571483159145	0.00942828583243229
3.53282802721224	0.0280662446552766	0.952821904457807	8.34831127881485E-4
3.53138122719249	0.00793199546656125	0.949928977324165	0.00756861324989355
3.52993442717273	0.017360669973731	0.947035974706448	8.56353268380914E-4
3.52848792913586	0.00329090576877681	0.944143047572805	0.00216654631637991
3.5270411291161	0.00507748149585637	0.941250120439162	0.00131842842229732
3.52559432909635	0.00683239683168532	0.938357193305519	7.50658028326931E-4
3.52414783105948	0.00600073451093742	0.935464266171876	2.02255771314508E-4
3.52270103103972	0.0224659397186722	0.932571339038233	0.00210590928322001
3.52125423101996	0.0453314086084209	0.92967841190459	0.00352495235072976
3.51980773298309	0.0223398681737591	0.926785409286873	0.00817058613779448
3.51836093296334	0.0348439707304601	0.92389248215323	6.01010299954042E-4
3.51691413294358	0.0150511980421063	0.920999555019587	0.00817058613779447
3.51546763490671	0.00649804922943764	0.918106627885944	0.00352495235072976
3.51402083488695	0.00162349523807358	0.915213700752301	0.00210590928322001
3.51257433685009	0.0240657191281894	0.912320773618658	2.02255771314509E-4
3.51112753683033	0.0182555873705579	0.909427846485015	7.50658028326935E-4
3.50968073681057	0.00109646925470716	0.906534843867298	0.00131842842229732
3.5082342387737	0.0203238807515549	0.903641916733655	0.00216654631637991
3.50678743875394	0.0159276388123483	0.900748989600012	8.56353268380915E-4
3.50534063873419	0.00363762503592984	0.897856062466369	0.00756861324989355
3.50389414069732	0.00390344083655004	0.894963135332726	8.34831127881485E-4
3.50244734067756	0.00123104144681308	0.892070208199083	0.00942828583243228
3.5010005406578	0.0182849859909602	0.88917728106544	0.00211161068353357
3.49955404262094	0.00277506845998212	0.886284278447723	0.00234619366460939
3.49810724260118	9.611848244543E-5	0.88339135131408	4.24708307562345E-4
3.49666044258142	0.0177643703934845	0.880498424180437	0.00954833608342297
3.49521394454455	0.0062725722303114	0.877605497046795	0.00281586883588863
3.4937671445248	0.0277470001445332	0.874712569913152	0.00253238960517361
3.49232034450504	0.0180925494262354	0.871819642779509	0.00409410265521297
3.49087384646817	0.00877893060368966	0.868926715645866	0.00908248966640192
3.48942704644841	0.00231465491984358	0.866033713028149	0.00209107363975026
3.48798054841154	0.0062985877958541	0.863140785894506	1.98324795817142E-4
3.48653374839179	0.027910504549163	0.860247858760863	0.0122911167015268
3.48508694837203	0.0394054517531377	0.85735493162722	0.00857904961396262
3.48364045033516	0.0346995165787497	0.854462004493577	0.00792688395521203
3.4821936503154	0.0271054879437406	0.851569077359934	0.00330900616522218
3.48074685029565	0.0112292212316799	0.848676150226291	0.00383197701062479
3.47930035225878	1.50249011179503E-4	0.845783147608574	4.03373638044805E-4
3.47785355223902	0.0112868927328292	0.842890220474931	0.00384532597412827
3.47640675221926	6.71244299414556E-4	0.839997293341288	0.00314273157564007
3.4749602541824	0.0395499143639747	0.837104366207645	4.34807090921383E-4
3.47351345416264	0.0027995680183221	0.834211439074002	0.00154360034947981
3.47206665414288	0.0130425304130476	0.831318511940359	2.97940977986934E-4
3.47062015610601	0.0237705708136311	0.828425584806716	4.27746224373667E-4
3.46917335608626	0.0247249278268641	0.825532582188999	0.00829553088592278
3.46772685804939	8.77401653114776E-4	0.822639655055356	0.0169345404329785
3.46628005802963	0.0440793405543827	0.819746727921713	0.00155917902715347
3.46483325800987	0.0188754892026859	0.81685380078807	0.00684057996417528
3.463386759973	0.00317023445581975	0.813960873654427	2.99181543118194E-4
3.46193995995325	0.00713658645049766	0.811067946520784	1.31107812331894E-4
3.46049315993349	0.0153227703638272	0.808174943903068	0.0138245367458048
3.45904666189662	9.57436906541184E-4	0.805282016769425	0.00261039502250646
3.45759986187686	0.0063799060368544	0.802389089635782	3.08632888753345E-4
3.45615306185711	0.0179753864699515	0.799496162502139	0.00244666751202589
3.45470656382024	0.00328746276987258	0.796603235368496	0.00158984126469772
3.45325976380048	0.00430123848039662	0.793710308234853	7.20322165224398E-4
3.45181296378072	0.00679513170133824	0.79081738110121	0.0021436821036512
3.45036646574386	0.0207662073227664	0.787924378483493	0.0101346870868077
3.4489196657241	0.00426755295215105	0.78503145134985	0.00128539256934746
3.44747316768723	4.36499213010223E-4	0.782138524216207	0.015734846129807
3.44602636766747	0.00296799252835151	0.779245597082564	4.98670130003461E-5
3.44457956764772	0.0281972764524823	0.776352669948921	8.96513340444341E-5
3.44313306961085	0.0067331030854678	0.773459742815278	0.00616800113564663
3.44168626959109	0.0446000904726294	0.770566815681635	7.48045769542404E-4
3.44023946957133	0.00461427740096997	0.767673813063918	5.84819163271579E-4
3.43879297153446	0.015686274273531	0.764780885930275	0.00108499713887685
3.43734617151471	0.00989560895601919	0.761887958796632	1.71970422625611E-4
3.43589937149495	0.040791537758214	0.758995031662989	0.00185184638614662
3.43445287345808	0.00481209618529039	0.756102104529346	0.0037869583726907
3.43300607343832	0.00345206221768453	0.753209177395703	0.00188010266848399
3.43155927341857	0.00352424700855733	0.75031625026206	0.0147311296933421
3.4301127753817	0.00485039168544351	0.747423247644343	0.00326939877267059
3.42866597536194	0.0348186575244537	0.7445303205107	0.00268501406916089
3.42721947732507	0.0471354734711768	0.741637393377057	6.27584953135676E-4
3.42577267730532	0.00942622585086081	0.738744466243414	0.00216280291087787
3.42432587728556	0.0143038061565662	0.735851539109771	0.0177889930931696
3.42287937924869	0.0190672947694813	0.732958611976128	0.00445472613911521
3.42143257922893	0.0356903451670765	0.730065684842485	0.0128784274025834
3.41998577920918	0.0133969602178703	0.727172682224769	0.0012026929281673
3.41853928117231	0.0177151687033412	0.724279755091126	0.00597277216974875
3.41709248115255	0.0270932281559856	0.721386827957483	1.22625168413815E-4
3.41564568113279	1.03855219830574E-4	0.71849390082384	0.0120530549083469
3.41419918309592	0.004847639191357	0.715600973690197	0.0132479858944616
3.41275238307617	0.0186933313749705	0.712708008814517	0.00140734903294644
3.41130558305641	0.0303266818834424	0.709815081680874	0.00418614653279526
3.40985908501954	0.025535855477192	0.706922154547231	0.00182179628962816
3.40841228499978	0.0156255756408901	0.704029189671551	1.56169161735553E-4
3.40696578696292	0.0416982160339206	0.701136262537908	4.58269722287221E-4
3.40551898694316	0.00240839043586524	0.698243335404265	0.0172701678120564
3.4040721869234	0.026792269757991	0.695350408270622	6.13156427783045E-4
3.40262568888653	0.00125854969314213	0.692457443394942	0.00700107415576538
3.40117888886678	0.00147532188677635	0.689564516261299	0.00797039576072184
3.39973208884702	0.0308416386440597	0.686671589127656	0.00117733506966212
3.39828559081015	0.0368836402692339	0.683778624251976	0.00214429325985669
3.39683879079039	0.0199865655102899	0.680885697118333	0.00775412169944804
3.39539199077063	0.0085878641627371	0.67799276998469	0.00378037809142742
3.39394549273377	0.00219710767583017	0.675099842851047	8.03233055888507E-4
3.39249869271401	0.00551455437011428	0.672206877975367	0.0125437873468087
3.39105189269425	0.0269346136613702	0.669313950841724	0.00248251850628826
3.38960539465738	0.0101404453825496	0.666421023708081	0.00255560010103981
3.38815859463763	0.0238492722009831	0.663528058832401	0.0112849390225321
3.38671209660076	0.0212765171426157	0.660635131698758	0.00275249028469902
3.385265296581	0.0193954199574724	0.657742204565115	4.60659305543209E-4
3.38381849656124	0.0131468798842539	0.654849277431473	4.53918455823414E-4
3.38237199852437	0.0101017339624525	0.651956312555793	0.0121657597645143
3.38092519850462	0.0651884928211641	0.64906338542215	0.00848441543447572
3.37947839848486	0.0164078191546458	0.646170458288507	0.00306239249908265
3.37803190044799	0.00943974264160643	0.643277493412827	0.00757894511484694
3.37658510042823	0.00433667984378658	0.640384566279184	0.00335398886907403
3.37513830040848	0.0125230919484716	0.637491639145541	1.79957105733336E-4
3.37369180237161	1.02471015834142E-5	0.634598674269861	0.0279209524934989
3.37224500235185	0.0313456308961483	0.631705747136218	0.00146715715775441
3.37079820233209	0.00998874710411957	0.628812820002575	3.53528681991064E-5
3.36935170429523	0.002748657728934	0.625919892868932	4.72133406991622E-4
3.36790490427547	0.0137100529845338	0.623026927993252	0.00607274133931124
3.3664584062386	0.04698546714478	0.620134000859609	0.0103090885748718
3.36501160621884	0.0141463200065533	0.617241073725966	0.00211487146443079
3.36356480619909	0.0188213989053549	0.614348108850286	0.00166878225048988
3.36211830816222	0.0126552141416392	0.611455181716643	0.00338897958284605
3.36067150814246	0.0349328022754992	0.608562254583	0.0135865020821577
3.3592247081227	0.0140662995661429	0.605669327449357	0.00867816311978299
3.35777821008583	0.0125958434400711	0.602776362573677	8.23640972292774E-4
3.35633141006608	0.0144946271505724	0.599883435440034	0.001124765200761
3.35488461004632	0.00542609099585608	0.596990508306391	0.00585983142710007
3.35343811200945	0.0100711355985492	0.594097543430711	0.00359410701025061
3.35199131198969	0.015127524338398	0.591204616297068	0.0059317448972539
3.35054451196994	0.00243891680722113	0.588311689163426	0.00561839775646214
3.34909801393307	0.0191024476958336	0.585418762029783	0.00372342267992523
3.34765121391331	0.0352815305768667	0.582525797154103	0.00156320137450839
3.34620471587644	4.55476470005846E-4	0.57963287002046	0.010161706530405
3.34475791585669	0.00327369662228162	0.576739942886817	0.00764366425315477
3.34331111583693	0.0365178979057931	0.573846978011137	0.0173999375107108
3.34186461780006	0.018466937004387	0.570954050877494	0.00798421048510409
3.3404178177803	0.00976399290107599	0.568061123743851	2.82430186948532E-4
3.33897101776055	0.0122461549421711	0.565168158868171	0.00119141947384235
3.33752451972368	0.0168102272587245	0.562275231734528	0.0088966034762653
3.33607771970392	0.00466616312208469	0.559382304600885	0.00107945843884074
3.33463091968416	0.018184725531131	0.556489377467242	0.0120480651597431
3.33318442164729	0.0346739721049264	0.553596412591562	4.40689191504933E-4
3.33173762162754	0.0174338305013778	0.550703485457919	0.00261937397852554
3.33029082160778	0.0114394854830113	0.547810558324276	1.30175162274885E-4
3.32884432357091	0.011711523508352	0.544917593448596	0.0126670935728838
3.32739752355115	0.00480258954945797	0.542024666314953	0.00198907863085112
3.32595102551429	5.09788175831866E-4	0.53913173918131	0.00996362243618716
3.32450422549453	0.0093212342634144	0.536238812047667	0.010000937682642
3.32305742547477	0.0272956157203854	0.533345847171987	0.00362860347428128
3.3216109274379	0.0120201171442421	0.530452920038344	0.00412190999470261
3.32016412741815	0.0106314804713257	0.527559992904701	0.0110297827941722
3.31871732739839	0.0133619500622947	0.524667028029021	7.06486972197276E-4
3.31727082936152	0.014722721660175	0.521774100895378	0.00696764480074294
3.31582402934176	0.0151785897686791	0.518881173761735	0.00678046963678675
3.31437722932201	0.0365007250134317	0.515988208886056	0.00507327195894721
3.31293073128514	0.03100178322378	0.513095281752413	0.00312877198918704
3.31148393126538	0.00967032622212209	0.51020235461877	3.665908841709E-4
3.31003713124562	0.0397002800511049	0.507309427485127	0.0100743588772755
3.30859063320875	0.031081542550444	0.504416462609447	0.00472669543245863
3.307143833189	7.89843628072332E-4	0.501523535475804	0.00397462278351224
3.30569733515213	0.0121449691150235	0.498630608342161	0.0076390544871887
3.30425053513237	0.058026126437712	0.495737643466481	0.00324720687480177
3.30280373511261	0.0267660343266885	0.492844716332838	0.0051059666530748
3.30135723707575	0.00470357808156007	0.489951789199195	0.0101440398647542
3.29991043705599	0.00524340197748432	0.487058862065552	7.50373853459094E-4
3.29846363703623	0.0114242791948323	0.484165897189872	0.0045030681970488
3.29701713899936	0.0395079962715604	0.481272970056229	0.0123754613738607
3.29557033897961	0.0137786611229191	0.478380042922586	0.00850129586424484
3.29412353895985	0.0364558877626271	0.475487078046906	0.00802029436961425
3.29267704092298	0.00375766259057769	0.472594150913263	0.00777624233436177
3.29123024090322	0.0266885923812215	0.46970122377962	6.68742479975015E-4
3.28978344088347	0.0206805776810332	0.466808296645977	0.00756562983389775
3.2883369428466	0.0555199725225088	0.463915331770297	0.0067581920722716
3.28689014282684	0.0177440658101547	0.461022404636654	0.00290385482742004
3.28544364478997	0.0167873067263998	0.458129477503011	0.00418916578979627
3.28399684477021	0.0188730091603862	0.455236512627331	0.00928998718152815
3.28255004475046	0.0130792171183583	0.452343585493688	0.00115889609858312
3.28110354671359	0.0390668785720305	0.449450658360045	0.00471442663125076
3.27965674669383	0.0126745280245707	0.446557693484366	0.00413978404409937
3.27820994667407	0.00575913467587825	0.443664766350723	0.00361652536646064
3.27676344863721	0.0646869888348746	0.44077183921708	5.56767958602471E-4
3.27531664861745	0.0262474145753278	0.437878912083437	0.0103867800353427
3.27386984859769	0.0398988746334692	0.434985947207757	0.00333840374939666
3.27242335056082	0.0148538179328582	0.432093020074114	2.85829103095858E-4
3.27097655054106	0.00600599049020884	0.429200092940471	0.00388765283346302
3.26952975052131	0.0312913520109529	0.426307128064791	0.0124456426454522
3.26808325248444	0.0150871250063936	0.423414200931148	0.00308548184815857
3.26663645246468	0.0214042820776615	0.420521273797505	0.00488559457556393
3.26518995442781	0.00940505008934529	0.417628346663862	4.39780199272285E-4
3.26374315440806	0.00804448669780186	0.414735381788182	0.00222652101336296
3.2622963543883	0.0894893827136982	0.411842454654539	0.00100521457164294
3.26084985635143	0.0371637385060952	0.408949527520896	0.00267582346729398
3.25940305633167	0.00727675497119437	0.406056562645216	0.0197431245780662
3.25795625631192	0.0189992797987634	0.403163635511573	9.05187564796388E-4
3.25650975827505	0.0263246858009056	0.40027070837793	0.00143957787581227
3.25506295825529	0.0301954001644737	0.397377762373269	0.00782665882054545
3.25361615823553	0.0321342598933004	0.394484816368607	0.00474869530223904
3.25216966019866	0.00720666291909104	0.391591889234964	0.00756241596457526
3.25072286017891	0.00250805384940785	0.388698943230303	0.00756367206558066
3.24927606015915	0.0224042984734693	0.38580601609666	0.0165821201128461
3.24782956212228	7.05854398269579E-4	0.382913070091998	0.00557038469377255
3.24638276210252	0.00379258707222017	0.380020142958355	0.00245276295578659
3.24493626406566	0.00897202492641849	0.377127196953694	0.00252258690568455
3.2434894640459	0.0134832807589563	0.374234250949033	0.00487091338487359
3.24204266402614	0.00831072551019785	0.37134132381539	0.017472931345156
3.24059616598927	0.0420706677774247	0.368448377810728	0.00888035491789685
3.23914936596952	0.0272489807648773	0.365555450677085	0.00601870740454988
3.23770256594976	0.0921419318206819	0.362662504672424	0.00575084316507282
3.23625606791289	0.0384904489425303	0.359769558667762	0.00158204923653547
3.23480926789313	0.0253195319836976	0.356876631534119	0.00350490304773219
3.23336246787338	0.00404849341989145	0.353983685529458	5.09809025813773E-4
3.23191596983651	0.0215375634154749	0.351090758395815	0.00362627363880076
3.23046916981675	0.0425687429551203	0.348197812391153	0.00526049321981572
3.22902236979699	0.039715076598662	0.34530488525751	0.00797940110410121
3.22757587176012	0.0109472848040385	0.342411939252849	0.00412327908923534
3.22612907174037	0.0315264850392726	0.339518993248188	0.0173696271188363
3.22468227172061	0.0387692284578784	0.336626066114545	0.00502278015525647
3.22323577368374	0.0124197298186366	0.333733120109883	0.0158961587559272
3.22178897366398	0.0816927720301907	0.33084019297624	0.00157361869933261
3.22034247562712	0.0236206460525851	0.327947246971579	0.00722219919747088
3.21889567560736	0.0113967530791904	0.325054300966917	0.00662940478755877
3.2174488755876	0.00858613800202438	0.322161373833274	0.00672405724313334
3.21600237755073	0.096859887913608	0.319268427828613	0.00959596145605689
3.21455557753098	0.0431001120812767	0.31637550069497	0.013131323154453
3.21310877751122	0.0420467024235053	0.313482554690308	0.016485011699273
3.21166227947435	0.0693212315181512	0.310589627556665	0.00156133805870271
3.21021547945459	0.0553493687571205	0.307696681552004	0.00339068241508767
3.20876867943484	0.0162122604963698	0.304803735547342	0.00279716706348879
3.20732218139797	0.0082401667308554	0.3019108084137	9.64912311116658E-4
3.20587538137821	0.0605522609894625	0.299017862409038	6.59627317774425E-4
3.20442858135845	0.0864874904973493	0.296124935275395	0.0133419271801109
3.20298208332158	0.00904534162066246	0.293231989270734	0.00255300507083389
3.20153528330183	0.013004979046227	0.290339043266072	0.00489408276487141
3.20008878526496	0.0482186650513781	0.287446116132429	0.00187982002013015
3.1986419852452	0.0160262357001369	0.284553170127768	0.00603624514711371
3.19719518522544	0.00131684328494587	0.281660242994125	0.00880310140725253
3.19574868718858	0.0609318219017362	0.278767296989463	0.0143545781955638
3.19430188716882	0.0140350641320056	0.27587436985582	3.1867649912121E-4
3.19285508714906	0.123690021865632	0.272981423851159	0.00185403121555108
3.19140858911219	0.0141028581685558	0.270088477846497	0.00506086179277803
3.18996178909244	0.0573801414788001	0.267195550712855	0.00818188936296056
3.18851498907268	0.0321522614395844	0.264302604708193	0.0096211139694762
3.18706849103581	0.00274781113454731	0.26140967757455	0.00912108635475544
3.18562169101605	0.058373261350571	0.258516731569889	0.0149398263782774
3.1841748909963	0.0463735806751077	0.255623785565227	0.0165623603116393
3.18272839295943	0.0211744213306506	0.252730858431584	0.00321354873121317
3.18128159293967	0.0504229271911676	0.249837912426923	0.0111276869847216
3.1798350949028	0.00885919479433029	0.24694498529328	0.00314229560926423
3.17838829488304	0.0163207116051982	0.244052039288618	0.013465848063742
3.17694149486329	0.0151192024517342	0.241159102719466	0.0139347808345819
3.17549499682642	0.0509093172571459	0.238266166150314	0.00147128845344117
3.17404819680666	0.101404402532694	0.235373229581162	0.0176515449572734
3.1726013967869	0.0234191900443285	0.232480293012009	0.0121647075014052
3.17115489875004	0.0839917927846979	0.229587347007348	0.0151468918028076
3.16970809873028	0.0377554523839264	0.226694410438196	0.0206340428991586
3.16826129871052	0.0372399709258899	0.223801473869044	0.0107774859949329
3.16681480067365	0.0400029099743814	0.220908537299891	0.00676807473463545
3.1653680006539	0.0273857090319123	0.218015600730739	0.017422470047798
3.16392120063414	0.0130463967677755	0.215122664161587	0.0119902032553331
3.16247470259727	0.018146223479038	0.212229718156926	0.00849022116083749
3.16102790257751	0.055425834944497	0.209336781587773	0.00244952318350498
3.15958140454064	0.00543677981718176	0.206443845018621	0.0281142424777156
3.15813460452089	0.0428351187341205	0.203550908449469	0.0116274759370664
3.15668780450113	0.0294177338776613	0.200657971880317	0.0195900889782185
3.15524130646426	0.049257483895707	0.197765035311164	0.00654785805521241
3.1537945064445	0.0303719807497804	0.194872089306503	0.0035589629004858
3.15234770642475	0.0108875746046182	0.191979152737351	0.0315819927086926
3.15090120838788	0.0276311531603356	0.189086216168199	0.0109555002413233
3.14945440836812	0.0428427403934897	0.186193279599046	0.0329330610099041
3.14800760834836	0.0307317507364194	0.183300343029894	0.0353760652934848
3.1465611103115	0.0708518571044718	0.180407406460742	0.0228096666058226
3.14511431029174	0.0190127019981527	0.17751446045608	0.032068184078154
3.14366751027198	0.0464319030249071	0.174621523886928	0.00708582067852314
3.14222101223511	0.0268125142484391	0.171728587317776	0.0183059942048468
3.14077421221536	0.0218063911887528	0.168835650748624	0.0392185276810355
3.13932771417849	0.0523547026646852	0.165942714179472	0.0376791886505516
3.13788091415873	0.0462657150546288	0.163049772892565	0.0341003992329878
3.13643411413897	0.111331745173855	0.160156836323413	0.0244660343753032
3.1349876161021	0.067096423562968	0.15726389975426	0.0552753362041333
3.13354081608235	0.0203825847257631	0.154370958467354	0.0197910941077382
3.13209401606259	0.0445347358232049	0.151478021898201	0.0753612192801912
3.13064751802572	0.0204356877287177	0.148585085329049	0.0431933118179732
3.12920071800596	0.0123656681268802	0.145692144042142	0.0419453610071522
3.12775391798621	0.0620039526225898	0.14279920747299	0.0551311601308799
3.12630741994934	0.0612085443338973	0.139906270903838	0.0628176873302858
3.12486061992958	0.017030344263545	0.137013329616931	0.0521172593442577
3.12341381990982	0.0604506322811335	0.134120393047779	0.0780191266854831
3.12196732187295	0.0675775655012617	0.131227456478627	0.11442692393508
3.1205205218532	0.0408878803911849	0.12833451519172	0.14357063619652
3.11907402381633	0.0504703774265219	0.125441578622568	0.0740376166641808
3.11762722379657	0.0736600613557877	0.122548639694538	0.114389208516477
3.11618042377681	0.0677447248478174	0.119655700766509	0.145503417014833
3.11473392573995	0.0694357267953267	0.116762764197356	0.15243872590051
3.11328712572019	0.0460098971644144	0.113869825269327	0.141782713789195
3.11184032570043	0.102833477194923	0.110976886341297	0.0963257486871103
3.11039382766356	0.0348640629044215	0.108083949772145	0.118679265332705
3.10894702764381	0.0447969267122867	0.105191010844116	0.134387798721674
3.10750022762405	0.0494397817944266	0.102298073095525	0.0956246361117252
3.10605372958718	0.0789039342742499	0.0994051353469338	0.224899882065453
3.10460692956742	0.114719091193063	0.0965121964189043	0.150022257264644
3.10316012954767	0.0724770676412086	0.0936192586703135	0.221608156467076
3.1017136315108	0.0397429065788967	0.0907263203320033	0.162837087469489
3.10026683149104	0.0158221452563755	0.0878333822885527	0.0981222277929195
3.09882033345417	0.038745997071388	0.0849404440746365	0.151781140768962
3.09737353343441	0.00908160230212811	0.082047505906792	0.172667247783882
3.09592673341466	0.0582484067267673	0.0791545675684818	0.231717694689172
3.09448023537779	0.0506105709149587	0.076261629819891	0.175966361372638
3.09303343535803	0.0796133519311691	0.0733686920713001	0.238118741528945
3.09158663533827	0.0815850689260394	0.0704757531432706	0.19362828837519
3.09014013730141	0.0737673376423597	0.0675828153946797	0.249424868452499
3.08869333728165	0.0539663422563446	0.0646898776460888	0.2116649587745
3.08724653726189	0.0529227024648128	0.0617969387180593	0.317305668686951
3.08580003922502	0.0365716260486158	0.0589039997900298	0.223651303427991
3.08435323920527	0.0790062286204952	0.0560110632208776	0.166351435807616
3.08290643918551	0.0781492678071913	0.0531181242928481	0.157855627004862
3.08145994114864	0.0635355795948061	0.0502251853648185	0.106325350702336
3.08001314112888	0.198108577427182	0.0473322487956663	0.0841481244084541
3.07856664309201	0.0890615331626706	0.0444393122265141	0.0775422786283335
3.07711984307226	0.0889184709676883	0.0415463709396073	0.044626147180437
3.0756730430525	0.0820146103130232	0.0386534343704551	0.0181029867105792
3.07422654501563	0.101818159878608	0.0357604978013029	0.0219293282433225
3.07277974499587	0.0591687543441903	0.032867556514396	0.159701385884614
3.07133294497612	0.0636614705655414	0.0299746199452438	0.129591482053151
3.06988644693925	0.059581405654572	0.0270816833760916	0.0747632470078691
3.06843964691949	0.295735274417762	0.0241887420891848	0.0468135840750432
3.06699284689973	0.180631897465707	0.0212958055200326	0.0424296890963358
3.06554634886287	0.158860559887505	0.0184028689508803	0.0330125404689699
3.06409954884311	0.214521616987924	0.0155099276639735	0.0289025972080721
3.06265274882335	0.0785455549522985	0.0126169910948213	0.00221163626785884
3.06120625078648	0.119969226038397	0.00972405452566912	0.00152636973394702
3.05975945076673	0.193039443773443	0.00683111323876227	0.00766624855953302
3.05831295272986	0.100589408308971	0.00393817195185545	0.0482696740344911
3.0568661527101	0.11367711280532	0.00104523538270322	0.226510092920864
3.05541935269034	0.163946767001391	-0.00184770118644897	0.666060356954864
3.05397285465347	0.196808906681817	-0.0047406377556012	0.316415177491122
3.05252605463372	0.162014473250352	-0.00763357432475341	0.288132615239343
3.05107925461396	0.284087142792528	-0.0105265108939056	0.110960219507347
3.04963275657709	0.196322053719941	-0.0134194568985671	0.0766723229709616
3.04818595655733	0.201918116965982	-0.016312393467719	0.0281070522335633
3.04673915653758	0.127518316784237	-0.019205330036871	0.0496630256572871
3.04529265850071	0.32021496057741	-0.022098266606024	0.340274401619786
3.04384585848095	0.172444341068975	-0.024991203175176	0.193864519517579
3.04239905846119	0.112039475795237	-0.027884139744328	0.115952945380157
3.04095256042433	0.104179518702175	-0.03077708574899	0.0297097530115702
3.03950576040457	0.119890955684937	-0.033670022318142	0.0372201740508249
3.0380592623677	0.175967189995521	-0.036562958887294	0.0415041223063304
3.03661246234794	0.331911004423412	-0.039455895456446	0.025098808882107
3.03516566232819	0.355995150901734	-0.042348832025598	0.0141835965761585
3.03371916429132	0.222305344534535	-0.045241768594751	0.0257954204724992
3.03227236427156	0.412205140357227	-0.048134714599412	0.0535060646519806
3.0308255642518	0.340472976621988	-0.051027651168564	0.0887847529295749
3.02937906621493	0.426295224066677	-0.053920587737717	0.078873753459542
3.02793226619518	0.346142662879976	-0.056813524306869	0.0969101964483453
3.02648546617542	0.430250161968041	-0.0597064608760211	0.1362124286114
3.02503896813855	0.370377671654913	-0.0625993974451731	0.14948258445844
3.02359216811879	0.415027225961906	-0.0654923434498351	0.0897826972546152
3.02214536809904	0.318204179841051	-0.068385280018987	0.0641752162637717
3.02069887006217	0.319437871791039	-0.071278216588139	0.0580322809705372
3.01925207004241	0.404854970509082	-0.074171153157291	0.0732504474580688
3.01780557200554	0.367237605346786	-0.077064099161953	0.102393470693147
3.01635877198579	0.414255718765494	-0.079957026295596	0.0391653085133031
3.01491197196603	0.413504549606868	-0.082849972300257	0.100505244464986
3.01346547392916	0.389687443889979	-0.0857428994339	0.0456804219579267
3.0120186739094	0.336327486521098	-0.088635845438562	0.0208639981011015
3.01057187388965	0.380150163265087	-0.091528791443223	0.04035408172024
3.00912537585278	0.334071258226749	-0.094421718576866	0.0631620333143233
3.00767857583302	0.352420167677685	-0.097314664581527	0.0401923464669333
3.00623177581326	0.671059679133453	-0.10020759171517	0.0293516890766333
3.00478527777639	0.619314798814166	-0.103100537719832	0.0263490053006833
3.00333847775664	0.542725408173489	-0.105993464853475	0.0116261130113134
3.00189167773688	0.834756500824268	-0.108886410858136	0.0930345692503126
3.00044517970001	0.66889370930741	-0.111779356862798	0.00859344825803453
2.99899837968025	0.570946506416479	-0.114672283996441	0.0203096953938227
2.99755188164339	0.889504752026798	-0.117565230001102	0.0182635478484849
2.99610508162363	0.797757579135275	-0.120458157134745	0.0324154581475365
2.99465828160387	0.637918338452983	-0.123351103139407	0.07158606624254
2.993211783567	0.737156909352539	-0.126244049144068	0.0401250665127445
2.99176498354724	0.867780609645875	-0.129136976277711	0.0310557384157899
2.99031818352749	0.663192753705951	-0.132029922282372	0.0187406897403473
2.98887168549062	0.556335499595966	-0.134922849416015	0.0376527000175009
2.98742488547086	0.645997224150138	-0.137815795420677	0.0527748863655484
2.9859780854511	0.732506408322419	-0.14070872255432	0.0336374869656665
2.98453158741424	0.72132705841754	-0.143601668558981	0.0407477284602907
2.98308478739448	0.637456520153841	-0.146494614563643	0.0443794484521838
2.98163798737472	0.696072296142366	-0.149387541697286	0.0336144740228319
2.98019148933785	0.600899808184302	-0.152280487701947	0.0311463568471141
2.9787446893181	0.788394520920783	-0.15517341483559	0.0839484361115803
2.97729819128123	0.754312466174973	-0.158066360840252	0.0525783475604517
2.97585139126147	0.770934275952793	-0.160959306844913	0.027686609247312
2.97440459124171	0.892678649557874	-0.163852233978556	0.04775772693923
2.97295809320484	0.737148212735824	-0.166745179983217	0.038695137592073
2.97151129318509	0.676240878902806	-0.16963810711686	0.04728249974892
2.97006449316533	0.983960623108158	-0.172531053121522	0.0293729698341592
2.96861799512846	0.800013675293887	-0.175423980255165	0.0668884960111952
2.9671711951087	1.0058077702247	-0.178316926259826	0.0585706580718617
2.96572439508895	0.873074052557218	-0.181209872264488	0.0254635020377046
2.96427789705208	0.992581520443048	-0.184102799398131	0.0541555697625772
2.96283109703232	1.11235207961353	-0.186995745402792	0.029106686817892
2.96138429701256	0.545193000682413	-0.189888672536435	0.0571520542966629
2.9599377989757	0.716655126868076	-0.192781618541097	0.0585425658576132
2.95849099895594	0.865685045878759	-0.195674564545758	0.0645749036300171
2.95704419893618	0.641676957353359	-0.198567491679401	0.0239026459778373
2.95559770089931	0.818848024122088	-0.201460437684062	0.00629869352556526
2.95415090087956	0.646743681421642	-0.204353364817705	0.0220991412859037
2.95270440284269	0.586045741540095	-0.207246310822367	0.0114933531295155
2.95125760282293	0.473456442620303	-0.21013923795601	0.050662684104
2.94981080280317	0.566973236897105	-0.213032183960671	0.0355305085140484
2.9483643047663	0.552115349509315	-0.215925129965333	0.0149973963441653
2.94691750474655	0.316426641969753	-0.218818057098976	0.0579413556244141
2.94547070472679	0.513699475343903	-0.221711003103637	0.0307246181665387
2.94402420668992	0.335076550884494	-0.22460393023728	0.0344211465484672
2.94257740667016	0.344633756266089	-0.227496876241942	0.0427102402304527
2.94113060665041	0.328582900856481	-0.230389822246603	0.0159458108341327
2.93968410861354	0.248527753247425	-0.233282749380246	0.0454460414748443
2.93823730859378	0.151500331577794	-0.236175676513889	0.0332451815768415
2.93679050857402	0.0575873302904503	-0.239068641389569	0.0213434990296707
2.93534401053716	0.207402567808567	-0.241961568523212	0.0126203045779955
2.9338972105174	0.00983623676573573	-0.244854495656855	0.0292446462366041
2.93245071248053	0.11383636374399	-0.247747460532535	0.0403816138815032
2.93100391246077	0.267344433208025	-0.250640387666178	0.0319340622046481
2.92955711244102	0.31582502290067	-0.253533314799821	0.0225598205632546
2.92811061440415	0.639087590859198	-0.256426241933464	0.0113822298778532
2.92666381438439	0.626736252929872	-0.259319206809144	0.0106222090266304
2.92521701436463	0.578936818481101	-0.262212133942787	0.0545410297350869
2.92377051632776	0.286027290992832	-0.26510506107643	0.0473401642565011
2.92232371630801	0.386525015324424	-0.267998025952109	0.0259714716303973
2.92087691628825	0.196715154154032	-0.270890953085752	0.0589032641163332
2.91943041825138	0.163873453147281	-0.273783880219395	0.0237015595274298
2.91798361823162	0.0996987936447312	-0.276676807353038	0.0209299566492372
2.91653681821187	0.226771593037679	-0.279569772228718	0.0191396598870685
2.915090320175	0.131097398391968	-0.282462699362361	0.049728757644616
2.91364352015524	0.0811787651423775	-0.285355626496004	0.0195544853018401
2.91219702211837	0.114342058718857	-0.288248591371684	0.0613572425861601
2.91075022209862	0.171528030914432	-0.291141518505327	0.0473484084147677
2.90930342207886	0.0695584543924659	-0.29403444563897	0.0549877359855025
2.90785692404199	0.0358320087386118	-0.296927372772613	0.0302260294559504
2.90641012402223	0.0838466219119353	-0.299820337648293	0.0395257280494276
2.90496332400248	0.0443615396517915	-0.302713264781936	0.0303469985766782
2.90351682596561	0.0227038669908153	-0.305606191915579	0.0489060799510965
2.90207002594585	0.020457027868373	-0.308499156791259	0.00392142306421423
2.90062322592609	0.0401609683918184	-0.311392083924902	0.0147571477320063
2.89917672788922	0.0443122032795516	-0.314285011058545	0.0289325941291226
2.89772992786947	0.141982102577281	-0.317177975934225	0.0451371656062136
2.89628312784971	0.666896324948021	-0.320070903067868	0.00963068437013463
2.89483662981284	0.839167169173869	-0.322963830201511	0.0287361650860874
2.89338982979308	0.87155330988591	-0.325856757335154	0.106945856796994
2.89194333175622	0.866650223308595	-0.328749722210834	0.0811698572877935
2.89049653173646	0.849972479374059	-0.331642649344477	0.0441389910922184
2.8890497317167	0.517160789164761	-0.33453557647812	0.0680915013019539
2.88760323367983	0.720922965833834	-0.3374285413538	0.0137292963113662
2.88615643366008	0.620013766923485	-0.340321468487443	0.0462274143937505
2.88470963364032	0.454424281211807	-0.343214395621085	0.0399217258689403
2.88326313560345	0.265467152519733	-0.346107322754728	0.0407271414873446
2.88181633558369	0.165617633131877	-0.349000287630408	0.0613838463577116
2.88036953556393	0.104023108415367	-0.351893214764051	0.0324534470586969
2.87892303752707	0.125024853482813	-0.354786141897694	0.00161782251238363
2.87747623750731	0.00467138072381466	-0.357679106773374	0.0418742902261237
2.87602943748755	0.0174679781694455	-0.360572033907017	0.0206544300569183
2.87458293945068	0.0876800751834089	-0.36346496104066	0.0738287611779248
2.87313613943093	0.553047853385797	-0.366357888174303	0.0459179156613764
2.87168964139406	0.289577897541818	-0.369250853049983	0.0196055060153151
2.8702428413743	0.478524376362853	-0.372143780183626	0.026535741409654
2.86879604135454	0.294444499954349	-0.375036707317269	0.0862654576858748
2.86734954331767	0.312114463311391	-0.377929672192949	0.074815552144752
2.86590274329792	0.287229686344512	-0.380822599326592	0.0689572062231839
2.86445594327816	0.19862296471784	-0.383715526460235	0.088603907619296
2.86300944524129	0.218756305597863	-0.386608491335915	0.0304696789602849
2.86156264522154	0.227611343274488	-0.389501418469558	0.0675908261392488
2.86011584520178	0.0542620520017654	-0.392394345603201	0.0440501301388468
2.85866934716491	0.146680839257183	-0.395287272736844	0.0262122254552927
2.85722254714515	0.117236709031103	-0.398180237612524	0.0325595623747072
2.85577574712539	0.0840979863010624	-0.401073164746167	0.0447602238890622
2.85432924908853	0.0525234006006467	-0.40396609187981	0.0361866530907173
2.85288244906877	0.0846863248878194	-0.40685905675549	0.0493038710417664
2.8514359510319	0.0224293437046474	-0.409751983889133	0.0443537830647968
2.84998915101214	0.0328760549926852	-0.412644911022775	0.0269602580034911
2.84854235099239	0.00150188154857951	-0.415537838156419	0.036599092665446
2.84709585295552	0.0146110667520384	-0.418430803032098	0.0788878506717186
2.84564905293576	0.0803514701895973	-0.421323730165741	0.0363601878140412
2.844202252916	0.0377058611869081	-0.424216657299384	0.0518250878907658
2.84275575487913	0.078293953538225	-0.427109622175064	0.0633479237715037
2.84130895485938	0.0806147923925867	-0.430002549308707	0.00463374436733942
2.83986215483962	0.137382175575274	-0.43289547644235	0.0386173293317211
2.83841565680275	0.209074720215041	-0.435788403575993	0.0489963748453564
2.83696885678299	0.0813328432797684	-0.438681368451673	0.0463344129538362
2.83552205676324	0.246517849685309	-0.441574295585316	0.0733131897804701
2.83407555872637	0.146344363967339	-0.444467222718959	0.0649128406441473
2.83262875870661	0.292875782306832	-0.447360187594639	0.0153719887639519
2.83118226066974	0.249887543906298	-0.450253114728282	0.0399685539461027
2.82973546064999	0.228387112752388	-0.453146041861925	0.0257805503041452
2.82828866063023	0.152969383821906	-0.456039006737605	0.0541757219692916
2.82684216259336	0.157813594690875	-0.458931933871248	0.0950581204966304
2.8253953625736	0.188400994401691	-0.461824861004891	0.0413452999109621
2.82394856255385	0.143615009192173	-0.464717788138534	0.0591347653625516
2.82250206451698	0.0658703763097539	-0.467610753014214	0.0315209987842727
2.82105526449722	0.14893452160216	-0.470503680147857	0.0795798220389113
2.81960846447746	0.143687451258708	-0.4733966072815	0.0565037059008857
2.81816196644059	0.131092159909568	-0.47628957215718	0.0263027990135122
2.81671516642084	0.122967434940685	-0.479182499290823	0.0427026770175863
2.81526836640108	0.154652470920724	-0.482075426424466	0.0893509519760302
2.81382186836421	0.0924079192334116	-0.484968353558108	0.0313554232265115
2.81237506834445	0.119058757580065	-0.487861318433788	0.116968794537094
2.81092857030759	0.0929737289262269	-0.490754245567431	0.0629602444161744
2.80948177028783	0.0838966919761915	-0.493647172701074	0.0574571692598216
2.80803497026807	0.12937590277158	-0.496540137576754	0.160790957590864
2.8065884722312	0.0890408337703023	-0.499433064710397	0.0633529545476306
2.80514167221145	0.0822855504971973	-0.50232599184404	0.0855063587975618
2.80369487219169	0.0566743934266441	-0.505218918977683	0.0943969811769132
2.80224837415482	0.145746326420259	-0.508111883853363	0.0782105198126214
2.80080157413506	0.061421975614518	-0.511004810987006	0.0979734417284108
2.79935477411531	0.0478101380901643	-0.513897738120649	0.0607682053559695
2.79790827607844	0.330543850114318	-0.516790702996329	0.0311478344368835
2.79646147605868	0.153416557631066	-0.519683630129972	0.277995338178159
2.79501467603892	0.819606128150583	-0.525469522139295	0.277995338178159
2.7921213779823	0.819606128150583	-0.528362449272938	0.0311478344368835
[truncated: 3,997 more rows]
