# Supplementary material for: High-resolution spectroscopy of single nuclear spins via sequential weak measurements
Source: Nat Commun. 2019 Feb 5;10:594. doi: 10.1038/s41467-019-08544-z (PMC6363762; doi:10.1038/s41467-019-08544-z)
Supplement: Supplementary file 3 — Source Data [file 41467_2019_8544_MOESM3_ESM.zip › SI/FigS8/FigS8a.txt]

0.499902134444013	0.0417497048265946	0.497282574808496	0.0368507929660286	0.499544552472064	0.00849050526553359
0.496407273562134	0.0174264387432304	0.493997234521315	0.0657752280051418	0.495655469617734	0.0040561020251629
0.492912382283553	0.0471289801356185	0.490711837084861	0.0145717869156958	0.491766427201391	5.73226968243651E-4
0.489417521401674	0.00662411295246174	0.487426439648406	0.0287535205697966	0.487877344347061	8.31845057084425E-6
0.485922660519795	0.0615069940739673	0.484141042211952	0.0777222047168432	0.483988301930718	0.00778348098209238
0.482427769241214	0.0302993564713279	0.480855701924771	0.0499309286037116	0.480099219076388	0.00129935875746337
0.478932908359335	0.0234771164984612	0.477570304488316	0.0548855033805797	0.476210176660045	0.00266137492028464
0.475438017080753	0.0317520926326353	0.474284935626498	0.0584070456889062	0.472321093805715	6.101243541906E-4
0.471943156198875	0.012429958259062	0.470999538190044	0.09080612056405	0.468432051389372	4.68701576509262E-4
0.468448264920293	0.0160882286302185	0.467714169328226	0.051006975165118	0.464542968535042	0.00185882774789306
0.464953404038414	0.0123691777659645	0.464428771891772	0.0235503347278828	0.460653926118698	0.0149022949487992
0.461458512759833	0.0264215765269623	0.461143403029954	0.0349040817379224	0.456764843264369	0.00369608095628608
0.457963651877954	0.024244961471788	0.457858005593499	0.0631606803686051	0.45287576041004	0.0260905289307935
0.454468790996075	0.036878889253565	0.454572636731682	0.0669567307632213	0.448986717993696	7.34461541531477E-4
0.450973899717494	0.026734200071846	0.451287267869864	0.0526575348296323	0.445097635139366	0.00176944939051317
0.447479038835615	0.0355429574969915	0.44800187043341	0.0566847460533343	0.441208592723023	0.00817351307567481
0.443984147557033	0.0565086011409195	0.444716501571592	0.0278017442714595	0.437319509868693	0.00517731117646158
0.440489286675155	0.0301256347988291	0.441431104135137	0.0667451532091036	0.43343046745235	0.006066678120202
0.436994395396573	0.0164272753387197	0.43814573527332	0.0718752766595998	0.42954138459802	0.00275185503430227
0.433499534514694	0.0285981071932095	0.434860337836865	0.066366944599193	0.425652342181677	0.00242216513546607
0.430004673632815	0.0323535935085357	0.431574968975047	0.0502918774035944	0.421763259327347	0.00817775928983941
0.426509782354234	0.0185796104874714	0.42828960011323	0.056756997356921	0.417874216911004	3.97166561814491E-4
0.423014921472355	0.0326266668175801	0.425004202676775	0.0355823320000461	0.413985134056674	5.39755745125929E-4
0.419520030193774	0.0335028514436182	0.421718833814957	0.0255375027231491	0.41009609164033	0.0132186863030963
0.416025169311895	0.0471560497647596	0.418433436378503	0.0319757934195062	0.406207008786001	0.00129737471260059
0.412530278033313	0.032280398613775	0.415148067516685	0.0591211915978983	0.402317966369657	0.00995242967004997
0.409035417151434	0.0221358205047018	0.411862670080231	0.0851061598690501	0.398428883515328	0.00278561192348365
0.405540525872853	0.0156485342107212	0.408577301218413	0.0442779076858818	0.394539841098984	8.74381719639768E-4
0.402045664990974	0.0381463642805812	0.405291903781958	0.042067454612306	0.390650758244655	0.00643109700174483
0.398550804109095	0.0247128628907173	0.402006534920141	0.0346738226884957	0.386761715828311	0.0093182880755264
0.395055912830514	0.0374279844478084	0.398721166058323	0.0789284089882349	0.382872632973982	0.011221208845706
0.391561051948635	0.0420682165787515	0.395435768621868	0.0922089355162912	0.378983590557638	0.00325269119159977
0.388066160670054	0.0163742262830225	0.392150399760051	0.0902641979773582	0.375094507703309	0.00987102912500054
0.384571299788175	0.0440726913077226	0.388865002323596	0.0547583481194043	0.371205465286965	0.00764052843916773
0.381076408509593	0.0258997205892628	0.385579633461779	0.0520068871924537	0.367316382432636	0.0163772538857751
0.377581547627714	0.0303320780177908	0.382294236025324	0.0240521661162014	0.363427340016292	0.0106025994103331
0.374086686745836	0.0306423066090655	0.379008867163506	0.079274993771756	0.359538257161963	0.0125916362613025
0.370591795467254	0.0201478525977386	0.375723498301689	0.044935339885375	0.355649214745619	0.00925892349693687
0.367096934585375	0.0279659714033246	0.372438100865234	0.0698398020691464	0.351760131891289	0.00887965109429615
0.363602043306794	0.0342787227686989	0.369152732003416	0.104758398632387	0.347871089474946	0.0194264426406567
0.360107182424915	0.0337059877995651	0.365867334566962	0.0228441042827685	0.343982006620616	0.00955100573234289
0.356612291146334	0.0284899426976851	0.362581965705144	0.0337249376594642	0.340092964204273	0.0110631367966765
0.353117430264455	0.0360926952401151	0.35929656826869	0.0553555865418507	0.336203881349943	0.00241378743014824
0.349622538985873	0.0328473859882692	0.356011199406872	0.0909072650786144	0.332314818714607	0.0123445198641813
0.346127678103994	0.0475815542889783	0.352725801970417	0.0695075023950638	0.32842575607927	0.00707251350648866
0.342632817222116	0.0532071803587957	0.3494404331086	0.0482571224043969	0.324536693443934	0.00400554572103078
0.339137925943534	0.0311775395424024	0.346155064246782	0.0421763005799781	0.320647630808597	0.0058806323530444
0.335643065061655	0.0614718360979369	0.342869666810327	0.0586296903600212	0.316758568173261	0.00652207881032383
0.332148173783074	0.0134110630819825	0.33958429794851	0.0479865779513241	0.312869505537924	0.0148235107322496
0.328653312901195	0.0432464312725949	0.336298900512055	0.0686096343944982	0.308980442902587	0.0100906747799904
0.325158421622614	0.0303372040578908	0.333013531650237	0.0599351522773614	0.305091380267251	0.00273513382069193
0.321663560740735	0.127837787277692	0.329728134213783	0.03518392028079	0.301202317631914	0.00183604362192116
0.318168699858856	0.0354037912603996	0.326442765351965	0.0374093612190718	0.297313254996578	0.0131178971126207
0.314673808580274	0.0400442521110321	0.323157396490148	0.0698166811080632	0.293424192361241	0.00982082859248592
0.311178947698396	0.0248028118668	0.319871999053693	0.0451592864411727	0.289535129725905	0.00298643670159798
0.307684056419814	0.0627790426361783	0.316586630191875	0.0793268021709834	0.285646067090568	0.0106005801173936
0.304189195537935	0.0526924202436251	0.313301232755421	0.0874502416723167	0.281757004455232	0.0118632575965995
0.300694304259354	0.0245519467202199	0.310015863893603	0.0500449015541987	0.277867941819895	0.0313774066662994
0.297199443377475	0.0944995177483926	0.306730466457149	0.073440287539367	0.273978879184559	0.00223724576635537
0.293704552098894	0.0846606836357505	0.303445097595331	0.0805735404897715	0.270089816549222	0.0440726055494382
0.290209691217015	0.0176088230791407	0.300159700158876	0.0522727542564015	0.266200733694893	0.0127720215776277
0.286714830335136	0.12257116000319	0.296874331297059	0.111747090727247	0.262311671059556	0.0269715753481356
0.283219939056554	0.0890016658563974	0.293588962435241	0.0784808857855874	0.258422608424219	0.0111203116861681
0.279725078174676	0.0237871404760316	0.290303564998786	0.0726100462313227	0.254533545788883	0.0136789693141043
0.276230186896094	0.0328644122033162	0.287018196136969	0.0772458595837522	0.250644483153546	0.0141448530488021
0.272735326014215	0.0665203318696658	0.283732798700514	0.110068360576567	0.24675542051821	0.0193519053098388
0.269240434735634	0.0474208262327466	0.280447429838696	0.0350256759505017	0.242866357882873	0.00727662057345142
0.265745573853755	0.014829502927063	0.277162032402242	0.0874862303938946	0.238977295247537	0.00993425883670234
0.262250712971876	0.0451944774878966	0.273876663540424	0.0413784948456496	0.2350882326122	0.01849538286154
0.258755821693295	0.056325158795474	0.270591294678606	0.100974976373493	0.231199169976864	0.00508958708714231
0.255260960811416	0.0740713558554515	0.267305897242152	0.0729573424160717	0.227310107341527	0.00630556642920448
0.251766069532834	0.057986863464289	0.264020528380334	0.108220046374917	0.223421044706191	0.0219823285423732
0.248271208650956	0.0428564482698201	0.26073513094388	0.0697729443333784	0.219531982070854	0.0449398567596608
0.244776332570725	0.0157672123493661	0.257449762082062	0.0777889008400575	0.215642919435517	0.0303947205438734
0.241281456490495	0.0814882541564513	0.254164364645607	0.0682025478160492	0.211753856800181	0.0159728816700583
0.237786580410265	0.0571152505172681	0.25087899578379	0.086978694788909	0.207864794164844	0.0436905290608593
0.234291704330035	0.0839692179290699	0.247593598347335	0.0891069971561565	0.203975731529508	0.0406883527455452
0.230796828249805	0.0546078912047906	0.244308229485518	0.0618285665248872	0.200086668894171	0.0344571901256553
0.227301952169575	0.0430326030774673	0.2410228606237	0.119223236191163	0.196197606258835	0.0345455978566757
0.223807076089344	0.0739595744820455	0.237737463187245	0.0723030561454912	0.192308543623498	0.03048896066451
0.220312215207466	0.0375010308499925	0.234452080038109	0.0809965298584655	0.188419480988162	0.0331848889047038
0.216817339127235	0.113757701034958	0.231166711176291	0.108265369858968	0.184530418352825	0.0620748779444477
0.213322463047005	0.164295554180978	0.227881328027155	0.0366480533741843	0.180641355717489	0.0269369356328066
0.209827586966775	0.0604226772807143	0.224595944878019	0.149280497847064	0.176752293082152	0.0180015606404694
0.206332710886545	0.113814346545489	0.221310561728883	0.1054303607017	0.172863230446816	0.0232824538226606
0.202837834806315	0.0609736037630897	0.218025178579747	0.0554134926381462	0.168974157701983	0.0307650433983594
0.199342958726085	0.0325766983690307	0.214739795430611	0.0626591471720868	0.165085095066646	0.0492408614865086
0.195848082645855	0.0805429898900318	0.211454412281475	0.0890740066079472	0.161196032431309	0.0858631862256638
0.192353221763976	0.0385036296258311	0.208169029132339	0.107634753655315	0.157306969795973	0.0663590275087709
0.188858345683746	0.0752274478678939	0.204883660270521	0.103214242625326	0.153417907160636	0.0520764710680068
0.185363469603515	0.0307692912565018	0.201598277121385	0.103333445348097	0.1495288445253	0.137709421206669
0.181868593523285	0.042444108362381	0.198312893972249	0.187802627631834	0.145639781889963	0.139650592431745
0.178373717443055	0.0316788114266713	0.195027510823113	0.10885827608538	0.141750719254627	0.0400079046492132
0.174878841362825	0.040566276930392	0.191742127673976	0.205092520538945	0.13786165661929	0.116483596613172
0.171383965282595	0.0778920931073683	0.18845674452484	0.141915457661481	0.133972593983954	0.106479380372616
0.167889089202365	0.0266982634542097	0.185171361375704	0.0839689821315216	0.130083531348617	0.0998737779335569
0.164394228320486	0.0533362650113444	0.181885978226568	0.103277191431506	0.126194468713281	0.135376429934168
0.160899352240256	0.0502643514845994	0.17860060936475	0.198440293443464	0.122305406077944	0.120197037598708
0.157404476160026	0.0944647248933432	0.175315226215614	0.133522672454182	0.118416343442607	0.140620569572603
0.153909600079795	0.0772649668326367	0.172029843066478	0.195857648668944	0.114527280807271	0.0825735315785074
0.150414723999565	0.0788856304505006	0.168744459917342	0.178875003260891	0.110638218171934	0.174938624897389
0.146919847919335	0.0815561839288012	0.165459076768206	0.186998410214878	0.106749145427101	0.171422649250537
0.143424971839105	0.0755360251070351	0.16217369361907	0.083063033161415	0.102860082791765	0.253383110287771
0.139930095758875	0.0931877239858878	0.158888310469934	0.17432158161467	0.0989710201564283	0.329581483756619
0.136435234876996	0.052520069261122	0.155602927320798	0.0909721081448098	0.0950819575210918	0.254312458163538
0.132940358796766	0.0679493457773869	0.15231755845898	0.282825612325221	0.0911928948857552	0.310793019882203
0.129445482716536	0.0591470654182652	0.149032175309844	0.126112466024217	0.0873038322504187	0.283903671514805
0.125950606636306	0.0508390813130411	0.145746792160708	0.224653562177388	0.0834147696150821	0.336840559649541
0.122455730556075	0.083693317300591	0.142461409011572	0.227235463737276	0.0795257069797456	0.382960425197435
0.118960854475845	0.0870361485084698	0.139176025862435	0.154683216399452	0.075636644344409	0.426673293907796
0.115465985994791	0.0690445212068938	0.135890642713299	0.131101612540112	0.0717475817090725	0.477723031776874
0.111971109914561	0.177159327685214	0.132605259564163	0.244591941781338	0.067858519073736	0.625092973340929
0.10847623383433	0.135315113781234	0.129319876415027	0.29228400876679	0.0639694564383994	0.685109359849239
0.1049813577541	0.146341520283422	0.126034507553209	0.207522153236712	0.0600803887483146	0.723560665927355
0.101486489273046	0.226826031353415	0.122749124404073	0.199522820354891	0.0561913261129781	0.771996181192446
0.0979916131928157	0.162932755711918	0.119463741254937	0.226894433361036	0.0523022634776416	0.74687247028191
0.0944967371125855	0.162285903970775	0.116178358105801	0.352916133966535	0.048413200842305	0.846287169288619
0.0910018610323554	0.152246095251022	0.112892974956665	0.431723838037752	0.0445241382069685	0.765709686807017
0.0875069925513009	0.146886281684201	0.109607591807529	0.273226208551977	0.0406350755716319	0.814736137153712
0.0840121164710707	0.23061567106963	0.106322215802052	0.301229492182424	0.0367460104089213	0.882107881132741
0.0805172403908406	0.209223836091127	0.103036832652916	0.301888447354531	0.0328569477735847	1.08599014236136
0.0770223643106105	0.138827382549354	0.0997514495037796	0.448532560598533	0.0289678851382482	1.09381820759945
0.073527495829556	0.315348837887179	0.0964660663546435	0.426374447231972	0.0250788225029116	0.767212036543369
0.0700326197493258	0.289674696836041	0.0931806903491666	0.539684466383447	0.021189758603888	0.690347690554559
0.0665377436690957	0.313929362056581	0.0898953072000305	0.513049524859708	0.0173006947048644	0.55520464639134
0.0630428713884533	0.300084783549453	0.0866099240508944	0.570029817969819	0.0134116320695279	0.43966921864299
0.0595479953082232	0.373346537822761	0.0833245409017582	0.483995524767081	0.00952256880234782	0.323395517738882
0.0560531230275809	0.414456370334159	0.0800391648962813	0.891823447229966	0.00563350553516775	0.238457114414061
0.0525582469473507	0.542387315462949	0.0767537817471452	0.809851401091752	0.0017444421100268	0.117648451410386
0.0490633746667084	0.634202720896439	0.0734683985980091	0.757332159282213	-0.00214462115715327	0.539299072492615
0.0455684985864783	0.831878496986124	0.070183015448873	0.957558426726936	-0.00603368426637246	0.644770511413172
0.0420736263058359	0.915725133629552	0.0668976394433961	0.825740860227252	-0.00992274753355253	0.503640398378916
0.0385787502256058	1.47278159693528	0.0636122562942599	1.4009765914194	-0.0138118114325761	0.258971408930226
0.0350838779449635	1.73696621160308	0.0603268731451238	1.64089985585103	-0.0177008740679127	0.165562416732252
0.0315890018647333	2.03154461748779	0.0570414935678173	1.76142371341032	-0.0215899367032492	0.126031388172362
0.0280941276842971	1.68315301099039	0.0537561104186812	1.94940952687567	-0.0254790018659599	0.0855767915864646
0.0245992535038608	1.11705998039098	0.0504707308413747	2.12508578404242	-0.0293680645012964	0.0491999356688457
0.0211043793234246	0.685205446061119	0.0471853476922386	2.46680994382186	-0.033257127136633	0.192087705218726
0.0176095051429884	0.471801721077998	0.043899968114932	2.54933685241871	-0.0371461897719695	0.825987142982025
0.0141146319124491	0.303687942341132	0.0406145849657959	2.8817756880108	-0.0410352549346802	0.828477859293047
0.0106197577320129	0.176741176230331	0.0373292053884894	2.85760879437138	-0.0449243175700167	0.67143150089875
0.00712488355157662	0.0736136875834716	0.0340438222393533	2.22618852258672	-0.0488133802053533	0.385340745787771
0.00363000937114039	0.082170989264042	0.0307584426620468	2.36400912519293	-0.0527024428406898	0.0984891846059903
1.35135131335596E-4	0.0409924944357904	0.0274730595129107	1.93535616386686	-0.0565915054760263	0.1687077686865
-0.00335973898973208	0.0269007355884099	0.0241876781496894	1.57599584874427	-0.0604805681113629	0.571406008609501
-0.00685461317016831	7.91200294457575E-4	0.020902296786468	1.37296174248775	-0.0643696307466994	0.453516558129411
-0.0103494873506046	0.08451917438583	0.0176169154232467	0.928578640166889	-0.0682586984367842	0.279203366400215
-0.0138443615310408	0.060529089242482	0.0143315340600254	0.716666235900772	-0.0721477610721207	0.28278791473369
-0.017339236661374	0.00783050061199583	0.0110461526968041	0.460632142980752	-0.0760368237074573	0.225924338724452
-0.0208341108418102	0.00348813434169734	0.00776077133358278	0.30382675395578	-0.0799258863427938	0.173813316220142
-0.0243289850222465	0.0016005483383815	0.00447539041684016	0.242171911435996	-0.0838149489781304	0.126467008541771
-0.0278238592026827	0.00114992179107335	0.00119000894199917	0.0903703462694382	-0.0877040166682151	0.0710948387526192
-0.0313187333831189	0.0387544034570865	-0.00209537253284182	0.0309166923962054	-0.0915930793035517	0.0976446140275352
-0.0348136056637612	0.083068409495873	-0.00538075367282379	0.223279487837469	-0.0954821419388882	0.0713132169436108
-0.0383084817439914	0.51079043214164	-0.0086661354825238	0.480234871896067	-0.0993712045742248	0.215871605146415
-0.0418033540246337	0.682266079872901	-0.0119515168457451	0.195354987822203	-0.107149329844898	0.215871605146415
-0.0452982301048639	0.0679701966774214	-0.0152368982089664	0.146069989686381	-0.111038392480234	0.0713132169436108
-0.0487931023855062	0.0402363027444419	-0.0185222795721878	0.0419922241037791	-0.114927455115571	0.0976446140275352
-0.0522879784657363	0.00120004477338599	-0.0218076609354091	0.0726950070750551	-0.118816517750907	0.0710948387526192
-0.0557828507463786	0.0601563519276339	-0.0250930422986304	0.0122827807700134	-0.122705580386244	0.126467008541771
-0.0592777268266088	0.0655522927567996	-0.0283784236618517	4.36190214583147E-4	-0.126594643021581	0.173813316220142
-0.0627725991072511	0.00474056514561872	-0.031663805025073	0.114152275239921	-0.130483705656917	0.225924338724452
-0.0662674713878934	0.00956516375240998	-0.0349491846023795	0.66897917166773	-0.134372768292254	0.28278791473369
-0.0697623474681236	0.0125987859879624	-0.0382345677515157	1.71857758629824	-0.13826183092759	0.279203366400215
-0.0732572235483537	0.0211265236694278	-0.0415199473288222	0.816736389521244	-0.142150893562927	0.453516558129411
-0.0767520996285839	0.0482029227593146	-0.0448053304779583	0.429856055315804	-0.14603996630776	0.571406008609501
-0.0802469681096384	0.0456074503328973	-0.0480907100552648	0.208528438673145	-0.149929028943096	0.1687077686865
-0.0837418441898685	0.0147029331836502	-0.0513760932044009	0.0358824408391579	-0.153818091578433	0.0984891846059903
-0.0872367202700987	0.0695125054603552	-0.0546614727817074	0.0161778237866373	-0.157707154213769	0.385340745787771
-0.0907315963503288	0.0515573515517364	-0.0579468559308436	0.295686001161218	-0.161596216849106	0.67143150089875
-0.0942264648313833	0.0148974761625536	-0.0612322390799797	0.165584907091717	-0.165485279484442	0.828477859293047
-0.0977213409116135	0.0350899541572449	-0.0645176150854566	0.126384145352599	-0.169374342119779	0.825987142982025
-0.101216216991844	0.0559992108107385	-0.0678029982345927	0.0454905677000528	-0.173263404755116	0.192087705218726
-0.104711093072074	0.00971969195080723	-0.0710883813837288	0.0172504663828193	-0.177152467390452	0.0491999356688457
-0.108205961553128	0.0016993568110623	-0.0743737645328649	0.0150894205711637	-0.181041530025789	0.0855767915864646
-0.111700837633358	0.00767093159858637	-0.0776591405383418	0.00313092795534862	-0.184930592661125	0.126031388172362
-0.115195713713589	0.00500303307012684	-0.080944523687478	0.0342818939805274	-0.188819655296462	0.165562416732252
-0.118690589793819	8.88416098364039E-4	-0.0842299068366141	3.59735064290145E-4	-0.192708717931798	0.258971408930226
-0.122185458274873	0.021348397489127	-0.0875152899857502	0.0430311502767038	-0.196597780567135	0.503640398378916
-0.125680334355103	0.0538113947633915	-0.0908006659912271	0.0670646331086055	-0.200486843202471	0.644770511413172
-0.129175210435333	0.0136226509222446	-0.0940860491403632	0.121611026405748	-0.204375905837808	0.539299072492615
-0.132670086515564	0.0106681683369918	-0.0973714322894993	0.0411873743013148	-0.208264968473144	0.117648451410386
-0.136164962595794	0.0618672447586491	-0.100656815438635	0.0412977932499763	-0.212154031108481	0.238457114414061
-0.139659838676024	0.013524109084568	-0.103942191444112	0.0212637792582622	-0.216043093743817	0.323395517738882
-0.143154699557903	0.0322167441332625	-0.107227574593248	0.012050928170062	-0.219932156379154	0.43966921864299
-0.146649575638133	0.0580659687926597	-0.110512957742385	0.00277397279232281	-0.223821219014491	0.55520464639134
-0.150144451718363	0.275110830759	-0.113798340891521	0.0108846884603318	-0.227710281649827	0.690347690554559
-0.157134203878823	0.275110830759	-0.117083716896998	0.0285609459322915	-0.231599344285164	0.767212036543369
-0.160629079959054	0.0580659687926597	-0.120369100046134	0.00140342516858401	-0.2354884069205	1.09381820759945
-0.164123956039284	0.0322167441332625	-0.12365448319527	0.017794832803754	-0.23937748977483	1.08599014236136
-0.167618832119514	0.013524109084568	-0.130225249493542	0.017794832803754	-0.243266552410166	0.882107881132741
-0.171113693001393	0.0618672447586491	-0.133510632642678	0.00140342516858401	-0.247155615045503	0.814736137153712
-0.174608569081623	0.0106681683369918	-0.136796001504496	0.0285609459322915	-0.251044677680839	0.765709686807017
-0.178103445161853	0.0136226509222446	-0.140081384653632	0.0108846884603318	-0.254933740316176	0.846287169288619
-0.181598321242083	0.0538113947633915	-0.143366767802768	0.00277397279232281	-0.258822802951512	0.74687247028191
-0.185093197322313	0.021348397489127	-0.146652150951904	0.0120509281700619	-0.262711865586849	0.771996181192446
-0.188588073402543	8.88416098364038E-4	-0.14993753410104	0.0212637792582622	-0.266600928222186	0.723560665927355
-0.192082949482774	0.00500303307012684	-0.153222917250177	0.0412977932499763	-0.270489990857522	0.685109359849239
-0.195577825563004	0.00767093159858638	-0.156508300399313	0.0411873743013148	-0.274379053492859	0.625092973340929
-0.199072686444883	0.00169935681106229	-0.159793683548449	0.121611026405748	-0.278268116128195	0.477723031776874
-0.202567562525113	0.00971969195080722	-0.163079052410266	0.0670646331086054	-0.282157178763532	0.426673293907796
-0.206062438605343	0.0559992108107385	-0.166364435559403	0.0430311502767037	-0.286046241398868	0.382960425197435
-0.209557314685573	0.0350899541572449	-0.169649818708539	3.59735064290148E-4	-0.289935304034205	0.336840559649541
-0.213052190765803	0.0148974761625536	-0.172935201857675	0.0342818939805273	-0.293824366669541	0.283903671514805
-0.216547066846033	0.0515573515517364	-0.176220585006811	0.00313092795534861	-0.297713429304878	0.310793019882203
-0.220041942926263	0.0695125054603552	-0.179505968155947	0.0150894205711637	-0.301602491940214	0.254312458163538
-0.223536819006494	0.0147029331836502	-0.182791351305083	0.0172504663828193	-0.305491554575551	0.329581483756619
-0.227031679888372	0.0456074503328973	-0.186076734454219	0.0454905677000528	-0.309380617210887	0.253383110287771
-0.230526555968603	0.0482029227593146	-0.189362103316037	0.126384145352599	-0.313269679846224	0.171422649250537
-0.234021432048833	0.0211265236694279	-0.192647486465173	0.165584907091717	-0.317158742481561	0.174938624897389
-0.237516308129063	0.0125987859879624	-0.195932869614309	0.295686001161218	-0.321047805116897	0.0825735315785074
-0.241011184209293	0.00956516375240998	-0.199218252763445	0.0161778237866373	-0.324936867752234	0.140620569572603
-0.244506060289523	0.00474056514561871	-0.202503635912581	0.0358824408391579	-0.32882593038757	0.120197037598708
-0.248000936369753	0.0655522927567996	-0.205789019061718	0.208528438673145	-0.332714993022907	0.135376429934168
-0.251495812449983	0.0601563519276338	-0.209074402210854	0.429856055315804	-0.336604055658243	0.0998737779335569
-0.254990673331862	0.00120004477338599	-0.21235978535999	0.816736389521244	-0.340493138512573	0.106479380372616
-0.258485564610444	0.0402363027444419	-0.215645154221808	1.71857758629824	-0.344382180928916	0.116483596613172
-0.261980425492323	0.0679701966774214	-0.218930537370944	0.66897917166773	-0.348271263783246	0.0400079046492132
-0.265475316770904	0.682266079872901	-0.22221592052008	0.114152275239921	-0.352160306199589	0.139650592431745
-0.268970177652783	0.51079043214164	-0.225501303669216	4.36190214583153E-4	-0.356049389053919	0.137709421206669
-0.272465038534662	0.083068409495873	-0.228786686818352	0.0122827807700134	-0.359938431470262	0.0520764710680068
-0.275959929813243	0.0387544034570865	-0.232072069967488	0.0726950070750551	-0.363827514324592	0.0663590275087709
-0.279454790695122	0.00114992179107335	-0.235357453116624	0.0419922241037791	-0.367716556740936	0.0858631862256638
-0.282949681973703	0.0016005483383815	-0.23864283626576	0.146069989686381	-0.371605639595265	0.0492408614865086
-0.286444542855582	0.00348813434169734	-0.241928219414896	0.195354987822203	-0.375494682011609	0.0307650433983594
-0.289939434134164	0.00783050061199583	-0.245213588276714	0.480234871896067	-0.379383764865938	0.0232824538226606
-0.293434295016043	0.060529089242482	-0.248498985713169	0.223279487837469	-0.383272807282282	0.0180015606404694
-0.296929155897921	0.08451917438583	-0.251784354574986	0.0309166923962054	-0.387161890136611	0.0269369356328066
-0.300424047176503	7.91200294457573E-4	-0.255069723436804	0.0903703462694381	-0.391050932552955	0.0620748779444477
-0.303918908058382	0.0269007355884099	-0.258355120873259	0.242171911435996	-0.394940015407284	0.0331848889047038
-0.307413799336963	0.0409924944357904	-0.261640489735076	0.30382675395578	-0.398829057823628	0.03048896066451
-0.310908660218842	0.082170989264042	-0.264925887171531	0.460632142980752	-0.402718140677957	0.0345455978566757
-0.314403551497423	0.0736136875834716	-0.268211256033349	0.716666235900772	-0.406607183094301	0.0344571901256553
-0.317898412379302	0.176741176230331	-0.271496653469803	0.928578640166889	-0.41049626594863	0.0406883527455452
-0.321393303657884	0.303687942341132	-0.274782022331621	1.37296174248775	-0.414385308364974	0.0436905290608593
-0.324888164539763	0.471801721077998	-0.278067419768075	1.57599584874427	-0.418274391219304	0.0159728816700583
-0.328383025421641	0.685205446061119	-0.281352788629893	1.93535616386686	-0.422163433635647	0.0303947205438734
-0.331877916700223	1.11705998039098	-0.284638157491711	2.36400912519293	-0.426052516489977	0.0449398567596608
-0.335372777582102	1.68315301099039	-0.287923554928165	2.22618852258672	-0.429941599344306	0.0219823285423732
-0.338867668860683	2.03154461748779	-0.291208923789983	2.85760879437138	-0.43383064176065	0.00630556642920448
-0.342362529742562	1.73696621160309	-0.294494321226437	2.8817756880108	-0.437719724614979	0.00508958708714231
-0.345857421021144	1.47278159693528	-0.297779690088255	2.54933685241871	-0.441608767031323	0.01849538286154
-0.349352281903022	0.915725133629552	-0.30106508752471	2.46680994382186	-0.445497849885652	0.00993425883670234
-0.352847142784901	0.831878496986124	-0.304350456386527	2.12508578404242	-0.449386892301996	0.00727662057345142
-0.356342034063483	0.634202720896439	-0.307635853822982	1.94940952687567	-0.453275975156325	0.0193519053098388
-0.359836894945362	0.542387315462949	-0.3109212226848	1.76142371341032	-0.457165017572669	0.0141448530488021
-0.363331786223943	0.414456370334159	-0.314206591546617	1.64089985585103	-0.461054100426999	0.0136789693141043
-0.366826647105822	0.373346537822761	-0.317491988983072	1.4009765914194	-0.464943142843342	0.0111203116861681
-0.370321538384403	0.300084783549453	-0.32077735784489	0.825740860227252	-0.468832225697672	0.0269715753481356
-0.373816399266282	0.313929362056581	-0.324062755281344	0.957558426726936	-0.472721268114015	0.0127720215776277
-0.377311290544864	0.289674696836041	-0.327348124143162	0.757332159282213	-0.476610350968345	0.0440726055494382
-0.380806151426742	0.315348837887179	-0.330633521579616	0.809851401091752	-0.480499393384688	0.00223724576635537
-0.384301012308621	0.138827382549354	-0.333918890441434	0.891823447229966	-0.484388476239018	0.0313774066662994
-0.387795903587203	0.209223836091127	-0.337204259303252	0.483995524767081	-0.488277518655361	0.0118632575965995
-0.391290764469082	0.23061567106963	-0.340489656739706	0.57002981796982	-0.492166601509691	0.0106005801173936
-0.394785655747663	0.146886281684201	-0.343775025601524	0.513049524859708	-0.496055643926034	0.00298643670159798
-0.398280516629542	0.152246095251022	-0.347060423037979	0.539684466383447	-0.499944726780364	0.00982082859248592
-0.401775407908123	0.162285903970775	-0.350345791899796	0.426374447231972
-0.405270268790002	0.162932755711918	-0.353631189336251	0.448532560598533
-0.408765129671881	0.226826031353415	-0.356916558198069	0.301888447354531
-0.412260020950462	0.146341520283422	-0.360201955634523	0.301229492182424
-0.415754881832341	0.135315113781234	-0.363487324496341	0.273226208551977
-0.419249773110923	0.177159327685214	-0.366772693358158	0.431723838037752
-0.422744633992802	0.0690445212068938	-0.370058090794613	0.352916133966535
-0.426239525271383	0.0870361485084698	-0.373343459656431	0.226894433361036
-0.429734386153262	0.083693317300591	-0.376628857092885	0.199522820354891
-0.433229277431843	0.0508390813130411	-0.379914225954703	0.207522153236712
-0.436724138313722	0.0591470654182651	-0.383199623391157	0.29228400876679
-0.440218999195601	0.0679493457773869	-0.386484992252975	0.244591941781338
-0.443713890474182	0.052520069261122	-0.389770361114793	0.131101612540112
-0.447208751356061	0.0931877239858877	-0.393055758551247	0.154683216399452
-0.450703642634643	0.0755360251070351	-0.396341127413065	0.227235463737275
-0.454198503516522	0.0815561839288012	-0.39962652484952	0.224653562177388
-0.457693394795103	0.0788856304505006	-0.402911893711337	0.126112466024217
-0.461188255676982	0.0772649668326367	-0.406197291147792	0.282825612325221
-0.464683116558861	0.0944647248933431	-0.40948266000961	0.0909721081448098
-0.468178007837442	0.0502643514845994	-0.412768057446064	0.17432158161467
-0.471672868719321	0.0533362650113444	-0.416053426307882	0.083063033161415
-0.475167759997902	0.0266982634542098	-0.4193387951697	0.186998410214878
-0.478662620879781	0.0778920931073683	-0.422624192606154	0.178875003260891
-0.482157512158363	0.040566276930392	-0.425909561467972	0.195857648668943
-0.485652373040242	0.0316788114266713	-0.429194958904426	0.133522672454182
-0.489147264318823	0.042444108362381	-0.432480327766244	0.198440293443464
-0.492642125200702	0.0307692912565018	-0.435765725202699	0.103277191431506
-0.496136986082581	0.0752274478678939	-0.439051094064516	0.0839689821315216
-0.499631877361162	0.0385036296258311	-0.442336462926334	0.141915457661481
		-0.445621860362788	0.205092520538945
		-0.448907229224606	0.10885827608538
		-0.452192626661061	0.187802627631834
		-0.455477995522878	0.103333445348097
		-0.458763392959333	0.103214242625326
		-0.462048761821151	0.107634753655315
		-0.465334159257605	0.0890740066079471
		-0.468619528119423	0.0626591471720868
		-0.471904896981241	0.0554134926381462
		-0.475190294417695	0.1054303607017
		-0.478475663279513	0.149280497847064
		-0.481761060715967	0.0366480533741843
		-0.485046458152422	0.108265369858968
		-0.488331798439603	0.0809965298584655
		-0.491617195876057	0.0723030561454912
		-0.494902593312512	0.119223236191163
		-0.498187933599693	0.0618285665248873
