# Supplementary material for: High-resolution spectroscopy of single nuclear spins via sequential weak measurements
Source: Nat Commun. 2019 Feb 5;10:594. doi: 10.1038/s41467-019-08544-z (PMC6363762; doi:10.1038/s41467-019-08544-z)
Supplement: Supplementary file 3 — Source Data [file 41467_2019_8544_MOESM3_ESM.zip › SI/FigS8/FigS8b.txt]

0.497282574808496	0.0368507929660286
0.493997234521315	0.0657752280051418
0.490711837084861	0.0145717869156958
0.487426439648406	0.0287535205697966
0.484141042211952	0.0777222047168432
0.480855701924771	0.0499309286037116
0.477570304488316	0.0548855033805797
0.474284935626498	0.0584070456889062
0.470999538190044	0.09080612056405
0.467714169328226	0.051006975165118
0.464428771891772	0.0235503347278828
0.461143403029954	0.0349040817379224
0.457858005593499	0.0631606803686051
0.454572636731682	0.0669567307632213
0.451287267869864	0.0526575348296323
0.44800187043341	0.0566847460533343
0.444716501571592	0.0278017442714595
0.441431104135137	0.0667451532091036
0.43814573527332	0.0718752766595998
0.434860337836865	0.066366944599193
0.431574968975047	0.0502918774035944
0.42828960011323	0.056756997356921
0.425004202676775	0.0355823320000461
0.421718833814957	0.0255375027231491
0.418433436378503	0.0319757934195062
0.415148067516685	0.0591211915978983
0.411862670080231	0.0851061598690501
0.408577301218413	0.0442779076858818
0.405291903781958	0.042067454612306
0.402006534920141	0.0346738226884957
0.398721166058323	0.0789284089882349
0.395435768621868	0.0922089355162912
0.392150399760051	0.0902641979773582
0.388865002323596	0.0547583481194043
0.385579633461779	0.0520068871924537
0.382294236025324	0.0240521661162014
0.379008867163506	0.079274993771756
0.375723498301689	0.044935339885375
0.372438100865234	0.0698398020691464
0.369152732003416	0.104758398632387
0.365867334566962	0.0228441042827685
0.362581965705144	0.0337249376594642
0.35929656826869	0.0553555865418507
0.356011199406872	0.0909072650786144
0.352725801970417	0.0695075023950638
0.3494404331086	0.0482571224043969
0.346155064246782	0.0421763005799781
0.342869666810327	0.0586296903600212
0.33958429794851	0.0479865779513241
0.336298900512055	0.0686096343944982
0.333013531650237	0.0599351522773614
0.329728134213783	0.03518392028079
0.326442765351965	0.0374093612190718
0.323157396490148	0.0698166811080632
0.319871999053693	0.0451592864411727
0.316586630191875	0.0793268021709834
0.313301232755421	0.0874502416723167
0.310015863893603	0.0500449015541987
0.306730466457149	0.073440287539367
0.303445097595331	0.0805735404897715
0.300159700158876	0.0522727542564015
0.296874331297059	0.111747090727247
0.293588962435241	0.0784808857855874
0.290303564998786	0.0726100462313227
0.287018196136969	0.0772458595837522
0.283732798700514	0.110068360576567
0.280447429838696	0.0350256759505017
0.277162032402242	0.0874862303938946
0.273876663540424	0.0413784948456496
0.270591294678606	0.100974976373493
0.267305897242152	0.0729573424160717
0.264020528380334	0.108220046374917
0.26073513094388	0.0697729443333784
0.257449762082062	0.0777889008400575
0.254164364645607	0.0682025478160492
0.25087899578379	0.086978694788909
0.247593598347335	0.0891069971561565
0.244308229485518	0.0618285665248872
0.2410228606237	0.119223236191163
0.237737463187245	0.0723030561454912
0.234452080038109	0.0809965298584655
0.231166711176291	0.108265369858968
0.227881328027155	0.0366480533741843
0.224595944878019	0.149280497847064
0.221310561728883	0.1054303607017
0.218025178579747	0.0554134926381462
0.214739795430611	0.0626591471720868
0.211454412281475	0.0890740066079472
0.208169029132339	0.107634753655315
0.204883660270521	0.103214242625326
0.201598277121385	0.103333445348097
0.198312893972249	0.187802627631834
0.195027510823113	0.10885827608538
0.191742127673976	0.205092520538945
0.18845674452484	0.141915457661481
0.185171361375704	0.0839689821315216
0.181885978226568	0.103277191431506
0.17860060936475	0.198440293443464
0.175315226215614	0.133522672454182
0.172029843066478	0.195857648668944
0.168744459917342	0.178875003260891
0.165459076768206	0.186998410214878
0.16217369361907	0.083063033161415
0.158888310469934	0.17432158161467
0.155602927320798	0.0909721081448098
0.15231755845898	0.282825612325221
0.149032175309844	0.126112466024217
0.145746792160708	0.224653562177388
0.142461409011572	0.227235463737276
0.139176025862435	0.154683216399452
0.135890642713299	0.131101612540112
0.132605259564163	0.244591941781338
0.129319876415027	0.29228400876679
0.126034507553209	0.207522153236712
0.122749124404073	0.199522820354891
0.119463741254937	0.226894433361036
0.116178358105801	0.352916133966535
0.112892974956665	0.431723838037752
0.109607591807529	0.273226208551977
0.106322215802052	0.301229492182424
0.103036832652916	0.301888447354531
0.0997514495037796	0.448532560598533
0.0964660663546435	0.426374447231972
0.0931806903491666	0.539684466383447
0.0898953072000305	0.513049524859708
0.0866099240508944	0.570029817969819
0.0833245409017582	0.483995524767081
0.0800391648962813	0.891823447229966
0.0767537817471452	0.809851401091752
0.0734683985980091	0.757332159282213
0.070183015448873	0.957558426726936
0.0668976394433961	0.825740860227252
0.0636122562942599	1.4009765914194
0.0603268731451238	1.64089985585103
0.0570414935678173	1.76142371341032
0.0537561104186812	1.94940952687567
0.0504707308413747	2.12508578404242
0.0471853476922386	2.46680994382186
0.043899968114932	2.54933685241871
0.0406145849657959	2.8817756880108
0.0373292053884894	2.85760879437138
0.0340438222393533	2.22618852258672
0.0307584426620468	2.36400912519293
0.0274730595129107	1.93535616386686
0.0241876781496894	1.57599584874427
0.020902296786468	1.37296174248775
0.0176169154232467	0.928578640166889
0.0143315340600254	0.716666235900772
0.0110461526968041	0.460632142980752
0.00776077133358278	0.30382675395578
0.00447539041684016	0.242171911435996
0.00119000894199917	0.0903703462694382
-0.00209537253284182	0.0309166923962054
-0.00538075367282379	0.223279487837469
-0.0086661354825238	0.480234871896067
-0.0119515168457451	0.195354987822203
-0.0152368982089664	0.146069989686381
-0.0185222795721878	0.0419922241037791
-0.0218076609354091	0.0726950070750551
-0.0250930422986304	0.0122827807700134
-0.0283784236618517	4.36190214583147E-4
-0.031663805025073	0.114152275239921
-0.0349491846023795	0.66897917166773
-0.0382345677515157	1.71857758629824
-0.0415199473288222	0.816736389521244
-0.0448053304779583	0.429856055315804
-0.0480907100552648	0.208528438673145
-0.0513760932044009	0.0358824408391579
-0.0546614727817074	0.0161778237866373
-0.0579468559308436	0.295686001161218
-0.0612322390799797	0.165584907091717
-0.0645176150854566	0.126384145352599
-0.0678029982345927	0.0454905677000528
-0.0710883813837288	0.0172504663828193
-0.0743737645328649	0.0150894205711637
-0.0776591405383418	0.00313092795534862
-0.080944523687478	0.0342818939805274
-0.0842299068366141	3.59735064290145E-4
-0.0875152899857502	0.0430311502767038
-0.0908006659912271	0.0670646331086055
-0.0940860491403632	0.121611026405748
-0.0973714322894993	0.0411873743013148
-0.100656815438635	0.0412977932499763
-0.103942191444112	0.0212637792582622
-0.107227574593248	0.012050928170062
-0.110512957742385	0.00277397279232281
-0.113798340891521	0.0108846884603318
-0.117083716896998	0.0285609459322915
-0.120369100046134	0.00140342516858401
-0.12365448319527	0.017794832803754
-0.130225249493542	0.017794832803754
-0.133510632642678	0.00140342516858401
-0.136796001504496	0.0285609459322915
-0.140081384653632	0.0108846884603318
-0.143366767802768	0.00277397279232281
-0.146652150951904	0.0120509281700619
-0.14993753410104	0.0212637792582622
-0.153222917250177	0.0412977932499763
-0.156508300399313	0.0411873743013148
-0.159793683548449	0.121611026405748
-0.163079052410266	0.0670646331086054
-0.166364435559403	0.0430311502767037
-0.169649818708539	3.59735064290148E-4
-0.172935201857675	0.0342818939805273
-0.176220585006811	0.00313092795534861
-0.179505968155947	0.0150894205711637
-0.182791351305083	0.0172504663828193
-0.186076734454219	0.0454905677000528
-0.189362103316037	0.126384145352599
-0.192647486465173	0.165584907091717
-0.195932869614309	0.295686001161218
-0.199218252763445	0.0161778237866373
-0.202503635912581	0.0358824408391579
-0.205789019061718	0.208528438673145
-0.209074402210854	0.429856055315804
-0.21235978535999	0.816736389521244
-0.215645154221808	1.71857758629824
-0.218930537370944	0.66897917166773
-0.22221592052008	0.114152275239921
-0.225501303669216	4.36190214583153E-4
-0.228786686818352	0.0122827807700134
-0.232072069967488	0.0726950070750551
-0.235357453116624	0.0419922241037791
-0.23864283626576	0.146069989686381
-0.241928219414896	0.195354987822203
-0.245213588276714	0.480234871896067
-0.248498985713169	0.223279487837469
-0.251784354574986	0.0309166923962054
-0.255069723436804	0.0903703462694381
-0.258355120873259	0.242171911435996
-0.261640489735076	0.30382675395578
-0.264925887171531	0.460632142980752
-0.268211256033349	0.716666235900772
-0.271496653469803	0.928578640166889
-0.274782022331621	1.37296174248775
-0.278067419768075	1.57599584874427
-0.281352788629893	1.93535616386686
-0.284638157491711	2.36400912519293
-0.287923554928165	2.22618852258672
-0.291208923789983	2.85760879437138
-0.294494321226437	2.8817756880108
-0.297779690088255	2.54933685241871
-0.30106508752471	2.46680994382186
-0.304350456386527	2.12508578404242
-0.307635853822982	1.94940952687567
-0.3109212226848	1.76142371341032
-0.314206591546617	1.64089985585103
-0.317491988983072	1.4009765914194
-0.32077735784489	0.825740860227252
-0.324062755281344	0.957558426726936
-0.327348124143162	0.757332159282213
-0.330633521579616	0.809851401091752
-0.333918890441434	0.891823447229966
-0.337204259303252	0.483995524767081
-0.340489656739706	0.57002981796982
-0.343775025601524	0.513049524859708
-0.347060423037979	0.539684466383447
-0.350345791899796	0.426374447231972
-0.353631189336251	0.448532560598533
-0.356916558198069	0.301888447354531
-0.360201955634523	0.301229492182424
-0.363487324496341	0.273226208551977
-0.366772693358158	0.431723838037752
-0.370058090794613	0.352916133966535
-0.373343459656431	0.226894433361036
-0.376628857092885	0.199522820354891
-0.379914225954703	0.207522153236712
-0.383199623391157	0.29228400876679
-0.386484992252975	0.244591941781338
-0.389770361114793	0.131101612540112
-0.393055758551247	0.154683216399452
-0.396341127413065	0.227235463737275
-0.39962652484952	0.224653562177388
-0.402911893711337	0.126112466024217
-0.406197291147792	0.282825612325221
-0.40948266000961	0.0909721081448098
-0.412768057446064	0.17432158161467
-0.416053426307882	0.083063033161415
-0.4193387951697	0.186998410214878
-0.422624192606154	0.178875003260891
-0.425909561467972	0.195857648668943
-0.429194958904426	0.133522672454182
-0.432480327766244	0.198440293443464
-0.435765725202699	0.103277191431506
-0.439051094064516	0.0839689821315216
-0.442336462926334	0.141915457661481
-0.445621860362788	0.205092520538945
-0.448907229224606	0.10885827608538
-0.452192626661061	0.187802627631834
-0.455477995522878	0.103333445348097
-0.458763392959333	0.103214242625326
-0.462048761821151	0.107634753655315
-0.465334159257605	0.0890740066079471
-0.468619528119423	0.0626591471720868
-0.471904896981241	0.0554134926381462
-0.475190294417695	0.1054303607017
-0.478475663279513	0.149280497847064
-0.481761060715967	0.0366480533741843
-0.485046458152422	0.108265369858968
-0.488331798439603	0.0809965298584655
-0.491617195876057	0.0723030561454912
-0.494902593312512	0.119223236191163
-0.498187933599693	0.0618285665248873
