# Supplementary material for: High-resolution spectroscopy of single nuclear spins via sequential weak measurements
Source: Nat Commun. 2019 Feb 5;10:594. doi: 10.1038/s41467-019-08544-z (PMC6363762; doi:10.1038/s41467-019-08544-z)
Supplement: Supplementary file 3 — Source Data [file 41467_2019_8544_MOESM3_ESM.zip › SI/FigS8/FigS8c.txt]

0.499544552472064	0.00849050526553359
0.495655469617734	0.0040561020251629
0.491766427201391	5.73226968243651E-4
0.487877344347061	8.31845057084425E-6
0.483988301930718	0.00778348098209238
0.480099219076388	0.00129935875746337
0.476210176660045	0.00266137492028464
0.472321093805715	6.101243541906E-4
0.468432051389372	4.68701576509262E-4
0.464542968535042	0.00185882774789306
0.460653926118698	0.0149022949487992
0.456764843264369	0.00369608095628608
0.45287576041004	0.0260905289307935
0.448986717993696	7.34461541531477E-4
0.445097635139366	0.00176944939051317
0.441208592723023	0.00817351307567481
0.437319509868693	0.00517731117646158
0.43343046745235	0.006066678120202
0.42954138459802	0.00275185503430227
0.425652342181677	0.00242216513546607
0.421763259327347	0.00817775928983941
0.417874216911004	3.97166561814491E-4
0.413985134056674	5.39755745125929E-4
0.41009609164033	0.0132186863030963
0.406207008786001	0.00129737471260059
0.402317966369657	0.00995242967004997
0.398428883515328	0.00278561192348365
0.394539841098984	8.74381719639768E-4
0.390650758244655	0.00643109700174483
0.386761715828311	0.0093182880755264
0.382872632973982	0.011221208845706
0.378983590557638	0.00325269119159977
0.375094507703309	0.00987102912500054
0.371205465286965	0.00764052843916773
0.367316382432636	0.0163772538857751
0.363427340016292	0.0106025994103331
0.359538257161963	0.0125916362613025
0.355649214745619	0.00925892349693687
0.351760131891289	0.00887965109429615
0.347871089474946	0.0194264426406567
0.343982006620616	0.00955100573234289
0.340092964204273	0.0110631367966765
0.336203881349943	0.00241378743014824
0.332314818714607	0.0123445198641813
0.32842575607927	0.00707251350648866
0.324536693443934	0.00400554572103078
0.320647630808597	0.0058806323530444
0.316758568173261	0.00652207881032383
0.312869505537924	0.0148235107322496
0.308980442902587	0.0100906747799904
0.305091380267251	0.00273513382069193
0.301202317631914	0.00183604362192116
0.297313254996578	0.0131178971126207
0.293424192361241	0.00982082859248592
0.289535129725905	0.00298643670159798
0.285646067090568	0.0106005801173936
0.281757004455232	0.0118632575965995
0.277867941819895	0.0313774066662994
0.273978879184559	0.00223724576635537
0.270089816549222	0.0440726055494382
0.266200733694893	0.0127720215776277
0.262311671059556	0.0269715753481356
0.258422608424219	0.0111203116861681
0.254533545788883	0.0136789693141043
0.250644483153546	0.0141448530488021
0.24675542051821	0.0193519053098388
0.242866357882873	0.00727662057345142
0.238977295247537	0.00993425883670234
0.2350882326122	0.01849538286154
0.231199169976864	0.00508958708714231
0.227310107341527	0.00630556642920448
0.223421044706191	0.0219823285423732
0.219531982070854	0.0449398567596608
0.215642919435517	0.0303947205438734
0.211753856800181	0.0159728816700583
0.207864794164844	0.0436905290608593
0.203975731529508	0.0406883527455452
0.200086668894171	0.0344571901256553
0.196197606258835	0.0345455978566757
0.192308543623498	0.03048896066451
0.188419480988162	0.0331848889047038
0.184530418352825	0.0620748779444477
0.180641355717489	0.0269369356328066
0.176752293082152	0.0180015606404694
0.172863230446816	0.0232824538226606
0.168974157701983	0.0307650433983594
0.165085095066646	0.0492408614865086
0.161196032431309	0.0858631862256638
0.157306969795973	0.0663590275087709
0.153417907160636	0.0520764710680068
0.1495288445253	0.137709421206669
0.145639781889963	0.139650592431745
0.141750719254627	0.0400079046492132
0.13786165661929	0.116483596613172
0.133972593983954	0.106479380372616
0.130083531348617	0.0998737779335569
0.126194468713281	0.135376429934168
0.122305406077944	0.120197037598708
0.118416343442607	0.140620569572603
0.114527280807271	0.0825735315785074
0.110638218171934	0.174938624897389
0.106749145427101	0.171422649250537
0.102860082791765	0.253383110287771
0.0989710201564283	0.329581483756619
0.0950819575210918	0.254312458163538
0.0911928948857552	0.310793019882203
0.0873038322504187	0.283903671514805
0.0834147696150821	0.336840559649541
0.0795257069797456	0.382960425197435
0.075636644344409	0.426673293907796
0.0717475817090725	0.477723031776874
0.067858519073736	0.625092973340929
0.0639694564383994	0.685109359849239
0.0600803887483146	0.723560665927355
0.0561913261129781	0.771996181192446
0.0523022634776416	0.74687247028191
0.048413200842305	0.846287169288619
0.0445241382069685	0.765709686807017
0.0406350755716319	0.814736137153712
0.0367460104089213	0.882107881132741
0.0328569477735847	1.08599014236136
0.0289678851382482	1.09381820759945
0.0250788225029116	0.767212036543369
0.021189758603888	0.690347690554559
0.0173006947048644	0.55520464639134
0.0134116320695279	0.43966921864299
0.00952256880234782	0.323395517738882
0.00563350553516775	0.238457114414061
0.0017444421100268	0.117648451410386
-0.00214462115715327	0.539299072492615
-0.00603368426637246	0.644770511413172
-0.00992274753355253	0.503640398378916
-0.0138118114325761	0.258971408930226
-0.0177008740679127	0.165562416732252
-0.0215899367032492	0.126031388172362
-0.0254790018659599	0.0855767915864646
-0.0293680645012964	0.0491999356688457
-0.033257127136633	0.192087705218726
-0.0371461897719695	0.825987142982025
-0.0410352549346802	0.828477859293047
-0.0449243175700167	0.67143150089875
-0.0488133802053533	0.385340745787771
-0.0527024428406898	0.0984891846059903
-0.0565915054760263	0.1687077686865
-0.0604805681113629	0.571406008609501
-0.0643696307466994	0.453516558129411
-0.0682586984367842	0.279203366400215
-0.0721477610721207	0.28278791473369
-0.0760368237074573	0.225924338724452
-0.0799258863427938	0.173813316220142
-0.0838149489781304	0.126467008541771
-0.0877040166682151	0.0710948387526192
-0.0915930793035517	0.0976446140275352
-0.0954821419388882	0.0713132169436108
-0.0993712045742248	0.215871605146415
-0.107149329844898	0.215871605146415
-0.111038392480234	0.0713132169436108
-0.114927455115571	0.0976446140275352
-0.118816517750907	0.0710948387526192
-0.122705580386244	0.126467008541771
-0.126594643021581	0.173813316220142
-0.130483705656917	0.225924338724452
-0.134372768292254	0.28278791473369
-0.13826183092759	0.279203366400215
-0.142150893562927	0.453516558129411
-0.14603996630776	0.571406008609501
-0.149929028943096	0.1687077686865
-0.153818091578433	0.0984891846059903
-0.157707154213769	0.385340745787771
-0.161596216849106	0.67143150089875
-0.165485279484442	0.828477859293047
-0.169374342119779	0.825987142982025
-0.173263404755116	0.192087705218726
-0.177152467390452	0.0491999356688457
-0.181041530025789	0.0855767915864646
-0.184930592661125	0.126031388172362
-0.188819655296462	0.165562416732252
-0.192708717931798	0.258971408930226
-0.196597780567135	0.503640398378916
-0.200486843202471	0.644770511413172
-0.204375905837808	0.539299072492615
-0.208264968473144	0.117648451410386
-0.212154031108481	0.238457114414061
-0.216043093743817	0.323395517738882
-0.219932156379154	0.43966921864299
-0.223821219014491	0.55520464639134
-0.227710281649827	0.690347690554559
-0.231599344285164	0.767212036543369
-0.2354884069205	1.09381820759945
-0.23937748977483	1.08599014236136
-0.243266552410166	0.882107881132741
-0.247155615045503	0.814736137153712
-0.251044677680839	0.765709686807017
-0.254933740316176	0.846287169288619
-0.258822802951512	0.74687247028191
-0.262711865586849	0.771996181192446
-0.266600928222186	0.723560665927355
-0.270489990857522	0.685109359849239
-0.274379053492859	0.625092973340929
-0.278268116128195	0.477723031776874
-0.282157178763532	0.426673293907796
-0.286046241398868	0.382960425197435
-0.289935304034205	0.336840559649541
-0.293824366669541	0.283903671514805
-0.297713429304878	0.310793019882203
-0.301602491940214	0.254312458163538
-0.305491554575551	0.329581483756619
-0.309380617210887	0.253383110287771
-0.313269679846224	0.171422649250537
-0.317158742481561	0.174938624897389
-0.321047805116897	0.0825735315785074
-0.324936867752234	0.140620569572603
-0.32882593038757	0.120197037598708
-0.332714993022907	0.135376429934168
-0.336604055658243	0.0998737779335569
-0.340493138512573	0.106479380372616
-0.344382180928916	0.116483596613172
-0.348271263783246	0.0400079046492132
-0.352160306199589	0.139650592431745
-0.356049389053919	0.137709421206669
-0.359938431470262	0.0520764710680068
-0.363827514324592	0.0663590275087709
-0.367716556740936	0.0858631862256638
-0.371605639595265	0.0492408614865086
-0.375494682011609	0.0307650433983594
-0.379383764865938	0.0232824538226606
-0.383272807282282	0.0180015606404694
-0.387161890136611	0.0269369356328066
-0.391050932552955	0.0620748779444477
-0.394940015407284	0.0331848889047038
-0.398829057823628	0.03048896066451
-0.402718140677957	0.0345455978566757
-0.406607183094301	0.0344571901256553
-0.41049626594863	0.0406883527455452
-0.414385308364974	0.0436905290608593
-0.418274391219304	0.0159728816700583
-0.422163433635647	0.0303947205438734
-0.426052516489977	0.0449398567596608
-0.429941599344306	0.0219823285423732
-0.43383064176065	0.00630556642920448
-0.437719724614979	0.00508958708714231
-0.441608767031323	0.01849538286154
-0.445497849885652	0.00993425883670234
-0.449386892301996	0.00727662057345142
-0.453275975156325	0.0193519053098388
-0.457165017572669	0.0141448530488021
-0.461054100426999	0.0136789693141043
-0.464943142843342	0.0111203116861681
-0.468832225697672	0.0269715753481356
-0.472721268114015	0.0127720215776277
-0.476610350968345	0.0440726055494382
-0.480499393384688	0.00223724576635537
-0.484388476239018	0.0313774066662994
-0.488277518655361	0.0118632575965995
-0.492166601509691	0.0106005801173936
-0.496055643926034	0.00298643670159798
-0.499944726780364	0.00982082859248592
