# Supplementary material for: High-resolution spectroscopy of single nuclear spins via sequential weak measurements
Source: Nat Commun. 2019 Feb 5;10:594. doi: 10.1038/s41467-019-08544-z (PMC6363762; doi:10.1038/s41467-019-08544-z)
Supplement: Supplementary file 3 — Source Data [file 41467_2019_8544_MOESM3_ESM.zip › SI/FigS8/FigS8d.txt]

0.497101443900274	0.0129664544904049	0.497142996371617	0.0451485723112838	0.499980932943465	0.00111055738279879
0.494053520923514	0.0107997141703931	0.494224467574959	0.0535620184653244	0.497181204278074	8.92991264983878E-4
0.491005640202136	0.0130357638586449	0.491305938778301	0.0393602975081907	0.494381533834836	0.00130331829557623
0.487957759480758	0.021847852952634	0.488387409981643	0.0555844837956104	0.491581805169446	6.24608069540235E-4
0.48490987875938	0.00566000026042347	0.485468881184985	0.0703110664522409	0.488782076504055	0.00121495891869791
0.481861998038002	0.00921151525340467	0.482550352388327	0.0459579363445914	0.485982376949741	8.68365929684141E-4
0.478814117316624	0.0175619486108714	0.479631823591669	0.0523900202261758	0.483182648284351	0.00386280891281426
0.475766236595246	0.0137583052913382	0.476713294795011	0.0555802739984899	0.48038291961896	0.00103207402924396
0.472718313618486	0.00510033106225801	0.473794725536287	0.0538234795545526	0.477583220064646	0.00301308758434876
0.469670432897108	0.0214801182287654	0.47087619673963	0.0404540256452086	0.474783491399256	0.0027119408525472
0.46662255217573	0.00988554226520282	0.467957667942972	0.0548996952572022	0.471983791844942	2.83678727679571E-4
0.463574671454352	0.0179120118833243	0.465039139146314	0.0616748672762251	0.469184063179551	0.00257286083525472
0.460526790732974	0.0228929366373326	0.462120610349656	0.0381332034247129	0.466384363625237	1.68290134260331E-4
0.457478910011596	0.0183101221948223	0.459202081552998	0.0701955359585481	0.463584634959847	0.00550780185640692
0.454431029290218	0.00557145555034229	0.45628355275634	0.0414641745317195	0.460784935405532	0.00316879766758259
0.451383106313458	0.0187145980809238	0.453364983497616	0.0444427754965067	0.457985206740142	0.00281269303368965
0.44833522559208	0.00825814058778993	0.450446454700958	0.042280460015875	0.455185507185828	0.00367156227961281
0.445287344870701	0.0174457207043878	0.4475279259043	0.0509260666517863	0.452385778520437	7.08856362710301E-4
0.442239464149323	0.0192115089575243	0.444609397107642	0.0584577469715324	0.449586078966123	0.00168800962795767
0.439191583427945	0.0183733993416374	0.441690868310984	0.0482484604112728	0.446786350300733	0.00222956006234173
0.436143702706567	0.0110661957394486	0.438772339514326	0.0626687915925648	0.443986650746419	0.00238643893113082
0.433095821985189	0.0174430418125401	0.435853810717668	0.0541299102452753	0.441186922081028	0.00437421371257716
0.430047941263811	0.0136379831484615	0.432935241458945	0.0540101514547699	0.438387222526714	0.00219722688415062
0.427000018287051	0.0152779458939216	0.430016712662287	0.0617160868602919	0.435587493861324	9.25115625467352E-4
0.423952137565673	0.0149697456279963	0.427098183865629	0.0557769192263569	0.43278779430701	1.21685760576708E-4
0.420904256844295	0.015278361511385	0.424179655068971	0.0454649897214435	0.429988065641619	0.00159050063238152
0.417856376122917	0.0142269717284497	0.421261126272313	0.0603488333904001	0.427188366087305	0.00298365914807231
0.414808495401539	0.0126576317426767	0.418342597475655	0.0616098042499254	0.424388637421914	0.00281695393456542
0.411760614680161	0.0254337516175676	0.415424068678997	0.0612804677721762	0.4215889378676	7.83404568330649E-4
0.408712733958783	0.0218881510083945	0.412505539882339	0.0582469028608924	0.41878920920221	0.00230767366358977
0.405664810982023	0.0243844254613401	0.409586970623615	0.0777485056753603	0.415989509647896	8.0379817517511E-5
0.402616930260645	0.0315075328905131	0.406668441826957	0.0552371549644937	0.413189780982505	0.00267698242103171
0.399569049539267	0.0132179710441972	0.4037499130303	0.0526052008677169	0.410390081428191	8.84578042959836E-4
0.396521168817889	0.0207751351391794	0.400831384233642	0.0508017289971627	0.407590352762801	0.00247325821169283
0.393473288096511	0.0181636759534107	0.397912855436984	0.0506589640783688	0.404790653208487	0.00173203690252904
0.390425407375133	0.0168533097427737	0.394994326640326	0.0497818284129855	0.401990924543096	5.98825269668961E-6
0.387377526653755	0.0193597041164961	0.392075797843668	0.0599589799492392	0.399191224988782	0.00130899805740712
0.384329603676994	0.0227726451351996	0.389157228584944	0.0719444486259843	0.396391496323392	0.00162642102531564
0.381281722955616	0.0161622440204844	0.386238699788286	0.0686596933845075	0.393591796769078	2.76043039346683E-4
0.378233842234238	0.00864918184525757	0.383320170991628	0.0602759049225725	0.390792068103687	0.00227806753038192
0.37518596151286	0.0240240571289962	0.38040164219497	0.069484272770187	0.387992339438296	0.00221482607417618
0.372138080791482	0.02367940584288	0.377483113398312	0.0533145390135545	0.385192639883982	0.00450958279229461
0.369090200070104	0.0137919113382821	0.374564584601654	0.0701684772947593	0.382392911218592	0.00105427873415852
0.366042319348726	0.033779934819909	0.371646055804996	0.0784461178918497	0.379593211664278	2.33050513137462E-4
0.362994438627348	0.00938780214227585	0.368727486546273	0.0708719245042218	0.376793482998887	0.00376652361264983
0.359946515650588	0.0196425414234447	0.365808957749615	0.0669809503201181	0.373993783444573	3.3755300986071E-4
0.35689863492921	0.0122129871121824	0.362890428952957	0.0840703654518739	0.371194054779183	0.00117871359785307
0.353850754207832	0.0138129454995964	0.359971900156299	0.0690648573540377	0.368394355224869	0.00391178829863104
0.350802873486454	0.0178514367450749	0.357053371359641	0.0645753915750669	0.365594626559478	0.00180572999027968
0.347754992765076	0.0197589316553724	0.354134842562983	0.0664511707756848	0.362794927005164	0.00482078766648395
0.344707090916007	0.0191945015043572	0.351216313766325	0.0696971938601031	0.359995198339774	2.87317472321475E-4
0.341659210194629	0.0271250252254693	0.348297784969667	0.0871044106668404	0.357195498785459	0.00236536607562706
0.338611329473251	0.0121840851573967	0.345379215710943	0.0720150854762048	0.354395770120069	6.04516238787727E-4
0.335563448751873	0.0216623341033073	0.342460686914285	0.0842342105416742	0.351596070565755	0.00188730087276388
0.332515546902804	0.0284153297213656	0.339542158117627	0.0825235465569822	0.348796341900364	0.00309957910926592
0.329467666181426	0.027940191842606	0.336623629320969	0.0773906518347632	0.34599664234605	0.00288011283748698
0.326419785460048	0.0211624573334346	0.333705100524311	0.0726236916938559	0.34319691368066	0.00214776266586859
0.323371883610979	0.00973799782165954	0.330786551496621	0.0795291835992984	0.340397214126346	0.0036106986746903
0.320324002889601	0.0243462411757334	0.327868022699963	0.0854460282823643	0.337597485460955	6.43424869524622E-4
0.317276122168222	0.0183450606050558	0.324949493903305	0.080660940155189	0.334797785906641	8.3295545214192E-4
0.314228241446844	0.0357548905406735	0.322030965106647	0.0673161311742225	0.331998057241251	7.60758868147482E-4
0.311180339597775	0.0248746356039501	0.319112416078956	0.0660961990604071	0.329198357686937	4.41325474650106E-4
0.308132458876397	0.038300609908658	0.316193887282298	0.0882558672824796	0.326398629021546	2.99049835195389E-4
0.305084578155019	0.0199527053655105	0.31327535848564	0.103276262131406	0.323598929467232	0.00274126922586275
0.302036697433641	0.0272437692995362	0.310356809457949	0.0843363306129274	0.320799200801841	0.00245950776115321
0.298988795584572	0.018665258776703	0.307438280661291	0.0953620483018801	0.317999501247527	0.00238318301144987
0.295940914863194	0.0219018537712439	0.304519751864633	0.0823084602042244	0.315199772582137	9.17248714492935E-4
0.292893034141816	0.0327375128191442	0.301601223067975	0.106559426751534	0.312400073027823	5.29936286004508E-4
0.289845132292747	0.0200265058302907	0.298682674040285	0.0836768866330221	0.309600344362432	0.00351327362070821
0.286797251571369	0.0347144536707206	0.295764145243627	0.0872998273665291	0.306800644808118	0.00366264528416331
0.283749370849991	0.01963448106552	0.292845616446969	0.102002017580736	0.304000916142728	0.00378865415062276
0.280701490128613	0.035928096781807	0.289927087650311	0.107281750620211	0.301201216588414	0.00170399255007811
0.277653588279544	0.0315156567205306	0.28700853862262	0.0808554414640035	0.298401487923023	2.45311869750762E-4
0.274605707558166	0.0134147876126921	0.284090009825962	0.121191930295485	0.295601759257633	4.00945956826915E-4
0.271557826836788	0.0390719306969249	0.281171481029304	0.0744789314602391	0.292802059703319	0.00274827963415997
0.26850994611541	0.0459049034981436	0.278252932001613	0.102861753541632	0.290002331037928	0.00245417740882725
0.265462044266341	0.0260045029135471	0.275334403204955	0.0991657444022246	0.287202631483614	0.00113816697016749
0.262414163544963	0.0235084115104326	0.272415874408297	0.114036293627804	0.284402902818224	2.67451165349874E-4
0.259366282823585	0.0459445415032386	0.269497345611639	0.0970849618415715	0.281603203263909	0.00402366006273356
0.256318380974515	0.0299882260706941	0.266578796583949	0.0952490780636097	0.278803474598519	0.00254184328632073
0.253270500253137	0.0208609649893245	0.263660267787291	0.114106810557438	0.276003775044205	0.00351264435124804
0.250222619531759	0.0369664661401643	0.260741738990633	0.127436286845447	0.273204046378814	0.00253142732194947
0.247174738810381	0.0363364113849935	0.257823210193975	0.145188545009135	0.2704043468245	0.00343340159234562
0.244126836961312	0.0337339906623268	0.254904661166284	0.112875166229167	0.26760461815911	0.00295612362186809
0.241078956239934	0.0389507525149284	0.251986132369626	0.110988623863648	0.264804918604796	0.00377563173569538
0.238031075518556	0.044333506814729	0.249067603572968	0.08687439195019	0.262005189939405	4.57402207609516E-4
0.234983194797178	0.0313949098263022	0.246149054545277	0.10607063067148	0.259205490385091	1.75822424076862E-4
0.231935292948109	0.0309311186833578	0.243230525748619	0.132427556457164	0.256405761719701	0.0042864642833369
0.228887412226731	0.0299407105897576	0.240311996951961	0.117534172813226	0.253606062165387	0.00712303584906667
0.225839531505353	0.03373147212713	0.237393468155303	0.111617450636861	0.250806333499996	0.00325225866632018
0.222791629656284	0.0513086246833225	0.234474919127613	0.119836074819134	0.248006633945682	0.00408629494542806
0.219743748934906	0.0281774978334961	0.231556390330955	0.126473882939482	0.245206905280291	0.00445851645466793
0.216695868213528	0.0432970388241707	0.228637861534297	0.167097821450065	0.242407191170439	2.06478540761162E-4
0.21364798749215	0.0479290001836844	0.225719332737639	0.175005175235713	0.239607477060587	0.00616672860270734
0.210600085643081	0.0379121541486995	0.222800783709948	0.160759547678146	0.236807762950734	0.00101782834269457
0.207552204921703	0.0362529228443023	0.21988225491329	0.153662197987022	0.234008048840882	0.00398972561010268
0.204504324200325	0.0446314028945854	0.216963726116632	0.149861516881457	0.23120833473103	0.00233031550326666
0.201456443478947	0.0264398026404463	0.214045177088941	0.146989571518599	0.228408620621178	0.00184506787057502
0.198408541629877	0.0359938608142376	0.211126648292283	0.173480472679843	0.225608906511325	0.00764029305915243
0.195360660908499	0.0404711838851381	0.208208119495625	0.171972133505001	0.222809192401473	0.00581292168525869
0.192312780187121	0.0370022418186405	0.205289590698967	0.192917100484641	0.220009478291621	0.00431322599600535
0.189264878338052	0.0471924673404235	0.202371041671277	0.142393850098651	0.217209764181768	0.00359123124564395
0.186216997616674	0.0357493571315696	0.199452512874619	0.167605593916027	0.214410050071916	0.00129329534576232
0.183169116895296	0.0584923032581782	0.196533984077961	0.177171907373477	0.211610335962064	0.00128507095398887
0.180121236173918	0.0463564302636176	0.193615455281303	0.179673453183783	0.208810621852212	0.00429075602490481
0.177073344888695	0.0624112978686771	0.190696906253612	0.183070420727922	0.206010907742359	0.00553223176413712
0.174025453603471	0.047118664825665	0.187778377456954	0.200833282520801	0.203211193632507	0.00635004591922646
0.170977572882093	0.0500542215548465	0.184859848660296	0.221971524967891	0.200411479522655	0.0100506524198673
0.167929681596869	0.0411428510041216	0.181941299632605	0.230522058031468	0.197611765412802	0.00504213974729351
0.164881800875491	0.0453265953212587	0.179022770835947	0.218174775310124	0.19481205130295	0.00266095270443136
0.161833909590268	0.0451668981411043	0.176104242039289	0.188962274996101	0.192012337193098	0.00522811063236891
0.158786018305044	0.0361234702846578	0.173185713242631	0.228254378859934	0.189212623083246	0.00257556171489623
0.155738137583666	0.0554152954135812	0.17026716421494	0.240933735557148	0.186412908973393	0.0040892488575031
0.152690246298443	0.0586125778862958	0.167348635418283	0.230899194236454	0.183613194863541	0.00296344149912872
0.149642365577065	0.0900713027318219	0.164430106621625	0.237152534039637	0.180813480753689	0.00133859012242347
0.146594474291841	0.0674201327737637	0.16151156770945	0.258121853105666	0.178013766643836	6.74052330963963E-4
0.143546593570463	0.0475179657838646	0.158593038912792	0.266453053332516	0.175214052533984	0.00215815730067592
0.14049870228524	0.0625083928011384	0.155674500000618	0.227757320989853	0.172414338424132	0.00775584919763711
0.137450821563862	0.0608161933773453	0.152755961088443	0.29009270958271	0.16961462431428	0.00648419396590956
0.134402930278638	0.0559798170587641	0.149837432291786	0.265618994747085	0.166814910204427	0.00521338787478048
0.131355038993414	0.086459097284565	0.146918893379611	0.294600780968431	0.164015196094575	0.0106879871190456
0.128307158272036	0.0947112776462368	0.144000364582953	0.345572201391623	0.161215467429184	0.00309527436440202
0.125259266986813	0.0437903673092718	0.141081825670779	0.300141822769389	0.158415753319332	0.0049801052178915
0.122211386265435	0.0771940376644055	0.138163296874121	0.359149827396453	0.15561603920948	0.00268160878534551
0.119163494980211	0.0766340175235035	0.135244757961946	0.412987599577497	0.152816325099628	0.00318498635007394
0.116115614258833	0.0640748195299825	0.132326229165289	0.369616312985516	0.150016610989775	0.00997344250662507
0.11306772297361	0.0616183934895084	0.129407690253114	0.391463415462709	0.147216896879923	0.00184663860059721
0.110019842252232	0.0967855391537234	0.126489161456456	0.363203205509796	0.144417182770071	0.00933860235103125
0.106971950967008	0.0918446975548182	0.123570622544282	0.370070794529999	0.141617468660218	6.98345121966982E-4
0.10392407024563	0.118753740150652	0.120652083632107	0.367801492088951	0.138817754550366	0.0225217360513748
0.100876178960406	0.0699180730362465	0.117733554835449	0.453631658226956	0.136018040440514	0.00863341974469162
0.0978282876751828	0.0995934119349153	0.114815015923275	0.475615663021609	0.133218326330662	0.00588560419631772
0.0947804069538048	0.0750555661326707	0.111896487126617	0.450799941545558	0.130418612220809	0.0211528056505754
0.0917325156685813	0.0785249663998986	0.108977948214443	0.575944258510279	0.127618898110957	0.0157963825072158
0.0886846349472032	0.146754863772122	0.106059419417785	0.562380317778477	0.124819184001105	0.0228039907498035
0.0856367489439024	0.113801216384903	0.10314088050561	0.591232140167793	0.122019469891252	0.0396269039138663
0.0825888629406016	0.116092907856822	0.100222351708952	0.553389171444298	0.1192197557814	0.0185286793595649
0.079540971655378	0.14979236794637	0.0973038127967781	0.617626267085046	0.116420041671548	0.0128467037800069
0.0764930856520773	0.130491164791162	0.0943852840001201	0.61020399155679	0.113620327561696	0.0401319702133371
0.0734451996487765	0.14436442614646	0.0914667450879458	0.630492305997312	0.110820613451843	0.0255171408816477
0.0703973136454757	0.181503010440143	0.0885482061757714	0.618937108384635	0.108020899341991	0.0465161723154174
0.0673494276421749	0.182395824031428	0.0856296773791134	0.720398551319825	0.105221185232139	0.0317554960554447
0.0643015416388741	0.217214078910042	0.0827111435246973	0.856911052593147	0.102421471122286	0.034804911790915
0.0612536556355733	0.163563301587983	0.0797926096702811	0.79715010730961	0.0996217570124341	0.0356092099122901
0.0582057696322725	0.215760160465476	0.0768740707581067	0.932612416369179	0.0968220429025818	0.0649198017286601
0.0551578836289717	0.244499781473182	0.0739555369036906	0.992992143425751	0.0940223215149604	0.0472074300845882
0.0521099976256709	0.302332865708393	0.0710370030492744	1.27309302654583	0.0912226074051081	0.0480093033137853
0.0490621116223701	0.345606816414228	0.0681184691948582	1.37349979558238	0.0884228932952558	0.0383756219769307
0.0460142203371465	0.376242183541498	0.0651999353404421	1.5636727561112	0.0856231791854035	0.0543221908553712
0.0429663369748071	0.427258332742537	0.0622814014860259	1.5722521013279	0.0828234650755512	0.0594210603228031
0.0399184483305449	0.520546788915311	0.0593628676316097	1.92307979129024	0.0800237509656989	0.0740635073820793
0.0368705623272441	0.788528857362247	0.0564443337771936	2.00360090955096	0.0772240368558466	0.0448157728536108
0.0338226763239433	0.708954033337708	0.0535257999227774	2.3705557996166	0.0744243227459943	0.0661834490334451
0.0307747903206425	0.907598666712665	0.0506072660683612	2.79489319276252	0.071624608636142	0.0239150628605273
0.0277269043173417	0.695928778426633	0.0476887322139451	2.96854791621837	0.0688248945262897	0.0757316744736865
0.0246790183140409	0.731320048791604	0.0447701933017707	3.12178030813983	0.0660251804164374	0.0335679691544005
0.0216311309902594	0.489166680013178	0.0418516619762336	3.07001923943292	0.0632254663065852	0.0280224288576573
0.018583243666478	0.417472486952368	0.0389331281218175	3.41637398625647	0.0604257485578483	0.0725889562648534
0.0155353576631772	0.370981208962579	0.0360145917385222	3.28678492828771	0.057626034447996	0.0739668404716606
0.0124874716598764	0.229153913669171	0.033096057884106	2.52601917717604	0.0548263203381437	0.101613001160804
0.00943958433609487	0.220352346137166	0.0301775240296899	2.25888806628439	0.0520266062282914	0.0970659498160934
0.00639169833279407	0.183637853253139	0.0272589901752737	1.61681239098795	0.0492268921184391	0.115883524660434
0.00334381166925292	0.085393800199347	0.0243404563208575	1.48496136962093	0.0464271780085869	0.184418388225553
2.95925150139355E-4	0.0574184568216611	0.0214219199375623	1.10584256746381	0.0436274638987346	0.436430382982963
-0.00275196132770919	0.0207535642407498	0.0185033873475856	1.03616643882991	0.0408277497888823	0.210099713505633
-0.00579984766113016	0.0415797244734081	0.0155848522287299	1.53416552577847	0.0380280320401454	0.0654424899284539
-0.00884773432467131	0.0289544314829384	0.0126663183743137	1.47428624433338	0.0352283179302931	0.0967151057461723
-0.0118956203279721	0.175334043987797	0.00974778388767781	0.605432357698401	0.0324286038204409	0.133613733026929
-0.0149435076517536	0.170361329254526	0.00682924940104187	0.275427330759512	0.0296288897105886	0.359918465013122
-0.0179913936550544	0.0173926410276788	0.00391071523051582	0.349670642693437	0.0268291756007363	0.948313259175342
-0.0210392796583552	0.0241394568268771	9.92180901934816E-4	0.669353714422399	0.024029461490884	1.74119162981926
-0.024087165661656	0.0402343641083341	-0.00192635342664618	1.86834100486862	0.0212297455615894	1.89147076876347
-0.0271350543059182	0.132768251127315	-0.00484488791328213	3.21999532411711	0.0184300314517371	0.959568475100556
-0.030182940309219	0.714419717356126	-0.00776342176769829	1.66098277991991	0.0156303173418848	0.645285197717476
-0.0332308263125198	0.32509960423824	-0.0106819562543342	1.06688250547495	0.0128306023223114	0.531299441913816
-0.0393265983191214	0.32509960423824	-0.0136004901087504	0.704078943172301	0.0100308882124591	0.418222232319926
-0.0423744869633835	0.714419717356126	-0.0165190252276061	0.415399661723652	0.00723117364774624	0.3808591364238
-0.045422370325723	0.132768251127315	-0.0194375590820223	0.513171158493955	0.00443145908303338	0.368091122734985
-0.0484702563290238	0.0402343641083341	-0.0252746267908546	0.513171158493955	0.00163174451832052	0.509734561907212
-0.0515181476142473	0.0241394568268771	-0.0281931631741499	0.415399661723652	-0.00116797004639234	0.379060080340721
-0.0545660336175481	0.0173926410276788	-0.0311116970285661	0.704078943172301	-0.0039676846111052	0.357282448945312
-0.0576139196208489	0.170361329254526	-0.0340302308829822	1.06688250547495	-0.00676739917581806	0.205234959029367
-0.0606618056241497	0.175334043987797	-0.0369487647373984	1.66098277991991	-0.0123668283052438	0.205234959029367
-0.0637096916274505	0.0289544314829384	-0.0398672985918146	3.21999532411711	-0.0151665424150961	0.357282448945312
-0.0667575776307513	0.0415797244734081	-0.0427858324462307	1.86834100486862	-0.0179662574346695	0.379060080340721
-0.0698054636340521	0.0207535642407498	-0.0457043663006469	0.669353714422399	-0.0207659715445218	0.509734561907212
-0.0728533496373529	0.0574184568216611	-0.0486229001550631	0.349670642693437	-0.0235656856543741	0.368091122734985
-0.0759012356406537	0.085393800199347	-0.0515414390672374	0.275427330759512	-0.0263654015836687	0.3808591364238
-0.0789491216439545	0.183637853253139	-0.0544599729216536	0.605432357698401	-0.0291651156935209	0.418222232319926
-0.0819970076472553	0.220352346137166	-0.0573785067760698	1.47428624433338	-0.0319648316228155	0.531299441913816
-0.0850448989324789	0.229153913669171	-0.0602970406304859	1.53416552577847	-0.0347645457326678	0.645285197717476
-0.0880927849357797	0.370981208962579	-0.0632155744849021	1.03616643882991	-0.0375642598425201	0.959568475100556
-0.0911406656571577	0.417472486952368	-0.0661341083393183	1.10584256746381	-0.0403639739523724	1.89147076876347
-0.0941885569423812	0.489166680013178	-0.0690526421937344	1.48496136962093	-0.0431636880622247	1.74119162981926
-0.0972364376637593	0.731320048791604	-0.0719711760481506	1.61681239098795	-0.045963402172077	0.948313259175342
-0.100284328948983	0.695928778426633	-0.0748897099025668	2.25888806628439	-0.0487631162819292	0.359918465013122
-0.103332220234206	0.907598666712665	-0.0778082437569829	2.52601917717604	-0.0515628303917815	0.133613733026929
-0.106380100955584	0.708954033337708	-0.0807267776113991	3.28678492828771	-0.0543625481405184	0.0967151057461723
-0.109427992240808	0.788528857362247	-0.0836453165235735	3.41637398625647	-0.0571622622503707	0.0654424899284539
-0.112475872962186	0.520546788915311	-0.0865638453202314	3.07001923943292	-0.059961976360223	0.210099713505633
-0.11552376424741	0.427258332742537	-0.0894823842324058	3.12178030813983	-0.0627616904700753	0.436430382982963
-0.118571644968788	0.376242183541498	-0.0924009130290638	2.96854791621837	-0.0655614045799276	0.184418388225553
-0.121619536254011	0.345606816414228	-0.0953194519412381	2.79489319276252	-0.0683611186897798	0.115883524660434
-0.124667416975389	0.302332865708393	-0.0982379908534125	2.3705557996166	-0.0711608327996321	0.0970659498160934
-0.127715308260613	0.244499781473182	-0.10115651965007	2.00360090955096	-0.0739605469094844	0.101613001160804
-0.130763188981991	0.215760160465476	-0.104075058562245	1.92307979129024	-0.0767602610193367	0.0739668404716606
-0.133811080267214	0.163563301587983	-0.106993587358903	1.5722521013279	-0.079559975129189	0.0725889562648534
-0.136858971552438	0.217214078910042	-0.109912126271077	1.5636727561112	-0.0823596892390413	0.0280224288576573
-0.139906852273816	0.182395824031428	-0.112830655067735	1.37349979558238	-0.0851594033488936	0.0335679691544005
-0.14295474355904	0.181503010440143	-0.11574919397991	1.27309302654583	-0.087959124736515	0.0757316744736865
-0.146002624280418	0.14436442614646	-0.118667722776567	0.992992143425751	-0.0907588388463673	0.0239150628605273
-0.149050515565641	0.130491164791162	-0.121586261688742	0.932612416369179	-0.0935585529562196	0.0661834490334451
-0.152098396287019	0.14979236794637	-0.1245047904854	0.79715010730961	-0.0963582670660719	0.0448157728536108
-0.155146287572243	0.116092907856822	-0.127423329397574	0.856911052593147	-0.0991579811759242	0.0740635073820793
-0.158194168293621	0.113801216384903	-0.130341868309749	0.720398551319825	-0.101957695285776	0.0594210603228031
-0.161242059578844	0.146754863772122	-0.133260397106407	0.618937108384635	-0.104757409395629	0.0543221908553712
-0.164289940300222	0.0785249663998986	-0.136178936018581	0.630492305997312	-0.107557123505481	0.0383756219769307
-0.167337831585446	0.0750555661326707	-0.139097464815239	0.61020399155679	-0.110356837615333	0.0480093033137853
-0.17038572287067	0.0995934119349153	-0.142016003727413	0.617626267085046	-0.113156551725186	0.0472074300845882
-0.173433603592048	0.0699180730362465	-0.144934532524071	0.553389171444298	-0.115956265835038	0.0649198017286601
-0.176481494877271	0.118753740150652	-0.147853071436246	0.591232140167793	-0.11875597994489	0.0356092099122901
-0.179529386162495	0.0918446975548182	-0.150771600232904	0.562380317778477	-0.121555694054742	0.034804911790915
-0.182577266883873	0.0967855391537234	-0.153690139145078	0.575944258510279	-0.124355415442364	0.0317554960554447
-0.185625147605251	0.0616183934895084	-0.156608667941736	0.450799941545558	-0.127155129552216	0.0465161723154174
-0.188673028326629	0.0640748195299825	-0.15952720685391	0.475615663021609	-0.129954843662068	0.0255171408816477
-0.191720930175698	0.0766340175235035	-0.162445745766085	0.453631658226956	-0.132754557771921	0.0401319702133371
-0.194768810897076	0.0771940376644055	-0.165364274562743	0.367801492088951	-0.135554271881773	0.0128467037800069
-0.197816691618454	0.0437903673092718	-0.168282813474917	0.370070794529999	-0.138353985991625	0.0185286793595649
-0.200864593467523	0.0947112776462368	-0.171201352387091	0.363203205509796	-0.141153700101478	0.0396269039138663
-0.203912474188901	0.086459097284565	-0.174119881183749	0.391463415462709	-0.14395341421133	0.0228039907498035
-0.206960354910279	0.0559798170587641	-0.177038409980407	0.369616312985516	-0.146753128321182	0.0157963825072158
-0.210008235631657	0.0608161933773453	-0.179956938777065	0.412987599577497	-0.149552842431035	0.0211528056505754
-0.213056137480726	0.0625083928011384	-0.182875487804756	0.359149827396453	-0.152352556540887	0.00588560419631772
-0.216104018202104	0.0475179657838646	-0.185794016601414	0.300141822769389	-0.155152270650739	0.00863341974469162
-0.219151898923482	0.0674201327737637	-0.188712545398072	0.345572201391623	-0.157951984760591	0.0225217360513748
-0.22219977964486	0.0900713027318219	-0.191631094425763	0.294600780968431	-0.160751698870444	6.98345121966982E-4
-0.225247681493929	0.0586125778862958	-0.194549623222421	0.265618994747085	-0.163551412980296	0.00933860235103125
-0.228295562215307	0.0554152954135812	-0.197468152019079	0.29009270958271	-0.166351127090148	0.00184663860059721
-0.231343442936685	0.0361234702846578	-0.200386680815737	0.227757320989853	-0.169150841200001	0.00997344250662507
-0.234391344785755	0.0451668981411043	-0.203305229843427	0.266453053332516	-0.171950555309853	0.00318498635007394
-0.237439225507133	0.0453265953212587	-0.206223758640085	0.258121853105666	-0.174750269419705	0.00268160878534551
-0.240487106228511	0.0411428510041216	-0.209142287436743	0.237152534039637	-0.177549983529557	0.0049801052178915
-0.243534986949889	0.0500542215548465	-0.212060816233401	0.230899194236454	-0.18034969763941	0.00309527436440202
-0.246582888798958	0.047118664825665	-0.214979365261092	0.240933735557148	-0.183149411749262	0.0106879871190456
-0.249630769520336	0.0624112978686771	-0.21789789405775	0.228254378859934	-0.185949125859114	0.00521338787478048
-0.252678650241714	0.0463564302636176	-0.220816422854408	0.188962274996101	-0.188748839968967	0.00648419396590956
-0.255726530963092	0.0584923032581782	-0.223734971882099	0.218174775310124	-0.191548554078819	0.00775584919763711
-0.258774432812161	0.0357493571315696	-0.226653500678757	0.230522058031468	-0.194348268188671	0.00215815730067592
-0.261822313533539	0.0471924673404235	-0.229572029475415	0.221971524967891	-0.197147982298523	6.74052330963963E-4
-0.264870194254917	0.0370022418186405	-0.232490558272073	0.200833282520801	-0.199947696408376	0.00133859012242347
-0.267918096103986	0.0404711838851381	-0.235409107299763	0.183070420727922	-0.202747425073766	0.00296344149912872
-0.270965976825364	0.0359938608142376	-0.238327636096421	0.179673453183783	-0.205547139183619	0.0040892488575031
-0.274013857546742	0.0264398026404463	-0.241246164893079	0.177171907373477	-0.208346853293471	0.00257556171489623
-0.27706173826812	0.0446314028945854	-0.244164693689737	0.167605593916027	-0.211146567403323	0.00522811063236891
-0.280109640117189	0.0362529228443023	-0.247083242717428	0.142393850098651	-0.213946281513175	0.00266095270443136
-0.283157520838567	0.0379121541486995	-0.250001771514086	0.192917100484641	-0.216745995623028	0.00504213974729351
-0.286205401559945	0.0479290001836844	-0.252920300310744	0.171972133505001	-0.21954570973288	0.0100506524198673
-0.289253282281323	0.0432970388241707	-0.255838849338435	0.173480472679843	-0.222345423842732	0.00635004591922646
-0.292301184130393	0.0281774978334961	-0.258757378135093	0.146989571518599	-0.225145137952585	0.00553223176413712
-0.295349064851771	0.0513086246833225	-0.261675906931751	0.149861516881457	-0.227944852062437	0.00429075602490481
-0.298396945573149	0.03373147212713	-0.264594435728409	0.153662197987022	-0.230744566172289	0.00128507095398887
-0.301444847422218	0.0299407105897576	-0.267512984756099	0.160759547678146	-0.233544280282141	0.00129329534576232
-0.304492728143596	0.0309311186833578	-0.270431513552757	0.175005175235713	-0.236343994391994	0.00359123124564395
-0.307540608864974	0.0313949098263022	-0.273350042349415	0.167097821450065	-0.239143708501846	0.00431322599600535
-0.310588489586352	0.044333506814729	-0.276268571146073	0.126473882939482	-0.241943422611698	0.00581292168525869
-0.313636391435421	0.0389507525149284	-0.279187120173764	0.119836074819134	-0.244743136721551	0.00764029305915243
-0.316684272156799	0.0337339906623268	-0.282105648970422	0.111617450636861	-0.247542865386941	0.00184506787057502
-0.319732152878177	0.0363364113849935	-0.28502417776708	0.117534172813226	-0.250342564941255	0.00233031550326666
-0.322780033599555	0.0369664661401643	-0.287942726794771	0.132427556457164	-0.253142293606646	0.00398972561010268
-0.325827935448624	0.0208609649893245	-0.290861255591429	0.10607063067148	-0.25594199316096	0.00101782834269457
-0.328875816170002	0.0299882260706941	-0.293779784388087	0.08687439195019	-0.25874172182635	0.00616672860270734
-0.33192369689138	0.0459445415032386	-0.296698313184745	0.110988623863648	-0.261541421380664	2.06478540761162E-4
-0.334971598740449	0.0235084115104326	-0.299616862212435	0.112875166229167	-0.264341150046055	0.00445851645466793
-0.338019479461827	0.0260045029135471	-0.302535391009093	0.145188545009135	-0.267140849600369	0.00408629494542806
-0.341067360183205	0.0459049034981436	-0.305453919805751	0.127436286845447	-0.269940578265759	0.00325225866632018
-0.344115240904583	0.0390719306969249	-0.308372448602409	0.114106810557438	-0.272740277820074	0.00712303584906667
-0.347163142753652	0.0134147876126921	-0.3112909976301	0.0952490780636097	-0.275540006485464	0.0042864642833369
-0.35021102347503	0.0315156567205306	-0.314209526426758	0.0970849618415715	-0.278339706039778	1.75822424076862E-4
-0.353258904196408	0.035928096781807	-0.317128055223416	0.114036293627804	-0.281139434705169	4.57402207609516E-4
-0.356306806045478	0.01963448106552	-0.320046604251107	0.0991657444022246	-0.283939134259483	0.00377563173569538
-0.359354686766856	0.0347144536707206	-0.322965133047765	0.102861753541632	-0.286738862924873	0.00295612362186809
-0.362402567488234	0.0200265058302907	-0.325883661844423	0.0744789314602391	-0.289538562479187	0.00343340159234562
-0.365450448209612	0.0327375128191442	-0.328802190641081	0.121191930295485	-0.292338291144578	0.00253142732194947
-0.36849832893099	0.0219018537712439	-0.331720739668772	0.0808554414640035	-0.295137990698892	0.00351264435124804
-0.371546209652368	0.018665258776703	-0.334639268465429	0.107281750620211	-0.297937719364282	0.00254184328632073
-0.374594132629128	0.0272437692995362	-0.337557797262087	0.102002017580736	-0.300737418918596	0.00402366006273356
-0.377642013350506	0.0199527053655105	-0.340476346289778	0.0872998273665291	-0.303537147583987	2.67451165349874E-4
-0.380689894071884	0.038300609908658	-0.343394875086436	0.0836768866330221	-0.306336847138301	0.00113816697016749
-0.383737774793262	0.0248746356039501	-0.346313403883094	0.106559426751534	-0.309136575803691	0.00245417740882725
-0.38678565551464	0.0357548905406735	-0.349231932679752	0.0823084602042244	-0.311936275358006	0.00274827963415997
-0.389833536236018	0.0183450606050558	-0.35215046147641	0.0953620483018801	-0.314736004023396	4.00945956826915E-4
-0.392881416957396	0.0243462411757334	-0.355068990273068	0.0843363306129274	-0.31753570357771	2.45311869750762E-4
-0.395929297678774	0.00973799782165954	-0.357987559531792	0.103276262131406	-0.320335432243101	0.00170399255007811
-0.398977220655534	0.0211624573334346	-0.36090608832845	0.0882558672824796	-0.323135131797415	0.00378865415062276
-0.402025101376912	0.027940191842606	-0.363824617125108	0.0660961990604071	-0.325934860462805	0.00366264528416331
-0.40507298209829	0.0284153297213656	-0.366743145921765	0.0673161311742225	-0.328734560017119	0.00351327362070821
-0.408120862819668	0.0216623341033073	-0.369661674718423	0.080660940155189	-0.33153428868251	5.29936286004508E-4
-0.411168743541046	0.0121840851573967	-0.372580203515081	0.0854460282823643	-0.334333988236824	9.17248714492935E-4
-0.414216624262424	0.0271250252254693	-0.375498732311739	0.0795291835992984	-0.337133716902214	0.00238318301144987
-0.417264504983802	0.0191945015043572	-0.378417261108397	0.0726236916938559	-0.339933445567605	0.00245950776115321
-0.420312427960563	0.0197589316553724	-0.381335830367121	0.0773906518347632	-0.342733145121919	0.00274126922586275
-0.423360308681941	0.0178514367450749	-0.384254359163779	0.0825235465569822	-0.34553287378731	2.99049835195389E-4
-0.426408189403319	0.0138129454995964	-0.387172887960437	0.0842342105416742	-0.348332573341624	4.41325474650106E-4
-0.429456070124697	0.0122129871121824	-0.390091416757095	0.0720150854762048	-0.351132302007014	7.60758868147482E-4
-0.432503950846075	0.0196425414234447	-0.393009945553753	0.0871044106668404	-0.353932001561328	8.3295545214192E-4
-0.435551831567453	0.00938780214227585	-0.395928474350411	0.0696971938601031	-0.356731730226719	6.43424869524622E-4
-0.438599712288831	0.033779934819909	-0.398847003147069	0.0664511707756848	-0.359531429781033	0.0036106986746903
-0.441647635265591	0.0137919113382821	-0.401765572405792	0.0645753915750669	-0.362331158446423	0.00214776266586859
-0.444695515986969	0.02367940584288	-0.40468410120245	0.0690648573540377	-0.365130858000737	0.00288011283748698
-0.447743396708347	0.0240240571289962	-0.407602629999108	0.0840703654518739	-0.367930586666128	0.00309957910926592
-0.450791277429725	0.00864918184525757	-0.410521158795766	0.0669809503201181	-0.370730286220442	0.00188730087276388
-0.453839158151103	0.0161622440204844	-0.413439687592424	0.0708719245042218	-0.373530014885832	6.04516238787727E-4
-0.456887038872481	0.0227726451351996	-0.416358216389082	0.0784461178918497	-0.376329714440147	0.00236536607562706
-0.459934919593859	0.0193597041164961	-0.41927674518574	0.0701684772947593	-0.379129443105537	2.87317472321475E-4
-0.462982800315237	0.0168533097427737	-0.422195314444464	0.0533145390135545	-0.381929142659851	0.00482078766648395
-0.466030723291997	0.0181636759534107	-0.425113843241122	0.069484272770187	-0.384728871325242	0.00180572999027968
-0.469078604013375	0.0207751351391794	-0.42803237203778	0.0602759049225725	-0.387528570879556	0.00391178829863104
-0.472126484734753	0.0132179710441972	-0.430950900834438	0.0686596933845075	-0.390328299544946	0.00117871359785307
-0.475174365456131	0.0315075328905131	-0.433869429631096	0.0719444486259843	-0.39312799909926	3.3755300986071E-4
-0.478222246177509	0.0243844254613401	-0.436787958427754	0.0599589799492392	-0.395927727764651	0.00376652361264983
-0.481270126898887	0.0218881510083945	-0.439706487224412	0.0497818284129855	-0.398727427318965	2.33050513137462E-4
-0.484318007620266	0.0254337516175676	-0.442625016021069	0.0506589640783688	-0.401527155984355	0.00105427873415852
-0.487365930597026	0.0126576317426767	-0.445543585279793	0.0508017289971627	-0.404326855538669	0.00450958279229461
-0.490413811318404	0.0142269717284497	-0.448462114076451	0.0526052008677169	-0.40712658420406	0.00221482607417618
-0.493461692039782	0.015278361511385	-0.451380642873109	0.0552371549644937	-0.409926283758374	0.00227806753038192
-0.49650957276116	0.0149697456279963	-0.454299171669767	0.0777485056753603	-0.412726012423764	2.76043039346683E-4
-0.499557453482538	0.0152779458939216	-0.457217700466425	0.0582469028608924	-0.415525711978079	0.00162642102531564
		-0.460136229263083	0.0612804677721762	-0.418325440643469	0.00130899805740712
		-0.463054758059741	0.0616098042499254	-0.421125140197783	5.98825269668961E-6
		-0.465973327318464	0.0603488333904001	-0.423924868863174	0.00173203690252904
		-0.468891856115122	0.0454649897214435	-0.426724568417488	0.00247325821169283
		-0.47181038491178	0.0557769192263569	-0.429524297082878	8.84578042959836E-4
		-0.474728913708438	0.0617160868602919	-0.432324025748269	0.00267698242103171
		-0.477647442505096	0.0540101514547699	-0.435123725302583	8.0379817517511E-5
		-0.480565971301754	0.0541299102452753	-0.437923453967973	0.00230767366358977
		-0.483484500098412	0.0626687915925648	-0.440723153522287	7.83404568330649E-4
		-0.486403069357136	0.0482484604112728	-0.443522882187678	0.00281695393456542
		-0.489321598153794	0.0584577469715324	-0.446322581741992	0.00298365914807231
		-0.492240126950452	0.0509260666517863	-0.449122310407382	0.00159050063238152
		-0.49515865574711	0.042280460015875	-0.451922009961697	1.21685760576708E-4
		-0.498077184543768	0.0444427754965067	-0.454721738627087	9.25115625467352E-4
				-0.457521438181401	0.00219722688415062
				-0.460321166846792	0.00437421371257716
				-0.463120866401106	0.00238643893113082
				-0.465920595066496	0.00222956006234173
				-0.46872029462081	0.00168800962795767
				-0.471520023286201	7.08856362710301E-4
				-0.474319722840515	0.00367156227961281
				-0.477119451505905	0.00281269303368965
				-0.479919151060219	0.00316879766758259
				-0.48271887972561	0.00550780185640692
				-0.485518579279924	1.68290134260331E-4
				-0.488318307945315	0.00257286083525472
				-0.491118007499629	2.83678727679571E-4
				-0.493917736165019	0.0027119408525472
				-0.49671746483041	0.00301308758434876
				-0.499517135273647	0.00103207402924396
