# Supplementary material for: High-resolution spectroscopy of single nuclear spins via sequential weak measurements
Source: Nat Commun. 2019 Feb 5;10:594. doi: 10.1038/s41467-019-08544-z (PMC6363762; doi:10.1038/s41467-019-08544-z)
Supplement: Supplementary file 3 — Source Data [file 41467_2019_8544_MOESM3_ESM.zip › SI/FigS8/FigS8e.txt]

0.497142996371617	0.0451485723112838
0.494224467574959	0.0535620184653244
0.491305938778301	0.0393602975081907
0.488387409981643	0.0555844837956104
0.485468881184985	0.0703110664522409
0.482550352388327	0.0459579363445914
0.479631823591669	0.0523900202261758
0.476713294795011	0.0555802739984899
0.473794725536287	0.0538234795545526
0.47087619673963	0.0404540256452086
0.467957667942972	0.0548996952572022
0.465039139146314	0.0616748672762251
0.462120610349656	0.0381332034247129
0.459202081552998	0.0701955359585481
0.45628355275634	0.0414641745317195
0.453364983497616	0.0444427754965067
0.450446454700958	0.042280460015875
0.4475279259043	0.0509260666517863
0.444609397107642	0.0584577469715324
0.441690868310984	0.0482484604112728
0.438772339514326	0.0626687915925648
0.435853810717668	0.0541299102452753
0.432935241458945	0.0540101514547699
0.430016712662287	0.0617160868602919
0.427098183865629	0.0557769192263569
0.424179655068971	0.0454649897214435
0.421261126272313	0.0603488333904001
0.418342597475655	0.0616098042499254
0.415424068678997	0.0612804677721762
0.412505539882339	0.0582469028608924
0.409586970623615	0.0777485056753603
0.406668441826957	0.0552371549644937
0.4037499130303	0.0526052008677169
0.400831384233642	0.0508017289971627
0.397912855436984	0.0506589640783688
0.394994326640326	0.0497818284129855
0.392075797843668	0.0599589799492392
0.389157228584944	0.0719444486259843
0.386238699788286	0.0686596933845075
0.383320170991628	0.0602759049225725
0.38040164219497	0.069484272770187
0.377483113398312	0.0533145390135545
0.374564584601654	0.0701684772947593
0.371646055804996	0.0784461178918497
0.368727486546273	0.0708719245042218
0.365808957749615	0.0669809503201181
0.362890428952957	0.0840703654518739
0.359971900156299	0.0690648573540377
0.357053371359641	0.0645753915750669
0.354134842562983	0.0664511707756848
0.351216313766325	0.0696971938601031
0.348297784969667	0.0871044106668404
0.345379215710943	0.0720150854762048
0.342460686914285	0.0842342105416742
0.339542158117627	0.0825235465569822
0.336623629320969	0.0773906518347632
0.333705100524311	0.0726236916938559
0.330786551496621	0.0795291835992984
0.327868022699963	0.0854460282823643
0.324949493903305	0.080660940155189
0.322030965106647	0.0673161311742225
0.319112416078956	0.0660961990604071
0.316193887282298	0.0882558672824796
0.31327535848564	0.103276262131406
0.310356809457949	0.0843363306129274
0.307438280661291	0.0953620483018801
0.304519751864633	0.0823084602042244
0.301601223067975	0.106559426751534
0.298682674040285	0.0836768866330221
0.295764145243627	0.0872998273665291
0.292845616446969	0.102002017580736
0.289927087650311	0.107281750620211
0.28700853862262	0.0808554414640035
0.284090009825962	0.121191930295485
0.281171481029304	0.0744789314602391
0.278252932001613	0.102861753541632
0.275334403204955	0.0991657444022246
0.272415874408297	0.114036293627804
0.269497345611639	0.0970849618415715
0.266578796583949	0.0952490780636097
0.263660267787291	0.114106810557438
0.260741738990633	0.127436286845447
0.257823210193975	0.145188545009135
0.254904661166284	0.112875166229167
0.251986132369626	0.110988623863648
0.249067603572968	0.08687439195019
0.246149054545277	0.10607063067148
0.243230525748619	0.132427556457164
0.240311996951961	0.117534172813226
0.237393468155303	0.111617450636861
0.234474919127613	0.119836074819134
0.231556390330955	0.126473882939482
0.228637861534297	0.167097821450065
0.225719332737639	0.175005175235713
0.222800783709948	0.160759547678146
0.21988225491329	0.153662197987022
0.216963726116632	0.149861516881457
0.214045177088941	0.146989571518599
0.211126648292283	0.173480472679843
0.208208119495625	0.171972133505001
0.205289590698967	0.192917100484641
0.202371041671277	0.142393850098651
0.199452512874619	0.167605593916027
0.196533984077961	0.177171907373477
0.193615455281303	0.179673453183783
0.190696906253612	0.183070420727922
0.187778377456954	0.200833282520801
0.184859848660296	0.221971524967891
0.181941299632605	0.230522058031468
0.179022770835947	0.218174775310124
0.176104242039289	0.188962274996101
0.173185713242631	0.228254378859934
0.17026716421494	0.240933735557148
0.167348635418283	0.230899194236454
0.164430106621625	0.237152534039637
0.16151156770945	0.258121853105666
0.158593038912792	0.266453053332516
0.155674500000618	0.227757320989853
0.152755961088443	0.29009270958271
0.149837432291786	0.265618994747085
0.146918893379611	0.294600780968431
0.144000364582953	0.345572201391623
0.141081825670779	0.300141822769389
0.138163296874121	0.359149827396453
0.135244757961946	0.412987599577497
0.132326229165289	0.369616312985516
0.129407690253114	0.391463415462709
0.126489161456456	0.363203205509796
0.123570622544282	0.370070794529999
0.120652083632107	0.367801492088951
0.117733554835449	0.453631658226956
0.114815015923275	0.475615663021609
0.111896487126617	0.450799941545558
0.108977948214443	0.575944258510279
0.106059419417785	0.562380317778477
0.10314088050561	0.591232140167793
0.100222351708952	0.553389171444298
0.0973038127967781	0.617626267085046
0.0943852840001201	0.61020399155679
0.0914667450879458	0.630492305997312
0.0885482061757714	0.618937108384635
0.0856296773791134	0.720398551319825
0.0827111435246973	0.856911052593147
0.0797926096702811	0.79715010730961
0.0768740707581067	0.932612416369179
0.0739555369036906	0.992992143425751
0.0710370030492744	1.27309302654583
0.0681184691948582	1.37349979558238
0.0651999353404421	1.5636727561112
0.0622814014860259	1.5722521013279
0.0593628676316097	1.92307979129024
0.0564443337771936	2.00360090955096
0.0535257999227774	2.3705557996166
0.0506072660683612	2.79489319276252
0.0476887322139451	2.96854791621837
0.0447701933017707	3.12178030813983
0.0418516619762336	3.07001923943292
0.0389331281218175	3.41637398625647
0.0360145917385222	3.28678492828771
0.033096057884106	2.52601917717604
0.0301775240296899	2.25888806628439
0.0272589901752737	1.61681239098795
0.0243404563208575	1.48496136962093
0.0214219199375623	1.10584256746381
0.0185033873475856	1.03616643882991
0.0155848522287299	1.53416552577847
0.0126663183743137	1.47428624433338
0.00974778388767781	0.605432357698401
0.00682924940104187	0.275427330759512
0.00391071523051582	0.349670642693437
9.92180901934816E-4	0.669353714422399
-0.00192635342664618	1.86834100486862
-0.00484488791328213	3.21999532411711
-0.00776342176769829	1.66098277991991
-0.0106819562543342	1.06688250547495
-0.0136004901087504	0.704078943172301
-0.0165190252276061	0.415399661723652
-0.0194375590820223	0.513171158493955
-0.0252746267908546	0.513171158493955
-0.0281931631741499	0.415399661723652
-0.0311116970285661	0.704078943172301
-0.0340302308829822	1.06688250547495
-0.0369487647373984	1.66098277991991
-0.0398672985918146	3.21999532411711
-0.0427858324462307	1.86834100486862
-0.0457043663006469	0.669353714422399
-0.0486229001550631	0.349670642693437
-0.0515414390672374	0.275427330759512
-0.0544599729216536	0.605432357698401
-0.0573785067760698	1.47428624433338
-0.0602970406304859	1.53416552577847
-0.0632155744849021	1.03616643882991
-0.0661341083393183	1.10584256746381
-0.0690526421937344	1.48496136962093
-0.0719711760481506	1.61681239098795
-0.0748897099025668	2.25888806628439
-0.0778082437569829	2.52601917717604
-0.0807267776113991	3.28678492828771
-0.0836453165235735	3.41637398625647
-0.0865638453202314	3.07001923943292
-0.0894823842324058	3.12178030813983
-0.0924009130290638	2.96854791621837
-0.0953194519412381	2.79489319276252
-0.0982379908534125	2.3705557996166
-0.10115651965007	2.00360090955096
-0.104075058562245	1.92307979129024
-0.106993587358903	1.5722521013279
-0.109912126271077	1.5636727561112
-0.112830655067735	1.37349979558238
-0.11574919397991	1.27309302654583
-0.118667722776567	0.992992143425751
-0.121586261688742	0.932612416369179
-0.1245047904854	0.79715010730961
-0.127423329397574	0.856911052593147
-0.130341868309749	0.720398551319825
-0.133260397106407	0.618937108384635
-0.136178936018581	0.630492305997312
-0.139097464815239	0.61020399155679
-0.142016003727413	0.617626267085046
-0.144934532524071	0.553389171444298
-0.147853071436246	0.591232140167793
-0.150771600232904	0.562380317778477
-0.153690139145078	0.575944258510279
-0.156608667941736	0.450799941545558
-0.15952720685391	0.475615663021609
-0.162445745766085	0.453631658226956
-0.165364274562743	0.367801492088951
-0.168282813474917	0.370070794529999
-0.171201352387091	0.363203205509796
-0.174119881183749	0.391463415462709
-0.177038409980407	0.369616312985516
-0.179956938777065	0.412987599577497
-0.182875487804756	0.359149827396453
-0.185794016601414	0.300141822769389
-0.188712545398072	0.345572201391623
-0.191631094425763	0.294600780968431
-0.194549623222421	0.265618994747085
-0.197468152019079	0.29009270958271
-0.200386680815737	0.227757320989853
-0.203305229843427	0.266453053332516
-0.206223758640085	0.258121853105666
-0.209142287436743	0.237152534039637
-0.212060816233401	0.230899194236454
-0.214979365261092	0.240933735557148
-0.21789789405775	0.228254378859934
-0.220816422854408	0.188962274996101
-0.223734971882099	0.218174775310124
-0.226653500678757	0.230522058031468
-0.229572029475415	0.221971524967891
-0.232490558272073	0.200833282520801
-0.235409107299763	0.183070420727922
-0.238327636096421	0.179673453183783
-0.241246164893079	0.177171907373477
-0.244164693689737	0.167605593916027
-0.247083242717428	0.142393850098651
-0.250001771514086	0.192917100484641
-0.252920300310744	0.171972133505001
-0.255838849338435	0.173480472679843
-0.258757378135093	0.146989571518599
-0.261675906931751	0.149861516881457
-0.264594435728409	0.153662197987022
-0.267512984756099	0.160759547678146
-0.270431513552757	0.175005175235713
-0.273350042349415	0.167097821450065
-0.276268571146073	0.126473882939482
-0.279187120173764	0.119836074819134
-0.282105648970422	0.111617450636861
-0.28502417776708	0.117534172813226
-0.287942726794771	0.132427556457164
-0.290861255591429	0.10607063067148
-0.293779784388087	0.08687439195019
-0.296698313184745	0.110988623863648
-0.299616862212435	0.112875166229167
-0.302535391009093	0.145188545009135
-0.305453919805751	0.127436286845447
-0.308372448602409	0.114106810557438
-0.3112909976301	0.0952490780636097
-0.314209526426758	0.0970849618415715
-0.317128055223416	0.114036293627804
-0.320046604251107	0.0991657444022246
-0.322965133047765	0.102861753541632
-0.325883661844423	0.0744789314602391
-0.328802190641081	0.121191930295485
-0.331720739668772	0.0808554414640035
-0.334639268465429	0.107281750620211
-0.337557797262087	0.102002017580736
-0.340476346289778	0.0872998273665291
-0.343394875086436	0.0836768866330221
-0.346313403883094	0.106559426751534
-0.349231932679752	0.0823084602042244
-0.35215046147641	0.0953620483018801
-0.355068990273068	0.0843363306129274
-0.357987559531792	0.103276262131406
-0.36090608832845	0.0882558672824796
-0.363824617125108	0.0660961990604071
-0.366743145921765	0.0673161311742225
-0.369661674718423	0.080660940155189
-0.372580203515081	0.0854460282823643
-0.375498732311739	0.0795291835992984
-0.378417261108397	0.0726236916938559
-0.381335830367121	0.0773906518347632
-0.384254359163779	0.0825235465569822
-0.387172887960437	0.0842342105416742
-0.390091416757095	0.0720150854762048
-0.393009945553753	0.0871044106668404
-0.395928474350411	0.0696971938601031
-0.398847003147069	0.0664511707756848
-0.401765572405792	0.0645753915750669
-0.40468410120245	0.0690648573540377
-0.407602629999108	0.0840703654518739
-0.410521158795766	0.0669809503201181
-0.413439687592424	0.0708719245042218
-0.416358216389082	0.0784461178918497
-0.41927674518574	0.0701684772947593
-0.422195314444464	0.0533145390135545
-0.425113843241122	0.069484272770187
-0.42803237203778	0.0602759049225725
-0.430950900834438	0.0686596933845075
-0.433869429631096	0.0719444486259843
-0.436787958427754	0.0599589799492392
-0.439706487224412	0.0497818284129855
-0.442625016021069	0.0506589640783688
-0.445543585279793	0.0508017289971627
-0.448462114076451	0.0526052008677169
-0.451380642873109	0.0552371549644937
-0.454299171669767	0.0777485056753603
-0.457217700466425	0.0582469028608924
-0.460136229263083	0.0612804677721762
-0.463054758059741	0.0616098042499254
-0.465973327318464	0.0603488333904001
-0.468891856115122	0.0454649897214435
-0.47181038491178	0.0557769192263569
-0.474728913708438	0.0617160868602919
-0.477647442505096	0.0540101514547699
-0.480565971301754	0.0541299102452753
-0.483484500098412	0.0626687915925648
-0.486403069357136	0.0482484604112728
-0.489321598153794	0.0584577469715324
-0.492240126950452	0.0509260666517863
-0.49515865574711	0.042280460015875
-0.498077184543768	0.0444427754965067
