# Supplementary material for: High-resolution spectroscopy of single nuclear spins via sequential weak measurements
Source: Nat Commun. 2019 Feb 5;10:594. doi: 10.1038/s41467-019-08544-z (PMC6363762; doi:10.1038/s41467-019-08544-z)
Supplement: Supplementary file 3 — Source Data [file 41467_2019_8544_MOESM3_ESM.zip › SI/FigS8/FigS8f.txt]

0.499980932943465	0.00111055738279879
0.497181204278074	8.92991264983878E-4
0.494381533834836	0.00130331829557623
0.491581805169446	6.24608069540235E-4
0.488782076504055	0.00121495891869791
0.485982376949741	8.68365929684141E-4
0.483182648284351	0.00386280891281426
0.48038291961896	0.00103207402924396
0.477583220064646	0.00301308758434876
0.474783491399256	0.0027119408525472
0.471983791844942	2.83678727679571E-4
0.469184063179551	0.00257286083525472
0.466384363625237	1.68290134260331E-4
0.463584634959847	0.00550780185640692
0.460784935405532	0.00316879766758259
0.457985206740142	0.00281269303368965
0.455185507185828	0.00367156227961281
0.452385778520437	7.08856362710301E-4
0.449586078966123	0.00168800962795767
0.446786350300733	0.00222956006234173
0.443986650746419	0.00238643893113082
0.441186922081028	0.00437421371257716
0.438387222526714	0.00219722688415062
0.435587493861324	9.25115625467352E-4
0.43278779430701	1.21685760576708E-4
0.429988065641619	0.00159050063238152
0.427188366087305	0.00298365914807231
0.424388637421914	0.00281695393456542
0.4215889378676	7.83404568330649E-4
0.41878920920221	0.00230767366358977
0.415989509647896	8.0379817517511E-5
0.413189780982505	0.00267698242103171
0.410390081428191	8.84578042959836E-4
0.407590352762801	0.00247325821169283
0.404790653208487	0.00173203690252904
0.401990924543096	5.98825269668961E-6
0.399191224988782	0.00130899805740712
0.396391496323392	0.00162642102531564
0.393591796769078	2.76043039346683E-4
0.390792068103687	0.00227806753038192
0.387992339438296	0.00221482607417618
0.385192639883982	0.00450958279229461
0.382392911218592	0.00105427873415852
0.379593211664278	2.33050513137462E-4
0.376793482998887	0.00376652361264983
0.373993783444573	3.3755300986071E-4
0.371194054779183	0.00117871359785307
0.368394355224869	0.00391178829863104
0.365594626559478	0.00180572999027968
0.362794927005164	0.00482078766648395
0.359995198339774	2.87317472321475E-4
0.357195498785459	0.00236536607562706
0.354395770120069	6.04516238787727E-4
0.351596070565755	0.00188730087276388
0.348796341900364	0.00309957910926592
0.34599664234605	0.00288011283748698
0.34319691368066	0.00214776266586859
0.340397214126346	0.0036106986746903
0.337597485460955	6.43424869524622E-4
0.334797785906641	8.3295545214192E-4
0.331998057241251	7.60758868147482E-4
0.329198357686937	4.41325474650106E-4
0.326398629021546	2.99049835195389E-4
0.323598929467232	0.00274126922586275
0.320799200801841	0.00245950776115321
0.317999501247527	0.00238318301144987
0.315199772582137	9.17248714492935E-4
0.312400073027823	5.29936286004508E-4
0.309600344362432	0.00351327362070821
0.306800644808118	0.00366264528416331
0.304000916142728	0.00378865415062276
0.301201216588414	0.00170399255007811
0.298401487923023	2.45311869750762E-4
0.295601759257633	4.00945956826915E-4
0.292802059703319	0.00274827963415997
0.290002331037928	0.00245417740882725
0.287202631483614	0.00113816697016749
0.284402902818224	2.67451165349874E-4
0.281603203263909	0.00402366006273356
0.278803474598519	0.00254184328632073
0.276003775044205	0.00351264435124804
0.273204046378814	0.00253142732194947
0.2704043468245	0.00343340159234562
0.26760461815911	0.00295612362186809
0.264804918604796	0.00377563173569538
0.262005189939405	4.57402207609516E-4
0.259205490385091	1.75822424076862E-4
0.256405761719701	0.0042864642833369
0.253606062165387	0.00712303584906667
0.250806333499996	0.00325225866632018
0.248006633945682	0.00408629494542806
0.245206905280291	0.00445851645466793
0.242407191170439	2.06478540761162E-4
0.239607477060587	0.00616672860270734
0.236807762950734	0.00101782834269457
0.234008048840882	0.00398972561010268
0.23120833473103	0.00233031550326666
0.228408620621178	0.00184506787057502
0.225608906511325	0.00764029305915243
0.222809192401473	0.00581292168525869
0.220009478291621	0.00431322599600535
0.217209764181768	0.00359123124564395
0.214410050071916	0.00129329534576232
0.211610335962064	0.00128507095398887
0.208810621852212	0.00429075602490481
0.206010907742359	0.00553223176413712
0.203211193632507	0.00635004591922646
0.200411479522655	0.0100506524198673
0.197611765412802	0.00504213974729351
0.19481205130295	0.00266095270443136
0.192012337193098	0.00522811063236891
0.189212623083246	0.00257556171489623
0.186412908973393	0.0040892488575031
0.183613194863541	0.00296344149912872
0.180813480753689	0.00133859012242347
0.178013766643836	6.74052330963963E-4
0.175214052533984	0.00215815730067592
0.172414338424132	0.00775584919763711
0.16961462431428	0.00648419396590956
0.166814910204427	0.00521338787478048
0.164015196094575	0.0106879871190456
0.161215467429184	0.00309527436440202
0.158415753319332	0.0049801052178915
0.15561603920948	0.00268160878534551
0.152816325099628	0.00318498635007394
0.150016610989775	0.00997344250662507
0.147216896879923	0.00184663860059721
0.144417182770071	0.00933860235103125
0.141617468660218	6.98345121966982E-4
0.138817754550366	0.0225217360513748
0.136018040440514	0.00863341974469162
0.133218326330662	0.00588560419631772
0.130418612220809	0.0211528056505754
0.127618898110957	0.0157963825072158
0.124819184001105	0.0228039907498035
0.122019469891252	0.0396269039138663
0.1192197557814	0.0185286793595649
0.116420041671548	0.0128467037800069
0.113620327561696	0.0401319702133371
0.110820613451843	0.0255171408816477
0.108020899341991	0.0465161723154174
0.105221185232139	0.0317554960554447
0.102421471122286	0.034804911790915
0.0996217570124341	0.0356092099122901
0.0968220429025818	0.0649198017286601
0.0940223215149604	0.0472074300845882
0.0912226074051081	0.0480093033137853
0.0884228932952558	0.0383756219769307
0.0856231791854035	0.0543221908553712
0.0828234650755512	0.0594210603228031
0.0800237509656989	0.0740635073820793
0.0772240368558466	0.0448157728536108
0.0744243227459943	0.0661834490334451
0.071624608636142	0.0239150628605273
0.0688248945262897	0.0757316744736865
0.0660251804164374	0.0335679691544005
0.0632254663065852	0.0280224288576573
0.0604257485578483	0.0725889562648534
0.057626034447996	0.0739668404716606
0.0548263203381437	0.101613001160804
0.0520266062282914	0.0970659498160934
0.0492268921184391	0.115883524660434
0.0464271780085869	0.184418388225553
0.0436274638987346	0.436430382982963
0.0408277497888823	0.210099713505633
0.0380280320401454	0.0654424899284539
0.0352283179302931	0.0967151057461723
0.0324286038204409	0.133613733026929
0.0296288897105886	0.359918465013122
0.0268291756007363	0.948313259175342
0.024029461490884	1.74119162981926
0.0212297455615894	1.89147076876347
0.0184300314517371	0.959568475100556
0.0156303173418848	0.645285197717476
0.0128306023223114	0.531299441913816
0.0100308882124591	0.418222232319926
0.00723117364774624	0.3808591364238
0.00443145908303338	0.368091122734985
0.00163174451832052	0.509734561907212
-0.00116797004639234	0.379060080340721
-0.0039676846111052	0.357282448945312
-0.00676739917581806	0.205234959029367
-0.0123668283052438	0.205234959029367
-0.0151665424150961	0.357282448945312
-0.0179662574346695	0.379060080340721
-0.0207659715445218	0.509734561907212
-0.0235656856543741	0.368091122734985
-0.0263654015836687	0.3808591364238
-0.0291651156935209	0.418222232319926
-0.0319648316228155	0.531299441913816
-0.0347645457326678	0.645285197717476
-0.0375642598425201	0.959568475100556
-0.0403639739523724	1.89147076876347
-0.0431636880622247	1.74119162981926
-0.045963402172077	0.948313259175342
-0.0487631162819292	0.359918465013122
-0.0515628303917815	0.133613733026929
-0.0543625481405184	0.0967151057461723
-0.0571622622503707	0.0654424899284539
-0.059961976360223	0.210099713505633
-0.0627616904700753	0.436430382982963
-0.0655614045799276	0.184418388225553
-0.0683611186897798	0.115883524660434
-0.0711608327996321	0.0970659498160934
-0.0739605469094844	0.101613001160804
-0.0767602610193367	0.0739668404716606
-0.079559975129189	0.0725889562648534
-0.0823596892390413	0.0280224288576573
-0.0851594033488936	0.0335679691544005
-0.087959124736515	0.0757316744736865
-0.0907588388463673	0.0239150628605273
-0.0935585529562196	0.0661834490334451
-0.0963582670660719	0.0448157728536108
-0.0991579811759242	0.0740635073820793
-0.101957695285776	0.0594210603228031
-0.104757409395629	0.0543221908553712
-0.107557123505481	0.0383756219769307
-0.110356837615333	0.0480093033137853
-0.113156551725186	0.0472074300845882
-0.115956265835038	0.0649198017286601
-0.11875597994489	0.0356092099122901
-0.121555694054742	0.034804911790915
-0.124355415442364	0.0317554960554447
-0.127155129552216	0.0465161723154174
-0.129954843662068	0.0255171408816477
-0.132754557771921	0.0401319702133371
-0.135554271881773	0.0128467037800069
-0.138353985991625	0.0185286793595649
-0.141153700101478	0.0396269039138663
-0.14395341421133	0.0228039907498035
-0.146753128321182	0.0157963825072158
-0.149552842431035	0.0211528056505754
-0.152352556540887	0.00588560419631772
-0.155152270650739	0.00863341974469162
-0.157951984760591	0.0225217360513748
-0.160751698870444	6.98345121966982E-4
-0.163551412980296	0.00933860235103125
-0.166351127090148	0.00184663860059721
-0.169150841200001	0.00997344250662507
-0.171950555309853	0.00318498635007394
-0.174750269419705	0.00268160878534551
-0.177549983529557	0.0049801052178915
-0.18034969763941	0.00309527436440202
-0.183149411749262	0.0106879871190456
-0.185949125859114	0.00521338787478048
-0.188748839968967	0.00648419396590956
-0.191548554078819	0.00775584919763711
-0.194348268188671	0.00215815730067592
-0.197147982298523	6.74052330963963E-4
-0.199947696408376	0.00133859012242347
-0.202747425073766	0.00296344149912872
-0.205547139183619	0.0040892488575031
-0.208346853293471	0.00257556171489623
-0.211146567403323	0.00522811063236891
-0.213946281513175	0.00266095270443136
-0.216745995623028	0.00504213974729351
-0.21954570973288	0.0100506524198673
-0.222345423842732	0.00635004591922646
-0.225145137952585	0.00553223176413712
-0.227944852062437	0.00429075602490481
-0.230744566172289	0.00128507095398887
-0.233544280282141	0.00129329534576232
-0.236343994391994	0.00359123124564395
-0.239143708501846	0.00431322599600535
-0.241943422611698	0.00581292168525869
-0.244743136721551	0.00764029305915243
-0.247542865386941	0.00184506787057502
-0.250342564941255	0.00233031550326666
-0.253142293606646	0.00398972561010268
-0.25594199316096	0.00101782834269457
-0.25874172182635	0.00616672860270734
-0.261541421380664	2.06478540761162E-4
-0.264341150046055	0.00445851645466793
-0.267140849600369	0.00408629494542806
-0.269940578265759	0.00325225866632018
-0.272740277820074	0.00712303584906667
-0.275540006485464	0.0042864642833369
-0.278339706039778	1.75822424076862E-4
-0.281139434705169	4.57402207609516E-4
-0.283939134259483	0.00377563173569538
-0.286738862924873	0.00295612362186809
-0.289538562479187	0.00343340159234562
-0.292338291144578	0.00253142732194947
-0.295137990698892	0.00351264435124804
-0.297937719364282	0.00254184328632073
-0.300737418918596	0.00402366006273356
-0.303537147583987	2.67451165349874E-4
-0.306336847138301	0.00113816697016749
-0.309136575803691	0.00245417740882725
-0.311936275358006	0.00274827963415997
-0.314736004023396	4.00945956826915E-4
-0.31753570357771	2.45311869750762E-4
-0.320335432243101	0.00170399255007811
-0.323135131797415	0.00378865415062276
-0.325934860462805	0.00366264528416331
-0.328734560017119	0.00351327362070821
-0.33153428868251	5.29936286004508E-4
-0.334333988236824	9.17248714492935E-4
-0.337133716902214	0.00238318301144987
-0.339933445567605	0.00245950776115321
-0.342733145121919	0.00274126922586275
-0.34553287378731	2.99049835195389E-4
-0.348332573341624	4.41325474650106E-4
-0.351132302007014	7.60758868147482E-4
-0.353932001561328	8.3295545214192E-4
-0.356731730226719	6.43424869524622E-4
-0.359531429781033	0.0036106986746903
-0.362331158446423	0.00214776266586859
-0.365130858000737	0.00288011283748698
-0.367930586666128	0.00309957910926592
-0.370730286220442	0.00188730087276388
-0.373530014885832	6.04516238787727E-4
-0.376329714440147	0.00236536607562706
-0.379129443105537	2.87317472321475E-4
-0.381929142659851	0.00482078766648395
-0.384728871325242	0.00180572999027968
-0.387528570879556	0.00391178829863104
-0.390328299544946	0.00117871359785307
-0.39312799909926	3.3755300986071E-4
-0.395927727764651	0.00376652361264983
-0.398727427318965	2.33050513137462E-4
-0.401527155984355	0.00105427873415852
-0.404326855538669	0.00450958279229461
-0.40712658420406	0.00221482607417618
-0.409926283758374	0.00227806753038192
-0.412726012423764	2.76043039346683E-4
-0.415525711978079	0.00162642102531564
-0.418325440643469	0.00130899805740712
-0.421125140197783	5.98825269668961E-6
-0.423924868863174	0.00173203690252904
-0.426724568417488	0.00247325821169283
-0.429524297082878	8.84578042959836E-4
-0.432324025748269	0.00267698242103171
-0.435123725302583	8.0379817517511E-5
-0.437923453967973	0.00230767366358977
-0.440723153522287	7.83404568330649E-4
-0.443522882187678	0.00281695393456542
-0.446322581741992	0.00298365914807231
-0.449122310407382	0.00159050063238152
-0.451922009961697	1.21685760576708E-4
-0.454721738627087	9.25115625467352E-4
-0.457521438181401	0.00219722688415062
-0.460321166846792	0.00437421371257716
-0.463120866401106	0.00238643893113082
-0.465920595066496	0.00222956006234173
-0.46872029462081	0.00168800962795767
-0.471520023286201	7.08856362710301E-4
-0.474319722840515	0.00367156227961281
-0.477119451505905	0.00281269303368965
-0.479919151060219	0.00316879766758259
-0.48271887972561	0.00550780185640692
-0.485518579279924	1.68290134260331E-4
-0.488318307945315	0.00257286083525472
-0.491118007499629	2.83678727679571E-4
-0.493917736165019	0.0027119408525472
-0.49671746483041	0.00301308758434876
-0.499517135273647	0.00103207402924396
