# Supplementary material for: High-resolution spectroscopy of single nuclear spins via sequential weak measurements
Source: Nat Commun. 2019 Feb 5;10:594. doi: 10.1038/s41467-019-08544-z (PMC6363762; doi:10.1038/s41467-019-08544-z)
Supplement: Supplementary file 3 — Source Data [file 41467_2019_8544_MOESM3_ESM.zip › SI/FigS9/FigS9b_P2.txt]

100	96.3	0.3	33.74	0.4
200	93.5	0.6	42.4	0.7
300	84.97	0.4	41.6	1.3
